# Supplementary material for: Taxonomy, phylogeny, and evolutionary diversification of spider-pathogenic fungi from China (Hypocreales, Ascomycota)
Source: IMA Fungus. 2026 Apr 6;17:e171548. doi: 10.3897/imafungus.17.171548 (PMC13077317; doi:10.3897/imafungus.17.171548)
Supplement: XML Treatment for Gamszarella araneae [file imafungus.17.171548-treatment2.xml]

<!DOCTYPE tp:taxon-treatment
  PUBLIC "-//TaxonX//DTD Taxonomic Treatment Publishing DTD v0 20100105//EN" "tax-treatment-NSO.dtd">
<tp:taxon-treatment xmlns:tp="http://www.plazi.org/taxpub"><tp:treatment-meta><kwd-group><label>Taxon classification</label><kwd>
                <named-content content-type="kingdom">
                  <named-content content-type="taxon-name">
                    <named-content content-type="kingdom">Animalia</named-content>
                  </named-content>
                </named-content>
              </kwd><kwd>
                <named-content content-type="order">Hypocreales</named-content>
              </kwd><kwd>
                <named-content content-type="family">Clavicipitaceae</named-content>
              </kwd></kwd-group><mixed-citation publication-type="journal"><person-group><name><surname>Chang</surname><given-names>Xiao-Yun</given-names></name><name><surname>Qi</surname><given-names>Yan-Jia</given-names></name><name><surname>Wang</surname><given-names>Ting</given-names></name><name><surname>Li</surname><given-names>Zeng-Zhi</given-names></name><name><surname>Li</surname><given-names>Guang-Shuo</given-names></name><name><surname>Huang</surname><given-names>Bo</given-names></name><name><surname>Chen</surname><given-names>Ming-Jun</given-names></name></person-group><article-title>Taxonomy, phylogeny, and evolutionary diversification of spider-pathogenic fungi from China (<italic><tp:taxon-name><tp:taxon-name-part taxon-name-part-type="order" reg="Hypocreales">Hypocreales</tp:taxon-name-part></tp:taxon-name></italic>, <italic><tp:taxon-name><tp:taxon-name-part taxon-name-part-type="phylum" reg="Ascomycota">Ascomycota</tp:taxon-name-part></tp:taxon-name></italic>)</article-title><source>IMA Fungus</source><day>06</day><month>04</month><year>2026</year><volume>17</volume><pub-id pub-id-type="doi">10.3897/imafungus.17.171548</pub-id></mixed-citation></tp:treatment-meta><tp:nomenclature><tp:taxon-name><object-id xmlns:xlink="http://www.w3.org/1999/xlink" content-type="arpha" xlink:type="simple">1C1E3E83-7FE2-5CC0-9FE2-C64637956DFD</object-id>
                    		<tp:taxon-name-part taxon-name-part-type="genus" reg="Gamszarella">Gamszarella</tp:taxon-name-part> <tp:taxon-name-part taxon-name-part-type="species" reg="araneae">araneae</tp:taxon-name-part>
                    	
                    		<object-id xmlns:xlink="http://www.w3.org/1999/xlink" content-type="mycobank" xlink:type="simple">858517</object-id>
                    	</tp:taxon-name><tp:taxon-authority>X.Y. Chang &amp; M.J. Chen</tp:taxon-authority><tp:taxon-status xmlns:xlink="http://www.w3.org/1999/xlink" xlink:type="simple">sp. nov.</tp:taxon-status><xref ref-type="fig" rid="F5">Fig. 5</xref></tp:nomenclature><tp:treatment-sec sec-type="Etymology"><title>Etymology.</title><p>referring to the ability to colonize spider.</p><fig id="F5" position="float" orientation="portrait"><object-id xmlns:xlink="http://www.w3.org/1999/xlink" content-type="doi" xlink:type="simple">10.3897/imafungus.17.171548.figure5</object-id><object-id xmlns:xlink="http://www.w3.org/1999/xlink" content-type="arpha" xlink:type="simple">A3F1B0B1-957D-54E0-AEF6-AF4A6E86034C</object-id><label>Figure 5.</label><caption><p>Holotype specimen and microscopic characteristics of <italic><tp:taxon-name><tp:taxon-name-part taxon-name-part-type="genus" reg="Gamszarella">G.</tp:taxon-name-part> <tp:taxon-name-part taxon-name-part-type="species" reg="araneicola">araneicola</tp:taxon-name-part></tp:taxon-name></italic>. <bold>a, b</bold>. Colony obverse and reverse on <abbrev xmlns:xlink="http://www.w3.org/1999/xlink" xlink:title="potato dextrose agar" xlink:type="simple">PDA</abbrev>; <bold>c, d</bold>. Colony obverse and reverse on MEA; <bold>e, f</bold>. Colony obverse and reverse on OA; <bold>g</bold>. Infected host spider; <bold>h</bold>. Mature conidia; <bold>i–k</bold>. Conidiogenous structures and conidia. Scale bars: 10 mm (<bold>a–f</bold>); 5 um (<bold>g–k</bold>).</p></caption><graphic xmlns:xlink="http://www.w3.org/1999/xlink" xlink:href="imafungus-17-e171548-g005.jpg" id="oo_1585492.jpg" position="float" orientation="portrait" xlink:type="simple"><uri content-type="original_file" xlink:type="simple">https://binary.pensoft.net/fig/1585492</uri></graphic></fig></tp:treatment-sec><tp:treatment-sec sec-type="Typification"><title>Typification.</title><p>China • Guizhou Province, Tongren City, Fanjingshan National Nature Reserve (<named-content xmlns:xlink="http://www.w3.org/1999/xlink" content-type="dwc:verbatimCoordinates" xlink:type="simple">27°50'N, 108°47'E</named-content>), on dead spiders (<italic><tp:taxon-name><tp:taxon-name-part taxon-name-part-type="order" reg="Araneae">Araneae</tp:taxon-name-part></tp:taxon-name></italic>), July 2024; Xiaoyun Chang and Mingjun Chen, holotype FJS20240724-93, ex-type RCEF7803.</p></tp:treatment-sec><tp:treatment-sec sec-type="Description"><title>Description.</title><p>On the host spider, the body is completely covered by a dense, pale yellow mycelium. Hyphae hyaline, smooth-walled, septate, and branched, 0.9–1.7 μm wide. Conidiophores erect, usually arising from aerial hyphae, solitary or resembling the <italic><tp:taxon-name><tp:taxon-name-part taxon-name-part-type="genus" reg="Lecanicillium">Lecanicillium</tp:taxon-name-part></tp:taxon-name></italic> type. Conidiogenous cells solitary or arranged in whorls of 2–3, cylindrical at the base with multiple small denticles, gradually narrowing into a distinct neck, 11.7–31.7(–40.5) × 0.9–1.5 μm (x̄ = 22.8 ± 6.4 × 1.1 ± 0.2 μm). Conidia hyaline, elliptical to fusiform, single-celled, (2.7–)3.5–5.3(–7.0) × 1.8–3.5 μm (x̄ = 4.2 ± 0.7 × 2.7 ± 0.4 μm). The shape and size of phialides and conidia in culture conditions were similar to those on spiders.</p></tp:treatment-sec><tp:treatment-sec sec-type="Culture characteristics"><title>Culture characteristics.</title><p>On <abbrev xmlns:xlink="http://www.w3.org/1999/xlink" xlink:title="potato dextrose agar" xlink:type="simple">PDA</abbrev>, colonies are circular with smooth margins and velvety mycelium, exhibiting a distinct concentric growth pattern. The surface is white, while the reverse is pale yellow to light yellowish brown, with lighter margins gradually fading into a translucent halo. Colony diameter reaches approximately 34 mm after 14 days at 25 °C. On MEA, colonies are white on the surface, pale yellow on the reverse, and display prominent radial cracks. On OA, colonies are white to greyish white with thin and sparse mycelium, and exhibit weak growth.</p></tp:treatment-sec><tp:treatment-sec sec-type="Host"><title>Host.</title><p>spider (<italic><tp:taxon-name><tp:taxon-name-part taxon-name-part-type="order" reg="Araneae">Araneae</tp:taxon-name-part></tp:taxon-name></italic>).</p></tp:treatment-sec><tp:treatment-sec sec-type="Additional material examined"><title>Additional material examined.</title><p>China • Guizhou Province, Tongren City, Fanjingshan National Nature Reserve (<named-content xmlns:xlink="http://www.w3.org/1999/xlink" content-type="dwc:verbatimCoordinates" xlink:type="simple">27°50'N, 108°47'E</named-content>), on dead spiders, July 2024; Xiaoyun Chang and Mingjun Chen, RCEF7802 and RCEF7804 (living culture).</p></tp:treatment-sec><tp:treatment-sec sec-type="Note"><title>Note.</title><p>Multilocus phylogenetic analyses confirmed that <italic><tp:taxon-name><tp:taxon-name-part taxon-name-part-type="genus" reg="Gamszarella">Gamszarella</tp:taxon-name-part> <tp:taxon-name-part taxon-name-part-type="species" reg="araneae">araneae</tp:taxon-name-part></tp:taxon-name></italic> forms a strongly supported independent clade (<abbrev xmlns:xlink="http://www.w3.org/1999/xlink" xlink:title="ML bootstrap support" xlink:type="simple">MLBS</abbrev> = 91, BPP = 1.0). Single-locus phylogenetic trees based on rDNA (ITS+nrLSU), <italic>RPB1</italic> and <italic>RPB2</italic> consistently resolved <italic><tp:taxon-name><tp:taxon-name-part taxon-name-part-type="genus" reg="Gamszarella">G.</tp:taxon-name-part> <tp:taxon-name-part taxon-name-part-type="species" reg="araneae">araneae</tp:taxon-name-part></tp:taxon-name></italic> as a distinct lineage from its closest relatives, in accordance with the <abbrev xmlns:xlink="http://www.w3.org/1999/xlink" xlink:title="genealogical concordance phylogenetic species recognition" xlink:type="simple">GCPSR</abbrev> criterion (Suppl. material <xref ref-type="supplementary-material" rid="S3">3</xref>: fig. S3).</p><p>Morphologically, <italic><tp:taxon-name><tp:taxon-name-part taxon-name-part-type="genus" reg="Gamszarella">G.</tp:taxon-name-part> <tp:taxon-name-part taxon-name-part-type="species" reg="araneae">araneae</tp:taxon-name-part></tp:taxon-name></italic> shares several characters with related species of the genus, and some measurements overlap with those reported for closely related taxa (Table <xref ref-type="table" rid="T2">2</xref>). Nevertheless, it can be differentiated from <italic><tp:taxon-name><tp:taxon-name-part taxon-name-part-type="genus" reg="Gamszarella">G.</tp:taxon-name-part> <tp:taxon-name-part taxon-name-part-type="species" reg="araneicola">araneicola</tp:taxon-name-part></tp:taxon-name></italic> by its narrower conidiogenous cells [11.7–31.7(–40.5) × 0.9–1.5 μm vs 27.7–36.9 × 1.5–1.9 μm]. It differs from <italic><tp:taxon-name><tp:taxon-name-part taxon-name-part-type="genus" reg="Gamszarella">G.</tp:taxon-name-part> <tp:taxon-name-part taxon-name-part-type="species" reg="formicae">formicae</tp:taxon-name-part></tp:taxon-name></italic> by having larger conidia [elliptical to fusiform, (2.7–)3.5–5.3(–7.0) × 1.8–3.5 μm vs fusiform to ellipsoidal, 2.2–3.8 × 1.7–2.5 μm] and by its spider host. It can be distinguished from <italic><tp:taxon-name><tp:taxon-name-part taxon-name-part-type="genus" reg="Gamszarella">G.</tp:taxon-name-part> <tp:taxon-name-part taxon-name-part-type="species" reg="pupicola">pupicola</tp:taxon-name-part></tp:taxon-name></italic> by its longer conidiogenous cells (11.7–31.7(–40.5) × 0.9–1.5 μm vs 10.0–23.4 × 0.7–1.0 μm) and host association, as <italic><tp:taxon-name><tp:taxon-name-part taxon-name-part-type="genus" reg="Gamszarella">G.</tp:taxon-name-part> <tp:taxon-name-part taxon-name-part-type="species" reg="pupicola">pupicola</tp:taxon-name-part></tp:taxon-name></italic> parasitizes lepidopteran pupae.</p><table-wrap id="T2" position="float" orientation="portrait"><label>Table 2.</label><caption><p>Morphological comparison of the new species with other <italic><tp:taxon-name><tp:taxon-name-part taxon-name-part-type="genus" reg="Gamszarella">Gamszarella</tp:taxon-name-part></tp:taxon-name></italic> species.</p></caption><table><tbody><tr><th rowspan="1" colspan="1">Species</th><th rowspan="1" colspan="1">Colony morphology (on <abbrev xmlns:xlink="http://www.w3.org/1999/xlink" xlink:title="potato dextrose agar" xlink:type="simple">PDA</abbrev> at 25 °C)</th><th rowspan="1" colspan="1">Conidiogenous cells (μm)</th><th rowspan="1" colspan="1">Conidia (μm)</th><th rowspan="1" colspan="1">Host</th><th rowspan="1" colspan="1">References</th></tr><tr><td rowspan="1" colspan="1">
                      <italic>
                        <tp:taxon-name><tp:taxon-name-part taxon-name-part-type="genus" reg="Gamszarella">G.</tp:taxon-name-part> <tp:taxon-name-part taxon-name-part-type="species" reg="araneae">araneae</tp:taxon-name-part></tp:taxon-name>
                      </italic>
                    </td><td rowspan="1" colspan="1">White, reverse pale yellow, reaching 34 mm diam.</td><td rowspan="1" colspan="1">Numerous denticles, 11.7–31.7(–40.5) × 0.9–1.5</td><td rowspan="1" colspan="1">Elliptical to fusiform, (2.7–)3.5–5.3(–7.0) × 1.8–3.5</td><td rowspan="1" colspan="1">Spider</td><td rowspan="1" colspan="1">This study</td></tr><tr><td rowspan="1" colspan="1">
                      <italic>
                        <tp:taxon-name><tp:taxon-name-part taxon-name-part-type="genus" reg="Gamszarella">G.</tp:taxon-name-part> <tp:taxon-name-part taxon-name-part-type="species" reg="araneicola">araneicola</tp:taxon-name-part></tp:taxon-name>
                      </italic>
                    </td><td rowspan="1" colspan="1">White, reverse yellowish, reaching 45–47 mm diam.</td><td rowspan="1" colspan="1">Numerous denticles, 27.7–36.9 × 1.5–1.9</td><td rowspan="1" colspan="1">Fusiform to ellipsoidal, 3.5–6.0 × 2.1–2.3</td><td rowspan="1" colspan="1">Spider</td><td rowspan="1" colspan="1">
                      <xref ref-type="bibr" rid="B26">Chen et al. (2025c)</xref>
                    </td></tr><tr><td rowspan="1" colspan="1">
                      <italic>
                        <tp:taxon-name><tp:taxon-name-part taxon-name-part-type="genus" reg="Gamszarella">G.</tp:taxon-name-part> <tp:taxon-name-part taxon-name-part-type="species" reg="formicae">formicae</tp:taxon-name-part></tp:taxon-name>
                      </italic>
                    </td><td rowspan="1" colspan="1">White, reverse yellowish, reaching 43–44 mm diam.</td><td rowspan="1" colspan="1">Numerous denticles, 13.7–21.3 × 1.3–2.3</td><td rowspan="1" colspan="1">Fusiform to ellipsoidal, 2.2–3.8 × 1.7–2.5</td><td rowspan="1" colspan="1">Ant</td><td rowspan="1" colspan="1">
                      <xref ref-type="bibr" rid="B26">Chen et al. (2025c)</xref>
                    </td></tr><tr><td rowspan="1" colspan="1">
                      <italic>
                        <tp:taxon-name><tp:taxon-name-part taxon-name-part-type="genus" reg="Gamszarella">G.</tp:taxon-name-part> <tp:taxon-name-part taxon-name-part-type="species" reg="pupicola">pupicola</tp:taxon-name-part></tp:taxon-name>
                      </italic>
                    </td><td rowspan="1" colspan="1">White, reverse yellowish, reaching 47–49 mm diam</td><td rowspan="1" colspan="1">Numerous denticles, 10.0–23.4 × 0.7–1.0</td><td rowspan="1" colspan="1">Fusiform to ellipsoidal, 2.5–4.2 × 1.0–2.1</td><td rowspan="1" colspan="1">
                      <tp:taxon-name>
                        <tp:taxon-name-part taxon-name-part-type="order" reg="Lepidoptera">Lepidoptera</tp:taxon-name-part>
                      </tp:taxon-name>
                    </td><td rowspan="1" colspan="1">
                      <xref ref-type="bibr" rid="B26">Chen et al. (2025c)</xref>
                    </td></tr><tr><td rowspan="1" colspan="1">
                      <italic>
                        <tp:taxon-name><tp:taxon-name-part taxon-name-part-type="genus" reg="Gamszarella">G.</tp:taxon-name-part> <tp:taxon-name-part taxon-name-part-type="species" reg="sinensis">sinensis</tp:taxon-name-part></tp:taxon-name>
                      </italic>
                    </td><td rowspan="1" colspan="1">White, reverse yellowish, with radial patterns; reaching 37–38 mm diam.</td><td rowspan="1" colspan="1">Numerous denticles, 7.0–12.0 × 1.0–1.5</td><td rowspan="1" colspan="1">Ellipsoidal to fusiform, 2.4–3.9 × 1.5–2.8</td><td rowspan="1" colspan="1">Spider</td><td rowspan="1" colspan="1">
                      <xref ref-type="bibr" rid="B25">Chen et al. (2025b)</xref>
                    </td></tr><tr><td rowspan="1" colspan="1">
                      <italic>
                        <tp:taxon-name><tp:taxon-name-part taxon-name-part-type="genus" reg="Gamszarella">G.</tp:taxon-name-part> <tp:taxon-name-part taxon-name-part-type="species" reg="vallensis">vallensis</tp:taxon-name-part></tp:taxon-name>
                      </italic>
                    </td><td rowspan="1" colspan="1">White, reverse yellowish, with radial patterns; reaching 25–36 mm diam.</td><td rowspan="1" colspan="1">Numerous denticles, 3.8–5.4 × 1.3–1.9</td><td rowspan="1" colspan="1">Ellipsoidal to fusiform, 2.3–3.0 × 1.7–1.9</td><td rowspan="1" colspan="1">Spider</td><td rowspan="1" colspan="1">
                      <xref ref-type="bibr" rid="B25">Chen et al. (2025b)</xref>
                    </td></tr></tbody></table></table-wrap><p>Although <italic><tp:taxon-name><tp:taxon-name-part taxon-name-part-type="genus" reg="Gamszarella">G.</tp:taxon-name-part> <tp:taxon-name-part taxon-name-part-type="species" reg="araneae">araneae</tp:taxon-name-part></tp:taxon-name></italic>, <italic><tp:taxon-name><tp:taxon-name-part taxon-name-part-type="genus" reg="Gamszarella">G.</tp:taxon-name-part> <tp:taxon-name-part taxon-name-part-type="species" reg="sinensis">sinensis</tp:taxon-name-part></tp:taxon-name></italic> and <italic><tp:taxon-name><tp:taxon-name-part taxon-name-part-type="genus" reg="Gamszarella">G.</tp:taxon-name-part> <tp:taxon-name-part taxon-name-part-type="species" reg="vallensis">vallensis</tp:taxon-name-part></tp:taxon-name></italic> all parasitize spiders, <italic><tp:taxon-name><tp:taxon-name-part taxon-name-part-type="genus" reg="Gamszarella">G.</tp:taxon-name-part> <tp:taxon-name-part taxon-name-part-type="species" reg="araneae">araneae</tp:taxon-name-part></tp:taxon-name></italic> is characterized by markedly longer conidiogenous cells (11.7–31.7(–40.5) × 0.9–1.5 μm), compared with those of <italic><tp:taxon-name><tp:taxon-name-part taxon-name-part-type="genus" reg="Gamszarella">G.</tp:taxon-name-part> <tp:taxon-name-part taxon-name-part-type="species" reg="sinensis">sinensis</tp:taxon-name-part></tp:taxon-name></italic> (7.0–12.0 × 1.0–1.5 μm) and <italic><tp:taxon-name><tp:taxon-name-part taxon-name-part-type="genus" reg="Gamszarella">G.</tp:taxon-name-part> <tp:taxon-name-part taxon-name-part-type="species" reg="vallensis">vallensis</tp:taxon-name-part></tp:taxon-name></italic> (3.8–5.4 × 1.3–1.9 μm).</p><p>Taken together, although some morphological measurements overlap among species, the combination of morphological features, host association, and robust multilocus phylogenetic support justifies the recognition of <italic><tp:taxon-name><tp:taxon-name-part taxon-name-part-type="genus" reg="Gamszarella">G.</tp:taxon-name-part> <tp:taxon-name-part taxon-name-part-type="species" reg="araneae">araneae</tp:taxon-name-part></tp:taxon-name></italic> as a distinct species.</p></tp:treatment-sec><tp:treatment-sec><!--Section generated to contain objects referenced in tp:taxon-treatment.--><supplementary-material xmlns:xlink="http://www.w3.org/1999/xlink" id="S3" position="float" orientation="portrait" xlink:type="simple"><object-id content-type="doi" xlink:type="simple">10.3897/imafungus.17.171548.suppl3</object-id><object-id content-type="arpha" xlink:type="simple">BBD7C851-FD86-5751-B11F-C5E5811D54B7</object-id><label>Supplementary material 3</label><caption><p>Single-gene phylogenetic tree of the new species</p></caption><statement content-type="dataType"><label>Data type</label><p>docx</p></statement><statement content-type="notes"><label>Explanation note</label><p><bold>figure S2</bold>. Single-gene phylogenetic trees illustrating the phylogenetic relationships among species within the genus <italic><tp:taxon-name><tp:taxon-name-part taxon-name-part-type="genus" reg="Arachnidicola">Arachnidicola</tp:taxon-name-part></tp:taxon-name></italic>. <bold>figure S3</bold>. Single-gene phylogenetic trees illustrating the phylogenetic relationships among species within the genus <italic><tp:taxon-name><tp:taxon-name-part taxon-name-part-type="genus" reg="Gamszarella">Gamszarella</tp:taxon-name-part></tp:taxon-name></italic>. <bold>figure S4</bold>. Single-gene phylogenetic trees illustrating the phylogenetic relationships among species within the genus <italic><tp:taxon-name><tp:taxon-name-part taxon-name-part-type="genus" reg="Gibellula">Gibellula</tp:taxon-name-part></tp:taxon-name></italic>. <bold>figure S5</bold>. Single-gene phylogenetic trees illustrating the phylogenetic relationships among species within the genus <italic><tp:taxon-name><tp:taxon-name-part taxon-name-part-type="genus" reg="Hevansia">Hevansia</tp:taxon-name-part></tp:taxon-name></italic>. <bold>figure S6</bold>. Single-gene phylogenetic trees illustrating the phylogenetic relationships among species within the genus <italic><tp:taxon-name><tp:taxon-name-part taxon-name-part-type="genus" reg="Chlorocillium">Chlorocillium</tp:taxon-name-part></tp:taxon-name></italic> and <italic><tp:taxon-name><tp:taxon-name-part taxon-name-part-type="genus" reg="Husseyia">Husseyia</tp:taxon-name-part></tp:taxon-name></italic>. <bold>figure S7</bold>. Single-gene phylogenetic trees illustrating the phylogenetic relationships among species within the genus <italic><tp:taxon-name><tp:taxon-name-part taxon-name-part-type="genus" reg="Liangia">Liangia</tp:taxon-name-part></tp:taxon-name></italic>. <bold>figure S8</bold>. Single-gene phylogenetic trees illustrating the phylogenetic relationships among species within the genus <italic><tp:taxon-name><tp:taxon-name-part taxon-name-part-type="genus" reg="Purpureocillium">Purpureocillium</tp:taxon-name-part></tp:taxon-name></italic>. <bold>table SS4</bold>. Genealogical concordance among single-locus phylogenies supporting species delimitation under <abbrev xlink:title="genealogical concordance phylogenetic species recognition" xlink:type="simple">GCPSR</abbrev>.</p></statement><media xlink:href="imafungus-17-e171548-s003.docx" mimetype="application" mime-subtype="vnd.openxmlformats-officedocument.wordprocessingml.document" position="float" orientation="portrait" id="oo_1585503.docx" xlink:type="simple"><uri content-type="original_file" xlink:type="simple">https://binary.pensoft.net/file/1585503</uri></media><permissions><license xlink:type="simple"><license-p>This dataset is made available under the Open Database License (<ext-link ext-link-type="uri" xlink:href="http://opendatacommons.org/licenses/odbl/1.0/" xlink:type="simple">http://opendatacommons.org/licenses/odbl/1.0/</ext-link>). The Open Database License (ODbL) is a license agreement intended to allow users to freely share, modify, and use this Dataset while maintaining this same freedom for others, provided that the original source and author(s) are credited.</license-p></license></permissions><attrib specific-use="authors"> Xiao-Yun Chang, Yan-Jia Qi, Ming-Jun Chen</attrib></supplementary-material></tp:treatment-sec><ref-list><ref id="B26"><mixed-citation xmlns:xlink="http://www.w3.org/1999/xlink" xlink:type="simple">Chen WH, Shu HL, Li D et al. (2025c) Shedding light on the darkness: cryptic diversity of <italic><tp:taxon-name><tp:taxon-name-part taxon-name-part-type="genus">Cordyceps</tp:taxon-name-part></tp:taxon-name></italic>-like fungi in karst regions of Guizhou Province, China. Mycosphere 16: 2887–2974. <ext-link xlink:href="10.5943/mycosphere/16/1/20" ext-link-type="doi" xlink:type="simple">https://doi.org/10.5943/mycosphere/16/1/20</ext-link></mixed-citation></ref><ref id="B25"><mixed-citation xmlns:xlink="http://www.w3.org/1999/xlink" xlink:type="simple">Chen WH, Li D, Shu HL et al. (2025b) Four new araneogenous species and a new genus in <italic><tp:taxon-name><tp:taxon-name-part taxon-name-part-type="order">Hypocreales</tp:taxon-name-part></tp:taxon-name></italic> (<italic><tp:taxon-name><tp:taxon-name-part taxon-name-part-type="family">Clavicipitaceae</tp:taxon-name-part></tp:taxon-name></italic>, <italic><tp:taxon-name><tp:taxon-name-part taxon-name-part-type="family">Cordycipitaceae</tp:taxon-name-part></tp:taxon-name></italic>) from the karst region of China. MycoKeys 112: 335–339. <ext-link xlink:href="10.3897/mycokeys.112.140799" ext-link-type="doi" xlink:type="simple">https://doi.org/10.3897/mycokeys.112.140799</ext-link></mixed-citation></ref></ref-list></tp:taxon-treatment>
