# Supplementary material for: Taxonomy, phylogeny, and evolutionary diversification of spider-pathogenic fungi from China (Hypocreales, Ascomycota)
Source: IMA Fungus. 2026 Apr 6;17:e171548. doi: 10.3897/imafungus.17.171548 (PMC13077317; doi:10.3897/imafungus.17.171548)
Supplement: XML Treatment for Gamszarella sotirae [file imafungus.17.171548-treatment3.xml]

<!DOCTYPE tp:taxon-treatment
  PUBLIC "-//TaxonX//DTD Taxonomic Treatment Publishing DTD v0 20100105//EN" "tax-treatment-NSO.dtd">
<tp:taxon-treatment xmlns:tp="http://www.plazi.org/taxpub"><tp:treatment-meta><kwd-group><label>Taxon classification</label><kwd>
                <named-content content-type="kingdom">
                  <named-content content-type="taxon-name">
                    <named-content content-type="kingdom">Animalia</named-content>
                  </named-content>
                </named-content>
              </kwd><kwd>
                <named-content content-type="order">Hypocreales</named-content>
              </kwd><kwd>
                <named-content content-type="family">Clavicipitaceae</named-content>
              </kwd></kwd-group><mixed-citation publication-type="journal"><person-group><name><surname>Chang</surname><given-names>Xiao-Yun</given-names></name><name><surname>Qi</surname><given-names>Yan-Jia</given-names></name><name><surname>Wang</surname><given-names>Ting</given-names></name><name><surname>Li</surname><given-names>Zeng-Zhi</given-names></name><name><surname>Li</surname><given-names>Guang-Shuo</given-names></name><name><surname>Huang</surname><given-names>Bo</given-names></name><name><surname>Chen</surname><given-names>Ming-Jun</given-names></name></person-group><article-title>Taxonomy, phylogeny, and evolutionary diversification of spider-pathogenic fungi from China (<italic><tp:taxon-name><tp:taxon-name-part taxon-name-part-type="order" reg="Hypocreales">Hypocreales</tp:taxon-name-part></tp:taxon-name></italic>, <italic><tp:taxon-name><tp:taxon-name-part taxon-name-part-type="phylum" reg="Ascomycota">Ascomycota</tp:taxon-name-part></tp:taxon-name></italic>)</article-title><source>IMA Fungus</source><day>06</day><month>04</month><year>2026</year><volume>17</volume><pub-id pub-id-type="doi">10.3897/imafungus.17.171548</pub-id></mixed-citation></tp:treatment-meta><tp:nomenclature><tp:taxon-name><object-id xmlns:xlink="http://www.w3.org/1999/xlink" content-type="arpha" xlink:type="simple">6A44067A-70E3-5455-B209-F4B132163AEA</object-id>
                    		<tp:taxon-name-part taxon-name-part-type="genus" reg="Gamszarella">Gamszarella</tp:taxon-name-part> <tp:taxon-name-part taxon-name-part-type="species" reg="sotirae">sotirae</tp:taxon-name-part>
                    	
                    		<object-id xmlns:xlink="http://www.w3.org/1999/xlink" content-type="mycobank" xlink:type="simple">858511</object-id>
                    	</tp:taxon-name><tp:taxon-authority>(Y.P. Tan, Bishop-Hurley &amp; Marney), X.Y. Chang &amp; M.J. Chen</tp:taxon-authority><tp:taxon-status xmlns:xlink="http://www.w3.org/1999/xlink" xlink:type="simple">comb. nov.</tp:taxon-status></tp:nomenclature><tp:treatment-sec sec-type="Basionym"><title>Basionym.</title><p><italic><tp:taxon-name><tp:taxon-name-part taxon-name-part-type="genus" reg="Lecanicillium">Lecanicillium</tp:taxon-name-part> <tp:taxon-name-part taxon-name-part-type="species" reg="sotirae">sotirae</tp:taxon-name-part></tp:taxon-name></italic> Y.P. Tan, Bishop-Hurley &amp; Marney, Index Austral. <tp:taxon-name><tp:taxon-name-part taxon-name-part-type="kingdom" reg="Fungi">Fungi</tp:taxon-name-part></tp:taxon-name> 35: 7 (2024).</p></tp:treatment-sec><tp:treatment-sec sec-type="Host"><title>Host.</title><p>spider (<italic><tp:taxon-name><tp:taxon-name-part taxon-name-part-type="order" reg="Araneae">Araneae</tp:taxon-name-part></tp:taxon-name></italic>).</p><p><bold>Distribution</bold>. Australia.</p></tp:treatment-sec><tp:treatment-sec sec-type="Note"><title>Note.</title><p>This species was initially described as a new taxon by <xref ref-type="bibr" rid="B128">Tan and Shivas (2024b)</xref> due to distinctive differences in the ITS, nrLSU, <italic>RPB2</italic> and <italic>TEF1</italic> sequences. In both the multigene and single-locus phylogenetic analyses, this taxon formed a distinct and well-supported clade within <italic><tp:taxon-name><tp:taxon-name-part taxon-name-part-type="genus" reg="Gamszarella">Gamszarella</tp:taxon-name-part></tp:taxon-name></italic> (<abbrev xmlns:xlink="http://www.w3.org/1999/xlink" xlink:title="ML bootstrap support" xlink:type="simple">MLBS</abbrev> = 99, BPP = 1.00) (Fig. <xref ref-type="fig" rid="F2">2</xref>, Suppl. material <xref ref-type="supplementary-material" rid="S3">3</xref>). Consequently, we propose its reclassification into the genus <italic><tp:taxon-name><tp:taxon-name-part taxon-name-part-type="genus" reg="Gamszarella">Gamszarella</tp:taxon-name-part></tp:taxon-name></italic>.</p><p>The genus <italic><tp:taxon-name><tp:taxon-name-part taxon-name-part-type="genus" reg="Gamszarella">Gamszarella</tp:taxon-name-part></tp:taxon-name></italic> was established in 2023 based on molecular phylogenetic analyses and morphological traits, with <italic><tp:taxon-name><tp:taxon-name-part taxon-name-part-type="genus" reg="Gamszarella">G.</tp:taxon-name-part> <tp:taxon-name-part taxon-name-part-type="species" reg="buffelskloofina">buffelskloofina</tp:taxon-name-part></tp:taxon-name></italic> designated as the type species (<xref ref-type="bibr" rid="B31">Crous et al. 2023</xref>), and its circumscription has since been refined through molecular and morphological studies, leading to the transfer or segregation of several taxa into related genera such as <italic><tp:taxon-name><tp:taxon-name-part taxon-name-part-type="genus" reg="Corpulentispora">Corpulentispora</tp:taxon-name-part></tp:taxon-name></italic> and <italic><tp:taxon-name><tp:taxon-name-part taxon-name-part-type="genus" reg="Neogamszarella">Neogamszarella</tp:taxon-name-part></tp:taxon-name></italic> (<xref ref-type="bibr" rid="B70">Khonsanit et al. 2024</xref>; <xref ref-type="bibr" rid="B25">Chen et al. 2025b</xref>). With the inclusion of our current findings, <italic><tp:taxon-name><tp:taxon-name-part taxon-name-part-type="genus" reg="Gamszarella">Gamszarella</tp:taxon-name-part></tp:taxon-name></italic> currently comprises nine species. The fact that five species are araneopathogenic while the rest utilize insect hosts (<xref ref-type="bibr" rid="B31">Crous et al. 2023</xref>; <xref ref-type="bibr" rid="B25">Chen et al. 2025b</xref>, <xref ref-type="bibr" rid="B26">2025c</xref>) highlights an intriguing evolutionary transition between host groups. Further studies are required to clarify host specificity and ecological associations within the genus <italic><tp:taxon-name><tp:taxon-name-part taxon-name-part-type="genus" reg="Gamszarella">Gamszarella</tp:taxon-name-part></tp:taxon-name></italic>.</p></tp:treatment-sec><tp:treatment-sec><!--Section generated to contain objects referenced in tp:taxon-treatment.--><fig id="F2" position="float" orientation="portrait"><object-id xmlns:xlink="http://www.w3.org/1999/xlink" content-type="doi" xlink:type="simple">10.3897/imafungus.17.171548.figure2</object-id><object-id xmlns:xlink="http://www.w3.org/1999/xlink" content-type="arpha" xlink:type="simple">C427356F-F2FF-5332-94F3-E43E46336A06</object-id><label>Figure 2.</label><caption><p>Phylogram retrieved from IQ-TREE based on the combined dataset of five loci (ITS, nrLSU, <italic>TEF1</italic>, <italic>RPB1</italic>, and <italic>RPB2</italic>), showing the phylogenetic relationships of <italic><tp:taxon-name><tp:taxon-name-part taxon-name-part-type="genus" reg="Gibellula">Gibellula</tp:taxon-name-part></tp:taxon-name></italic>, <italic><tp:taxon-name><tp:taxon-name-part taxon-name-part-type="genus" reg="Hevansia">Hevansia</tp:taxon-name-part></tp:taxon-name></italic>, <italic><tp:taxon-name><tp:taxon-name-part taxon-name-part-type="genus" reg="Gamszarella">Gamszarella</tp:taxon-name-part></tp:taxon-name></italic>, and related species in <italic><tp:taxon-name><tp:taxon-name-part taxon-name-part-type="family" reg="Cordycipitaceae">Cordycipitaceae</tp:taxon-name-part></tp:taxon-name></italic>. Statistical support values are provided at nodes as <abbrev xmlns:xlink="http://www.w3.org/1999/xlink" xlink:title="ML bootstrap support" xlink:type="simple">MLBS</abbrev>/BPP (only <abbrev xmlns:xlink="http://www.w3.org/1999/xlink" xlink:title="ML bootstrap support" xlink:type="simple">MLBS</abbrev> ≥ 75% and BPP ≥ 0.90 are shown). New taxa are highlighted in bold. <sup>T</sup> = ex-type culture.</p></caption><graphic xmlns:xlink="http://www.w3.org/1999/xlink" xlink:href="imafungus-17-e171548-g002.jpg" id="oo_1585489.jpg" position="float" orientation="portrait" xlink:type="simple"><uri content-type="original_file" xlink:type="simple">https://binary.pensoft.net/fig/1585489</uri></graphic></fig><supplementary-material xmlns:xlink="http://www.w3.org/1999/xlink" id="S3" position="float" orientation="portrait" xlink:type="simple"><object-id content-type="doi" xlink:type="simple">10.3897/imafungus.17.171548.suppl3</object-id><object-id content-type="arpha" xlink:type="simple">BBD7C851-FD86-5751-B11F-C5E5811D54B7</object-id><label>Supplementary material 3</label><caption><p>Single-gene phylogenetic tree of the new species</p></caption><statement content-type="dataType"><label>Data type</label><p>docx</p></statement><statement content-type="notes"><label>Explanation note</label><p><bold>figure S2</bold>. Single-gene phylogenetic trees illustrating the phylogenetic relationships among species within the genus <italic><tp:taxon-name><tp:taxon-name-part taxon-name-part-type="genus" reg="Arachnidicola">Arachnidicola</tp:taxon-name-part></tp:taxon-name></italic>. <bold>figure S3</bold>. Single-gene phylogenetic trees illustrating the phylogenetic relationships among species within the genus <italic><tp:taxon-name><tp:taxon-name-part taxon-name-part-type="genus" reg="Gamszarella">Gamszarella</tp:taxon-name-part></tp:taxon-name></italic>. <bold>figure S4</bold>. Single-gene phylogenetic trees illustrating the phylogenetic relationships among species within the genus <italic><tp:taxon-name><tp:taxon-name-part taxon-name-part-type="genus" reg="Gibellula">Gibellula</tp:taxon-name-part></tp:taxon-name></italic>. <bold>figure S5</bold>. Single-gene phylogenetic trees illustrating the phylogenetic relationships among species within the genus <italic><tp:taxon-name><tp:taxon-name-part taxon-name-part-type="genus" reg="Hevansia">Hevansia</tp:taxon-name-part></tp:taxon-name></italic>. <bold>figure S6</bold>. Single-gene phylogenetic trees illustrating the phylogenetic relationships among species within the genus <italic><tp:taxon-name><tp:taxon-name-part taxon-name-part-type="genus" reg="Chlorocillium">Chlorocillium</tp:taxon-name-part></tp:taxon-name></italic> and <italic><tp:taxon-name><tp:taxon-name-part taxon-name-part-type="genus" reg="Husseyia">Husseyia</tp:taxon-name-part></tp:taxon-name></italic>. <bold>figure S7</bold>. Single-gene phylogenetic trees illustrating the phylogenetic relationships among species within the genus <italic><tp:taxon-name><tp:taxon-name-part taxon-name-part-type="genus" reg="Liangia">Liangia</tp:taxon-name-part></tp:taxon-name></italic>. <bold>figure S8</bold>. Single-gene phylogenetic trees illustrating the phylogenetic relationships among species within the genus <italic><tp:taxon-name><tp:taxon-name-part taxon-name-part-type="genus" reg="Purpureocillium">Purpureocillium</tp:taxon-name-part></tp:taxon-name></italic>. <bold>table SS4</bold>. Genealogical concordance among single-locus phylogenies supporting species delimitation under <abbrev xlink:title="genealogical concordance phylogenetic species recognition" xlink:type="simple">GCPSR</abbrev>.</p></statement><media xlink:href="imafungus-17-e171548-s003.docx" mimetype="application" mime-subtype="vnd.openxmlformats-officedocument.wordprocessingml.document" position="float" orientation="portrait" id="oo_1585503.docx" xlink:type="simple"><uri content-type="original_file" xlink:type="simple">https://binary.pensoft.net/file/1585503</uri></media><permissions><license xlink:type="simple"><license-p>This dataset is made available under the Open Database License (<ext-link ext-link-type="uri" xlink:href="http://opendatacommons.org/licenses/odbl/1.0/" xlink:type="simple">http://opendatacommons.org/licenses/odbl/1.0/</ext-link>). The Open Database License (ODbL) is a license agreement intended to allow users to freely share, modify, and use this Dataset while maintaining this same freedom for others, provided that the original source and author(s) are credited.</license-p></license></permissions><attrib specific-use="authors"> Xiao-Yun Chang, Yan-Jia Qi, Ming-Jun Chen</attrib></supplementary-material></tp:treatment-sec><ref-list><ref id="B128"><mixed-citation xmlns:xlink="http://www.w3.org/1999/xlink" xlink:type="simple">Tan Y, Shivas R (2024b) Index of Australian <tp:taxon-name><tp:taxon-name-part taxon-name-part-type="kingdom">Fungi</tp:taxon-name-part></tp:taxon-name> no. 35. Zenodo 35: 1–17. <ext-link xlink:href="10.5281/zenodo.11103536" ext-link-type="doi" xlink:type="simple">https://doi.org/10.5281/zenodo.11103536</ext-link></mixed-citation></ref><ref id="B31"><mixed-citation xmlns:xlink="http://www.w3.org/1999/xlink" xlink:type="simple">Crous PW, Costa MM, Kandemir H et al. (2023) Fungal planet description sheets: 1550–1613. Persoonia 51: 280–417. <ext-link xlink:href="10.3767/persoonia.2023.51.08" ext-link-type="doi" xlink:type="simple">https://doi.org/10.3767/persoonia.2023.51.08</ext-link></mixed-citation></ref><ref id="B70"><mixed-citation xmlns:xlink="http://www.w3.org/1999/xlink" xlink:type="simple">Khonsanit A, Thanakitpipattana D, Mongkolsamrit S et al. (2024) A phylogenetic assessment of <italic><tp:taxon-name><tp:taxon-name-part taxon-name-part-type="genus">Akanthomyces</tp:taxon-name-part></tp:taxon-name></italic> sensu lato in <italic><tp:taxon-name><tp:taxon-name-part taxon-name-part-type="family">Cordycipitaceae</tp:taxon-name-part></tp:taxon-name></italic> (<italic><tp:taxon-name><tp:taxon-name-part taxon-name-part-type="order">Hypocreales</tp:taxon-name-part></tp:taxon-name></italic>, <italic><tp:taxon-name><tp:taxon-name-part taxon-name-part-type="class">Sordariomycetes</tp:taxon-name-part></tp:taxon-name></italic>): introduction of new genera, and the resurrection of <italic><tp:taxon-name><tp:taxon-name-part taxon-name-part-type="genus">Lecanicillium</tp:taxon-name-part></tp:taxon-name></italic>. Fungal Systematics and Evolution 14: 271–306. <ext-link xlink:href="10.3114/fuse.2024.14.17" ext-link-type="doi" xlink:type="simple">https://doi.org/10.3114/fuse.2024.14.17</ext-link></mixed-citation></ref><ref id="B25"><mixed-citation xmlns:xlink="http://www.w3.org/1999/xlink" xlink:type="simple">Chen WH, Li D, Shu HL et al. (2025b) Four new araneogenous species and a new genus in <italic><tp:taxon-name><tp:taxon-name-part taxon-name-part-type="order">Hypocreales</tp:taxon-name-part></tp:taxon-name></italic> (<italic><tp:taxon-name><tp:taxon-name-part taxon-name-part-type="family">Clavicipitaceae</tp:taxon-name-part></tp:taxon-name></italic>, <italic><tp:taxon-name><tp:taxon-name-part taxon-name-part-type="family">Cordycipitaceae</tp:taxon-name-part></tp:taxon-name></italic>) from the karst region of China. MycoKeys 112: 335–339. <ext-link xlink:href="10.3897/mycokeys.112.140799" ext-link-type="doi" xlink:type="simple">https://doi.org/10.3897/mycokeys.112.140799</ext-link></mixed-citation></ref><ref id="B26"><mixed-citation xmlns:xlink="http://www.w3.org/1999/xlink" xlink:type="simple">Chen WH, Shu HL, Li D et al. (2025c) Shedding light on the darkness: cryptic diversity of <italic><tp:taxon-name><tp:taxon-name-part taxon-name-part-type="genus">Cordyceps</tp:taxon-name-part></tp:taxon-name></italic>-like fungi in karst regions of Guizhou Province, China. Mycosphere 16: 2887–2974. <ext-link xlink:href="10.5943/mycosphere/16/1/20" ext-link-type="doi" xlink:type="simple">https://doi.org/10.5943/mycosphere/16/1/20</ext-link></mixed-citation></ref></ref-list></tp:taxon-treatment>
