# Supplementary material for: Taxonomy, phylogeny, and evolutionary diversification of spider-pathogenic fungi from China (Hypocreales, Ascomycota)
Source: IMA Fungus. 2026 Apr 6;17:e171548. doi: 10.3897/imafungus.17.171548 (PMC13077317; doi:10.3897/imafungus.17.171548)
Supplement: XML Treatment for Corniculantispora margaretspencerae [file imafungus.17.171548-treatment4.xml]

<!DOCTYPE tp:taxon-treatment
  PUBLIC "-//TaxonX//DTD Taxonomic Treatment Publishing DTD v0 20100105//EN" "tax-treatment-NSO.dtd">
<tp:taxon-treatment xmlns:tp="http://www.plazi.org/taxpub"><tp:treatment-meta><kwd-group><label>Taxon classification</label><kwd>
                <named-content content-type="kingdom">
                  <named-content content-type="taxon-name">
                    <named-content content-type="kingdom">Animalia</named-content>
                  </named-content>
                </named-content>
              </kwd><kwd>
                <named-content content-type="order">Hypocreales</named-content>
              </kwd><kwd>
                <named-content content-type="family">Clavicipitaceae</named-content>
              </kwd></kwd-group><mixed-citation publication-type="journal"><person-group><name><surname>Chang</surname><given-names>Xiao-Yun</given-names></name><name><surname>Qi</surname><given-names>Yan-Jia</given-names></name><name><surname>Wang</surname><given-names>Ting</given-names></name><name><surname>Li</surname><given-names>Zeng-Zhi</given-names></name><name><surname>Li</surname><given-names>Guang-Shuo</given-names></name><name><surname>Huang</surname><given-names>Bo</given-names></name><name><surname>Chen</surname><given-names>Ming-Jun</given-names></name></person-group><article-title>Taxonomy, phylogeny, and evolutionary diversification of spider-pathogenic fungi from China (<italic><tp:taxon-name><tp:taxon-name-part taxon-name-part-type="order" reg="Hypocreales">Hypocreales</tp:taxon-name-part></tp:taxon-name></italic>, <italic><tp:taxon-name><tp:taxon-name-part taxon-name-part-type="phylum" reg="Ascomycota">Ascomycota</tp:taxon-name-part></tp:taxon-name></italic>)</article-title><source>IMA Fungus</source><day>06</day><month>04</month><year>2026</year><volume>17</volume><pub-id pub-id-type="doi">10.3897/imafungus.17.171548</pub-id></mixed-citation></tp:treatment-meta><tp:nomenclature><tp:taxon-name><object-id xmlns:xlink="http://www.w3.org/1999/xlink" content-type="arpha" xlink:type="simple">1EF06499-F744-5EA4-8DDB-973F788E6B29</object-id>
                    		<tp:taxon-name-part taxon-name-part-type="genus" reg="Corniculantispora">Corniculantispora</tp:taxon-name-part> <tp:taxon-name-part taxon-name-part-type="species" reg="margaretspencerae">margaretspencerae</tp:taxon-name-part>
                    	
                    		<object-id xmlns:xlink="http://www.w3.org/1999/xlink" content-type="mycobank" xlink:type="simple">858513</object-id>
                    	</tp:taxon-name><tp:taxon-authority>(Y.P. Tan, Bishop-Hurley, R.G. Shivas &amp; Marney), X.Y. Chang &amp; M.J. Chen</tp:taxon-authority><tp:taxon-status xmlns:xlink="http://www.w3.org/1999/xlink" xlink:type="simple">comb. nov.</tp:taxon-status><xref ref-type="fig" rid="F6">Fig. 6</xref></tp:nomenclature><tp:treatment-sec sec-type="Basionym"><title>Basionym.</title><p><italic><tp:taxon-name><tp:taxon-name-part taxon-name-part-type="genus" reg="Lecanicillium">Lecanicillium</tp:taxon-name-part> <tp:taxon-name-part taxon-name-part-type="species" reg="margaretspencerae">margaretspencerae</tp:taxon-name-part></tp:taxon-name></italic> Y.P. Tan, Bishop-Hurley, R.G. Shivas &amp; Marney, Index Austral. <tp:taxon-name><tp:taxon-name-part taxon-name-part-type="kingdom" reg="Fungi">Fungi</tp:taxon-name-part></tp:taxon-name> 15: 1 (2023).</p><fig id="F6" position="float" orientation="portrait"><object-id xmlns:xlink="http://www.w3.org/1999/xlink" content-type="doi" xlink:type="simple">10.3897/imafungus.17.171548.figure6</object-id><object-id xmlns:xlink="http://www.w3.org/1999/xlink" content-type="arpha" xlink:type="simple">474D3C6C-3657-5423-B2D4-3FAB646AD99E</object-id><label>Figure 6.</label><caption><p>Holotype specimen and microscopic characteristics of <italic><tp:taxon-name><tp:taxon-name-part taxon-name-part-type="genus" reg="Corniculantispora">C.</tp:taxon-name-part> <tp:taxon-name-part taxon-name-part-type="species" reg="margaretspencerae">margaretspencerae</tp:taxon-name-part></tp:taxon-name></italic>. <bold>a, b</bold>. Colony obverse and reverse on <abbrev xmlns:xlink="http://www.w3.org/1999/xlink" xlink:title="potato dextrose agar" xlink:type="simple">PDA</abbrev>; <bold>c, d</bold>. Colony obverse and reverse on SDAY/4; <bold>e</bold>. Infected host spider; <bold>f–l</bold>. Conidiogenous structures and conidia; <bold>m, n</bold>. Mature conidia. Scale bars: 10 mm (<bold>a–d</bold>); 5 um (<bold>f–n</bold>).</p></caption><graphic xmlns:xlink="http://www.w3.org/1999/xlink" xlink:href="imafungus-17-e171548-g006.jpg" id="oo_1585493.jpg" position="float" orientation="portrait" xlink:type="simple"><uri content-type="original_file" xlink:type="simple">https://binary.pensoft.net/fig/1585493</uri></graphic></fig></tp:treatment-sec><tp:treatment-sec sec-type="Typification"><title>Typification.</title><p>China • Guizhou Province, Tongren City, Fanjingshan National Nature Reserve (<named-content xmlns:xlink="http://www.w3.org/1999/xlink" content-type="dwc:verbatimCoordinates" xlink:type="simple">27°50'N, 108°47'E</named-content>), on dead spiders (<italic><tp:taxon-name><tp:taxon-name-part taxon-name-part-type="order" reg="Araneae">Araneae</tp:taxon-name-part></tp:taxon-name></italic>), July 2024; Xiaoyun Chang and Mingjun Chen, holotype FJS20240724-86, ex-type RCEF7796.</p></tp:treatment-sec><tp:treatment-sec sec-type="Description"><title>Description.</title><p>On the host spider, the body is completely overlaid by a dense, tufted mycelium, ranging from pale yellow to yellowish cream. Hyphae hyaline, smooth-walled, branched, 0.7–1.5 μm wide. Phialides cylindrical, slightly tapering toward the apex, arising from hyphae or differentiated conidiophores, solitary or in whorls of 2–3, measuring (7.8–)12–40(–46) × 0.6–1.5 μm. Conidia are usually produced singly at the tips of phialides and occur in two forms: macroconidia fusiform, typically with sharp ends, straight or slightly curved, measuring 6.6–12.2 × 0.9–1.7 μm; microconidia ellipsoidal, straight or slightly curved, measuring 3.1–5.3 × 1–2 μm.</p></tp:treatment-sec><tp:treatment-sec sec-type="Culture characteristics"><title>Culture characteristics.</title><p>On <abbrev xmlns:xlink="http://www.w3.org/1999/xlink" xlink:title="potato dextrose agar" xlink:type="simple">PDA</abbrev>, colonies are white on the surface, with the reverse pale beige at the center and lighter toward the margins. Mycelium is dense, and the colony reaches approximately 64 mm in diameter after 14 days at 25 °C. On 1/4 SDAY, colony growth is slower; the surface is white, and the reverse is beige, with distinct radial cracks.</p></tp:treatment-sec><tp:treatment-sec sec-type="Host"><title>Host.</title><p>spider (<italic><tp:taxon-name><tp:taxon-name-part taxon-name-part-type="order" reg="Araneae">Araneae</tp:taxon-name-part></tp:taxon-name></italic>), insect.</p></tp:treatment-sec><tp:treatment-sec sec-type="Additional material examined"><title>Additional material examined.</title><p>China • Guizhou Province, Tongren City, Fanjingshan National Nature Reserve (<named-content xmlns:xlink="http://www.w3.org/1999/xlink" content-type="dwc:verbatimCoordinates" xlink:type="simple">27°50'N, 108°47'E</named-content>), on a dead spider, July 2024; Xiaoyun Chang and Mingjun Chen, RCEF7877 (living culture). Australia, Queensland, Tully, on an unidentified dead insect, April 2021; T.S. Marney、M.D.E. Shivas and R.G. Shivas, BRIP 72656a.</p></tp:treatment-sec><tp:treatment-sec sec-type="Note"><title>Note.</title><p>In our multigene phylogenetic tree, strains RCEF7796 and RCEF7877 grouped with <italic><tp:taxon-name><tp:taxon-name-part taxon-name-part-type="genus" reg="Lecanicillium">Lecanicillium</tp:taxon-name-part> <tp:taxon-name-part taxon-name-part-type="species" reg="margaretspencerae">margaretspencerae</tp:taxon-name-part></tp:taxon-name></italic> BRIP 72656a, with strong support (<abbrev xmlns:xlink="http://www.w3.org/1999/xlink" xlink:title="ML bootstrap support" xlink:type="simple">MLBS</abbrev> = 84, BPP = 1.0) (Fig. <xref ref-type="fig" rid="F1">1</xref>). However, <italic><tp:taxon-name><tp:taxon-name-part taxon-name-part-type="genus" reg="Lecanicillium">L.</tp:taxon-name-part> <tp:taxon-name-part taxon-name-part-type="species" reg="margaretspencerae">margaretspencerae</tp:taxon-name-part></tp:taxon-name></italic> was placed with maximal support (<abbrev xmlns:xlink="http://www.w3.org/1999/xlink" xlink:title="ML bootstrap support" xlink:type="simple">MLBS</abbrev> = 100, BPP = 1.0) within the <italic><tp:taxon-name><tp:taxon-name-part taxon-name-part-type="genus" reg="Corniculantispora">Corniculantispora</tp:taxon-name-part></tp:taxon-name></italic> clade, rather than the core <italic><tp:taxon-name><tp:taxon-name-part taxon-name-part-type="genus" reg="Lecanicillium">Lecanicillium</tp:taxon-name-part></tp:taxon-name></italic> group, indicating a distant phylogenetic relationship from the latter. To accurately reflect its phylogenetic position, we propose the new combination <italic><tp:taxon-name><tp:taxon-name-part taxon-name-part-type="genus" reg="Corniculantispora">Corniculantispora</tp:taxon-name-part> <tp:taxon-name-part taxon-name-part-type="species" reg="margaretspencerae">margaretspencerae</tp:taxon-name-part></tp:taxon-name></italic>. Originally described from Australia, this species is reported here for the first time from China, representing a new record for the country. While initially introduced by <xref ref-type="bibr" rid="B125">Tan and Shivas (2023c)</xref> from a single strain in Australia based on ITS, nrLSU, <italic>TEF1</italic> and <italic>RPB2</italic> sequences, it lacked detailed morphological description.</p><p>Our discovery of this species in Guizhou Province, China, confirmed its identity as conspecific with BRIP 72656a, despite minor sequence differences, which are considered intraspecific variation. This study provides the first comprehensive morphological description of the species and establishes strain RCEF7796 as the epitype, thereby stabilizing its taxonomic concept.</p></tp:treatment-sec><tp:treatment-sec><!--Section generated to contain objects referenced in tp:taxon-treatment.--><fig id="F1" position="float" orientation="portrait"><object-id xmlns:xlink="http://www.w3.org/1999/xlink" content-type="doi" xlink:type="simple">10.3897/imafungus.17.171548.figure1</object-id><object-id xmlns:xlink="http://www.w3.org/1999/xlink" content-type="arpha" xlink:type="simple">B1A85563-3D81-541A-9010-CB98BAA3FC0A</object-id><label>Figure 1.</label><caption><p>Phylogram retrieved from IQ-TREE based on the combined dataset of five loci (ITS, nrLSU, <italic>TEF1</italic>, <italic>RPB1</italic>, and <italic>RPB2</italic>), showing the phylogenetic relationships of <italic><tp:taxon-name><tp:taxon-name-part taxon-name-part-type="genus" reg="Arachnidicola">Arachnidicola</tp:taxon-name-part></tp:taxon-name></italic>, <italic><tp:taxon-name><tp:taxon-name-part taxon-name-part-type="genus" reg="Liangia">Liangia</tp:taxon-name-part></tp:taxon-name></italic>, and related species in <italic><tp:taxon-name><tp:taxon-name-part taxon-name-part-type="family" reg="Cordycipitaceae">Cordycipitaceae</tp:taxon-name-part></tp:taxon-name></italic>. Statistical support values are provided at nodes as <abbrev xmlns:xlink="http://www.w3.org/1999/xlink" xlink:title="ML bootstrap support" xlink:type="simple">MLBS</abbrev>/BPP (only <abbrev xmlns:xlink="http://www.w3.org/1999/xlink" xlink:title="ML bootstrap support" xlink:type="simple">MLBS</abbrev> ≥ 75% and BPP ≥ 0.90 are shown). New taxa are highlighted in bold. <sup>T</sup> = ex-type culture.</p></caption><graphic xmlns:xlink="http://www.w3.org/1999/xlink" xlink:href="imafungus-17-e171548-g001.jpg" id="oo_1585488.jpg" position="float" orientation="portrait" xlink:type="simple"><uri content-type="original_file" xlink:type="simple">https://binary.pensoft.net/fig/1585488</uri></graphic></fig></tp:treatment-sec><ref-list><ref id="B125"><mixed-citation xmlns:xlink="http://www.w3.org/1999/xlink" xlink:type="simple">Tan Y, Shivas R (2023c) Index of Australian <tp:taxon-name><tp:taxon-name-part taxon-name-part-type="kingdom">Fungi</tp:taxon-name-part></tp:taxon-name> no. 22. Zenodo 22: 1–14. <ext-link xlink:href="10.5281/zenodo.10145677" ext-link-type="doi" xlink:type="simple">https://doi.org/10.5281/zenodo.10145677</ext-link></mixed-citation></ref></ref-list></tp:taxon-treatment>
