# Supplementary material for: Taxonomy, phylogeny, and evolutionary diversification of spider-pathogenic fungi from China (Hypocreales, Ascomycota)
Source: IMA Fungus. 2026 Apr 6;17:e171548. doi: 10.3897/imafungus.17.171548 (PMC13077317; doi:10.3897/imafungus.17.171548)
Supplement: XML Treatment for Gibellula alba [file imafungus.17.171548-treatment6.xml]

<!DOCTYPE tp:taxon-treatment
  PUBLIC "-//TaxonX//DTD Taxonomic Treatment Publishing DTD v0 20100105//EN" "tax-treatment-NSO.dtd">
<tp:taxon-treatment xmlns:tp="http://www.plazi.org/taxpub"><tp:treatment-meta><kwd-group><label>Taxon classification</label><kwd>
                <named-content content-type="kingdom">
                  <named-content content-type="taxon-name">
                    <named-content content-type="kingdom">Animalia</named-content>
                  </named-content>
                </named-content>
              </kwd><kwd>
                <named-content content-type="order">Hypocreales</named-content>
              </kwd><kwd>
                <named-content content-type="family">Clavicipitaceae</named-content>
              </kwd></kwd-group><mixed-citation publication-type="journal"><person-group><name><surname>Chang</surname><given-names>Xiao-Yun</given-names></name><name><surname>Qi</surname><given-names>Yan-Jia</given-names></name><name><surname>Wang</surname><given-names>Ting</given-names></name><name><surname>Li</surname><given-names>Zeng-Zhi</given-names></name><name><surname>Li</surname><given-names>Guang-Shuo</given-names></name><name><surname>Huang</surname><given-names>Bo</given-names></name><name><surname>Chen</surname><given-names>Ming-Jun</given-names></name></person-group><article-title>Taxonomy, phylogeny, and evolutionary diversification of spider-pathogenic fungi from China (<italic><tp:taxon-name><tp:taxon-name-part taxon-name-part-type="order" reg="Hypocreales">Hypocreales</tp:taxon-name-part></tp:taxon-name></italic>, <italic><tp:taxon-name><tp:taxon-name-part taxon-name-part-type="phylum" reg="Ascomycota">Ascomycota</tp:taxon-name-part></tp:taxon-name></italic>)</article-title><source>IMA Fungus</source><day>06</day><month>04</month><year>2026</year><volume>17</volume><pub-id pub-id-type="doi">10.3897/imafungus.17.171548</pub-id></mixed-citation></tp:treatment-meta><tp:nomenclature><tp:taxon-name><object-id xmlns:xlink="http://www.w3.org/1999/xlink" content-type="arpha" xlink:type="simple">B47FD890-55D6-5047-8D9D-0B977A05340F</object-id>
                    		<tp:taxon-name-part taxon-name-part-type="genus" reg="Gibellula">Gibellula</tp:taxon-name-part> <tp:taxon-name-part taxon-name-part-type="species" reg="alba">alba</tp:taxon-name-part>
                    	
                    		<object-id xmlns:xlink="http://www.w3.org/1999/xlink" content-type="mycobank" xlink:type="simple">859737</object-id>
                    	</tp:taxon-name><tp:taxon-authority>X.Y. Chang &amp; M.J. Chen</tp:taxon-authority><tp:taxon-status xmlns:xlink="http://www.w3.org/1999/xlink" xlink:type="simple">sp. nov.</tp:taxon-status><xref ref-type="fig" rid="F7">Fig. 7</xref></tp:nomenclature><tp:treatment-sec sec-type="Etymology"><title>Etymology.</title><p>alba (Latin), white, refers to the white hyphae that wrap around the host.</p><fig id="F7" position="float" orientation="portrait"><object-id xmlns:xlink="http://www.w3.org/1999/xlink" content-type="doi" xlink:type="simple">10.3897/imafungus.17.171548.figure7</object-id><object-id xmlns:xlink="http://www.w3.org/1999/xlink" content-type="arpha" xlink:type="simple">9F3A75D1-D0CE-5CDC-A313-898BAE712EAD</object-id><label>Figure 7.</label><caption><p>Morphological characteristics of <italic><tp:taxon-name><tp:taxon-name-part taxon-name-part-type="genus" reg="Gibellula">G.</tp:taxon-name-part> <tp:taxon-name-part taxon-name-part-type="species" reg="alba">alba</tp:taxon-name-part></tp:taxon-name></italic>. <bold>a–c</bold>. Fungus on a spider; <bold>d, e</bold>. Perithecium; <bold>f</bold>. Ascus; <bold>g</bold>. Ascospores; <bold>h</bold>. Rough-walled conidiophores; <bold>i</bold>. Granulomanus synanamorph. Scale bars: 200 μm (<bold>d, e</bold>); 10 μm (<bold>f–i</bold>).</p></caption><graphic xmlns:xlink="http://www.w3.org/1999/xlink" xlink:href="imafungus-17-e171548-g007.jpg" id="oo_1585494.jpg" position="float" orientation="portrait" xlink:type="simple"><uri content-type="original_file" xlink:type="simple">https://binary.pensoft.net/fig/1585494</uri></graphic></fig></tp:treatment-sec><tp:treatment-sec sec-type="Typification"><title>Typification.</title><p>China • Anhui Province, Chizhou City, Shitai County, Guniujiang Scenic Area (<named-content xmlns:xlink="http://www.w3.org/1999/xlink" content-type="dwc:verbatimCoordinates" xlink:type="simple">30°04'N, 117°29'E</named-content>), on a dead spider (<italic><tp:taxon-name><tp:taxon-name-part taxon-name-part-type="order" reg="Araneae">Araneae</tp:taxon-name-part></tp:taxon-name></italic>), July 2021; Ting Wang and Mingjun Chen, holotype GNJ20210711-02.</p></tp:treatment-sec><tp:treatment-sec sec-type="Description"><title>Description.</title><p>Except for the metatarsi and tarsi, the host spider is entirely covered by a dense mat of mycelium. In the early stage of infection, the mycelium is pure white (Fig. <xref ref-type="fig" rid="F7">7</xref>a); during the mid to late stages, the mycelial mat turns flesh pink (Fig. <xref ref-type="fig" rid="F7">7</xref>b), and perithecia become aggregated on the dorsal side of the host’s abdomen. Perithecia are ivory to maize yellow, translucent, and ellipsoidal to clavate in shape, measuring 673–802 × 236.5–296.5 μm. Asci are cylindrical, measuring 505–700 μm in length and 4.5–6.5 μm in width. Ascospores are filiform, multiseptate, and arranged either in parallel or in a helical manner, measuring (666–)670–727(–730) × 2–3 μm. The ascus cap is hemispherical, 5–6 × 3.5–4 μm. Ascospores fragment into secondary ascospores, which are short-cylindrical and measure 4–6 × 1.5–2 μm. Conidiophores bear verrucose (warty) surfaces, and no clearly defined conidiogenous structures were observed at the apex. The asexual morph is recognized as <italic><tp:taxon-name><tp:taxon-name-part taxon-name-part-type="genus" reg="Hirsutella">Hirsutella</tp:taxon-name-part></tp:taxon-name></italic>-like.</p></tp:treatment-sec><tp:treatment-sec sec-type="Host"><title>Host.</title><p>spider (<italic><tp:taxon-name><tp:taxon-name-part taxon-name-part-type="order" reg="Araneae">Araneae</tp:taxon-name-part></tp:taxon-name></italic>).</p></tp:treatment-sec><tp:treatment-sec sec-type="Additional material examined"><title>Additional material examined.</title><p>China • Anhui Province, Chizhou City, Shitai County, Guniujiang Scenic Area (<named-content xmlns:xlink="http://www.w3.org/1999/xlink" content-type="dwc:verbatimCoordinates" xlink:type="simple">30°04'N, 117°29'E</named-content>), on dead spiders, July 2021; Ting Wang and Mingjun Chen, GNJ20210711-03.</p></tp:treatment-sec><tp:treatment-sec sec-type="Note"><title>Note.</title><p><italic><tp:taxon-name><tp:taxon-name-part taxon-name-part-type="genus" reg="Gibellula">G.</tp:taxon-name-part> <tp:taxon-name-part taxon-name-part-type="species" reg="alba">alba</tp:taxon-name-part></tp:taxon-name></italic>, collected in Anhui, China, is described here as a new species of the cosmopolitan spider-pathogenic genus <italic><tp:taxon-name><tp:taxon-name-part taxon-name-part-type="genus" reg="Gibellula">Gibellula</tp:taxon-name-part></tp:taxon-name></italic>. Consistent genealogical separation of <italic><tp:taxon-name><tp:taxon-name-part taxon-name-part-type="genus" reg="Gibellula">G.</tp:taxon-name-part> <tp:taxon-name-part taxon-name-part-type="species" reg="alba">alba</tp:taxon-name-part></tp:taxon-name></italic> from its closest relatives was recovered based on the rDNA (ITS+nrLSU) and <italic>TEF1</italic> loci (Suppl. material <xref ref-type="supplementary-material" rid="S3">3</xref>: fig. S4). Polygenetic phylogenetic analyses indicate that <italic><tp:taxon-name><tp:taxon-name-part taxon-name-part-type="genus" reg="Gibellula">G.</tp:taxon-name-part> <tp:taxon-name-part taxon-name-part-type="species" reg="alba">alba</tp:taxon-name-part></tp:taxon-name></italic> forms a distinct and well-supported clade (<abbrev xmlns:xlink="http://www.w3.org/1999/xlink" xlink:title="ML bootstrap support" xlink:type="simple">MLBS</abbrev> = 100, BPP = 1.0), showing close relatedness to <italic><tp:taxon-name><tp:taxon-name-part taxon-name-part-type="genus" reg="Gibellula">G.</tp:taxon-name-part> <tp:taxon-name-part taxon-name-part-type="species" reg="pigmentosinum">pigmentosinum</tp:taxon-name-part></tp:taxon-name></italic> (Fig. <xref ref-type="fig" rid="F2">2</xref>). A BLASTN search of the GenBank database revealed notable sequence differences between <italic><tp:taxon-name><tp:taxon-name-part taxon-name-part-type="genus" reg="Gibellula">G.</tp:taxon-name-part> <tp:taxon-name-part taxon-name-part-type="species" reg="alba">alba</tp:taxon-name-part></tp:taxon-name></italic> and <italic><tp:taxon-name><tp:taxon-name-part taxon-name-part-type="genus" reg="Gibellula">G.</tp:taxon-name-part> <tp:taxon-name-part taxon-name-part-type="species" reg="pigmentosinum">pigmentosinum</tp:taxon-name-part></tp:taxon-name></italic>, with nrLSU and <italic>TEF1</italic> sequence identities at 96.33% and 96.18%, respectively, compared to <italic><tp:taxon-name><tp:taxon-name-part taxon-name-part-type="genus" reg="Gibellula">G.</tp:taxon-name-part> <tp:taxon-name-part taxon-name-part-type="species" reg="pigmentosinum">pigmentosinum</tp:taxon-name-part></tp:taxon-name></italic> strain BCC41870. These genetic markers offer a reliable method for distinguishing <italic><tp:taxon-name><tp:taxon-name-part taxon-name-part-type="genus" reg="Gibellula">G.</tp:taxon-name-part> <tp:taxon-name-part taxon-name-part-type="species" reg="alba">alba</tp:taxon-name-part></tp:taxon-name></italic> from closely related species. Due to specialized growth requirements, most <italic><tp:taxon-name><tp:taxon-name-part taxon-name-part-type="genus" reg="Gibellula">Gibellula</tp:taxon-name-part></tp:taxon-name></italic> species are difficult to culture in vitro, and the absence of diagnostic morphological or molecular characters for some taxa has caused considerable taxonomic confusion (<xref ref-type="bibr" rid="B111">Samson and Evans 1973</xref>; <xref ref-type="bibr" rid="B19">Chen et al. 2022a</xref>). In <italic><tp:taxon-name><tp:taxon-name-part taxon-name-part-type="genus" reg="Gibellula">G.</tp:taxon-name-part> <tp:taxon-name-part taxon-name-part-type="species" reg="alba">alba</tp:taxon-name-part></tp:taxon-name></italic>, only the sexual morph was clearly observed, which is notable given that most congeners are known solely from their asexual morphs, while sexual or granulomanus synasexual forms have been reported only rarely (<xref ref-type="bibr" rid="B40">Evans et al. 2025</xref>). As the number of described species continues to grow, the genus exhibits remarkable morphological diversity, yet the mechanisms and ecological triggers governing its reproductive mode remain largely unknown, and the structure and biological role of granulomanus synasexual morphs are still speculative. Fewer than eighteen <italic><tp:taxon-name><tp:taxon-name-part taxon-name-part-type="genus" reg="Gibellula">Gibellula</tp:taxon-name-part></tp:taxon-name></italic> species have been reported from China, but members of this genus are increasingly valued for their potential in the discovery of bioactive secondary metabolites, chemotaxonomic markers, and insights into host-pathogen interactions, highlighting the need for continued sampling and integrated morphological-molecular studies to refine the taxonomy of this ecologically specialized lineage.</p></tp:treatment-sec><tp:treatment-sec><!--Section generated to contain objects referenced in tp:taxon-treatment.--><supplementary-material xmlns:xlink="http://www.w3.org/1999/xlink" id="S3" position="float" orientation="portrait" xlink:type="simple"><object-id content-type="doi" xlink:type="simple">10.3897/imafungus.17.171548.suppl3</object-id><object-id content-type="arpha" xlink:type="simple">BBD7C851-FD86-5751-B11F-C5E5811D54B7</object-id><label>Supplementary material 3</label><caption><p>Single-gene phylogenetic tree of the new species</p></caption><statement content-type="dataType"><label>Data type</label><p>docx</p></statement><statement content-type="notes"><label>Explanation note</label><p><bold>figure S2</bold>. Single-gene phylogenetic trees illustrating the phylogenetic relationships among species within the genus <italic><tp:taxon-name><tp:taxon-name-part taxon-name-part-type="genus" reg="Arachnidicola">Arachnidicola</tp:taxon-name-part></tp:taxon-name></italic>. <bold>figure S3</bold>. Single-gene phylogenetic trees illustrating the phylogenetic relationships among species within the genus <italic><tp:taxon-name><tp:taxon-name-part taxon-name-part-type="genus" reg="Gamszarella">Gamszarella</tp:taxon-name-part></tp:taxon-name></italic>. <bold>figure S4</bold>. Single-gene phylogenetic trees illustrating the phylogenetic relationships among species within the genus <italic><tp:taxon-name><tp:taxon-name-part taxon-name-part-type="genus" reg="Gibellula">Gibellula</tp:taxon-name-part></tp:taxon-name></italic>. <bold>figure S5</bold>. Single-gene phylogenetic trees illustrating the phylogenetic relationships among species within the genus <italic><tp:taxon-name><tp:taxon-name-part taxon-name-part-type="genus" reg="Hevansia">Hevansia</tp:taxon-name-part></tp:taxon-name></italic>. <bold>figure S6</bold>. Single-gene phylogenetic trees illustrating the phylogenetic relationships among species within the genus <italic><tp:taxon-name><tp:taxon-name-part taxon-name-part-type="genus" reg="Chlorocillium">Chlorocillium</tp:taxon-name-part></tp:taxon-name></italic> and <italic><tp:taxon-name><tp:taxon-name-part taxon-name-part-type="genus" reg="Husseyia">Husseyia</tp:taxon-name-part></tp:taxon-name></italic>. <bold>figure S7</bold>. Single-gene phylogenetic trees illustrating the phylogenetic relationships among species within the genus <italic><tp:taxon-name><tp:taxon-name-part taxon-name-part-type="genus" reg="Liangia">Liangia</tp:taxon-name-part></tp:taxon-name></italic>. <bold>figure S8</bold>. Single-gene phylogenetic trees illustrating the phylogenetic relationships among species within the genus <italic><tp:taxon-name><tp:taxon-name-part taxon-name-part-type="genus" reg="Purpureocillium">Purpureocillium</tp:taxon-name-part></tp:taxon-name></italic>. <bold>table SS4</bold>. Genealogical concordance among single-locus phylogenies supporting species delimitation under <abbrev xlink:title="genealogical concordance phylogenetic species recognition" xlink:type="simple">GCPSR</abbrev>.</p></statement><media xlink:href="imafungus-17-e171548-s003.docx" mimetype="application" mime-subtype="vnd.openxmlformats-officedocument.wordprocessingml.document" position="float" orientation="portrait" id="oo_1585503.docx" xlink:type="simple"><uri content-type="original_file" xlink:type="simple">https://binary.pensoft.net/file/1585503</uri></media><permissions><license xlink:type="simple"><license-p>This dataset is made available under the Open Database License (<ext-link ext-link-type="uri" xlink:href="http://opendatacommons.org/licenses/odbl/1.0/" xlink:type="simple">http://opendatacommons.org/licenses/odbl/1.0/</ext-link>). The Open Database License (ODbL) is a license agreement intended to allow users to freely share, modify, and use this Dataset while maintaining this same freedom for others, provided that the original source and author(s) are credited.</license-p></license></permissions><attrib specific-use="authors"> Xiao-Yun Chang, Yan-Jia Qi, Ming-Jun Chen</attrib></supplementary-material><fig id="F2" position="float" orientation="portrait"><object-id xmlns:xlink="http://www.w3.org/1999/xlink" content-type="doi" xlink:type="simple">10.3897/imafungus.17.171548.figure2</object-id><object-id xmlns:xlink="http://www.w3.org/1999/xlink" content-type="arpha" xlink:type="simple">C427356F-F2FF-5332-94F3-E43E46336A06</object-id><label>Figure 2.</label><caption><p>Phylogram retrieved from IQ-TREE based on the combined dataset of five loci (ITS, nrLSU, <italic>TEF1</italic>, <italic>RPB1</italic>, and <italic>RPB2</italic>), showing the phylogenetic relationships of <italic><tp:taxon-name><tp:taxon-name-part taxon-name-part-type="genus" reg="Gibellula">Gibellula</tp:taxon-name-part></tp:taxon-name></italic>, <italic><tp:taxon-name><tp:taxon-name-part taxon-name-part-type="genus" reg="Hevansia">Hevansia</tp:taxon-name-part></tp:taxon-name></italic>, <italic><tp:taxon-name><tp:taxon-name-part taxon-name-part-type="genus" reg="Gamszarella">Gamszarella</tp:taxon-name-part></tp:taxon-name></italic>, and related species in <italic><tp:taxon-name><tp:taxon-name-part taxon-name-part-type="family" reg="Cordycipitaceae">Cordycipitaceae</tp:taxon-name-part></tp:taxon-name></italic>. Statistical support values are provided at nodes as <abbrev xmlns:xlink="http://www.w3.org/1999/xlink" xlink:title="ML bootstrap support" xlink:type="simple">MLBS</abbrev>/BPP (only <abbrev xmlns:xlink="http://www.w3.org/1999/xlink" xlink:title="ML bootstrap support" xlink:type="simple">MLBS</abbrev> ≥ 75% and BPP ≥ 0.90 are shown). New taxa are highlighted in bold. <sup>T</sup> = ex-type culture.</p></caption><graphic xmlns:xlink="http://www.w3.org/1999/xlink" xlink:href="imafungus-17-e171548-g002.jpg" id="oo_1585489.jpg" position="float" orientation="portrait" xlink:type="simple"><uri content-type="original_file" xlink:type="simple">https://binary.pensoft.net/fig/1585489</uri></graphic></fig></tp:treatment-sec><ref-list><ref id="B111"><mixed-citation xmlns:xlink="http://www.w3.org/1999/xlink" xlink:type="simple">Samson RA, Evans H (1973) Notes on entomogenous fungi from Ghana: I. The genera <italic><tp:taxon-name><tp:taxon-name-part taxon-name-part-type="genus">Gibellula</tp:taxon-name-part></tp:taxon-name></italic> and <italic><tp:taxon-name><tp:taxon-name-part taxon-name-part-type="genus">Pseudogibellula</tp:taxon-name-part></tp:taxon-name></italic>. Acta Botanica Neerlandica 22: 522–528. <ext-link xlink:href="10.1111/j.1438-8677.1973.tb00873.x" ext-link-type="doi" xlink:type="simple">https://doi.org/10.1111/j.1438-8677.1973.tb00873.x</ext-link></mixed-citation></ref><ref id="B19"><mixed-citation xmlns:xlink="http://www.w3.org/1999/xlink" xlink:type="simple">Chen MJ, Wang T, Lin Y et al. (2022a) Morphological and molecular analyses reveal two new species of <italic><tp:taxon-name><tp:taxon-name-part taxon-name-part-type="genus">Gibellula</tp:taxon-name-part></tp:taxon-name></italic> (<italic><tp:taxon-name><tp:taxon-name-part taxon-name-part-type="family">Cordycipitaceae</tp:taxon-name-part></tp:taxon-name></italic>, <italic><tp:taxon-name><tp:taxon-name-part taxon-name-part-type="order">Hypocreales</tp:taxon-name-part></tp:taxon-name></italic>) from China. MycoKeys 90: 53. <ext-link xlink:href="10.3897/mycokeys.90.83801" ext-link-type="doi" xlink:type="simple">https://doi.org/10.3897/mycokeys.90.83801</ext-link></mixed-citation></ref><ref id="B40"><mixed-citation xmlns:xlink="http://www.w3.org/1999/xlink" xlink:type="simple">Evans H, Fogg T, Buddie A et al. (2025) The araneopathogenic genus <italic><tp:taxon-name><tp:taxon-name-part taxon-name-part-type="genus">Gibellula</tp:taxon-name-part></tp:taxon-name></italic> (<italic><tp:taxon-name><tp:taxon-name-part taxon-name-part-type="family">Cordycipitaceae</tp:taxon-name-part></tp:taxon-name></italic>: <italic><tp:taxon-name><tp:taxon-name-part taxon-name-part-type="order">Hypocreales</tp:taxon-name-part></tp:taxon-name></italic>) in the British Isles, including a new zombie species on orb-weaving cave spiders (<italic><tp:taxon-name><tp:taxon-name-part taxon-name-part-type="subfamily">Metainae</tp:taxon-name-part></tp:taxon-name></italic>: <italic><tp:taxon-name><tp:taxon-name-part taxon-name-part-type="family">Tetragnathidae</tp:taxon-name-part></tp:taxon-name></italic>). Fungal Systematics and Evolution 15: 153–178. <ext-link xlink:href="10.3114/fuse.2025.15.07" ext-link-type="doi" xlink:type="simple">https://doi.org/10.3114/fuse.2025.15.07</ext-link></mixed-citation></ref></ref-list></tp:taxon-treatment>
