# Supplementary material for: Taxonomy, phylogeny, and evolutionary diversification of spider-pathogenic fungi from China (Hypocreales, Ascomycota)
Source: IMA Fungus. 2026 Apr 6;17:e171548. doi: 10.3897/imafungus.17.171548 (PMC13077317; doi:10.3897/imafungus.17.171548)
Supplement: XML Treatment for Hevansia pseudonelumboides [file imafungus.17.171548-treatment8.xml]

<!DOCTYPE tp:taxon-treatment
  PUBLIC "-//TaxonX//DTD Taxonomic Treatment Publishing DTD v0 20100105//EN" "tax-treatment-NSO.dtd">
<tp:taxon-treatment xmlns:tp="http://www.plazi.org/taxpub"><tp:treatment-meta><kwd-group><label>Taxon classification</label><kwd>
                <named-content content-type="kingdom">
                  <named-content content-type="taxon-name">
                    <named-content content-type="kingdom">Animalia</named-content>
                  </named-content>
                </named-content>
              </kwd><kwd>
                <named-content content-type="order">Hypocreales</named-content>
              </kwd><kwd>
                <named-content content-type="family">Clavicipitaceae</named-content>
              </kwd></kwd-group><mixed-citation publication-type="journal"><person-group><name><surname>Chang</surname><given-names>Xiao-Yun</given-names></name><name><surname>Qi</surname><given-names>Yan-Jia</given-names></name><name><surname>Wang</surname><given-names>Ting</given-names></name><name><surname>Li</surname><given-names>Zeng-Zhi</given-names></name><name><surname>Li</surname><given-names>Guang-Shuo</given-names></name><name><surname>Huang</surname><given-names>Bo</given-names></name><name><surname>Chen</surname><given-names>Ming-Jun</given-names></name></person-group><article-title>Taxonomy, phylogeny, and evolutionary diversification of spider-pathogenic fungi from China (<italic><tp:taxon-name><tp:taxon-name-part taxon-name-part-type="order" reg="Hypocreales">Hypocreales</tp:taxon-name-part></tp:taxon-name></italic>, <italic><tp:taxon-name><tp:taxon-name-part taxon-name-part-type="phylum" reg="Ascomycota">Ascomycota</tp:taxon-name-part></tp:taxon-name></italic>)</article-title><source>IMA Fungus</source><day>06</day><month>04</month><year>2026</year><volume>17</volume><pub-id pub-id-type="doi">10.3897/imafungus.17.171548</pub-id></mixed-citation></tp:treatment-meta><tp:nomenclature><tp:taxon-name><object-id xmlns:xlink="http://www.w3.org/1999/xlink" content-type="arpha" xlink:type="simple">D25DF857-C298-5F8D-9701-9307B7C556C3</object-id>
                    		<tp:taxon-name-part taxon-name-part-type="genus" reg="Hevansia">Hevansia</tp:taxon-name-part> <tp:taxon-name-part taxon-name-part-type="species" reg="pseudonelumboides">pseudonelumboides</tp:taxon-name-part>
                    	
                    		<object-id xmlns:xlink="http://www.w3.org/1999/xlink" content-type="mycobank" xlink:type="simple">860241</object-id>
                    	</tp:taxon-name><tp:taxon-authority>X.Y. Chang T. Wang &amp; M.J. Chen</tp:taxon-authority><tp:taxon-status xmlns:xlink="http://www.w3.org/1999/xlink" xlink:type="simple">sp. nov.</tp:taxon-status><xref ref-type="fig" rid="F9">Fig. 9</xref></tp:nomenclature><tp:treatment-sec sec-type="Etymology"><title>Etymology.</title><p>refers to the morphological similarity of this species to <italic><tp:taxon-name><tp:taxon-name-part taxon-name-part-type="genus" reg="Hevansia">Hevansia</tp:taxon-name-part> <tp:taxon-name-part taxon-name-part-type="species" reg="nelumboides">nelumboides</tp:taxon-name-part></tp:taxon-name></italic>, with the prefix “pseudo-” (false) indicating its close yet distinct taxonomic relationship.</p><fig id="F9" position="float" orientation="portrait"><object-id xmlns:xlink="http://www.w3.org/1999/xlink" content-type="doi" xlink:type="simple">10.3897/imafungus.17.171548.figure9</object-id><object-id xmlns:xlink="http://www.w3.org/1999/xlink" content-type="arpha" xlink:type="simple">4E5EE0B8-BF87-5AB7-9B55-F24275992E20</object-id><label>Figure 9.</label><caption><p>Morphological characteristics of <italic><tp:taxon-name><tp:taxon-name-part taxon-name-part-type="genus" reg="Hevansia">H.</tp:taxon-name-part> <tp:taxon-name-part taxon-name-part-type="species" reg="pseudonelumboides">pseudonelumboides</tp:taxon-name-part></tp:taxon-name></italic>. <bold>a–f</bold>. The infected host spider exhibits both sexual and asexual morphs simultaneously; <bold>g, h</bold>. Colony obverse and reverse on <abbrev xmlns:xlink="http://www.w3.org/1999/xlink" xlink:title="potato dextrose agar" xlink:type="simple">PDA</abbrev>; <bold>i</bold>. Perithecium; <bold>j</bold>. Ascus; <bold>k</bold>. ascospores; <bold>i–n</bold>. Conidiogenous structure; <bold>o</bold>. Conidia. Scale bars:10 mm (<bold>g, h</bold>); 100 μm (<bold>f</bold>); 10 μm (<bold>j–o</bold>).</p></caption><graphic xmlns:xlink="http://www.w3.org/1999/xlink" xlink:href="imafungus-17-e171548-g009.jpg" id="oo_1585496.jpg" position="float" orientation="portrait" xlink:type="simple"><uri content-type="original_file" xlink:type="simple">https://binary.pensoft.net/fig/1585496</uri></graphic></fig></tp:treatment-sec><tp:treatment-sec sec-type="Typification"><title>Typification.</title><p>China • Jiangxi Province, Jiujiang City, Lushan Mountain (<named-content xmlns:xlink="http://www.w3.org/1999/xlink" content-type="dwc:verbatimCoordinates" xlink:type="simple">29°32'N, 115°58'E</named-content>), on a dead spider (<italic><tp:taxon-name><tp:taxon-name-part taxon-name-part-type="order" reg="Araneae">Araneae</tp:taxon-name-part></tp:taxon-name></italic>), August 2023; Xiaoyun Chang and Mingjun Chen, holotype LS20230802-71, ex-type RCEF7275.</p></tp:treatment-sec><tp:treatment-sec sec-type="Description"><title>Description.</title><p>Sexual morph: The host spider is entirely covered by mycelium, with stromata emerging solitarily and unbranched from the dorsal side of the host. Stipes cylindrical, 2.0–3.6 mm long and 0.4–0.9 mm thick, initially pale orange, later becoming pale yellow or white. The fertile parts are rosette-shaped, 1.7–2.3 mm in diameter, light orange in early stages and turning light brown in maturity. Perithecia are immersed, subellipsoidal, dark brown, measuring 553–564 × 109.8–175.6 μm. Asci are cylindrical, 133–165 × 5.1–5.8 μm, with a hemispherical apical cap measuring 4.6–5.1 × 2.5–2.9 μm. Ascospores were not clearly observed, but scattered secondary spores were present, capsule-like, measuring 1.6–2.1 × 0.8–1.1 μm. Asexual morph: Synnemata are densely arranged on the surface of the spider body. In fresh specimens, they are grayish white and slender conical. When dried, they become pale yellow and resemble slightly curled bamboo leaves, measuring 3.1–6.7 mm in length and 108–185 μm in width at the middle. Phialides are globose to ellipsoidal, sparsely distributed on the hyphae, measuring 4.5–6.2 × 4.4–5.8 μm, abruptly tapering into a narrow neck at the apex. Conidia are fusiform to cylindrical, forming in chains, and measure 6.5–8.7 × 2.1–2.8 μm.</p></tp:treatment-sec><tp:treatment-sec sec-type="Culture characteristics"><title>Culture characteristics.</title><p>On <abbrev xmlns:xlink="http://www.w3.org/1999/xlink" xlink:title="potato dextrose agar" xlink:type="simple">PDA</abbrev>, colonies are white on the surface and pale yellowish brown to light brownish orange on the reverse, with a purplish center. The mycelium is dense, and growth is slow, reaching a diameter of up to 36 mm after 14 days at 25 °C.</p></tp:treatment-sec><tp:treatment-sec sec-type="Additional material examined"><title>Additional material examined.</title><p>China • Anhui Province, Chizhou City, Shitai County, Guniujiang Scenic Area (<named-content xmlns:xlink="http://www.w3.org/1999/xlink" content-type="dwc:verbatimCoordinates" xlink:type="simple">30°04'N, 117°29'E</named-content>), on dead spiders, July 2021; Ting Wang and Mingjun Chen, GNJ20210710-05, GNJ20210710-08 and GNJ20210711-04. China • Jiangxi Province, Jiujiang City, Lushan Mountain (<named-content xmlns:xlink="http://www.w3.org/1999/xlink" content-type="dwc:verbatimCoordinates" xlink:type="simple">29°32'N, 115°58'E</named-content>), on a dead spider, August 2023; Xiaoyun Chang and Mingjun Chen, RCEF7270. China • Guizhou Province, Tongren City, Fanjingshan National Nature Reserve (<named-content xmlns:xlink="http://www.w3.org/1999/xlink" content-type="dwc:verbatimCoordinates" xlink:type="simple">27°50'N, 108°47'E</named-content>), on a dead spider, July 2024; Xiaoyun Chang and Mingjun Chen, RCEF7801.</p></tp:treatment-sec><tp:treatment-sec sec-type="Note"><title>Note.</title><p>Phylogenetically, multilocus analyses support <italic><tp:taxon-name><tp:taxon-name-part taxon-name-part-type="genus" reg="Hevansia">H.</tp:taxon-name-part> <tp:taxon-name-part taxon-name-part-type="species" reg="pseudonelumboides">pseudonelumboides</tp:taxon-name-part></tp:taxon-name></italic> as a distinct and well-supported monophyletic lineage (Fig. <xref ref-type="fig" rid="F2">2</xref>). Moreover, single-locus phylogenies based on rDNA (ITS+nrLSU), <italic>TEF1</italic>, <italic>RPB1</italic> and <italic>RPB2</italic> exhibit genealogical concordance, each recovering <italic><tp:taxon-name><tp:taxon-name-part taxon-name-part-type="genus" reg="Hevansia">H.</tp:taxon-name-part> <tp:taxon-name-part taxon-name-part-type="species" reg="pseudonelumboides">pseudonelumboides</tp:taxon-name-part></tp:taxon-name></italic> as monophyletic (Suppl. material <xref ref-type="supplementary-material" rid="S3">3</xref>: fig. S5), consistent with the criteria of <abbrev xmlns:xlink="http://www.w3.org/1999/xlink" xlink:title="genealogical concordance phylogenetic species recognition" xlink:type="simple">GCPSR</abbrev>. Sexually, all four <italic><tp:taxon-name><tp:taxon-name-part taxon-name-part-type="genus" reg="Hevansia">Hevansia</tp:taxon-name-part></tp:taxon-name></italic> species possess stipitate stromata, with two distinct types of fertile structures: <italic><tp:taxon-name><tp:taxon-name-part taxon-name-part-type="genus" reg="Hevansia">H.</tp:taxon-name-part> <tp:taxon-name-part taxon-name-part-type="species" reg="minuta">minuta</tp:taxon-name-part></tp:taxon-name></italic> features oval fertile parts, while the remaining three species have disc-shaped structures. Perithecia are consistently immersed across all species. The asci are cylindrical, but those of <italic><tp:taxon-name><tp:taxon-name-part taxon-name-part-type="genus" reg="Hevansia">H.</tp:taxon-name-part> <tp:taxon-name-part taxon-name-part-type="species" reg="pseudonelumboides">pseudonelumboides</tp:taxon-name-part></tp:taxon-name></italic> are significantly shorter compared to the other three species, providing a useful distinguishing characteristic (Table <xref ref-type="table" rid="T3">3</xref>). Asexually, synnemata are absent in <italic><tp:taxon-name><tp:taxon-name-part taxon-name-part-type="genus" reg="Hevansia">H.</tp:taxon-name-part> <tp:taxon-name-part taxon-name-part-type="species" reg="minuta">minuta</tp:taxon-name-part></tp:taxon-name></italic>, whereas the other species develop numerous synnemata. Phialides are generally subglobose with distinct necks, except <italic><tp:taxon-name><tp:taxon-name-part taxon-name-part-type="genus" reg="Hevansia">H.</tp:taxon-name-part> <tp:taxon-name-part taxon-name-part-type="species" reg="longispora">longispora</tp:taxon-name-part></tp:taxon-name></italic>. Conidia are typically cylindrical or fusiform, with size variations among species (Table <xref ref-type="table" rid="T4">4</xref>). Additionally, both <italic><tp:taxon-name><tp:taxon-name-part taxon-name-part-type="genus" reg="Hevansia">H.</tp:taxon-name-part> <tp:taxon-name-part taxon-name-part-type="species" reg="pseudonelumboides">pseudonelumboides</tp:taxon-name-part></tp:taxon-name></italic> and <italic><tp:taxon-name><tp:taxon-name-part taxon-name-part-type="genus" reg="Hevansia">H.</tp:taxon-name-part> <tp:taxon-name-part taxon-name-part-type="species" reg="novoguineensis">novoguineensis</tp:taxon-name-part></tp:taxon-name></italic> produce a purple pigment that diffuses into <abbrev xmlns:xlink="http://www.w3.org/1999/xlink" xlink:title="potato dextrose agar" xlink:type="simple">PDA</abbrev> medium, whereas <italic><tp:taxon-name><tp:taxon-name-part taxon-name-part-type="genus" reg="Hevansia">H.</tp:taxon-name-part> <tp:taxon-name-part taxon-name-part-type="species" reg="minuta">minuta</tp:taxon-name-part></tp:taxon-name></italic> does not produce any pigment. Importantly, all species in this genus are spider pathogens, indicating that <italic><tp:taxon-name><tp:taxon-name-part taxon-name-part-type="genus" reg="Hevansia">Hevansia</tp:taxon-name-part></tp:taxon-name></italic> comprises a group of obligate, host-specific entomopathogenic fungi specialized on targeting spiders.</p><table-wrap id="T3" position="float" orientation="portrait"><label>Table 3.</label><caption><p>Morphological comparisons of sexual morphs in <italic><tp:taxon-name><tp:taxon-name-part taxon-name-part-type="genus" reg="Hevansia">Hevansia</tp:taxon-name-part></tp:taxon-name></italic>.<italic/></p></caption><table><tbody><tr><th rowspan="1" colspan="1">Species</th><th rowspan="1" colspan="1">Host</th><th rowspan="1" colspan="1">Stromata</th><th rowspan="1" colspan="1">Fertile part</th><th rowspan="1" colspan="1">Perithecia</th><th rowspan="1" colspan="1">Asci</th><th rowspan="1" colspan="1">Ascospores</th><th rowspan="1" colspan="1">References</th></tr><tr><td rowspan="1" colspan="1">
                      <italic>
                        <tp:taxon-name><tp:taxon-name-part taxon-name-part-type="genus" reg="Hevansia">Hevansia</tp:taxon-name-part> <tp:taxon-name-part taxon-name-part-type="species" reg="minuta">minuta</tp:taxon-name-part></tp:taxon-name>
                      </italic>
                    </td><td rowspan="1" colspan="1">Spider (<italic><tp:taxon-name><tp:taxon-name-part taxon-name-part-type="family" reg="Theridiidae">Theridiidae</tp:taxon-name-part></tp:taxon-name></italic>, <italic><tp:taxon-name><tp:taxon-name-part taxon-name-part-type="genus" reg="Meotipa">Meotipa</tp:taxon-name-part></tp:taxon-name></italic> sp.)</td><td rowspan="1" colspan="1">Stipitate, solitary, white to cream, 10 mm long, 1 mm broad</td><td rowspan="1" colspan="1">Oval, ca. 2–2.5 mm long, ca. 1.5 mm broad</td><td rowspan="1" colspan="1">Immersed, narrowly ovoid, 400–500 × 100–170 µm</td><td rowspan="1" colspan="1">Cylindrical, 325–450 × 3–5 µm</td><td rowspan="1" colspan="1">Filiform, whole ascospores, 320–450 × 0.5–1.5 µm</td><td rowspan="1" colspan="1">
                      <xref ref-type="bibr" rid="B93">Mongkolsamrit et al. (2022)</xref>
                    </td></tr><tr><td rowspan="1" colspan="1">
                      <italic>
                        <tp:taxon-name><tp:taxon-name-part taxon-name-part-type="genus" reg="Hevansia">H.</tp:taxon-name-part> <tp:taxon-name-part taxon-name-part-type="species" reg="nelumboides">nelumboides</tp:taxon-name-part></tp:taxon-name>
                      </italic>
                    </td><td rowspan="1" colspan="1">Spider</td><td rowspan="1" colspan="1">Stipitate, white, 4 mm long, 0.4 mm broad</td><td rowspan="1" colspan="1">Disc-shaped, 2 × 0.8 mm</td><td rowspan="1" colspan="1">Immersed, fusoid-ellipsoidal, 535–545 × 180–190 µm</td><td rowspan="1" colspan="1">400–450 × 5–6 µm</td><td rowspan="1" colspan="1">Part-spores, ca. 5 × 1 µm</td><td rowspan="1" colspan="1">
                      <xref ref-type="bibr" rid="B71">Kobayasi and Shimizu (1977)</xref>
                    </td></tr><tr><td rowspan="1" colspan="1">
                      <italic>
                        <tp:taxon-name><tp:taxon-name-part taxon-name-part-type="genus" reg="Hevansia">H.</tp:taxon-name-part> <tp:taxon-name-part taxon-name-part-type="species" reg="novoguineensis">novoguineensis</tp:taxon-name-part></tp:taxon-name>
                      </italic>
                    </td><td rowspan="1" colspan="1">Spider (<italic><tp:taxon-name><tp:taxon-name-part taxon-name-part-type="family" reg="Theridiidae">Theridiidae</tp:taxon-name-part></tp:taxon-name></italic>)</td><td rowspan="1" colspan="1">Stipitate, solitary, or multiple, cylindrical, white to pale yellow, 3–5 mm long, 0.5–1 mm broad</td><td rowspan="1" colspan="1">Disc-shaped, upper surface slightly con vex, 1–3 × 1–2 mm</td><td rowspan="1" colspan="1">Immersed, narrowly ovoid, 500–750 × 200–300 µm</td><td rowspan="1" colspan="1">Cylindrical, 350–450 × 5–7 µm</td><td rowspan="1" colspan="1">Filiform, whole ascospores, 400–460 × 1–1.5 µm</td><td rowspan="1" colspan="1">
                      <xref ref-type="bibr" rid="B93">Mongkolsamrit et al. (2022)</xref>
                    </td></tr><tr><td rowspan="1" colspan="1">
                      <italic>
                        <tp:taxon-name><tp:taxon-name-part taxon-name-part-type="genus" reg="Hevansia">H.</tp:taxon-name-part> <tp:taxon-name-part taxon-name-part-type="species" reg="pseudonelumboides">pseudonelumboides</tp:taxon-name-part></tp:taxon-name>
                      </italic>
                    </td><td rowspan="1" colspan="1">Spider</td><td rowspan="1" colspan="1">Stipitate, solitary, Stipes cylindrical, initially pale orange, later becoming pale yellow or white, 2.0–3.6 mm long and 0.4–0.9 mm thick</td><td rowspan="1" colspan="1">Disc-shaped, 1.7–2.3 mm in diameter</td><td rowspan="1" colspan="1">Immersed, subellipsoidal, dark brown, 553–564 × 109.8–175.6 μm</td><td rowspan="1" colspan="1">Cylindrical, 133–165 × 5.1–5.8 μm</td><td rowspan="1" colspan="1">Ascospores not observed, secondary spores capsule-like, 1.6–2.1 × 0.8–1.1 μm</td><td rowspan="1" colspan="1">This study</td></tr></tbody></table></table-wrap><table-wrap id="T4" position="float" orientation="portrait"><label>Table 4.</label><caption><p>Morphological comparisons of asexual morphs in <italic><tp:taxon-name><tp:taxon-name-part taxon-name-part-type="genus" reg="Hevansia">Hevansia.</tp:taxon-name-part></tp:taxon-name></italic></p></caption><table><tbody><tr><th rowspan="1" colspan="1">Species</th><th rowspan="1" colspan="1">Host</th><th rowspan="1" colspan="1">Synnemata</th><th rowspan="1" colspan="1">Phialides</th><th rowspan="1" colspan="1">Conidia</th><th rowspan="1" colspan="1">References</th></tr><tr><td rowspan="1" colspan="1">
                      <italic>
                        <tp:taxon-name><tp:taxon-name-part taxon-name-part-type="genus" reg="Hevansia">Hevansia</tp:taxon-name-part> <tp:taxon-name-part taxon-name-part-type="species" reg="arachnophila">arachnophila</tp:taxon-name-part></tp:taxon-name>
                      </italic>
                    </td><td rowspan="1" colspan="1">Spider</td><td rowspan="1" colspan="1">Simple, solitary (rarely two or three together), cylindrical, cream, up to 6 mm long, 45–100 µm broad</td><td rowspan="1" colspan="1">Globose, 3–4.5 µm broad, with distinct necks, 1–2 × 0.5 µm</td><td rowspan="1" colspan="1">Cymbiform, 3.5–6 × 1–1.5 µm</td><td rowspan="1" colspan="1">
                      <xref ref-type="bibr" rid="B62">Hywel-Jones (1996)</xref>
                    </td></tr><tr><td rowspan="1" colspan="1">
                      <italic>
                        <tp:taxon-name><tp:taxon-name-part taxon-name-part-type="genus" reg="Hevansia">H.</tp:taxon-name-part> <tp:taxon-name-part taxon-name-part-type="species" reg="longispora">longispora</tp:taxon-name-part></tp:taxon-name>
                      </italic>
                    </td><td rowspan="1" colspan="1">Spider</td><td rowspan="1" colspan="1">Multiple, clavate, brown, 250–700 µm long</td><td rowspan="1" colspan="1">Ellipsoid to cylindrical, 7–15 × 2–4 µm</td><td rowspan="1" colspan="1">Cylindrical to fusiform, 8.8–14.8 × 2–3 µm</td><td rowspan="1" colspan="1">
                      <xref ref-type="bibr" rid="B56">Huang et al. (2000)</xref>
                    </td></tr><tr><td rowspan="1" colspan="1">
                      <italic>
                        <tp:taxon-name><tp:taxon-name-part taxon-name-part-type="genus" reg="Hevansia">H.</tp:taxon-name-part> <tp:taxon-name-part taxon-name-part-type="species" reg="mainiae">mainiae</tp:taxon-name-part></tp:taxon-name>
                      </italic>
                    </td><td rowspan="1" colspan="1">Spider</td><td rowspan="1" colspan="1">Numerous, simple, filiform, 3–5 mm long and 50–150 µm wide, composed of textura porrecta.</td><td rowspan="1" colspan="1">Phialidic globose to lageniform or obovoid, 4–11 × 4–6 µm, with a short cylindrical neck 2.5–5 × 1 µm, hyaline, thin-walled</td><td rowspan="1" colspan="1">Cylindrical to fusoid, rounded at apex, narrowed near the base, with a minute refractive hilum, 7–12 × 1.5–2 µm</td><td rowspan="1" colspan="1">
                      <xref ref-type="bibr" rid="B31">Crous et al. (2023)</xref>
                    </td></tr><tr><td rowspan="1" colspan="1">
                      <italic>
                        <tp:taxon-name><tp:taxon-name-part taxon-name-part-type="genus" reg="Hevansia">H.</tp:taxon-name-part> <tp:taxon-name-part taxon-name-part-type="species" reg="minuta">minuta</tp:taxon-name-part></tp:taxon-name>
                      </italic>
                    </td><td rowspan="1" colspan="1">Spider (<italic><tp:taxon-name><tp:taxon-name-part taxon-name-part-type="family" reg="Theridiidae">Theridiidae</tp:taxon-name-part></tp:taxon-name></italic>, <italic><tp:taxon-name><tp:taxon-name-part taxon-name-part-type="genus" reg="Meotipa">Meotipa</tp:taxon-name-part></tp:taxon-name></italic> sp.)</td><td rowspan="1" colspan="1">Non-synnemata</td><td rowspan="1" colspan="1">Globose to ovoid, 5–7 × 5–6 µm with distinct necks, 1–2 × 0.5 µm</td><td rowspan="1" colspan="1">Fusiform, 2–7 × 2–3 µm</td><td rowspan="1" colspan="1">
                      <xref ref-type="bibr" rid="B93">Mongkolsamrit et al. (2022)</xref>
                    </td></tr><tr><td rowspan="1" colspan="1">
                      <italic>
                        <tp:taxon-name><tp:taxon-name-part taxon-name-part-type="genus" reg="Hevansia">H.</tp:taxon-name-part> <tp:taxon-name-part taxon-name-part-type="species" reg="nelumboides">nelumboides</tp:taxon-name-part></tp:taxon-name>
                      </italic>
                    </td><td rowspan="1" colspan="1">Spider (<italic><tp:taxon-name><tp:taxon-name-part taxon-name-part-type="family" reg="Theridiidae">Theridiidae</tp:taxon-name-part></tp:taxon-name></italic>)</td><td rowspan="1" colspan="1">NA</td><td rowspan="1" colspan="1">Elongate</td><td rowspan="1" colspan="1">Ovoid, 5 × 3 µm</td><td rowspan="1" colspan="1">
                      <xref ref-type="bibr" rid="B71">Kobayasi and Shimizu (1977)</xref>
                    </td></tr><tr><td rowspan="1" colspan="1">
                      <italic>
                        <tp:taxon-name><tp:taxon-name-part taxon-name-part-type="genus" reg="Hevansia">H.</tp:taxon-name-part> <tp:taxon-name-part taxon-name-part-type="species" reg="novoguineensis">novoguineensis</tp:taxon-name-part></tp:taxon-name>
                      </italic>
                    </td><td rowspan="1" colspan="1">Spider</td><td rowspan="1" colspan="1">Multiple, cylindrical, occasionally acuminate apex, white, up to 8 mm long, 50–200 µm broad</td><td rowspan="1" colspan="1">Globose to subglobose, 4–6 × 4–6 µm, with distinct necks, 0.5–1.5 × 0.5–1 µm</td><td rowspan="1" colspan="1">Fusoid or fusiform elliptical, 2–10 × 1–2.5 µm</td><td rowspan="1" colspan="1">
                      <xref ref-type="bibr" rid="B93">Mongkolsamrit et al. (2022)</xref>
                    </td></tr><tr><td rowspan="1" colspan="1">
                      <italic>
                        <tp:taxon-name><tp:taxon-name-part taxon-name-part-type="genus" reg="Hevansia">H.</tp:taxon-name-part> <tp:taxon-name-part taxon-name-part-type="species" reg="novoguineensis">novoguineensis</tp:taxon-name-part></tp:taxon-name>
                      </italic>
                    </td><td rowspan="1" colspan="1">Spider</td><td rowspan="1" colspan="1">Multiple, slender, acuminate apex, white to pale yellow, 3.5 mm long, 50–150 µm broad</td><td rowspan="1" colspan="1">Globose to ovoid, 5–6.5 × 4–6 µm broad, with distinct necks, 2–3 × 0.8–1.5 µm</td><td rowspan="1" colspan="1">Cylindrical, curved or slightly fusiform, 10.5–17.5 × 1.5–3 µm</td><td rowspan="1" colspan="1">
                      <xref ref-type="bibr" rid="B110">Samson and Brady (1982)</xref>
                    </td></tr><tr><td rowspan="1" colspan="1">
                      <italic>
                        <tp:taxon-name><tp:taxon-name-part taxon-name-part-type="genus" reg="Hevansia">H.</tp:taxon-name-part> <tp:taxon-name-part taxon-name-part-type="species" reg="ovalongata">ovalongata</tp:taxon-name-part></tp:taxon-name>
                      </italic>
                    </td><td rowspan="1" colspan="1">Spider</td><td rowspan="1" colspan="1">Multiple, simple, or branch, white to greyish orange, 2.2–9 mm long, 112–520 µm broad</td><td rowspan="1" colspan="1">Globose to subglobose, cylindrical, or ellipsoid, 6–8.7 × 4–6.4 µm, with distinct necks, 1.4–3.2 × 0.8–1.8 µm</td><td rowspan="1" colspan="1">Ellipsoid, obovate to oblong, 6–10.3 × 2.4–4.4 µm</td><td rowspan="1" colspan="1">
                      <xref ref-type="bibr" rid="B55">Hsieh et al. (1997)</xref>
                    </td></tr><tr><td rowspan="1" colspan="1">
                      <italic>
                        <tp:taxon-name><tp:taxon-name-part taxon-name-part-type="genus" reg="Hevansia">H.</tp:taxon-name-part> <tp:taxon-name-part taxon-name-part-type="species" reg="pseudonelumboides">pseudonelumboides</tp:taxon-name-part></tp:taxon-name>
                      </italic>
                    </td><td rowspan="1" colspan="1">Spider</td><td rowspan="1" colspan="1">Numerous, simple, filiform, 3.1–6.7 mm long, 108–185 μm broad</td><td rowspan="1" colspan="1">Globose to ellipsoidal, 4.5–6.2 × 4.4–5.8 μm, abruptly tapering into a narrow neck at the apex</td><td rowspan="1" colspan="1">Fusiform to cylindrical, 6.5–8.7 × 2.1–2.8 μm.</td><td rowspan="1" colspan="1">This study</td></tr></tbody></table></table-wrap></tp:treatment-sec><tp:treatment-sec><!--Section generated to contain objects referenced in tp:taxon-treatment.--><fig id="F2" position="float" orientation="portrait"><object-id xmlns:xlink="http://www.w3.org/1999/xlink" content-type="doi" xlink:type="simple">10.3897/imafungus.17.171548.figure2</object-id><object-id xmlns:xlink="http://www.w3.org/1999/xlink" content-type="arpha" xlink:type="simple">C427356F-F2FF-5332-94F3-E43E46336A06</object-id><label>Figure 2.</label><caption><p>Phylogram retrieved from IQ-TREE based on the combined dataset of five loci (ITS, nrLSU, <italic>TEF1</italic>, <italic>RPB1</italic>, and <italic>RPB2</italic>), showing the phylogenetic relationships of <italic><tp:taxon-name><tp:taxon-name-part taxon-name-part-type="genus" reg="Gibellula">Gibellula</tp:taxon-name-part></tp:taxon-name></italic>, <italic><tp:taxon-name><tp:taxon-name-part taxon-name-part-type="genus" reg="Hevansia">Hevansia</tp:taxon-name-part></tp:taxon-name></italic>, <italic><tp:taxon-name><tp:taxon-name-part taxon-name-part-type="genus" reg="Gamszarella">Gamszarella</tp:taxon-name-part></tp:taxon-name></italic>, and related species in <italic><tp:taxon-name><tp:taxon-name-part taxon-name-part-type="family" reg="Cordycipitaceae">Cordycipitaceae</tp:taxon-name-part></tp:taxon-name></italic>. Statistical support values are provided at nodes as <abbrev xmlns:xlink="http://www.w3.org/1999/xlink" xlink:title="ML bootstrap support" xlink:type="simple">MLBS</abbrev>/BPP (only <abbrev xmlns:xlink="http://www.w3.org/1999/xlink" xlink:title="ML bootstrap support" xlink:type="simple">MLBS</abbrev> ≥ 75% and BPP ≥ 0.90 are shown). New taxa are highlighted in bold. <sup>T</sup> = ex-type culture.</p></caption><graphic xmlns:xlink="http://www.w3.org/1999/xlink" xlink:href="imafungus-17-e171548-g002.jpg" id="oo_1585489.jpg" position="float" orientation="portrait" xlink:type="simple"><uri content-type="original_file" xlink:type="simple">https://binary.pensoft.net/fig/1585489</uri></graphic></fig><supplementary-material xmlns:xlink="http://www.w3.org/1999/xlink" id="S3" position="float" orientation="portrait" xlink:type="simple"><object-id content-type="doi" xlink:type="simple">10.3897/imafungus.17.171548.suppl3</object-id><object-id content-type="arpha" xlink:type="simple">BBD7C851-FD86-5751-B11F-C5E5811D54B7</object-id><label>Supplementary material 3</label><caption><p>Single-gene phylogenetic tree of the new species</p></caption><statement content-type="dataType"><label>Data type</label><p>docx</p></statement><statement content-type="notes"><label>Explanation note</label><p><bold>figure S2</bold>. Single-gene phylogenetic trees illustrating the phylogenetic relationships among species within the genus <italic><tp:taxon-name><tp:taxon-name-part taxon-name-part-type="genus" reg="Arachnidicola">Arachnidicola</tp:taxon-name-part></tp:taxon-name></italic>. <bold>figure S3</bold>. Single-gene phylogenetic trees illustrating the phylogenetic relationships among species within the genus <italic><tp:taxon-name><tp:taxon-name-part taxon-name-part-type="genus" reg="Gamszarella">Gamszarella</tp:taxon-name-part></tp:taxon-name></italic>. <bold>figure S4</bold>. Single-gene phylogenetic trees illustrating the phylogenetic relationships among species within the genus <italic><tp:taxon-name><tp:taxon-name-part taxon-name-part-type="genus" reg="Gibellula">Gibellula</tp:taxon-name-part></tp:taxon-name></italic>. <bold>figure S5</bold>. Single-gene phylogenetic trees illustrating the phylogenetic relationships among species within the genus <italic><tp:taxon-name><tp:taxon-name-part taxon-name-part-type="genus" reg="Hevansia">Hevansia</tp:taxon-name-part></tp:taxon-name></italic>. <bold>figure S6</bold>. Single-gene phylogenetic trees illustrating the phylogenetic relationships among species within the genus <italic><tp:taxon-name><tp:taxon-name-part taxon-name-part-type="genus" reg="Chlorocillium">Chlorocillium</tp:taxon-name-part></tp:taxon-name></italic> and <italic><tp:taxon-name><tp:taxon-name-part taxon-name-part-type="genus" reg="Husseyia">Husseyia</tp:taxon-name-part></tp:taxon-name></italic>. <bold>figure S7</bold>. Single-gene phylogenetic trees illustrating the phylogenetic relationships among species within the genus <italic><tp:taxon-name><tp:taxon-name-part taxon-name-part-type="genus" reg="Liangia">Liangia</tp:taxon-name-part></tp:taxon-name></italic>. <bold>figure S8</bold>. Single-gene phylogenetic trees illustrating the phylogenetic relationships among species within the genus <italic><tp:taxon-name><tp:taxon-name-part taxon-name-part-type="genus" reg="Purpureocillium">Purpureocillium</tp:taxon-name-part></tp:taxon-name></italic>. <bold>table SS4</bold>. Genealogical concordance among single-locus phylogenies supporting species delimitation under <abbrev xlink:title="genealogical concordance phylogenetic species recognition" xlink:type="simple">GCPSR</abbrev>.</p></statement><media xlink:href="imafungus-17-e171548-s003.docx" mimetype="application" mime-subtype="vnd.openxmlformats-officedocument.wordprocessingml.document" position="float" orientation="portrait" id="oo_1585503.docx" xlink:type="simple"><uri content-type="original_file" xlink:type="simple">https://binary.pensoft.net/file/1585503</uri></media><permissions><license xlink:type="simple"><license-p>This dataset is made available under the Open Database License (<ext-link ext-link-type="uri" xlink:href="http://opendatacommons.org/licenses/odbl/1.0/" xlink:type="simple">http://opendatacommons.org/licenses/odbl/1.0/</ext-link>). The Open Database License (ODbL) is a license agreement intended to allow users to freely share, modify, and use this Dataset while maintaining this same freedom for others, provided that the original source and author(s) are credited.</license-p></license></permissions><attrib specific-use="authors"> Xiao-Yun Chang, Yan-Jia Qi, Ming-Jun Chen</attrib></supplementary-material></tp:treatment-sec><ref-list><ref id="B93"><mixed-citation xmlns:xlink="http://www.w3.org/1999/xlink" xlink:type="simple">Mongkolsamrit S, Noisripoom W, Tasanathai K et al. (2022) Comprehensive treatise of <italic><tp:taxon-name><tp:taxon-name-part taxon-name-part-type="genus">Hevansia</tp:taxon-name-part></tp:taxon-name></italic> and three new genera <italic><tp:taxon-name><tp:taxon-name-part taxon-name-part-type="genus">Jenniferia</tp:taxon-name-part></tp:taxon-name></italic>, <italic><tp:taxon-name><tp:taxon-name-part taxon-name-part-type="genus">Parahevansia</tp:taxon-name-part></tp:taxon-name></italic> and <italic><tp:taxon-name><tp:taxon-name-part taxon-name-part-type="genus">Polystromomyces</tp:taxon-name-part></tp:taxon-name></italic> on spiders in <italic><tp:taxon-name><tp:taxon-name-part taxon-name-part-type="family">Cordycipitaceae</tp:taxon-name-part></tp:taxon-name></italic> from Thailand. MycoKeys 91: 113–149. <ext-link xlink:href="10.3897/mycokeys.91.83091" ext-link-type="doi" xlink:type="simple">https://doi.org/10.3897/mycokeys.91.83091</ext-link></mixed-citation></ref><ref id="B71"><mixed-citation xmlns:xlink="http://www.w3.org/1999/xlink" xlink:type="simple">Kobayasi Y, Shimizu D (1977) Some species of <italic><tp:taxon-name><tp:taxon-name-part taxon-name-part-type="genus">Cordyceps</tp:taxon-name-part></tp:taxon-name></italic> and its allies on spiders. Kew Bulletin 31(3): 557–566. <ext-link xlink:href="10.2307/4119402" ext-link-type="doi" xlink:type="simple">https://doi.org/10.2307/4119402</ext-link></mixed-citation></ref><ref id="B62"><mixed-citation xmlns:xlink="http://www.w3.org/1999/xlink" xlink:type="simple">Hywel-Jones NL (1996) <italic><tp:taxon-name><tp:taxon-name-part taxon-name-part-type="genus">Akanthomyces</tp:taxon-name-part></tp:taxon-name></italic> on spiders in Thailand. Mycological Research 100: 1065–1070. <ext-link xlink:href="10.1016/S0953-7562(96)80214-0" ext-link-type="doi" xlink:type="simple">https://doi.org/10.1016/S0953-7562(96)80214-0</ext-link></mixed-citation></ref><ref id="B56"><mixed-citation xmlns:xlink="http://www.w3.org/1999/xlink" xlink:type="simple">Huang B, Wang SB, Fan MZ et al. (2000) Two species of <italic><tp:taxon-name><tp:taxon-name-part taxon-name-part-type="genus">Akanthomyces</tp:taxon-name-part></tp:taxon-name></italic> from Dabieshan mountains. Mcosystema 19: 172–174. <ext-link xlink:href="10.13346/j.mycosystema.2000.02.006" ext-link-type="doi" xlink:type="simple">https://doi.org/10.13346/j.mycosystema.2000.02.006</ext-link></mixed-citation></ref><ref id="B31"><mixed-citation xmlns:xlink="http://www.w3.org/1999/xlink" xlink:type="simple">Crous PW, Costa MM, Kandemir H et al. (2023) Fungal planet description sheets: 1550–1613. Persoonia 51: 280–417. <ext-link xlink:href="10.3767/persoonia.2023.51.08" ext-link-type="doi" xlink:type="simple">https://doi.org/10.3767/persoonia.2023.51.08</ext-link></mixed-citation></ref><ref id="B110"><mixed-citation xmlns:xlink="http://www.w3.org/1999/xlink" xlink:type="simple">Samson R, Brady B (1982) <italic><tp:taxon-name><tp:taxon-name-part taxon-name-part-type="genus">Akanthomyces</tp:taxon-name-part> <tp:taxon-name-part taxon-name-part-type="species">novoguineensis</tp:taxon-name-part></tp:taxon-name></italic> sp. nov. Transactions of the British Mycological Society 79: 571–572. <ext-link xlink:href="10.1016/s0007-1536(82)80065-x" ext-link-type="doi" xlink:type="simple">https://doi.org/10.1016/s0007-1536(82)80065-x</ext-link></mixed-citation></ref><ref id="B55"><mixed-citation xmlns:xlink="http://www.w3.org/1999/xlink" xlink:type="simple">Hsieh LS, Tzean SS, Wu WJ (1997) The genus <italic><tp:taxon-name><tp:taxon-name-part taxon-name-part-type="genus">Akanthomyces</tp:taxon-name-part></tp:taxon-name></italic> on spiders from Taiwan. Mycologia 89: 319–324. <ext-link xlink:href="10.1080/00275514.1997.12026788" ext-link-type="doi" xlink:type="simple">https://doi.org/10.1080/00275514.1997.12026788</ext-link></mixed-citation></ref></ref-list></tp:taxon-treatment>
