# Supplementary material for: Taxonomy, phylogeny, and evolutionary diversification of spider-pathogenic fungi from China (Hypocreales, Ascomycota)
Source: IMA Fungus. 2026 Apr 6;17:e171548. doi: 10.3897/imafungus.17.171548 (PMC13077317; doi:10.3897/imafungus.17.171548)
Supplement: XML Treatment for Husseyia sinensis [file imafungus.17.171548-treatment9.xml]

<!DOCTYPE tp:taxon-treatment
  PUBLIC "-//TaxonX//DTD Taxonomic Treatment Publishing DTD v0 20100105//EN" "tax-treatment-NSO.dtd">
<tp:taxon-treatment xmlns:tp="http://www.plazi.org/taxpub"><tp:treatment-meta><kwd-group><label>Taxon classification</label><kwd>
                <named-content content-type="kingdom">
                  <named-content content-type="taxon-name">
                    <named-content content-type="kingdom">Animalia</named-content>
                  </named-content>
                </named-content>
              </kwd><kwd>
                <named-content content-type="order">Hypocreales</named-content>
              </kwd><kwd>
                <named-content content-type="family">Clavicipitaceae</named-content>
              </kwd></kwd-group><mixed-citation publication-type="journal"><person-group><name><surname>Chang</surname><given-names>Xiao-Yun</given-names></name><name><surname>Qi</surname><given-names>Yan-Jia</given-names></name><name><surname>Wang</surname><given-names>Ting</given-names></name><name><surname>Li</surname><given-names>Zeng-Zhi</given-names></name><name><surname>Li</surname><given-names>Guang-Shuo</given-names></name><name><surname>Huang</surname><given-names>Bo</given-names></name><name><surname>Chen</surname><given-names>Ming-Jun</given-names></name></person-group><article-title>Taxonomy, phylogeny, and evolutionary diversification of spider-pathogenic fungi from China (<italic><tp:taxon-name><tp:taxon-name-part taxon-name-part-type="order" reg="Hypocreales">Hypocreales</tp:taxon-name-part></tp:taxon-name></italic>, <italic><tp:taxon-name><tp:taxon-name-part taxon-name-part-type="phylum" reg="Ascomycota">Ascomycota</tp:taxon-name-part></tp:taxon-name></italic>)</article-title><source>IMA Fungus</source><day>06</day><month>04</month><year>2026</year><volume>17</volume><pub-id pub-id-type="doi">10.3897/imafungus.17.171548</pub-id></mixed-citation></tp:treatment-meta><tp:nomenclature><tp:taxon-name><object-id xmlns:xlink="http://www.w3.org/1999/xlink" content-type="arpha" xlink:type="simple">01CD11FF-6DF7-509A-B9E3-C134BC157DDB</object-id>
                    		<tp:taxon-name-part taxon-name-part-type="genus" reg="Husseyia">Husseyia</tp:taxon-name-part> <tp:taxon-name-part taxon-name-part-type="species" reg="sinensis">sinensis</tp:taxon-name-part>
                    	
                    		<object-id xmlns:xlink="http://www.w3.org/1999/xlink" content-type="mycobank" xlink:type="simple">861832</object-id>
                    	</tp:taxon-name><tp:taxon-authority>X.Y. Chang &amp; M.J. Chen</tp:taxon-authority><tp:taxon-status xmlns:xlink="http://www.w3.org/1999/xlink" xlink:type="simple">sp. nov.</tp:taxon-status><xref ref-type="fig" rid="F10">Fig. 10</xref></tp:nomenclature><tp:treatment-sec sec-type="Etymology"><title>Etymology.</title><p>Referring to the country where the fungus was first discovered.</p><fig id="F10" position="float" orientation="portrait"><object-id xmlns:xlink="http://www.w3.org/1999/xlink" content-type="doi" xlink:type="simple">10.3897/imafungus.17.171548.figure10</object-id><object-id xmlns:xlink="http://www.w3.org/1999/xlink" content-type="arpha" xlink:type="simple">C20A9611-AADD-57BA-904D-8CC4AD03F69E</object-id><label>Figure 10.</label><caption><p>Holotype specimen and microscopic characteristics of <italic><tp:taxon-name><tp:taxon-name-part taxon-name-part-type="genus" reg="Husseyia">H.</tp:taxon-name-part> <tp:taxon-name-part taxon-name-part-type="species" reg="sinensis">sinensis</tp:taxon-name-part></tp:taxon-name></italic>. <bold>a</bold>. Infected host spider; <bold>b, c</bold>. Colony obverse and reverse on <abbrev xmlns:xlink="http://www.w3.org/1999/xlink" xlink:title="potato dextrose agar" xlink:type="simple">PDA</abbrev>; <bold>d–g</bold>. Conidiogenous structures; <bold>h, i</bold>. Mature conidia. Scale bars: 10 mm (<bold>b, c</bold>); 20 μm (<bold>d–f</bold>); 10 μm (<bold>g–i</bold>).</p></caption><graphic xmlns:xlink="http://www.w3.org/1999/xlink" xlink:href="imafungus-17-e171548-g010.jpg" id="oo_1585497.jpg" position="float" orientation="portrait" xlink:type="simple"><uri content-type="original_file" xlink:type="simple">https://binary.pensoft.net/fig/1585497</uri></graphic></fig></tp:treatment-sec><tp:treatment-sec sec-type="Typification"><title>Typification.</title><p>China • Guizhou Province, Tongren City, Fanjingshan Nature Reserve (<named-content xmlns:xlink="http://www.w3.org/1999/xlink" content-type="dwc:verbatimCoordinates" xlink:type="simple">27°50'N, 108°45'E</named-content>), on a dead spider (<italic><tp:taxon-name><tp:taxon-name-part taxon-name-part-type="order" reg="Araneae">Araneae</tp:taxon-name-part></tp:taxon-name></italic>), July 2025; Xiaoyun Chang and Mingjun Chen, holotype FJS20250706-97, ex-type RCEF8284.</p></tp:treatment-sec><tp:treatment-sec sec-type="Description"><title>Description.</title><p>The host spider is completely enveloped by a tufted, pale yellow mycelium. Hyphae septate, hyaline, smooth-walled, 1.0–2.5 μm wide. Conidiophores hyaline, smooth-walled, emerging from aerial hyphae or chondroid mycelium, with single phialide or whorls of 2 phialides or verticillium-like from hyphae directly. Phialides slightly swollen at the base, cylindrical, 15–30(-67) × 0.7–1.7 μm, gradually tapering into a narrow neck. Conidia hyaline, smooth-walled, predominantly elliptical, ovoid or fusiform, 3.1–6.1(-7.7) × 1.4–2.5(-4.0) μm, aggregated in slimy heads at the apex of phialides.</p></tp:treatment-sec><tp:treatment-sec sec-type="Culture characteristics"><title>Culture characteristics.</title><p>On <abbrev xmlns:xlink="http://www.w3.org/1999/xlink" xlink:title="potato dextrose agar" xlink:type="simple">PDA</abbrev>, colonies are white to pale yellow on the surface and pale yellow on the reverse, with lighter-colored margins. Mycelium is dense and cottony, with slow growth, reaching 13–16 mm in diameter after 14 days at 25 °C.</p></tp:treatment-sec><tp:treatment-sec sec-type="Host"><title>Host.</title><p>spider (<italic><tp:taxon-name><tp:taxon-name-part taxon-name-part-type="order" reg="Araneae">Araneae</tp:taxon-name-part></tp:taxon-name></italic>).</p></tp:treatment-sec><tp:treatment-sec sec-type="Additional material examined"><title>Additional material examined.</title><p>China • Anhui Province, Luan City, Wanfoshan Nature Reserve (<named-content xmlns:xlink="http://www.w3.org/1999/xlink" content-type="dwc:verbatimCoordinates" xlink:type="simple">31°03'N, 116°33'E</named-content>), on a dead spider, June 2025; Xiaoyun Chang and Mingjun Chen, RCEF8222.</p></tp:treatment-sec><tp:treatment-sec sec-type="Note"><title>Note.</title><p>The genus <italic><tp:taxon-name><tp:taxon-name-part taxon-name-part-type="genus" reg="Husseyia">Husseyia</tp:taxon-name-part></tp:taxon-name></italic> was recently established by <xref ref-type="bibr" rid="B125">Tan and Shivas (2023c)</xref> and currently comprises only two species, <italic><tp:taxon-name><tp:taxon-name-part taxon-name-part-type="genus" reg="Husseyia">H.</tp:taxon-name-part> <tp:taxon-name-part taxon-name-part-type="species" reg="annamariae">annamariae</tp:taxon-name-part></tp:taxon-name></italic> and <italic><tp:taxon-name><tp:taxon-name-part taxon-name-part-type="genus" reg="Husseyia">H.</tp:taxon-name-part> <tp:taxon-name-part taxon-name-part-type="species" reg="queenslandica">queenslandica</tp:taxon-name-part></tp:taxon-name></italic>, both of which were described solely based on molecular phylogenetic data, without accompanying morphological information. Consequently, detailed morphological comparisons between <italic><tp:taxon-name><tp:taxon-name-part taxon-name-part-type="genus" reg="Husseyia">H.</tp:taxon-name-part> <tp:taxon-name-part taxon-name-part-type="species" reg="sinensis">sinensis</tp:taxon-name-part></tp:taxon-name></italic> and the previously described species of the genus have not been possible until now. In the present study, single-locus phylogenetic trees based on rDNA (ITS+nrLSU), <italic>TEF1</italic>, <italic>RPB1</italic>, and <italic>RPB2</italic> consistently resolved <italic><tp:taxon-name><tp:taxon-name-part taxon-name-part-type="genus" reg="Husseyia">H.</tp:taxon-name-part> <tp:taxon-name-part taxon-name-part-type="species" reg="sinensis">sinensis</tp:taxon-name-part></tp:taxon-name></italic> as a distinct lineage from its closest relatives, in accordance with the <abbrev xmlns:xlink="http://www.w3.org/1999/xlink" xlink:title="genealogical concordance phylogenetic species recognition" xlink:type="simple">GCPSR</abbrev> criterion (Suppl. material <xref ref-type="supplementary-material" rid="S3">3</xref>: fig. S5). Moreover, <italic><tp:taxon-name><tp:taxon-name-part taxon-name-part-type="genus" reg="Husseyia">H.</tp:taxon-name-part> <tp:taxon-name-part taxon-name-part-type="species" reg="sinensis">sinensis</tp:taxon-name-part></tp:taxon-name></italic> formed an independent and strongly supported clade (<abbrev xmlns:xlink="http://www.w3.org/1999/xlink" xlink:title="ML bootstrap support" xlink:type="simple">MLBS</abbrev> = 98, BPP = 1.0) in the multigene molecular phylogenetic analyses (Fig. <xref ref-type="fig" rid="F3">3</xref>) and is characterized by a unique combination of morphological features, including conidiophores bearing single phialides or whorls of two phialides, occasionally forming <italic><tp:taxon-name><tp:taxon-name-part taxon-name-part-type="genus" reg="Verticillium">Verticillium</tp:taxon-name-part></tp:taxon-name></italic>-like structures, and ellipsoidal to fusiform conidia aggregated in slimy heads at the apex of phialides. Collectively, the present study provides the first comprehensive morphological characterization within the genus <italic><tp:taxon-name><tp:taxon-name-part taxon-name-part-type="genus" reg="Husseyia">Husseyia</tp:taxon-name-part></tp:taxon-name></italic>, thereby contributing to a better understanding of its taxonomy.</p></tp:treatment-sec><tp:treatment-sec><!--Section generated to contain objects referenced in tp:taxon-treatment.--><supplementary-material xmlns:xlink="http://www.w3.org/1999/xlink" id="S3" position="float" orientation="portrait" xlink:type="simple"><object-id content-type="doi" xlink:type="simple">10.3897/imafungus.17.171548.suppl3</object-id><object-id content-type="arpha" xlink:type="simple">BBD7C851-FD86-5751-B11F-C5E5811D54B7</object-id><label>Supplementary material 3</label><caption><p>Single-gene phylogenetic tree of the new species</p></caption><statement content-type="dataType"><label>Data type</label><p>docx</p></statement><statement content-type="notes"><label>Explanation note</label><p><bold>figure S2</bold>. Single-gene phylogenetic trees illustrating the phylogenetic relationships among species within the genus <italic><tp:taxon-name><tp:taxon-name-part taxon-name-part-type="genus" reg="Arachnidicola">Arachnidicola</tp:taxon-name-part></tp:taxon-name></italic>. <bold>figure S3</bold>. Single-gene phylogenetic trees illustrating the phylogenetic relationships among species within the genus <italic><tp:taxon-name><tp:taxon-name-part taxon-name-part-type="genus" reg="Gamszarella">Gamszarella</tp:taxon-name-part></tp:taxon-name></italic>. <bold>figure S4</bold>. Single-gene phylogenetic trees illustrating the phylogenetic relationships among species within the genus <italic><tp:taxon-name><tp:taxon-name-part taxon-name-part-type="genus" reg="Gibellula">Gibellula</tp:taxon-name-part></tp:taxon-name></italic>. <bold>figure S5</bold>. Single-gene phylogenetic trees illustrating the phylogenetic relationships among species within the genus <italic><tp:taxon-name><tp:taxon-name-part taxon-name-part-type="genus" reg="Hevansia">Hevansia</tp:taxon-name-part></tp:taxon-name></italic>. <bold>figure S6</bold>. Single-gene phylogenetic trees illustrating the phylogenetic relationships among species within the genus <italic><tp:taxon-name><tp:taxon-name-part taxon-name-part-type="genus" reg="Chlorocillium">Chlorocillium</tp:taxon-name-part></tp:taxon-name></italic> and <italic><tp:taxon-name><tp:taxon-name-part taxon-name-part-type="genus" reg="Husseyia">Husseyia</tp:taxon-name-part></tp:taxon-name></italic>. <bold>figure S7</bold>. Single-gene phylogenetic trees illustrating the phylogenetic relationships among species within the genus <italic><tp:taxon-name><tp:taxon-name-part taxon-name-part-type="genus" reg="Liangia">Liangia</tp:taxon-name-part></tp:taxon-name></italic>. <bold>figure S8</bold>. Single-gene phylogenetic trees illustrating the phylogenetic relationships among species within the genus <italic><tp:taxon-name><tp:taxon-name-part taxon-name-part-type="genus" reg="Purpureocillium">Purpureocillium</tp:taxon-name-part></tp:taxon-name></italic>. <bold>table SS4</bold>. Genealogical concordance among single-locus phylogenies supporting species delimitation under <abbrev xlink:title="genealogical concordance phylogenetic species recognition" xlink:type="simple">GCPSR</abbrev>.</p></statement><media xlink:href="imafungus-17-e171548-s003.docx" mimetype="application" mime-subtype="vnd.openxmlformats-officedocument.wordprocessingml.document" position="float" orientation="portrait" id="oo_1585503.docx" xlink:type="simple"><uri content-type="original_file" xlink:type="simple">https://binary.pensoft.net/file/1585503</uri></media><permissions><license xlink:type="simple"><license-p>This dataset is made available under the Open Database License (<ext-link ext-link-type="uri" xlink:href="http://opendatacommons.org/licenses/odbl/1.0/" xlink:type="simple">http://opendatacommons.org/licenses/odbl/1.0/</ext-link>). The Open Database License (ODbL) is a license agreement intended to allow users to freely share, modify, and use this Dataset while maintaining this same freedom for others, provided that the original source and author(s) are credited.</license-p></license></permissions><attrib specific-use="authors"> Xiao-Yun Chang, Yan-Jia Qi, Ming-Jun Chen</attrib></supplementary-material><fig id="F3" position="float" orientation="portrait"><object-id xmlns:xlink="http://www.w3.org/1999/xlink" content-type="doi" xlink:type="simple">10.3897/imafungus.17.171548.figure3</object-id><object-id xmlns:xlink="http://www.w3.org/1999/xlink" content-type="arpha" xlink:type="simple">2C871763-8786-5515-BA80-E1D2EEE75EE6</object-id><label>Figure 3.</label><caption><p>Phylogram retrieved from IQ-TREE based on the combined dataset of five loci (ITS, nrLSU, <italic>TEF1</italic>, <italic>RPB1</italic>, and <italic>RPB2</italic>), showing the phylogenetic relationships of <italic><tp:taxon-name><tp:taxon-name-part taxon-name-part-type="family" reg="Clavicipitaceae">Clavicipitaceae</tp:taxon-name-part></tp:taxon-name></italic> and <italic><tp:taxon-name><tp:taxon-name-part taxon-name-part-type="family" reg="Ophiocordycipitaceae">Ophiocordycipitaceae</tp:taxon-name-part></tp:taxon-name></italic>. Statistical support values are provided at nodes as <abbrev xmlns:xlink="http://www.w3.org/1999/xlink" xlink:title="ML bootstrap support" xlink:type="simple">MLBS</abbrev>/BPP (only <abbrev xmlns:xlink="http://www.w3.org/1999/xlink" xlink:title="ML bootstrap support" xlink:type="simple">MLBS</abbrev> ≥ 75% and BPP ≥ 0.90 are shown). New taxa are highlighted in bold. <sup>T</sup> = ex-type culture.</p></caption><graphic xmlns:xlink="http://www.w3.org/1999/xlink" xlink:href="imafungus-17-e171548-g003.jpg" id="oo_1585490.jpg" position="float" orientation="portrait" xlink:type="simple"><uri content-type="original_file" xlink:type="simple">https://binary.pensoft.net/fig/1585490</uri></graphic></fig></tp:treatment-sec><ref-list><ref id="B125"><mixed-citation xmlns:xlink="http://www.w3.org/1999/xlink" xlink:type="simple">Tan Y, Shivas R (2023c) Index of Australian <tp:taxon-name><tp:taxon-name-part taxon-name-part-type="kingdom">Fungi</tp:taxon-name-part></tp:taxon-name> no. 22. Zenodo 22: 1–14. <ext-link xlink:href="10.5281/zenodo.10145677" ext-link-type="doi" xlink:type="simple">https://doi.org/10.5281/zenodo.10145677</ext-link></mixed-citation></ref></ref-list></tp:taxon-treatment>
