# Supplementary material for: Taxonomy, phylogeny, and evolutionary diversification of spider-pathogenic fungi from China (Hypocreales, Ascomycota)
Source: IMA Fungus. 2026 Apr 6;17:e171548. doi: 10.3897/imafungus.17.171548 (PMC13077317; doi:10.3897/imafungus.17.171548)
Supplement: XML Treatment for Liangia guizhouensis [file imafungus.17.171548-treatment10.xml]

<!DOCTYPE tp:taxon-treatment
  PUBLIC "-//TaxonX//DTD Taxonomic Treatment Publishing DTD v0 20100105//EN" "tax-treatment-NSO.dtd">
<tp:taxon-treatment xmlns:tp="http://www.plazi.org/taxpub"><tp:treatment-meta><kwd-group><label>Taxon classification</label><kwd>
                <named-content content-type="kingdom">
                  <named-content content-type="taxon-name">
                    <named-content content-type="kingdom">Animalia</named-content>
                  </named-content>
                </named-content>
              </kwd><kwd>
                <named-content content-type="order">Hypocreales</named-content>
              </kwd><kwd>
                <named-content content-type="family">Clavicipitaceae</named-content>
              </kwd></kwd-group><mixed-citation publication-type="journal"><person-group><name><surname>Chang</surname><given-names>Xiao-Yun</given-names></name><name><surname>Qi</surname><given-names>Yan-Jia</given-names></name><name><surname>Wang</surname><given-names>Ting</given-names></name><name><surname>Li</surname><given-names>Zeng-Zhi</given-names></name><name><surname>Li</surname><given-names>Guang-Shuo</given-names></name><name><surname>Huang</surname><given-names>Bo</given-names></name><name><surname>Chen</surname><given-names>Ming-Jun</given-names></name></person-group><article-title>Taxonomy, phylogeny, and evolutionary diversification of spider-pathogenic fungi from China (<italic><tp:taxon-name><tp:taxon-name-part taxon-name-part-type="order" reg="Hypocreales">Hypocreales</tp:taxon-name-part></tp:taxon-name></italic>, <italic><tp:taxon-name><tp:taxon-name-part taxon-name-part-type="phylum" reg="Ascomycota">Ascomycota</tp:taxon-name-part></tp:taxon-name></italic>)</article-title><source>IMA Fungus</source><day>06</day><month>04</month><year>2026</year><volume>17</volume><pub-id pub-id-type="doi">10.3897/imafungus.17.171548</pub-id></mixed-citation></tp:treatment-meta><tp:nomenclature><tp:taxon-name><object-id xmlns:xlink="http://www.w3.org/1999/xlink" content-type="arpha" xlink:type="simple">CE650562-906A-500C-B851-AA27DFDCEC25</object-id>
                    		<tp:taxon-name-part taxon-name-part-type="genus" reg="Liangia">Liangia</tp:taxon-name-part> <tp:taxon-name-part taxon-name-part-type="species" reg="guizhouensis">guizhouensis</tp:taxon-name-part>
                    	
                    		<object-id xmlns:xlink="http://www.w3.org/1999/xlink" content-type="mycobank" xlink:type="simple">858518</object-id>
                    	</tp:taxon-name><tp:taxon-authority>X.Y. Chang &amp; M.J. Chen</tp:taxon-authority><tp:taxon-status xmlns:xlink="http://www.w3.org/1999/xlink" xlink:type="simple">sp. nov.</tp:taxon-status><xref ref-type="fig" rid="F11">Fig. 11</xref></tp:nomenclature><tp:treatment-sec sec-type="Etymology"><title>Etymology.</title><p>name refers to “Guizhou Province” where the holotype was collected.</p><fig id="F11" position="float" orientation="portrait"><object-id xmlns:xlink="http://www.w3.org/1999/xlink" content-type="doi" xlink:type="simple">10.3897/imafungus.17.171548.figure11</object-id><object-id xmlns:xlink="http://www.w3.org/1999/xlink" content-type="arpha" xlink:type="simple">6D408BCE-83FB-51B5-AE54-368AA2AA8E69</object-id><label>Figure 11.</label><caption><p>Holotype specimen and microscopic characteristics of <italic><tp:taxon-name><tp:taxon-name-part taxon-name-part-type="genus" reg="Liangia">L.</tp:taxon-name-part> <tp:taxon-name-part taxon-name-part-type="species" reg="guizhouensis">guizhouensis</tp:taxon-name-part></tp:taxon-name></italic>. <bold>a</bold>. Infected host spider; <bold>b, c</bold>. Colony obverse and reverse on <abbrev xmlns:xlink="http://www.w3.org/1999/xlink" xlink:title="potato dextrose agar" xlink:type="simple">PDA</abbrev>; <bold>d, e</bold>. Colony obverse and reverse on SDAY/4; <bold>f–i</bold>. Conidiogenous structures and conidia; <bold>j</bold>. Mature conidia. Scale bars: 10 mm (<bold>a–f</bold>); 10 μm (<bold>h–k</bold>).</p></caption><graphic xmlns:xlink="http://www.w3.org/1999/xlink" xlink:href="imafungus-17-e171548-g011.jpg" id="oo_1585498.jpg" position="float" orientation="portrait" xlink:type="simple"><uri content-type="original_file" xlink:type="simple">https://binary.pensoft.net/fig/1585498</uri></graphic></fig></tp:treatment-sec><tp:treatment-sec sec-type="Typification"><title>Typification.</title><p>China • Guizhou Province, Tongren City, Fanjingshan National Nature Reserve (<named-content xmlns:xlink="http://www.w3.org/1999/xlink" content-type="dwc:verbatimCoordinates" xlink:type="simple">27°50'N, 108°47'E</named-content>), on the spider egg sac that could not be accurately identified, July 2024; Xiaoyun Chang and Mingjun Chen, holotype FJS20240724-85, ex-type RCEF7795.</p></tp:treatment-sec><tp:treatment-sec sec-type="Description"><title>Description.</title><p>Hyphae hyaline, septate, branched, with smooth walls, 0.7–3.0 µm wide. Phialides cylindrical, occurring directly from the prostrate hyphae, gradually attenuated toward the apex, either solitary or in clusters of 2–4, 14.5–36.7 × 0.6–1.3 µm. The conidia exist in two types: macroconidia and microconidia. Both types are aseptate, transparent, with smooth walls, single-celled, and upright, either solitary or paired at the apex of the conidiophore. Both types of conidia can be produced from the same phialides, often appearing together. macroconidia fusiform or semi-ellipsoidal, 5.7–11.7 × 1.2–2.5 µm (x̄ = 8.0 ± 1.3 × 1.9 ± 0.3 µm); microconidia oval or ellipsoidal, 2.2–4.1(–5.0) × 1.1–2.5(–3.0) µm (x̄ = 3.0 ± 0.6 × 1.6 ± 0.4 µm).</p></tp:treatment-sec><tp:treatment-sec sec-type="Culture characteristics"><title>Culture characteristics.</title><p>On <abbrev xmlns:xlink="http://www.w3.org/1999/xlink" xlink:title="potato dextrose agar" xlink:type="simple">PDA</abbrev>, colonies are white on the surface and pale yellow on the reverse, with felt-like mycelium and slow growth, reaching approximately 25 mm in diameter after 14 days at 25 °C. On MEA, colonies are white on the surface and pale brown on the reverse, with lighter coloration around the margins. On OA, colonies are white with thin and sparse mycelium; the center lacks mycelial growth, but the colony spreads relatively quickly.</p></tp:treatment-sec><tp:treatment-sec sec-type="Host"><title>Host.</title><p>unidentified spider egg sac.</p></tp:treatment-sec><tp:treatment-sec sec-type="Note"><title>Note.</title><p>Phylogenetic analyses have confirmed that <italic><tp:taxon-name><tp:taxon-name-part taxon-name-part-type="genus" reg="Liangia">L.</tp:taxon-name-part> <tp:taxon-name-part taxon-name-part-type="species" reg="guizhouensis">guizhouensis</tp:taxon-name-part></tp:taxon-name></italic> forms a distinct and well-supported clade (<abbrev xmlns:xlink="http://www.w3.org/1999/xlink" xlink:title="ML bootstrap support" xlink:type="simple">MLBS</abbrev> = 100, BPP = 1.0), closely related to <italic><tp:taxon-name><tp:taxon-name-part taxon-name-part-type="genus" reg="Liangia">L.</tp:taxon-name-part> <tp:taxon-name-part taxon-name-part-type="species" reg="sinensis">sinensis</tp:taxon-name-part></tp:taxon-name></italic>. These are currently the only two known species within the genus. In addition, single-locus phylogenies based on rDNA (ITS+nrLSU), <italic>TEF1</italic>, <italic>RPB1</italic> and <italic>RPB2</italic> showed genealogical concordance, each supporting the monophyly of <italic><tp:taxon-name><tp:taxon-name-part taxon-name-part-type="genus" reg="Liangia">L.</tp:taxon-name-part> <tp:taxon-name-part taxon-name-part-type="species" reg="guizhouensis">guizhouensis</tp:taxon-name-part></tp:taxon-name></italic>, consistent with the criteria of <abbrev xmlns:xlink="http://www.w3.org/1999/xlink" xlink:title="genealogical concordance phylogenetic species recognition" xlink:type="simple">GCPSR</abbrev> (Suppl. material <xref ref-type="supplementary-material" rid="S3">3</xref>: fig. S7). A BLASTN search against the GenBank database revealed significant sequence divergence between the type strains of <italic><tp:taxon-name><tp:taxon-name-part taxon-name-part-type="genus" reg="Liangia">L.</tp:taxon-name-part> <tp:taxon-name-part taxon-name-part-type="species" reg="guizhouensis">guizhouensis</tp:taxon-name-part></tp:taxon-name></italic> and <italic><tp:taxon-name><tp:taxon-name-part taxon-name-part-type="genus" reg="Liangia">L.</tp:taxon-name-part> <tp:taxon-name-part taxon-name-part-type="species" reg="sinensis">sinensis</tp:taxon-name-part></tp:taxon-name></italic> YFCC 3103, with identities of 96.64% for ITS, 99.28% for nrLSU, 95.47% for <italic>TEF1</italic>, 91.55% for <italic>RPB1</italic>, and 86.71% for <italic>RPB2</italic>, providing molecular evidence for species delimitation.</p><p>Morphologically, <italic><tp:taxon-name><tp:taxon-name-part taxon-name-part-type="genus" reg="Liangia">L.</tp:taxon-name-part> <tp:taxon-name-part taxon-name-part-type="species" reg="guizhouensis">guizhouensis</tp:taxon-name-part></tp:taxon-name></italic> and <italic><tp:taxon-name><tp:taxon-name-part taxon-name-part-type="genus" reg="Liangia">L.</tp:taxon-name-part> <tp:taxon-name-part taxon-name-part-type="species" reg="sinensis">sinensis</tp:taxon-name-part></tp:taxon-name></italic> share similar characteristics, yet they exhibit slight differences in the structure of phialides and the morphology of their two types of conidia. In <italic><tp:taxon-name><tp:taxon-name-part taxon-name-part-type="genus" reg="Liangia">L.</tp:taxon-name-part> <tp:taxon-name-part taxon-name-part-type="species" reg="guizhouensis">guizhouensis</tp:taxon-name-part></tp:taxon-name></italic>, phialides are solitary or arranged in verticils of 2–4, measuring 14.5–36.7 × 0.6–1.3 μm. The macroconidia are fusiform to subellipsoidal, 5.7–11.7 × 1.2–2.5 μm, while the microconidia are ovoid to ellipsoidal, 2.2–5.0 × 1.1–3.0 μm. In contrast, <italic><tp:taxon-name><tp:taxon-name-part taxon-name-part-type="genus" reg="Liangia">L.</tp:taxon-name-part> <tp:taxon-name-part taxon-name-part-type="species" reg="sinensis">sinensis</tp:taxon-name-part></tp:taxon-name></italic> has solitary phialides, 16.7–59.0 × 0.7–1.6 μm in size. Its macroconidia are oblong to fusiform, 4.5–9.3 × 1.2–1.9 μm, and its microconidia are ellipsoidal to ellipsoid, measuring 1.8–3.3 × 1.1–1.8 μm (<xref ref-type="bibr" rid="B145">Wang et al. 2020</xref>). These clear morphological distinctions (Table <xref ref-type="table" rid="T5">5</xref>), together with multi-locus phylogenetic support, allow <italic><tp:taxon-name><tp:taxon-name-part taxon-name-part-type="genus" reg="Liangia">L.</tp:taxon-name-part> <tp:taxon-name-part taxon-name-part-type="species" reg="guizhouensis">guizhouensis</tp:taxon-name-part></tp:taxon-name></italic> to be confidently recognized as a new species.</p><table-wrap id="T5" position="float" orientation="portrait"><label>Table 5.</label><caption><p>Morphological comparisons of asexual morphs in <italic><tp:taxon-name><tp:taxon-name-part taxon-name-part-type="genus" reg="Liangia">Liangia</tp:taxon-name-part></tp:taxon-name></italic>.</p></caption><table><tbody><tr><th rowspan="1" colspan="1">Characteristic</th><th rowspan="1" colspan="1">
                      <italic>
                        <tp:taxon-name><tp:taxon-name-part taxon-name-part-type="genus" reg="Liangia">L.</tp:taxon-name-part> <tp:taxon-name-part taxon-name-part-type="species" reg="sinensis">sinensis</tp:taxon-name-part></tp:taxon-name>
                      </italic>
                    </th><th rowspan="1" colspan="1">
                      <italic>
                        <tp:taxon-name><tp:taxon-name-part taxon-name-part-type="genus" reg="Liangia">L.</tp:taxon-name-part> <tp:taxon-name-part taxon-name-part-type="species" reg="guizhouensis">guizhouensis</tp:taxon-name-part></tp:taxon-name>
                      </italic>
                    </th></tr><tr><td rowspan="1" colspan="1">Colony growth (<abbrev xmlns:xlink="http://www.w3.org/1999/xlink" xlink:title="potato dextrose agar" xlink:type="simple">PDA</abbrev>)</td><td rowspan="1" colspan="1">28–34 mm in 14 days at 25 °C, slow-growing</td><td rowspan="1" colspan="1">25 mm in 14 days at 25 °C, slow-growing</td></tr><tr><td rowspan="1" colspan="1">Colony color</td><td rowspan="1" colspan="1">White, reverse pale brown</td><td rowspan="1" colspan="1">White, reverse pale yellow</td></tr><tr><td rowspan="1" colspan="1">Hyphae</td><td rowspan="1" colspan="1">Hyaline, septate, branched, smooth-walled, and 0.7–2.4 µm wide.</td><td rowspan="1" colspan="1">hyaline, septate, branched, with smooth walls, 0.7–3.0 µm wide</td></tr><tr><td rowspan="1" colspan="1">Phialides</td><td rowspan="1" colspan="1">Lanceolate, occurring directly from the prostrate hyphae, solitary, gradually attenuated toward the apex, 16.7–59.0 µm long, 0.7–1.6 µm wide at the base and 0.3–0.7 µm wide at the apex.</td><td rowspan="1" colspan="1">cylindrical, occurring directly from the prostrate hyphae, gradually attenuated toward the apex, either solitary or in clusters of 2–4, 14.5–36.7 × 0.6–1.3 µm</td></tr><tr><td rowspan="1" colspan="1">Macroconidia</td><td rowspan="1" colspan="1">Oblong-oval to fusiform, 4.5–9.3 × 1.2–1.9 µm</td><td rowspan="1" colspan="1">Fusiform or semi-ellipsoidal, 5.7–11.7 × 1.2–2.5 µm (x̄ = 8.0 ± 1.3 × 1.9 ± 0.3 µm)</td></tr><tr><td rowspan="1" colspan="1">Microconidia</td><td rowspan="1" colspan="1">Oval to ellipsoidal, 1.8–3.3 × 1.1–1.8 µm</td><td rowspan="1" colspan="1">Oval or ellipsoidal, 2.2–4.1(–5.0) × 1.1–2.5(–3.0) µm (x̄ = 3.0 ± 0.6 × 1.6 ± 0.4 µm)</td></tr><tr><td rowspan="1" colspan="1">References</td><td rowspan="1" colspan="1">
                      <xref ref-type="bibr" rid="B145">Wang et al. (2020)</xref>
                    </td><td rowspan="1" colspan="1">This study</td></tr></tbody></table></table-wrap></tp:treatment-sec><tp:treatment-sec><!--Section generated to contain objects referenced in tp:taxon-treatment.--><supplementary-material xmlns:xlink="http://www.w3.org/1999/xlink" id="S3" position="float" orientation="portrait" xlink:type="simple"><object-id content-type="doi" xlink:type="simple">10.3897/imafungus.17.171548.suppl3</object-id><object-id content-type="arpha" xlink:type="simple">BBD7C851-FD86-5751-B11F-C5E5811D54B7</object-id><label>Supplementary material 3</label><caption><p>Single-gene phylogenetic tree of the new species</p></caption><statement content-type="dataType"><label>Data type</label><p>docx</p></statement><statement content-type="notes"><label>Explanation note</label><p><bold>figure S2</bold>. Single-gene phylogenetic trees illustrating the phylogenetic relationships among species within the genus <italic><tp:taxon-name><tp:taxon-name-part taxon-name-part-type="genus" reg="Arachnidicola">Arachnidicola</tp:taxon-name-part></tp:taxon-name></italic>. <bold>figure S3</bold>. Single-gene phylogenetic trees illustrating the phylogenetic relationships among species within the genus <italic><tp:taxon-name><tp:taxon-name-part taxon-name-part-type="genus" reg="Gamszarella">Gamszarella</tp:taxon-name-part></tp:taxon-name></italic>. <bold>figure S4</bold>. Single-gene phylogenetic trees illustrating the phylogenetic relationships among species within the genus <italic><tp:taxon-name><tp:taxon-name-part taxon-name-part-type="genus" reg="Gibellula">Gibellula</tp:taxon-name-part></tp:taxon-name></italic>. <bold>figure S5</bold>. Single-gene phylogenetic trees illustrating the phylogenetic relationships among species within the genus <italic><tp:taxon-name><tp:taxon-name-part taxon-name-part-type="genus" reg="Hevansia">Hevansia</tp:taxon-name-part></tp:taxon-name></italic>. <bold>figure S6</bold>. Single-gene phylogenetic trees illustrating the phylogenetic relationships among species within the genus <italic><tp:taxon-name><tp:taxon-name-part taxon-name-part-type="genus" reg="Chlorocillium">Chlorocillium</tp:taxon-name-part></tp:taxon-name></italic> and <italic><tp:taxon-name><tp:taxon-name-part taxon-name-part-type="genus" reg="Husseyia">Husseyia</tp:taxon-name-part></tp:taxon-name></italic>. <bold>figure S7</bold>. Single-gene phylogenetic trees illustrating the phylogenetic relationships among species within the genus <italic><tp:taxon-name><tp:taxon-name-part taxon-name-part-type="genus" reg="Liangia">Liangia</tp:taxon-name-part></tp:taxon-name></italic>. <bold>figure S8</bold>. Single-gene phylogenetic trees illustrating the phylogenetic relationships among species within the genus <italic><tp:taxon-name><tp:taxon-name-part taxon-name-part-type="genus" reg="Purpureocillium">Purpureocillium</tp:taxon-name-part></tp:taxon-name></italic>. <bold>table SS4</bold>. Genealogical concordance among single-locus phylogenies supporting species delimitation under <abbrev xlink:title="genealogical concordance phylogenetic species recognition" xlink:type="simple">GCPSR</abbrev>.</p></statement><media xlink:href="imafungus-17-e171548-s003.docx" mimetype="application" mime-subtype="vnd.openxmlformats-officedocument.wordprocessingml.document" position="float" orientation="portrait" id="oo_1585503.docx" xlink:type="simple"><uri content-type="original_file" xlink:type="simple">https://binary.pensoft.net/file/1585503</uri></media><permissions><license xlink:type="simple"><license-p>This dataset is made available under the Open Database License (<ext-link ext-link-type="uri" xlink:href="http://opendatacommons.org/licenses/odbl/1.0/" xlink:type="simple">http://opendatacommons.org/licenses/odbl/1.0/</ext-link>). The Open Database License (ODbL) is a license agreement intended to allow users to freely share, modify, and use this Dataset while maintaining this same freedom for others, provided that the original source and author(s) are credited.</license-p></license></permissions><attrib specific-use="authors"> Xiao-Yun Chang, Yan-Jia Qi, Ming-Jun Chen</attrib></supplementary-material></tp:treatment-sec><ref-list><ref id="B145"><mixed-citation xmlns:xlink="http://www.w3.org/1999/xlink" xlink:type="simple">Wang YB, Wang Y, Fan Q et al. (2020) Multigene phylogeny of the family <italic><tp:taxon-name><tp:taxon-name-part taxon-name-part-type="family">Cordycipitaceae</tp:taxon-name-part></tp:taxon-name> (<tp:taxon-name><tp:taxon-name-part taxon-name-part-type="order">Hypocreales</tp:taxon-name-part></tp:taxon-name>)</italic>: new taxa and the new systematic position of the Chinese cordycipitoid fungus <italic><tp:taxon-name><tp:taxon-name-part taxon-name-part-type="genus">Paecilomyces</tp:taxon-name-part> <tp:taxon-name-part taxon-name-part-type="species">hepiali</tp:taxon-name-part></tp:taxon-name></italic>. Fungal Diversity 103: 1–46. <ext-link xlink:href="10.1007/s13225-020-00457-3" ext-link-type="doi" xlink:type="simple">https://doi.org/10.1007/s13225-020-00457-3</ext-link></mixed-citation></ref></ref-list></tp:taxon-treatment>
