# Supplementary material for: Taxonomy, phylogeny, and evolutionary diversification of spider-pathogenic fungi from China (Hypocreales, Ascomycota)
Source: IMA Fungus. 2026 Apr 6;17:e171548. doi: 10.3897/imafungus.17.171548 (PMC13077317; doi:10.3897/imafungus.17.171548)
Supplement: XML Treatment for Nuciformispora spenceae [file imafungus.17.171548-treatment13.xml]

<!DOCTYPE tp:taxon-treatment
  PUBLIC "-//TaxonX//DTD Taxonomic Treatment Publishing DTD v0 20100105//EN" "tax-treatment-NSO.dtd">
<tp:taxon-treatment xmlns:tp="http://www.plazi.org/taxpub"><tp:treatment-meta><kwd-group><label>Taxon classification</label><kwd>
                <named-content content-type="kingdom">
                  <named-content content-type="taxon-name">
                    <named-content content-type="kingdom">Animalia</named-content>
                  </named-content>
                </named-content>
              </kwd><kwd>
                <named-content content-type="order">Hypocreales</named-content>
              </kwd><kwd>
                <named-content content-type="family">Clavicipitaceae</named-content>
              </kwd></kwd-group><mixed-citation publication-type="journal"><person-group><name><surname>Chang</surname><given-names>Xiao-Yun</given-names></name><name><surname>Qi</surname><given-names>Yan-Jia</given-names></name><name><surname>Wang</surname><given-names>Ting</given-names></name><name><surname>Li</surname><given-names>Zeng-Zhi</given-names></name><name><surname>Li</surname><given-names>Guang-Shuo</given-names></name><name><surname>Huang</surname><given-names>Bo</given-names></name><name><surname>Chen</surname><given-names>Ming-Jun</given-names></name></person-group><article-title>Taxonomy, phylogeny, and evolutionary diversification of spider-pathogenic fungi from China (<italic><tp:taxon-name><tp:taxon-name-part taxon-name-part-type="order" reg="Hypocreales">Hypocreales</tp:taxon-name-part></tp:taxon-name></italic>, <italic><tp:taxon-name><tp:taxon-name-part taxon-name-part-type="phylum" reg="Ascomycota">Ascomycota</tp:taxon-name-part></tp:taxon-name></italic>)</article-title><source>IMA Fungus</source><day>06</day><month>04</month><year>2026</year><volume>17</volume><pub-id pub-id-type="doi">10.3897/imafungus.17.171548</pub-id></mixed-citation></tp:treatment-meta><tp:nomenclature><tp:taxon-name><object-id xmlns:xlink="http://www.w3.org/1999/xlink" content-type="arpha" xlink:type="simple">ADC8A1F5-AD31-55A1-ADD9-90D31F4FB18D</object-id>
                    		<tp:taxon-name-part taxon-name-part-type="genus" reg="Nuciformispora">Nuciformispora</tp:taxon-name-part> <tp:taxon-name-part taxon-name-part-type="species" reg="spenceae">spenceae</tp:taxon-name-part>
                    	
                    		<object-id xmlns:xlink="http://www.w3.org/1999/xlink" content-type="mycobank" xlink:type="simple">858508</object-id>
                    	</tp:taxon-name><tp:taxon-authority>(Y.P. Tan, Bishop-Hurley &amp; Marney) X.Y. Chang &amp; M.J. Chen</tp:taxon-authority><tp:taxon-status xmlns:xlink="http://www.w3.org/1999/xlink" xlink:type="simple">comb. nov.</tp:taxon-status></tp:nomenclature><tp:treatment-sec sec-type="Basionym"><title>Basionym.</title><p><italic><tp:taxon-name><tp:taxon-name-part taxon-name-part-type="genus" reg="Lecanicillium">Lecanicillium</tp:taxon-name-part> <tp:taxon-name-part taxon-name-part-type="species" reg="spenceae">spenceae</tp:taxon-name-part></tp:taxon-name></italic> Y.P. Tan, Bishop-Hurley &amp; Marney, Index Austral. <tp:taxon-name><tp:taxon-name-part taxon-name-part-type="kingdom" reg="Fungi">Fungi</tp:taxon-name-part></tp:taxon-name> 22: 3 (2023).</p></tp:treatment-sec><tp:treatment-sec sec-type="Note"><title>Note.</title><p>Our multigene phylogenetic analyses indicate that three members of the former <italic><tp:taxon-name><tp:taxon-name-part taxon-name-part-type="genus" reg="Lecanicillium">Lecanicillium</tp:taxon-name-part> <tp:taxon-name-part taxon-name-part-type="species" reg="aranearum">aranearum</tp:taxon-name-part></tp:taxon-name></italic> species complex—<italic><tp:taxon-name><tp:taxon-name-part taxon-name-part-type="genus" reg="Lecanicillium">L.</tp:taxon-name-part> <tp:taxon-name-part taxon-name-part-type="species" reg="araneicola">araneicola</tp:taxon-name-part></tp:taxon-name></italic>, <italic><tp:taxon-name><tp:taxon-name-part taxon-name-part-type="genus" reg="Lecanicillium">L.</tp:taxon-name-part> <tp:taxon-name-part taxon-name-part-type="species" reg="spenceae">spenceae</tp:taxon-name-part></tp:taxon-name></italic>, and <italic><tp:taxon-name><tp:taxon-name-part taxon-name-part-type="genus" reg="Lecanicillium">L.</tp:taxon-name-part> <tp:taxon-name-part taxon-name-part-type="species" reg="rasoulzarei">rasoulzarei</tp:taxon-name-part></tp:taxon-name></italic>—are phylogenetically nested within <italic><tp:taxon-name><tp:taxon-name-part taxon-name-part-type="genus" reg="Nuciformispora">Nuciformispora</tp:taxon-name-part></tp:taxon-name></italic>, and therefore should be transferred to this genus. This result addresses a long-standing taxonomic uncertainty first recognized by <xref ref-type="bibr" rid="B158">Zare and Gams (2001)</xref>, who noted that this morphologically and ecologically cohesive group required further investigation.</p><p>The genus <italic><tp:taxon-name><tp:taxon-name-part taxon-name-part-type="genus" reg="Nuciformispora">Nuciformispora</tp:taxon-name-part></tp:taxon-name></italic> was only recently established in 2025, with <italic><tp:taxon-name><tp:taxon-name-part taxon-name-part-type="genus" reg="Nuciformispora">N.</tp:taxon-name-part> <tp:taxon-name-part taxon-name-part-type="species" reg="sinense">sinense</tp:taxon-name-part></tp:taxon-name></italic> designated as the type species; its members are predominantly associated with spiders and insects (<xref ref-type="bibr" rid="B26">Chen et al. 2025c</xref>). <italic><tp:taxon-name><tp:taxon-name-part taxon-name-part-type="genus" reg="Nuciformispora">N.</tp:taxon-name-part> <tp:taxon-name-part taxon-name-part-type="species" reg="araneae">araneae</tp:taxon-name-part></tp:taxon-name></italic>, <italic><tp:taxon-name><tp:taxon-name-part taxon-name-part-type="genus" reg="Nuciformispora">N.</tp:taxon-name-part> <tp:taxon-name-part taxon-name-part-type="species" reg="spenceae">spenceae</tp:taxon-name-part></tp:taxon-name></italic>, and <italic><tp:taxon-name><tp:taxon-name-part taxon-name-part-type="genus" reg="Nuciformispora">N.</tp:taxon-name-part> <tp:taxon-name-part taxon-name-part-type="species" reg="rasoulzarei">rasoulzarei</tp:taxon-name-part></tp:taxon-name></italic> conform well to this host range. Morphologically, these three species also agree with the diagnostic characteristics of <italic><tp:taxon-name><tp:taxon-name-part taxon-name-part-type="genus" reg="Nuciformispora">Nuciformispora</tp:taxon-name-part></tp:taxon-name></italic>, including white colonies in surface view, phialides occurring solitarily or in groups of two to four, and the presence or absence of octahedral crystals (Table <xref ref-type="table" rid="T6">6</xref>). Therefore, these results support the placement of the three species within the genus <italic><tp:taxon-name><tp:taxon-name-part taxon-name-part-type="genus" reg="Nuciformispora">Nuciformispora</tp:taxon-name-part></tp:taxon-name></italic>.</p><table-wrap id="T6" position="float" orientation="portrait"><label>Table 6.</label><caption><p>Asexual morphology of <italic><tp:taxon-name><tp:taxon-name-part taxon-name-part-type="genus" reg="Nuciformispora">Nuciformispora</tp:taxon-name-part></tp:taxon-name></italic> species associated with this study</p></caption><table><tbody><tr><th rowspan="1" colspan="1">Characteristic</th><th rowspan="1" colspan="1">
                      <italic>
                        <tp:taxon-name><tp:taxon-name-part taxon-name-part-type="genus" reg="Nuciformispora">Nuciformispora</tp:taxon-name-part> <tp:taxon-name-part taxon-name-part-type="species" reg="aranearum">aranearum</tp:taxon-name-part></tp:taxon-name>
                      </italic>
                    </th><th rowspan="1" colspan="1">
                      <italic>
                        <tp:taxon-name><tp:taxon-name-part taxon-name-part-type="genus" reg="Nuciformispora">N.</tp:taxon-name-part> <tp:taxon-name-part taxon-name-part-type="species" reg="araneae">araneae</tp:taxon-name-part></tp:taxon-name>
                      </italic>
                    </th><th rowspan="1" colspan="1">
                      <italic>
                        <tp:taxon-name><tp:taxon-name-part taxon-name-part-type="genus" reg="Nuciformispora">N.</tp:taxon-name-part> <tp:taxon-name-part taxon-name-part-type="species" reg="araneicola">araneicola</tp:taxon-name-part></tp:taxon-name>
                      </italic>
                    </th><th rowspan="1" colspan="1">
                      <italic>
                        <tp:taxon-name><tp:taxon-name-part taxon-name-part-type="genus" reg="Nuciformispora">N.</tp:taxon-name-part> <tp:taxon-name-part taxon-name-part-type="species" reg="rasoulzarei">rasoulzarei</tp:taxon-name-part></tp:taxon-name>
                      </italic>
                    </th></tr><tr><td rowspan="1" colspan="1">Colony growth (<abbrev xmlns:xlink="http://www.w3.org/1999/xlink" xlink:title="potato dextrose agar" xlink:type="simple">PDA</abbrev>)</td><td rowspan="1" colspan="1">40 mm in 10 days at 25 °C</td><td rowspan="1" colspan="1">Not mentioned</td><td rowspan="1" colspan="1">29–31 mm in 14 days at 25 °C</td><td rowspan="1" colspan="1">36–37 mm in 10 days at 25 °C</td></tr><tr><td rowspan="1" colspan="1">Colony color (surface)</td><td rowspan="1" colspan="1">White</td><td rowspan="1" colspan="1">White</td><td rowspan="1" colspan="1">White</td><td rowspan="1" colspan="1">White</td></tr><tr><td rowspan="1" colspan="1">Colony color (reverse)</td><td rowspan="1" colspan="1">Yellowish cream</td><td rowspan="1" colspan="1">Creamy-white</td><td rowspan="1" colspan="1">Yellowish</td><td rowspan="1" colspan="1">Light yellow</td></tr><tr><td rowspan="1" colspan="1">Hyphae</td><td rowspan="1" colspan="1">Not detailed</td><td rowspan="1" colspan="1">Aerial, prostrate, 1–2.5 μm wide</td><td rowspan="1" colspan="1">Prostrate hyphae smooth, septate, hyaline, 0.9–1.5 μm diam</td><td rowspan="1" colspan="1">Hyaline, septate, smooth-walled, 1–2 μm wide (x̄ = 1.2 μm)</td></tr><tr><td rowspan="1" colspan="1">Phialides</td><td rowspan="1" colspan="1">20–30 × 1.2–1.5 μm, tapering at apex</td><td rowspan="1" colspan="1">Solitary or in whorls of 2–4, 14–31.5 × 1–2 μm, slender, tapering</td><td rowspan="1" colspan="1">Solitary or phialides in whorls of two to three, 10.5–24.1 × 1.0–1.7 μm (x̄ = 16.7 × 1.3 μm), with a cylindrical basal portion, tapering into a distinct neck.</td><td rowspan="1" colspan="1">13–26 × 1–1.2 μm (x̄ = 20 × 1 μm); solitary, paired, or in whorls of 3–5; long, narrow, aculeate</td></tr><tr><td rowspan="1" colspan="1">Conidia type</td><td rowspan="1" colspan="1">Single type</td><td rowspan="1" colspan="1">Dimorphic (macro- and microconidia)</td><td rowspan="1" colspan="1">Dimorphic (macro- and microconidia)</td><td rowspan="1" colspan="1">Dimorphic (macro- and microconidia)</td></tr><tr><td rowspan="1" colspan="1">Macroconidia</td><td rowspan="2" colspan="1">slightly pointed at one or both ends.straight or curved, usually asymmetrically narrowed or subacute at the ends, measuring 5–8 × 0.7–1.5 μm</td><td rowspan="1" colspan="1">Acerose, 8.5–12(–14) × 1.5–2 μm, pointed ends, slightly curved or nearly straight</td><td rowspan="1" colspan="1">Date-pit shape, 8.0–12.9 × 1.4–2.1 μm (x̄ = 10.6 × 1.6 μm)</td><td rowspan="1" colspan="1">Falcate, 8–10(–12) × 1.2–1.5(–2) μm (x̄ = 9.5 × 1.3 μm); asymmetrically narrowed, pointed</td></tr><tr><td rowspan="1" colspan="1">Microconidia</td><td rowspan="1" colspan="1">Allantoid to ellipsoidal, 3–5 × 1–2 μm</td><td rowspan="1" colspan="1">Cylindrical, 2.8–4.6 × 0.9–1.4 μm (x̄ = 3.9 × 1.2 μm)</td><td rowspan="1" colspan="1">Short-cylindrical or ovoid, 3–5 × 1–1.2 μm (x̄ = 3.7 × 1 μm); pointed at one or both ends</td></tr><tr><td rowspan="1" colspan="1">Conidia arrangement</td><td rowspan="1" colspan="1">Not specified</td><td rowspan="1" colspan="1">Not specified</td><td rowspan="1" colspan="1">Not specified</td><td rowspan="1" colspan="1">In subglobose to globose heads</td></tr><tr><td rowspan="1" colspan="1">Octahedral crystal</td><td rowspan="1" colspan="1">Present</td><td rowspan="1" colspan="1">Not mentioned</td><td rowspan="1" colspan="1">Absent</td><td rowspan="1" colspan="1">Absent</td></tr><tr><td rowspan="1" colspan="1">References</td><td rowspan="1" colspan="1">
                      <xref ref-type="bibr" rid="B158">Zare and Gams (2001)</xref>
                    </td><td rowspan="1" colspan="1">
                      <xref ref-type="bibr" rid="B119">Sukarno et al. (2009)</xref>
                    </td><td rowspan="1" colspan="1">
                      <xref ref-type="bibr" rid="B26">Chen et al. (2025c)</xref>
                    </td><td rowspan="1" colspan="1">
                      <xref ref-type="bibr" rid="B2">Armand et al. (2024)</xref>
                    </td></tr></tbody></table></table-wrap><p>This taxonomic revision further reassesses certain species previously assigned to <italic><tp:taxon-name><tp:taxon-name-part taxon-name-part-type="genus" reg="Lecanicillium">Lecanicillium</tp:taxon-name-part></tp:taxon-name></italic> sensu lato and helps resolve some of the remaining issues associated with this broadly defined genus. <italic><tp:taxon-name><tp:taxon-name-part taxon-name-part-type="genus" reg="Lecanicillium">Lecanicillium</tp:taxon-name-part></tp:taxon-name></italic> sensu lato has been shown to comprise multiple phylogenetically distinct lineages distributed among different genera within <italic><tp:taxon-name><tp:taxon-name-part taxon-name-part-type="family" reg="Cordycipitaceae">Cordycipitaceae</tp:taxon-name-part></tp:taxon-name></italic> (<xref ref-type="bibr" rid="B164">Zhou et al. 2022</xref>; <xref ref-type="bibr" rid="B70">Khonsanit et al. 2024</xref>). Nevertheless, several taxa currently placed in <italic><tp:taxon-name><tp:taxon-name-part taxon-name-part-type="genus" reg="Lecanicillium">Lecanicillium</tp:taxon-name-part></tp:taxon-name></italic> remain unresolved. For example, <italic><tp:taxon-name><tp:taxon-name-part taxon-name-part-type="genus" reg="Lecanicillium">L.</tp:taxon-name-part> <tp:taxon-name-part taxon-name-part-type="species" reg="fusisporum">fusisporum</tp:taxon-name-part></tp:taxon-name></italic> appears to represent an isolated lineage for which no appropriate generic placement is presently available.</p></tp:treatment-sec><ref-list><ref id="B158"><mixed-citation xmlns:xlink="http://www.w3.org/1999/xlink" xlink:type="simple">Zare R, Gams W (2001) A revision of <italic><tp:taxon-name><tp:taxon-name-part taxon-name-part-type="genus">Verticillium</tp:taxon-name-part></tp:taxon-name></italic> section Prostrata. IV. The genera <italic><tp:taxon-name><tp:taxon-name-part taxon-name-part-type="genus">Lecanicillium</tp:taxon-name-part></tp:taxon-name></italic> and <italic><tp:taxon-name><tp:taxon-name-part taxon-name-part-type="genus">Simplicillium</tp:taxon-name-part></tp:taxon-name></italic> gen. nov. Nova Hedwigia 73: 1–50. <ext-link xlink:href="10.1127/nova.hedwigia/71/2001/1" ext-link-type="doi" xlink:type="simple">https://doi.org/10.1127/nova.hedwigia/71/2001/1</ext-link></mixed-citation></ref><ref id="B26"><mixed-citation xmlns:xlink="http://www.w3.org/1999/xlink" xlink:type="simple">Chen WH, Shu HL, Li D et al. (2025c) Shedding light on the darkness: cryptic diversity of <italic><tp:taxon-name><tp:taxon-name-part taxon-name-part-type="genus">Cordyceps</tp:taxon-name-part></tp:taxon-name></italic>-like fungi in karst regions of Guizhou Province, China. Mycosphere 16: 2887–2974. <ext-link xlink:href="10.5943/mycosphere/16/1/20" ext-link-type="doi" xlink:type="simple">https://doi.org/10.5943/mycosphere/16/1/20</ext-link></mixed-citation></ref><ref id="B119"><mixed-citation xmlns:xlink="http://www.w3.org/1999/xlink" xlink:type="simple">Sukarno N, Kurihara Y, Park J-Y et al. (2009) <italic><tp:taxon-name><tp:taxon-name-part taxon-name-part-type="genus">Lecanicillium</tp:taxon-name-part></tp:taxon-name></italic> and <italic><tp:taxon-name><tp:taxon-name-part taxon-name-part-type="genus">Verticillium</tp:taxon-name-part></tp:taxon-name></italic> species from Indonesia and Japan including three new species. Mycoscience 50: 369–379. <ext-link xlink:href="10.1007/S10267-009-0493-1" ext-link-type="doi" xlink:type="simple">https://doi.org/10.1007/S10267-009-0493-1</ext-link></mixed-citation></ref><ref id="B2"><mixed-citation xmlns:xlink="http://www.w3.org/1999/xlink" xlink:type="simple">Armand A, Khodaparast SA, Nazari S et al. (2024) Morpho-molecular study of entomopathogenic fungi associated with citrus orchard pests in Northern Iran. Archives of Microbiology 206: 202. <ext-link xlink:href="10.1007/s00203-024-03944-2" ext-link-type="doi" xlink:type="simple">https://doi.org/10.1007/s00203-024-03944-2</ext-link></mixed-citation></ref><ref id="B164"><mixed-citation xmlns:xlink="http://www.w3.org/1999/xlink" xlink:type="simple">Zhou YM, Zhi JR, Qu JJ et al. (2022) Estimated divergence times of <italic><tp:taxon-name><tp:taxon-name-part taxon-name-part-type="genus">Lecanicillium</tp:taxon-name-part></tp:taxon-name></italic> in the family <italic><tp:taxon-name><tp:taxon-name-part taxon-name-part-type="family">Cordycipitaceae</tp:taxon-name-part></tp:taxon-name></italic> provide insights into the attribution of <italic><tp:taxon-name><tp:taxon-name-part taxon-name-part-type="genus">Lecanicillium</tp:taxon-name-part></tp:taxon-name></italic>. Frontiers in Microbiology 13: 859886. <ext-link xlink:href="10.3389/fmicb.2022.859886" ext-link-type="doi" xlink:type="simple">https://doi.org/10.3389/fmicb.2022.859886</ext-link></mixed-citation></ref><ref id="B70"><mixed-citation xmlns:xlink="http://www.w3.org/1999/xlink" xlink:type="simple">Khonsanit A, Thanakitpipattana D, Mongkolsamrit S et al. (2024) A phylogenetic assessment of <italic><tp:taxon-name><tp:taxon-name-part taxon-name-part-type="genus">Akanthomyces</tp:taxon-name-part></tp:taxon-name></italic> sensu lato in <italic><tp:taxon-name><tp:taxon-name-part taxon-name-part-type="family">Cordycipitaceae</tp:taxon-name-part></tp:taxon-name></italic> (<italic><tp:taxon-name><tp:taxon-name-part taxon-name-part-type="order">Hypocreales</tp:taxon-name-part></tp:taxon-name></italic>, <italic><tp:taxon-name><tp:taxon-name-part taxon-name-part-type="class">Sordariomycetes</tp:taxon-name-part></tp:taxon-name></italic>): introduction of new genera, and the resurrection of <italic><tp:taxon-name><tp:taxon-name-part taxon-name-part-type="genus">Lecanicillium</tp:taxon-name-part></tp:taxon-name></italic>. Fungal Systematics and Evolution 14: 271–306. <ext-link xlink:href="10.3114/fuse.2024.14.17" ext-link-type="doi" xlink:type="simple">https://doi.org/10.3114/fuse.2024.14.17</ext-link></mixed-citation></ref></ref-list></tp:taxon-treatment>
