# Supplementary material for: Taxonomy, phylogeny, and evolutionary diversification of spider-pathogenic fungi from China (Hypocreales, Ascomycota)
Source: IMA Fungus. 2026 Apr 6;17:e171548. doi: 10.3897/imafungus.17.171548 (PMC13077317; doi:10.3897/imafungus.17.171548)
Supplement: XML Treatment for Purpureocillium araneicola [file imafungus.17.171548-treatment14.xml]

<!DOCTYPE tp:taxon-treatment
  PUBLIC "-//TaxonX//DTD Taxonomic Treatment Publishing DTD v0 20100105//EN" "tax-treatment-NSO.dtd">
<tp:taxon-treatment xmlns:tp="http://www.plazi.org/taxpub"><tp:treatment-meta><kwd-group><label>Taxon classification</label><kwd>
                <named-content content-type="kingdom">
                  <named-content content-type="taxon-name">
                    <named-content content-type="kingdom">Animalia</named-content>
                  </named-content>
                </named-content>
              </kwd><kwd>
                <named-content content-type="order">Hypocreales</named-content>
              </kwd><kwd>
                <named-content content-type="family">Clavicipitaceae</named-content>
              </kwd></kwd-group><mixed-citation publication-type="journal"><person-group><name><surname>Chang</surname><given-names>Xiao-Yun</given-names></name><name><surname>Qi</surname><given-names>Yan-Jia</given-names></name><name><surname>Wang</surname><given-names>Ting</given-names></name><name><surname>Li</surname><given-names>Zeng-Zhi</given-names></name><name><surname>Li</surname><given-names>Guang-Shuo</given-names></name><name><surname>Huang</surname><given-names>Bo</given-names></name><name><surname>Chen</surname><given-names>Ming-Jun</given-names></name></person-group><article-title>Taxonomy, phylogeny, and evolutionary diversification of spider-pathogenic fungi from China (<italic><tp:taxon-name><tp:taxon-name-part taxon-name-part-type="order" reg="Hypocreales">Hypocreales</tp:taxon-name-part></tp:taxon-name></italic>, <italic><tp:taxon-name><tp:taxon-name-part taxon-name-part-type="phylum" reg="Ascomycota">Ascomycota</tp:taxon-name-part></tp:taxon-name></italic>)</article-title><source>IMA Fungus</source><day>06</day><month>04</month><year>2026</year><volume>17</volume><pub-id pub-id-type="doi">10.3897/imafungus.17.171548</pub-id></mixed-citation></tp:treatment-meta><tp:nomenclature><tp:taxon-name><object-id xmlns:xlink="http://www.w3.org/1999/xlink" content-type="arpha" xlink:type="simple">26DF3C19-5A76-56C3-B5FA-D3B92506162F</object-id>
                    		<tp:taxon-name-part taxon-name-part-type="genus" reg="Purpureocillium">Purpureocillium</tp:taxon-name-part> <tp:taxon-name-part taxon-name-part-type="species" reg="araneicola">araneicola</tp:taxon-name-part>
                    	
                    		<object-id xmlns:xlink="http://www.w3.org/1999/xlink" content-type="mycobank" xlink:type="simple">858519</object-id>
                    	</tp:taxon-name><tp:taxon-authority>X.Y. Chang &amp; M.J. Chen</tp:taxon-authority><tp:taxon-status xmlns:xlink="http://www.w3.org/1999/xlink" xlink:type="simple">sp. nov.</tp:taxon-status><xref ref-type="fig" rid="F12">Fig. 12</xref></tp:nomenclature><tp:treatment-sec sec-type="Etymology"><title>Etymology.</title><p>referring to the ability to colonize spider.</p><fig id="F12" position="float" orientation="portrait"><object-id xmlns:xlink="http://www.w3.org/1999/xlink" content-type="doi" xlink:type="simple">10.3897/imafungus.17.171548.figure12</object-id><object-id xmlns:xlink="http://www.w3.org/1999/xlink" content-type="arpha" xlink:type="simple">07B20B64-3B7A-5733-9E13-0A33D6626E7B</object-id><label>Figure 12.</label><caption><p>Holotype specimen and microscopic characteristics of <italic><tp:taxon-name><tp:taxon-name-part taxon-name-part-type="genus" reg="Purpureocillium">P.</tp:taxon-name-part> <tp:taxon-name-part taxon-name-part-type="species" reg="araneicola">araneicola</tp:taxon-name-part></tp:taxon-name></italic>. <bold>a</bold>. Infected host spider; <bold>b, c</bold>. Colony obverse and reverse on <abbrev xmlns:xlink="http://www.w3.org/1999/xlink" xlink:title="potato dextrose agar" xlink:type="simple">PDA</abbrev>; <bold>d, e</bold>. Colony obverse and reverse on SDAY/4; <bold>f–i</bold>. Conidiogenous structures and conidia; <bold>j</bold>. Mature conidia. Scale bars: 10 mm (<bold>b–e</bold>); 10 μm (<bold>f–j</bold>).</p></caption><graphic xmlns:xlink="http://www.w3.org/1999/xlink" xlink:href="imafungus-17-e171548-g012.jpg" id="oo_1585499.jpg" position="float" orientation="portrait" xlink:type="simple"><uri content-type="original_file" xlink:type="simple">https://binary.pensoft.net/fig/1585499</uri></graphic></fig></tp:treatment-sec><tp:treatment-sec sec-type="Typification"><title>Typification.</title><p>China • Guizhou Province, Tongren City, Fanjingshan National Nature Reserve (<named-content xmlns:xlink="http://www.w3.org/1999/xlink" content-type="dwc:verbatimCoordinates" xlink:type="simple">27°50'N, 108°47'E</named-content>), on a dead spider (<italic><tp:taxon-name><tp:taxon-name-part taxon-name-part-type="order" reg="Araneae">Araneae</tp:taxon-name-part></tp:taxon-name></italic>), July 2024; Xiaoyun Chang and Mingjun Chen, holotype FJS20240723-50, ex-type RCEF7731.</p></tp:treatment-sec><tp:treatment-sec sec-type="Description"><title>Description.</title><p>A tomentose mycelium, grayish-white to pale grayish-purple, completely covers the body wall of the host spider, with abundant conidia produced on the surface at later stages. Hyphae hyaline, smooth-walled, branched, 1.5–3.0 μm wide. Conidiophores hyaline, erect, elongate, 50–186 × 2.2–4.5 μm, distinctly septate with internodes 10–40 μm long. Conidiophores produce short branches at septa; branches verticillate, hyaline, aseptate, short-cylindrical, 4.5–8.5 × 2.6–5.5 μm. Branch apices bear solitary or 2–5 verticillate phialides; phialides obovate to cylindrical at base, occasionally tapering apically, 4.5–8.0 × 2.6–4.5 μm. Conidia hyaline, smooth-walled, thin-walled, ellipsoidal to ovoid, formed in chains, 4.5–8.2 × 2.5–5.3 μm. The shape and size of phialides and conidia in culture conditions were similar to those on spiders.</p></tp:treatment-sec><tp:treatment-sec sec-type="Culture characteristics"><title>Culture characteristics.</title><p>On <abbrev xmlns:xlink="http://www.w3.org/1999/xlink" xlink:title="potato dextrose agar" xlink:type="simple">PDA</abbrev>, colonies are initially white on the surface, gradually turning greyish purple in the center at later stages; the reverse is pale yellow, with lighter coloration at the margins. Mycelium is velvety, and growth is slow, reaching approximately 35 mm in diameter after 14 days at 25 °C. Colonies display distinct concentric rings. On 1/4 SDAY, colony growth is also slow, with the surface initially white and later developing grayish purple patches at the margins, the reverse remains pale yellow.</p></tp:treatment-sec><tp:treatment-sec sec-type="Host"><title>Host.</title><p>spider (<italic><tp:taxon-name><tp:taxon-name-part taxon-name-part-type="order" reg="Araneae">Araneae</tp:taxon-name-part></tp:taxon-name></italic>).</p></tp:treatment-sec><tp:treatment-sec sec-type="Additional material examined"><title>Additional material examined.</title><p>China • Anhui Province, Chizhou City, Shitai County, Guniujiang Scenic Area (<named-content xmlns:xlink="http://www.w3.org/1999/xlink" content-type="dwc:verbatimCoordinates" xlink:type="simple">30°04'N, 117°29'E</named-content>), on a dead spider, August 2020; Ting Wang and Mingjun Chen, GNJ20200814-05. China • Guangdong Province, Shenzhen City, Nanling County (<named-content xmlns:xlink="http://www.w3.org/1999/xlink" content-type="dwc:verbatimCoordinates" xlink:type="simple">22°36'N, 114°08'E</named-content>), on a dead spider, August 2021; Qianle Lu, NL20210822-14.</p></tp:treatment-sec><tp:treatment-sec sec-type="Note"><title>Note.</title><p>Phylogenetic analyses have shown that <italic><tp:taxon-name><tp:taxon-name-part taxon-name-part-type="genus" reg="Purpureocillium">P.</tp:taxon-name-part> <tp:taxon-name-part taxon-name-part-type="species" reg="araneicola">araneicola</tp:taxon-name-part></tp:taxon-name></italic> forms a distinct and well-supported clade (<abbrev xmlns:xlink="http://www.w3.org/1999/xlink" xlink:title="ML bootstrap support" xlink:type="simple">MLBS</abbrev> = 98, BPP = 1.0), indicating a close relationship with <italic><tp:taxon-name><tp:taxon-name-part taxon-name-part-type="genus" reg="Purpureocillium">P.</tp:taxon-name-part> <tp:taxon-name-part taxon-name-part-type="species" reg="atypicola">atypicola</tp:taxon-name-part></tp:taxon-name></italic> and <italic><tp:taxon-name><tp:taxon-name-part taxon-name-part-type="genus" reg="Purpureocillium">P.</tp:taxon-name-part> <tp:taxon-name-part taxon-name-part-type="species" reg="atlanticum">atlanticum</tp:taxon-name-part></tp:taxon-name></italic>. In addition, single-locus phylogenies based on rDNA (ITS+nrLSU), <italic>TEF1</italic>, <italic>RPB1</italic> and <italic>RPB2</italic> showed genealogical concordance, each supporting the monophyly of <italic><tp:taxon-name><tp:taxon-name-part taxon-name-part-type="genus" reg="Purpureocillium">P.</tp:taxon-name-part> <tp:taxon-name-part taxon-name-part-type="species" reg="araneicola">araneicola</tp:taxon-name-part></tp:taxon-name></italic>, consistent with <abbrev xmlns:xlink="http://www.w3.org/1999/xlink" xlink:title="genealogical concordance phylogenetic species recognition" xlink:type="simple">GCPSR</abbrev> (Suppl. material <xref ref-type="supplementary-material" rid="S3">3</xref>: fig. S8). A BLASTN search of the GenBank database revealed substantial sequence divergence between the type strain of <italic><tp:taxon-name><tp:taxon-name-part taxon-name-part-type="genus" reg="Purpureocillium">P.</tp:taxon-name-part> <tp:taxon-name-part taxon-name-part-type="species" reg="araneicola">araneicola</tp:taxon-name-part></tp:taxon-name></italic> and <italic><tp:taxon-name><tp:taxon-name-part taxon-name-part-type="genus" reg="Purpureocillium">P.</tp:taxon-name-part> <tp:taxon-name-part taxon-name-part-type="species" reg="atypicola">atypicola</tp:taxon-name-part></tp:taxon-name></italic> CBS744.73, with identities of 95.44% for nrLSU, 93.90% for <italic>TEF1</italic> and 86.20% for <italic>RPB1</italic>. And the nrLSU sequence of <italic><tp:taxon-name><tp:taxon-name-part taxon-name-part-type="genus" reg="Purpureocillium">P.</tp:taxon-name-part> <tp:taxon-name-part taxon-name-part-type="species" reg="araneicola">araneicola</tp:taxon-name-part></tp:taxon-name></italic> showed 95.69% identity with that of <italic><tp:taxon-name><tp:taxon-name-part taxon-name-part-type="genus" reg="Purpureocillium">P.</tp:taxon-name-part> <tp:taxon-name-part taxon-name-part-type="species" reg="atlanticum">atlanticum</tp:taxon-name-part></tp:taxon-name></italic> FLOR73173. Morphologically, <italic><tp:taxon-name><tp:taxon-name-part taxon-name-part-type="genus" reg="Purpureocillium">P.</tp:taxon-name-part> <tp:taxon-name-part taxon-name-part-type="species" reg="araneicola">araneicola</tp:taxon-name-part></tp:taxon-name></italic> is distinguished from <italic><tp:taxon-name><tp:taxon-name-part taxon-name-part-type="genus" reg="Purpureocillium">P.</tp:taxon-name-part> <tp:taxon-name-part taxon-name-part-type="species" reg="atypicola">atypicola</tp:taxon-name-part></tp:taxon-name></italic> by having its notably longer conidiophores, measuring 50–186 × 2.2–4.5 μm, compared to 6.0–12.0 × 2–3 μm in <italic><tp:taxon-name><tp:taxon-name-part taxon-name-part-type="genus" reg="Purpureocillium">P.</tp:taxon-name-part> <tp:taxon-name-part taxon-name-part-type="species" reg="atypicola">atypicola</tp:taxon-name-part></tp:taxon-name></italic>, and slightly broader conidia, measuring 4.5–8.2 × 2.5–5.3 μm vs. 3.5–8.0 × 1.5–3 μm. <italic><tp:taxon-name><tp:taxon-name-part taxon-name-part-type="genus" reg="Purpureocillium">P.</tp:taxon-name-part> <tp:taxon-name-part taxon-name-part-type="species" reg="araneicola">araneicola</tp:taxon-name-part></tp:taxon-name></italic> was distinguished from <italic><tp:taxon-name><tp:taxon-name-part taxon-name-part-type="genus" reg="Purpureocillium">P.</tp:taxon-name-part> <tp:taxon-name-part taxon-name-part-type="species" reg="atlanticum">atlanticum</tp:taxon-name-part></tp:taxon-name></italic> by its larger conidia [ellipsoidal to ovoid, 4.5–8.2 × 2.5–5.3 μm vs cylindrical, (3.49–)4.3–6.37(–6.6) × (1.6–)1.68–2.44(–2.7) μm]. <italic><tp:taxon-name><tp:taxon-name-part taxon-name-part-type="genus" reg="Purpureocillium">Purpureocillium</tp:taxon-name-part></tp:taxon-name></italic> species display diverse ecological strategies and host associations, engaging in saprobic, symbiotic, or parasitic interactions with a wide range of organisms (<xref ref-type="bibr" rid="B3">Ban et al. 2015a</xref>; <xref ref-type="bibr" rid="B45">Figueredo et al. 2020</xref>; <xref ref-type="bibr" rid="B9">Calvillo‐Medina et al. 2021</xref>; <xref ref-type="bibr" rid="B163">Zhang et al. 2022</xref>; <xref ref-type="bibr" rid="B44">Ferreira-Machado et al. 2023</xref>; <xref ref-type="bibr" rid="B12">Chang et al. 2024b</xref>; <xref ref-type="bibr" rid="B22">Chen et al. 2024b</xref>). To date, with the exception of <italic><tp:taxon-name><tp:taxon-name-part taxon-name-part-type="genus" reg="Purpureocillium">P.</tp:taxon-name-part> <tp:taxon-name-part taxon-name-part-type="species" reg="atypicola">atypicola</tp:taxon-name-part></tp:taxon-name></italic> and <italic><tp:taxon-name><tp:taxon-name-part taxon-name-part-type="genus" reg="Purpureocillium">P.</tp:taxon-name-part> <tp:taxon-name-part taxon-name-part-type="species" reg="atlanticum">atlanticum</tp:taxon-name-part></tp:taxon-name></italic>, only <italic><tp:taxon-name><tp:taxon-name-part taxon-name-part-type="genus" reg="Purpureocillium">P.</tp:taxon-name-part> <tp:taxon-name-part taxon-name-part-type="species" reg="lilacinum">lilacinum</tp:taxon-name-part></tp:taxon-name></italic> has been documented infecting spiders, based on a single record from Argentina (<xref ref-type="bibr" rid="B88">Manfrino et al. 2017</xref>). Notably, our study identifies an additional spider-associated lineage within this genus through the description of <italic><tp:taxon-name><tp:taxon-name-part taxon-name-part-type="genus" reg="Purpureocillium">P.</tp:taxon-name-part> <tp:taxon-name-part taxon-name-part-type="species" reg="araneicola">araneicola</tp:taxon-name-part></tp:taxon-name></italic>, a sister species to <italic><tp:taxon-name><tp:taxon-name-part taxon-name-part-type="genus" reg="Purpureocillium">P.</tp:taxon-name-part> <tp:taxon-name-part taxon-name-part-type="species" reg="atypicola">atypicola</tp:taxon-name-part></tp:taxon-name></italic> and <italic><tp:taxon-name><tp:taxon-name-part taxon-name-part-type="genus" reg="Purpureocillium">P.</tp:taxon-name-part> <tp:taxon-name-part taxon-name-part-type="species" reg="atlanticum">atlanticum</tp:taxon-name-part></tp:taxon-name></italic> that can be readily distinguished based on molecular data. All three species exhibit a spider-parasitic lifestyle, suggesting a strong host association and ecological similarity among phylogenetically close taxa.</p></tp:treatment-sec><tp:treatment-sec><!--Section generated to contain objects referenced in tp:taxon-treatment.--><supplementary-material xmlns:xlink="http://www.w3.org/1999/xlink" id="S3" position="float" orientation="portrait" xlink:type="simple"><object-id content-type="doi" xlink:type="simple">10.3897/imafungus.17.171548.suppl3</object-id><object-id content-type="arpha" xlink:type="simple">BBD7C851-FD86-5751-B11F-C5E5811D54B7</object-id><label>Supplementary material 3</label><caption><p>Single-gene phylogenetic tree of the new species</p></caption><statement content-type="dataType"><label>Data type</label><p>docx</p></statement><statement content-type="notes"><label>Explanation note</label><p><bold>figure S2</bold>. Single-gene phylogenetic trees illustrating the phylogenetic relationships among species within the genus <italic><tp:taxon-name><tp:taxon-name-part taxon-name-part-type="genus" reg="Arachnidicola">Arachnidicola</tp:taxon-name-part></tp:taxon-name></italic>. <bold>figure S3</bold>. Single-gene phylogenetic trees illustrating the phylogenetic relationships among species within the genus <italic><tp:taxon-name><tp:taxon-name-part taxon-name-part-type="genus" reg="Gamszarella">Gamszarella</tp:taxon-name-part></tp:taxon-name></italic>. <bold>figure S4</bold>. Single-gene phylogenetic trees illustrating the phylogenetic relationships among species within the genus <italic><tp:taxon-name><tp:taxon-name-part taxon-name-part-type="genus" reg="Gibellula">Gibellula</tp:taxon-name-part></tp:taxon-name></italic>. <bold>figure S5</bold>. Single-gene phylogenetic trees illustrating the phylogenetic relationships among species within the genus <italic><tp:taxon-name><tp:taxon-name-part taxon-name-part-type="genus" reg="Hevansia">Hevansia</tp:taxon-name-part></tp:taxon-name></italic>. <bold>figure S6</bold>. Single-gene phylogenetic trees illustrating the phylogenetic relationships among species within the genus <italic><tp:taxon-name><tp:taxon-name-part taxon-name-part-type="genus" reg="Chlorocillium">Chlorocillium</tp:taxon-name-part></tp:taxon-name></italic> and <italic><tp:taxon-name><tp:taxon-name-part taxon-name-part-type="genus" reg="Husseyia">Husseyia</tp:taxon-name-part></tp:taxon-name></italic>. <bold>figure S7</bold>. Single-gene phylogenetic trees illustrating the phylogenetic relationships among species within the genus <italic><tp:taxon-name><tp:taxon-name-part taxon-name-part-type="genus" reg="Liangia">Liangia</tp:taxon-name-part></tp:taxon-name></italic>. <bold>figure S8</bold>. Single-gene phylogenetic trees illustrating the phylogenetic relationships among species within the genus <italic><tp:taxon-name><tp:taxon-name-part taxon-name-part-type="genus" reg="Purpureocillium">Purpureocillium</tp:taxon-name-part></tp:taxon-name></italic>. <bold>table SS4</bold>. Genealogical concordance among single-locus phylogenies supporting species delimitation under <abbrev xlink:title="genealogical concordance phylogenetic species recognition" xlink:type="simple">GCPSR</abbrev>.</p></statement><media xlink:href="imafungus-17-e171548-s003.docx" mimetype="application" mime-subtype="vnd.openxmlformats-officedocument.wordprocessingml.document" position="float" orientation="portrait" id="oo_1585503.docx" xlink:type="simple"><uri content-type="original_file" xlink:type="simple">https://binary.pensoft.net/file/1585503</uri></media><permissions><license xlink:type="simple"><license-p>This dataset is made available under the Open Database License (<ext-link ext-link-type="uri" xlink:href="http://opendatacommons.org/licenses/odbl/1.0/" xlink:type="simple">http://opendatacommons.org/licenses/odbl/1.0/</ext-link>). The Open Database License (ODbL) is a license agreement intended to allow users to freely share, modify, and use this Dataset while maintaining this same freedom for others, provided that the original source and author(s) are credited.</license-p></license></permissions><attrib specific-use="authors"> Xiao-Yun Chang, Yan-Jia Qi, Ming-Jun Chen</attrib></supplementary-material></tp:treatment-sec><ref-list><ref id="B3"><mixed-citation xmlns:xlink="http://www.w3.org/1999/xlink" xlink:type="simple">Ban S, Azuma Y, Sato H et al. (2015a) <italic><tp:taxon-name><tp:taxon-name-part taxon-name-part-type="genus">Isaria</tp:taxon-name-part> <tp:taxon-name-part taxon-name-part-type="species">takamizusanensis</tp:taxon-name-part></tp:taxon-name></italic> is the anamorph of <italic><tp:taxon-name><tp:taxon-name-part taxon-name-part-type="genus">Cordyceps</tp:taxon-name-part> <tp:taxon-name-part taxon-name-part-type="species">ryogamimontana</tp:taxon-name-part></tp:taxon-name></italic>, warranting a new combination, <italic><tp:taxon-name><tp:taxon-name-part taxon-name-part-type="genus">Purpureocillium</tp:taxon-name-part> <tp:taxon-name-part taxon-name-part-type="species">takamizusanense</tp:taxon-name-part></tp:taxon-name></italic> comb. nov. International Journal of Systematic and Evolutionary Microbiology 65: 2459–2465. <ext-link xlink:href="10.1099/ijs.0.000284" ext-link-type="doi" xlink:type="simple">https://doi.org/10.1099/ijs.0.000284</ext-link></mixed-citation></ref><ref id="B45"><mixed-citation xmlns:xlink="http://www.w3.org/1999/xlink" xlink:type="simple">Figueredo HM, Gonçalves VN, Godinho VM et al. (2020) Diversity and ecology of cultivable fungi isolated from the thermal soil gradients in Deception Island, Antarctica. Extremophiles 24: 219–225. <ext-link xlink:href="10.1007/s00792-019-01146-z" ext-link-type="doi" xlink:type="simple">https://doi.org/10.1007/s00792-019-01146-z</ext-link></mixed-citation></ref><ref id="B9"><mixed-citation xmlns:xlink="http://www.w3.org/1999/xlink" xlink:type="simple">Calvillo‐Medina RP, Ponce‐Angulo DG et al. (2021) <italic><tp:taxon-name><tp:taxon-name-part taxon-name-part-type="genus">Purpureocillium</tp:taxon-name-part> <tp:taxon-name-part taxon-name-part-type="species">roseum</tp:taxon-name-part></tp:taxon-name></italic> sp. nov. A new ocular pathogen for humans and mice resistant to antifungals. Mycoses 64: 162–173. <ext-link xlink:href="10.1111/myc.13198" ext-link-type="doi" xlink:type="simple">https://doi.org/10.1111/myc.13198</ext-link></mixed-citation></ref><ref id="B163"><mixed-citation xmlns:xlink="http://www.w3.org/1999/xlink" xlink:type="simple">Zhang ZY, Chen WH, Liang JD et al. (2022) Revealing the non-overlapping characteristics between original centers and genetic diversity of <italic><tp:taxon-name><tp:taxon-name-part taxon-name-part-type="genus">Purpureocillium</tp:taxon-name-part> <tp:taxon-name-part taxon-name-part-type="species">lilacinum</tp:taxon-name-part></tp:taxon-name></italic>. Fungal Ecology 60: 101179. <ext-link xlink:href="10.1016/j.funeco.2022.101179" ext-link-type="doi" xlink:type="simple">https://doi.org/10.1016/j.funeco.2022.101179</ext-link></mixed-citation></ref><ref id="B44"><mixed-citation xmlns:xlink="http://www.w3.org/1999/xlink" xlink:type="simple">Ferreira-Machado E, Navas-Suárez PE, Ervedosa TB et al. (2023) Infections by entomopathogenic fungi in common green iguanas (<italic><tp:taxon-name><tp:taxon-name-part taxon-name-part-type="genus">Iguana</tp:taxon-name-part> <tp:taxon-name-part taxon-name-part-type="species">iguana</tp:taxon-name-part></tp:taxon-name></italic>) in captivity in Brazil. Journal of Comparative Pathology 201: 16–22. <ext-link xlink:href="10.1016/j.jcpa.2022.12.006" ext-link-type="doi" xlink:type="simple">https://doi.org/10.1016/j.jcpa.2022.12.006</ext-link></mixed-citation></ref><ref id="B12"><mixed-citation xmlns:xlink="http://www.w3.org/1999/xlink" xlink:type="simple">Chang XY, Li X, Li ZZ et al. (2024b) Comparative mitogenomics analysis revealed evolutionary divergence among <italic><tp:taxon-name><tp:taxon-name-part taxon-name-part-type="genus">Purpureocillium</tp:taxon-name-part></tp:taxon-name></italic> species and gene arrangement and intron dynamics of <italic><tp:taxon-name><tp:taxon-name-part taxon-name-part-type="family">Ophiocordycipitaceae</tp:taxon-name-part></tp:taxon-name></italic>. Microorganisms 12: 2053. <ext-link xlink:href="10.3390/microorganisms12102053" ext-link-type="doi" xlink:type="simple">https://doi.org/10.3390/microorganisms12102053</ext-link></mixed-citation></ref><ref id="B22"><mixed-citation xmlns:xlink="http://www.w3.org/1999/xlink" xlink:type="simple">Chen WH, Li D, Liang JD et al. (2024b) Two new <italic><tp:taxon-name><tp:taxon-name-part taxon-name-part-type="genus">Cordyceps</tp:taxon-name-part></tp:taxon-name></italic>-like species, <italic><tp:taxon-name><tp:taxon-name-part taxon-name-part-type="genus">Perennicordyceps</tp:taxon-name-part> <tp:taxon-name-part taxon-name-part-type="species">zongqii</tp:taxon-name-part></tp:taxon-name></italic> sp. nov. (<italic><tp:taxon-name><tp:taxon-name-part taxon-name-part-type="family">Polycephalomycetaceae</tp:taxon-name-part></tp:taxon-name></italic>) and <italic><tp:taxon-name><tp:taxon-name-part taxon-name-part-type="genus">Purpureocillium</tp:taxon-name-part> <tp:taxon-name-part taxon-name-part-type="species">zongqii</tp:taxon-name-part></tp:taxon-name></italic> sp. nov. (<italic><tp:taxon-name><tp:taxon-name-part taxon-name-part-type="family">Ophiocordycipitaceae</tp:taxon-name-part></tp:taxon-name></italic>), in <italic><tp:taxon-name><tp:taxon-name-part taxon-name-part-type="order">Hypocreales</tp:taxon-name-part></tp:taxon-name></italic> from karst region of China. MycoKeys 110: 141. <ext-link xlink:href="10.3897/mycokeys.110.135724" ext-link-type="doi" xlink:type="simple">https://doi.org/10.3897/mycokeys.110.135724</ext-link></mixed-citation></ref><ref id="B88"><mixed-citation xmlns:xlink="http://www.w3.org/1999/xlink" xlink:type="simple">Manfrino RG, González A, Barneche J et al. (2017) Contribution to the knowledge of pathogenic fungi of spiders in Argentina. Southernmost record in the world. Revista Argentina de Microbiología 49: 197–200. <ext-link xlink:href="10.1016/j.ram.2016.10.007" ext-link-type="doi" xlink:type="simple">https://doi.org/10.1016/j.ram.2016.10.007</ext-link></mixed-citation></ref></ref-list></tp:taxon-treatment>
