# Supplementary material for: Taxonomy, phylogeny, and evolutionary diversification of spider-pathogenic fungi from China (Hypocreales, Ascomycota)
Source: IMA Fungus. 2026 Apr 6;17:e171548. doi: 10.3897/imafungus.17.171548 (PMC13077317; doi:10.3897/imafungus.17.171548)
Supplement: Supplementary material 1 — Sampling locations, meteorological data, and alignment trimming statistics [file imafungus-17-e171548-s001.xlsx]

## Sheet: Table S1 
Table S1. Sampling dates of all strains examined in this study and corresponding daily meteorological data
Strain	Species	Sampling date	latitude	longitude	Sea level pressure (hPa)	Surface air pressure (hPa)	Average temperature 2m (°C)	Maximum air temperature at 2 m (°C)	Minimum air temperature at 2 m (°C)	Precipitation (mm)	Land surface temperature (°C)	Dew point temperature (°C)	Relative humidity (%)	Evaporation (mm)	Potential evaporation (mm)	Meridional wind velocity (V, m s⁻¹)	Zonal wind velocity (U, m s⁻¹)	Total cloud cover (TCC)	Total downward solar radiation (J m⁻²)	Net solar radiation (J m⁻²)	Direct solar radiation (J m⁻²)	Peak sunshine duration (h)	Ultraviolet radiation intensity (J m⁻²)	Runoff (mm)	K index (K)	Convective available potential energy (CAPE, J kg⁻¹)
RCEF7681	Arachnidicola anhuiensis	20240708	30°04′N	117°34′E	1004.55	964.79	31.29	35.12	28.22	0.04	29.03	23.5	63.36	-4.8471	-7.123	2.77	0.73	0.94	23728384	20047104	15561024	6.59	2776248	5.362	30.09	418.33
RCEF7509	Chlorocillium sp. XYC-2025d	20231001	26°37′N	114°08′E	1016.6	967.09	19.7	21.68	17.44	2.2	19.53	14.9	73.82	-1.9454	-1.726	-2.87	0.44	0.84	4846016	4196864	699776	1.35	631144	0.616	16.72	12.94
RCEF7510	Chlorocillium sp. XYC-2025d	20231001	26°37′N	114°08′E	1016.6	967.09	19.7	21.68	17.44	2.2	19.53	14.9	73.82	-1.9454	-1.726	-2.87	0.44	0.84	4846016	4196864	699776	1.35	631144	0.616	16.72	12.94
RCEF7796	Corniculantispora margaretspencerae	20240724	27°50′N	108°47′E	998.77	888.65	28.1	33.26	22.98	0.29	28.34	20.2	62.23	-4.2682	-6.364	0.79	-0.11	0.8	23902528	20430016	17238464	6.64	2885864	1.58	21.31	0.23
RCEF7877	Corniculantispora margaretspencerae	20240725	27°50′N	108°47′E	998.77	888.65	28.1	33.26	22.98	0.29	28.34	20.2	62.23	-4.2682	-6.364	0.79	-0.11	0.8	23902528	20430016	17238464	6.64	2885864	1.58	21.31	0.23
RCEF7802	Gamszarella araneicola	20240724	27°50′N	108°47′E	998.77	888.65	28.1	33.26	22.98	0.29	28.34	20.2	62.23	-4.2682	-6.364	0.79	-0.11	0.8	23902528	20430016	17238464	6.64	2885864	1.58	21.31	0.23
RCEF7803	Gamszarella araneicola	20240724	27°50′N	108°47′E	998.77	888.65	28.1	33.26	22.98	0.29	28.34	20.2	62.23	-4.2682	-6.364	0.79	-0.11	0.8	23902528	20430016	17238464	6.64	2885864	1.58	21.31	0.23
RCEF7804	Gamszarella araneicola	20240724	27°50′N	108°47′E	998.77	888.65	28.1	33.26	22.98	0.29	28.34	20.2	62.23	-4.2682	-6.364	0.79	-0.11	0.8	23902528	20430016	17238464	6.64	2885864	1.58	21.31	0.23
GNJ20210711-02	Gibellula alba	20210711	30°04′N	117°29′E	1008.07	968.18	29.82	34.18	26.17	0	28.3	23.19	67.61	-5.0956	-6.927	2.79	0.32	0.93	23167616	19480832	13307648	6.44	2740416	5.33	23.1	880.57
GNJ20210711-03	Gibellula alba	20210711	30°04′N	117°29′E	1008.07	968.18	29.82	34.18	26.17	0	28.3	23.19	67.61	-5.0956	-6.927	2.79	0.32	0.93	23167616	19480832	13307648	6.44	2740416	5.33	23.1	880.57
RCEF8164	Gibellula guizhouensis	20250705	27°50′N	108°47′E	998.77	888.65	28.1	33.26	22.98	0.29	28.34	20.2	62.23	-4.2682	-6.364	0.79	-0.11	0.8	23902528	20430016	17238464	6.64	2885864	1.58	21.31	0.23
RCEF8165	Gibellula guizhouensis	20250705	27°50′N	108°47′E	998.77	888.65	28.1	33.26	22.98	0.29	28.34	20.2	62.23	-4.2682	-6.364	0.79	-0.11	0.8	23902528	20430016	17238464	6.64	2885864	1.58	21.31	0.23
RCEF8166	Gibellula guizhouensis	20250705	27°50′N	108°47′E	998.77	888.65	28.1	33.26	22.98	0.29	28.34	20.2	62.23	-4.2682	-6.364	0.79	-0.11	0.8	23902528	20430016	17238464	6.64	2885864	1.58	21.31	0.23
RCEF8168	Gibellula guizhouensis	20250705	27°50′N	108°47′E	998.77	888.65	28.1	33.26	22.98	0.29	28.34	20.2	62.23	-4.2682	-6.364	0.79	-0.11	0.8	23902528	20430016	17238464	6.64	2885864	1.58	21.31	0.23
RCEF8170	Gibellula guizhouensis	20250705	27°50′N	108°47′E	998.77	888.65	28.1	33.26	22.98	0.29	28.34	20.2	62.23	-4.2682	-6.364	0.79	-0.11	0.8	23902528	20430016	17238464	6.64	2885864	1.58	21.31	0.23
MT20211006-01	Gibellula sp. TW-2025a	20211006	29°19′N	95°19′E	1015.1	727.51	13.21	17.44	9.79	3.07	11.51	10.92	85.99	-2.1066	-1.716	0.58	0.08	0.55	11408576	10094336	6121088	3.17	1465432	3.181	16.69	30.44
RCEF7879	Gibellula sp. XYC-2025e	20240725	27°50′N	108°47′E	998.77	888.65	28.1	33.26	22.98	0.29	28.34	20.2	62.23	-4.2682	-6.364	0.79	-0.11	0.8	23902528	20430016	17238464	6.64	2885864	1.58	21.31	0.23
LS20230802-73	Gibellula sp. XYC-2025f	20230802	29°33′N	115°58′E	1003.41	991.93	30.93	34.06	28.2	0.52	30.23	26.71	78.29	-5.4108	-5.526	-1.27	-0.77	0.35	22163904	19231744	15890240	6.16	2635368	1.215	31.22	1944
GNJ20210710-05	Hevansia psuedonelumboides	20210710	30°04′N	117°29′E	1008.61	968.65	28.46	33.05	24.51	0.25	26.95	24.93	81.23	-3.5957	-3.936	1.38	-0.33	1	16525632	13896320	4502336	4.59	2129264	5.911	31.13	3024.45
GNJ20210710-08	Hevansia psuedonelumboides	20210710	30°04′N	117°29′E	1008.61	968.65	28.46	33.05	24.51	0.25	26.95	24.93	81.23	-3.5957	-3.936	1.38	-0.33	1	16525632	13896320	4502336	4.59	2129264	5.911	31.13	3024.45
GNJ20210711-04	Hevansia psuedonelumboides	20210711	30°04′N	117°29′E	1008.07	968.18	29.82	34.18	26.17	0	28.3	23.19	67.61	-5.0956	-6.927	2.79	0.32	0.93	23167616	19480832	13307648	6.44	2740416	5.33	23.1	880.57
RCEF7275	Hevansia psuedonelumboides	20230802	29°32′N	115°58′E	1003.41	991.93	30.93	34.06	28.2	0.52	30.23	26.71	78.29	-5.4108	-5.526	-1.27	-0.77	0.35	22163904	19231744	15890240	6.16	2635368	1.215	31.22	1944
RCEF7801	Hevansia psuedonelumboides	20240724	27°50′N	108°47′E	998.77	888.65	28.1	33.26	22.98	0.29	28.34	20.2	62.23	-4.2682	-6.364	0.79	-0.11	0.8	23902528	20430016	17238464	6.64	2885864	1.58	21.31	0.23
RCEF8222	Husseyia sinensis	20250628	31°03′N	116°33′E	1005.31	937.96	24.94	28.11	22.75	6.36	24.21	22.5	86.33	-3.1444	-2.905	2.59	0.62	0.94	14338304	12134464	6550464	3.98	1630504	2.161	33.13	1557.61
RCEF8284	Husseyia sinensis	20250706	27°50′N′	108°45E	998.77	888.65	28.1	33.26	22.98	0.29	28.34	20.2	62.23	-4.2682	-6.364	0.79	-0.11	0.8	23902528	20430016	17238464	6.64	2885864	1.58	21.31	0.23
FJS20240724-94	Husseyia sp. XYC-2025g	20240724	27°50′N	108°47′E	998.77	888.65	28.1	33.26	22.98	0.29	28.34	20.2	62.23	-4.2682	-6.364	0.79	-0.11	0.8	23902528	20430016	17238464	6.64	2885864	1.58	21.31	0.23
LS20230802-70	Husseyia sp. XYC-2025g	20230802	29°33′N	115°58′E	1003.41	991.93	30.93	34.06	28.2	0.52	30.23	26.71	78.29	-5.4108	-5.526	-1.27	-0.77	0.35	22163904	19231744	15890240	6.16	2635368	1.215	31.22	1944
RCEF7795	Liangia guizhouensis	20240724	27°50′N	108°47′E	998.77	888.65	28.1	33.26	22.98	0.29	28.34	20.2	62.23	-4.2682	-6.364	0.79	-0.11	0.8	23902528	20430016	17238464	6.64	2885864	1.58	21.31	0.23
GNJ20200814-05	Purpureocillium araneicola	20200814	30°04′N	117°29′E	1007.85	967.96	29.42	34.05	24.92	0	27.87	23.23	69.38	-4.7549	-6.815	2.01	0.42	0.61	24104640	20483648	17540416	6.7	2766352	1.811	29.52	312.96
NL20210822-14	Purpureocillium araneicola	20210822	22°36′N	114°08′E	1007.1	998.14	29.92	32.34	27.86	1.44	29.14	25.76	78.43	-5.2351	-5.142	2.34	1.12	0.61	21661952	19662912	15539904	6.02	2511304	2.35	25.78	1677.62
RCEF7731	Purpureocillium araneicola	20240723	27°50′N	108°47′E	1000.66	890.18	27.93	33.26	23.25	0.01	28.23	20.5	64.05	-4.8708	-7.232	2.16	-0.67	0.85	26288576	22465216	20361792	7.3	2985048	1.668	23.2	29.34

## Sheet: Table S2
Table S2. Summary of alignment trimming statistics for phylogenetic analyses
Dataset	No. taxa	Locus	Length before trimming (bp)	Length after trimming (bp)
Analysis 1	85	ITS	1333	599
		nrLSU	1396	894
		TEF1	1082	1005
		RPB1	785	735
		RPB2	1260	1116
Analysis 2	112	ITS	929	613
		nrLSU	1423	876
		TEF1	1023	969
		RPB1	880	751
		RPB2	1191	1106
Analysis 3	81	ITS	1520	532
		nrLSU	1658	852
		TEF1	1065	909
		RPB1	880	681
		RPB2	1191	978
Note: Alignment lengths are reported including gaps.
