# Supplementary material for: Taxonomy, phylogeny, and evolutionary diversification of spider-pathogenic fungi from China (Hypocreales, Ascomycota)
Source: IMA Fungus. 2026 Apr 6;17:e171548. doi: 10.3897/imafungus.17.171548 (PMC13077317; doi:10.3897/imafungus.17.171548)
Supplement: Supplementary material 4 — Alignment used for constructing the phylogenetic tree shown in figure 1 [file imafungus-17-e171548-s004.phy]

 78 4349
ARSEF_14694     ------------------------------------------------------------------------------------------------------------GGCGTCCGGCTGGCCTCGTGCTGGTCGCGGCCCGGAACCAGGTGGCCGCCGGAGAAAACCAAAACTCTTTGTATTATCAGCTTCTTCTGAATCCGCCGCAAGGCAAAACAAATGAATCAAAACTTTCAACAACGGATCTCTTGGTTCTGGCATCGATGAAGAACGCAGCGAAATGCGATAAGTAATGTGAATTGCAGAATTCAGTGAATCATCGAATCTTTGAACGCACATTGCGCCCGGGAGCATTCTCCCGGGCATGCCTGTTCGAGCGTCATTTCAACCCTCGATTTCCCTTTGGGGAAGTCGGCGTTGGAGATCGGCAGC--ACTGCCGGCTCCCAAATACAGTGGCGACCCG-CCGCGGGGACCCCTGCGTAGTAACTTACACTCGCACCGGAAACCAGACGT-GTCACGCCGT------------------------------------------------------------------------TAAGCGGAGGAAAAGAAACCAACAGGGATTGCCCCAGTAACGGCGAGTGAAGCGGCAACAGCTCAAATTTGAAATCTGGCCCCTAGGGTCCGAGTTGTAATTTGCAGAGGATGCTTTTGGCGAGGCGCCTTCCGAGTTCCCTGGAACGGGACGCCATAGAGGGTGAGAGCCCCGTCTGGTCGGATGCCAAGCCTATGTAAAGCTCCTTCGACGAGTCGAGTAGTTTGGGAATGCTGCTCAAAATGGGAGGTATATGTCTTCTAAAGCTAAATATTGGCCAGAGACCGATAGCGCACAAGTAGAGTGATCGAAAGATGAAAAGCACTTTGAAAAGAGGGTTAAAAAGTACGTGAAATTGTTGAAAGGGAAGCGCCTATGACCAGACTTGGGCCCGGTGAATCATCCAGCGTTCTCGCTGGTGCACTTTGCCGGGCACAGGCCAGCATCAGTTTGGCGCGGGGGATAAAGGCTTTGGGAATGTGGCTCCCTCGGGAGTGTTATAGCCCATTGCGTAATACCCTGCGCCGGACTGAGGTACGCGCATT-GCAAGGATGCTGGCGTAATGGTCATCAGCGACCCGTCTTGAAACACGGACCAAGGAGTCGTCTTCGTATGCGAGTGTTCGGGTGTCAAACCCCTACGCGTAATGAAAGTGAACGCAGGTGAGAGCTTCGGCGCATCATCGACCGATCCTGATGTTCTCGGATGGATTTGAGTAAGAGCATACGGGGCCGGACCCGAAAGAAGGTGAACTATGCCTGTATAGGGTGAAGCCAGAGGAAACTCTGGTGGAGGCTCGCAGCGGTTCTGACGTGCGAATCGATCGTCAAATATGGGCATGGGGGCGAAAGACTAATCGAACCTTCTAGTAGCTGGTTTCCGCCGAAT------ATCAAGAACATGATTACTGGTACTTCCCAGGCCGAATGCGCTAT-TCTCATCATTGCCGCCGGTACTGGTGAGTTCGAGGCTGGTATCTCCAAGGATGGCCAGACCCGTGAGCACGCTCTGCTCGCCTACACCCTCGGTGTCAAGCAGCTCATTGTTGCCATCAACAAGATGGACACCACCAAGTGGTCCGAGGCCCGTTACCAGGAGATTATCAAGGAGACCTCCAACTTCATCAAGAAGGTCGGTTACAACCCCAAGACCGTTGCCTTCGTCCCCATCTCCGGCTTCAACGGCGACAACATGCTTCAGGCCTCCACCAACTGCCCCTGGTACAAGGGTTGGGAGAAGGAGACCAAGGCTGG---CAAGTCCACCGGTAAGACCCTTCTCGAGGCCATCGACTCCATCGAGGCCCCCAAGCGTCCCACCGACAAGCCCCTCCGCCTTCCCCTCCAGGATGTCTACAAGATCGGTGGTATCGGAACGGTGCCCGTCGGTCGTGTTGAGACTGGTATCATCAAGCCTGGCATGGTCGTCACCTTCGCCCCCGCTGGTGTCACCACTGAAGTCAAGTCCGTCGAGATGCACCACGAGCAGCTGCCCGAGGGTGTTCCCGGTGACAACGTCGGCTTCAACGTGAAGAACGTTTCCGTCAAGGAAATCCGTCGTGGTAACGTCGCTGGTGACTCCAAGAACGACCCCCCTGCCGGCGCTGCCTCTTTCAACGCCCAGGTCATTGTCATCAACCACCCTGGTCAGATCGGTAACGGTTACGCCCCCGTTCTTGATTGCCACACTGCCCACATTGCCTGCAAGTTCGACACTCTC-CTCGAGAAGATCGATCGCCGTACCGGTAAGGCCGTTGAGACCAACCCCAAGTTCGTCAAGTCTGGTGACGCCGCCATCGTCAAGATGGTTCCCTCCAAGCCCATGTGCGTTGAGGCTTTCACCGACTACCCCC-----------------------------------------------------------------------------------------------------------------------------CTATG-GACCCTT----GAGC-TTGCTGGATGCTAAC--AAGACC-TTCAGAGCGATCCCGAATTCGTTACAGCTATTCACACTCGCGATCCGAAAGTCCGATTCAAGCGCGTTTGGGCCGTGTGCAAGAAGAAGCGCAAGTGCGAGAACGAGGACAGACAGGACAAGAACAAGGATGAAGAGTTTGCACCTGGCGTCAAGTCTGTCGTCTTGGAAGGCCACGGCGGCTGCGGCAACATGCAGCCCCAAGTGCGACAAGCTGCGCTGCAGCTCAAGGCTGCTTTCGAAGTCACTTCGGAAGATGGCCCCAAGCGCAAGGAAACCGTCAATATCACGGCCGAAATGGCCCACGGTATCCTCCGCCGCATCTCTGAGAAGGACCTGCACAATATCGGTCTCAACTCGGATTATGCTCGTCCTGAGTGGATGATCATCACTGTTCTGCCAGTCCCCCCGCCCCCTGTGCGTCCTAGTATTTCCATGGATGGTACTGGTACCGGCATGAGAAACGAAGACGATTTGACCTACAAGCTTGGCGATATCATCCGCGCCAACGGTAACGTCAAGCAGGCTATTCGCGAAGGCTCGCCGCAGCATATCGCGCGCGA-----------------------------------------------------------TCTTCCGAGGAATCATGCGCCGTATGCACTCTGAGCTCGCCAACTACTTGAGACGCTGCGTGGAAGGCAACCGCCACTTTAACCTTGCCGTCGGTATCAAGCCCGGCACGCTCTCCAACGGTCTCAAGTACTCTCTCGCGACCGGCAACTGGGGTGACCAGAAGAAGGCCATGAGCTCGACGGCTGGTGTCTCTCAAGTGTTGAACAGATACACTTTCGCCTCGACGCTCTCCCATTTGCGACGCACCAACACGCCCATCGGCAGAGACGGCAAGCTGGCCAAGCCCCGCCAGCTTCACAACACACATTGGGGTCTTGTCTGCCCTGCCGAGACGCCCGAAGGACAGGCTTGTGGTCTCGTCAAGAACTTGTCGCTCATGTGCTACGTCAGTGTTGGTTCGCCTGCTGAGCCCCTCATTGATTTCATGATCAACAGAGGCATGGAGGTCATTGAAGAGTACGAGCCTCTGAGATACCCGCACGCCACCAAGATTTTCGTAAATGGAACTTGGGTGGGTGTGCACCAGGATCCCAAGCACCTGGTTAACCAAGTCTTTGACACCCGTCGCAAGTCGTACCTACAGTACGAGGTGTCTCTTATCAGAGAAATCCGCGACCAAGAGTTCAAGATCTTCTCCGATGCCGGCCGTGTCATGCGGCCTGTCTTCACTGTCCAGCAGGAGGACGATTCGGAAACTGGCCTCGAAAAGGGCCAGCTGGTTCTGACCAAGGACCTGGTGAACAAGCTAGCAGCAGAGCAGGC-GGATCCGCCGGATGAC-CCTGACCTGAAGATTGGCTGGGAGGGTCTCATCAAGGCTGGTGCCA-TCGAATACCTGGACGCCGAAGAAGAGGAGACATCCATGATCTGCATGACTCCTGAAGACCTGGAGCTCTACAGGCTGCAAAAGGCCGGTGTG-GCTGTCGACAAGGATCCC---GTG--GATGAC-CCCAA---------------------------------------------------------------------------------------------------------------------------------------------
ARSEF_5135      --------------------------------AGGGATCATTACAGAGTTTTACAACTCC-CAACCCTTCTGTGAACCTACCCATAGTTGCTTCGGCGGACCCGCCCCAGCGTCCGGACGGCCCAGCGCCGCCCGCGACCTGGACCCAGGCGGCCGCCGGGGACC-ACGCAACCCTGTAT-CTGTCAGC-CTCTCTGAATCCGCCGCAAGGCAACACAAACGAATCAAAACTTTCAACAACGGATCTCTTGGTTCTGGCATCGATGAAGAACGCAGCGAAATGCGATACGTAATGTGAATTGCAGAATTCCGTGAATCATCGAATCTTTGAACGCACATTGCGCCCGCCAGCATTCTGGCGGGCATGCCTGTTCGAGCGTCATTTCAACCCTCGACGTCCCCC--GGGACGTCGGCCTTGGGGACCGGCAGCACCCCGCCGGCCCTGAAATGGAGTGGCGGCCCGTCCGCGGCGACCTCTGCGCAGTACA-AGCACTCGCACCGGGAACCCGACGCGGCC-CGCCGTGAAACCCCCAAC-CTCTGAACGTTGACCTCGGATCAGGTAGGA----------------------------------------------------------------------------------------------------------------------------------------------------------------------TCCCTGGAACGGGACGCCACAGAGGGTGAGAGCCCCGTCTGGTCGGACACCGAGCCCGTGTGAAGCTCCTTCGAAGAGTCGAGTAGTTTGGGAATGCTGCTCAAAATGGGAGGTATATGTCTTCTAAAGCTAAATATTGGCCAGAGACCGATAGCGCACAAGTAGAGTGATCGAAAGATGAAAAGCACTTTGAAAAGAGGGTTAAAAAGTACGTGAAATTGTTGAAAGGGAAGCGCCCATGACCAGACTTGGGCCCGGTGAATCACCCGGCGTTCTCGCCGGTGCACTTTGCCGGGCACAGGCCAGCATCAGTTTGGCGCGGGGGACAAAGGCTTCGGGAACGTGGCTCCCTCGGGAGTGTTATAGCCCGCTGCGTAATACCCTGCGCCGGACTGAGGTACGCGCATC-GCAAGGATGCTGGCGTAATGGTCATCAGCGACCCGTCTTGAAACACGGACCAAGGAGTCGTCTTCGTATGCGAGTGTTCGGGTGTCAAACCCCTACGCGGAATGAAAGTGAACGCAGGTGAGAGCTTCGGCGCATCATCGACCGATCCTGATGTTCTCGGATGGATTTGAGTAAGAGCATACGGGGCCGGACCCGAAAGAAGGTGAACTATGCCTGTATAGGGTGAAGCCAGAGGAAACTCTGGTGGAAGCTCGCAGCGGTTCTGACGTGCGAATCGATCGTCAAATATGGGCATGGGGGCGAAAGACTAATCGAACCTTCTAGTAGCTGGTTTC--------------------------------------------------------------------------------------------------------------------------TGAGCACGCTCTGCTCGCCTTCACCCTCGGTGTCAAGCAGCTCATCGTTGCCATCAACAAGATGGACACCACCCAGTGGTCTGAGTCCCGTTACCAGGAAATTATCAAGGAGACCTCCAACTTCATCAAGAAGGTTGGCTACAACCCCAAGACTGTTGCCTTCGTCCCCATCTCCGGTTTCCACGGCGACAACATGCTCACTGCCTCCACCAACTGCCCCTGGTACAAGGGTTGGGAGAAGGAGACCAAGTCGGG---CAAGTACACCGGAAAGACCCTCCTCGAGGCCATCGACTCCATCGAGCCTCCCACCCGTCCCACCGACAAGCCCCTCCGCCTCCCCCTCCAGGATGTCTACAAGATCGGCGGTATTGGAACGGTGCCCGTCGGTCGTGTCGAGACTGGTGTCATCAAGCCTGGCATGGTTGTCACCTTCGCTCCCTCCAACGTCACCACTGAAGTCAAGTCCGTTGAGATGCACCACGAGCAGCTTCCCGAGGGTGTTCCCGGTGACAACGTCGGCTTCAACGTGAAGAACGTCTCCGTCAAGGAGATCCGTCGTGGTAACGTTGCTGGTGACTCCAAGAACGACCCCCCCATGGGCGCCGCTTCTTTCAACGCCCAGGTCATTGTCATCAACCACCCTGGCCAGATCGGTAACGGTTACGCCCCCGTTCTTGACTGCCACACTGCCCACATTGCTTGCAAGTTCTCCGAGCTC-CTTGAGAAGATCGACCGCCGTACCGGTAAGTCGGTTGAGAACAACCCCAAGTTCATCAAGTCTGGTGACTCCGCCATCGTCAAGATGGTTCCCTCCAAGCCCATGTGCGTTGAGGCTCACCG-----------------------------------------------------------------AGAAAGTCTTGGAGATTGTCTGCCACAATTGCAGCAAAGTGTTGGCCGATGAAGTTGGTCTTCCCTTTACTCCATGAAGCTTTTTTTCAGGC-TTGCTGGATGCTAAC--GTGAACTCTCAGAGCGATCCCGAATTTGTTACCGCTATTCGTACTCGCGATCCGAAGCTGCGATTCAAGCGCGTCTGGGCTGTGTGTAAGAAGAAGCGCAAATGCGAGAACGAGGAGCGGCAAGACAAGAACAAGGATGAAGAGTTT------GGYGTCAAGAATGTGGTTCTCGAAGGACACGGCGGATGTGGCAACATGCAACCACAAGTGAGACAGGCTGCGCTCCAACTCAAGGCTGCTTTCGAAGTCACCTCGGAGGAGGGCCCGAAGAGAAAGGAAACCGTCAAYATCAGCGCTGAAATGGCCCATGGCATTCTTCGCCGCATCTCCGAGCGCGATCTGCACAACATGGGCCTCAACTCGGACTATGCCCGTCCTGAATGGATGATTATCACTGTTCTGCCCGTTCCGCCCCCTCCTGTGCGTCCTAGTATTTCCATGGATGGTACTGGCACTGGCACGAGAAACGAAGACGATTTGACGTACAAGCTGGGCGACATTATTCGCGCCAACGGCAATGTCAAGCAAGCAATTCGTGAAGGATCACCGCAACACATTGCACGCAATTTTGAAGAGCTCTTG---------------------------------------------------------------------------------------------------------------------------------------------------------------------------------------------------------------------------------------------------------------------------------------------------------------------------------GCGAAGCCTCGCCAGCTTCACAATACCCATTGGGGGCTTGTATGTCCCGCTGAGACCCCCGAGGGACAGGCTTGTGGCCTGGTAAAAAATCTGTCCCTCATGTGCTACGTTAGTGTCGGTTCACCGGCCGAACCACTTATTGACTTTATGATCAATCGAGGTATGGAAGTCATTGAGGAATACGAACCACTCAGATATCCGCATGCCACCAAGATCTTTGTCAATGGCACTTGGGTCGGAGTTCACCAAGATCCTAAGCATCTGGTCGACCAGGTTTTTGACACCCGCCGCAAGTCTTATCTGCAGTATGAAGTTTCGCTCATCAGGGAAATTCGTGACCAAGAGTTCAAGATCTTCTCCGATGCTGGTCGAGTCATGCGGCCCGTTTTTACAGTACAGCAGAAGAACGACCCGGAGACTGGACTTGAAAAGGGCCAGCTTGGTCTCACGAAGGATTTAGTCAATAAACTTGCACAAGAGCAAGC-AGATCCACCTGACGAC-GCCGAATTAAAAATGGGTTGGGAGGGCCTTATCAAAGCTGGCGCAA-TCGAGTATCTAGACGCCGAAGAAGAGGAGACAGCAATGATTTGCATGACACCAGAGGATTTGGAGCTATATAGGCTTCAGAAGGCAGGATTA-TCTGTCGACGACCACCAAGACGGT--GGGGAT-TTAAATAAG-CGCC-TGAAGACGAAGACAAACCCGACAACCCACATGTATACTCACT-GTGAAATTCACCCCAGCATGA-TCCTGGGCATTTGCGCTAGTATTA------------------------------------------
ARSEF_5413      ---------------------------------------------GAGTTTTCAACTCCC-TA--CCCTTTGTGAACCTACCAATCGTTGCTTCGGCGGACTCGCCCCAGCGTCCGGACGGCCCTGCGCCGCCCGCGGCCTGGATCCAGGCGGCCGCCGGGGACC--CCAAACTCTGTTT-CTAGCAGT-CTCTCTGAATCCGCCGCAAGGCAAAGCAAATGAATCAAAACTTTCAACAACGGATCTCTTGGTTCTGGCATCGATGAAGAACGCAGCGAAATGCGATAAGTAATGTGAATTGCAGAATTCAGTGAATCATCGAATCTTTGAACGCACATTGCGCCCGCCAGCATTCTGGCGGGCATGCCTGTTCGAGCGTCATTTCAACACTCGACCCCTCCTCGCGGGGGTCGGCGTTGGGGGACGGCAGCACGCCGC---CCCCGAAATACAGTGGCGGCCCGTCCGCGGCGACCTCTGCGCAGTCAC-ACCACTCGCACCGGGACCCCGACGCGGCCACGCCGTAAAACACCCAACT--------------------------------------------------------------------------AAACCAACAGGGATTGCCCCAGTAACGGCGAGTGAAGCGGCAACAGCTCAAATTTGAAATCTGGCCCCCAGGGCCCGAGTTGTAATTTGCAGAGGATGCTTTGGGCGAGGTGCCTTCCGAGTTCCCTGGAACGGGACGCCATAGAGGGTGAGAGCCCCGTCTGGTCGGACACCGAGCCTGTGTAAAGCTCCTTCGACGAGTCGAGTAGTTTGGGAATGCTGCTCAAAATGGGAGGTATATGTCTTCTAAAGCTAAATATTGGCCAGAGACCGATAGCGCACAAGTAGAGTGATCGAAAGATGAAAAGCACTTTGAAAAGAGGGTTAAAAAGTACGTGAAATTGTTGAAAGGGAAGCGCCTATGACCAGACTTGGGCCCGGTGAATCATCCAGCGTTCTCGCTGGTGCACTTTGCCGGGCACAGGCCAGCATCAGTTTGGCGCGGGGGACAAAGGCTTCGGGAATGTAGCTCCCTCGGGAGTGTTATAGCCCGCTGCGCAATACCCTGCGCCGGACTGAGGTACGCGCATC-GCAAGGATGCTGGCGTAATGGTCATCAGCGACCCGTCTTGAAACACGGACCAAGGAGTCGTCTTCGTATGCGAGTGTTCGGGTGTCAAACCCCTACGCGTAATGAAAGTGAACGCAGGTGAGAGCTTCGGCGCATCATCGACCGATCCTGATGTTCTCGGATGGATTTGAGTAAGAGCATACGGGGCCGGACCCGAAAGAAGGTGAACTATGCCTGTATAGGGTGAAGCCAGAGGAAACTCTGGTGGAGGCTCGCAGCGGTTCTGACGTGCGAATCGATCGTCAAATATGGGCATGGGGGCGAAA--------------------------------------------ATCAAGAACATGATTACTGGTACTTCCCAGGCCGATTGCGCTAT-TCTCATCATCGCCGCCGGTACTGGTGAATTCGAGGCGGGTATCTCCAAGGATGGTCAGACTCGTGAGCACGCTCTGCTCGCCTTCACTCTCGGTGTCAGGCAGTTGATCGTTGCCATCAACAAGATGGACACCGCCAACTGGGCCGAGGCCCGCTATCTGGAAATTGTCAAGGAGACCTCCACCTTTCTCAAGAAGATCGGCTACGACCCCAAGGGTATTCCCTTCGTCCCCATCTCCGGTTTCAACGGCGACAACATGGTCGGGCCCTCCACAAACTGCCCCTGGTACAAGGGTTGGAACAAGGAGTCGAAGAAGGGGGTTAAGGCAACTGGCAAGACCCTCTTGGACGCCATCGACGCCATCTACCCCCCCGAGCGTCCCACCGACAAGCCCCTCCGTCTTCCCCTTCAGGATGTCTACAAGATTGGTGGTATCGGAACGGTGCCCGTCGGTCGTGTCGAGTCCGGCGTCATCAAGCCCGGCATGGTCGTCACGTTTGCCCCCGCCAACGTCACTACTGAAGTCAAGTCCGTCGAAATGCACCACGAGCAGCTGGCAGAAGGTGTTCCCGGTGACAACGTCGGCTTCAACGTGAAGAACGTTTCCGTCAAGGACATCCGTCGTGGTAATGTCGCTGGTGACTCTAAGAACGACCCCCCCTCGGGTGCCGCTTCCTTCAACGCCCAGGTCATTGTCATCAACCACCCTGGCCAGATTAGCAACGGTTATGCCCCCGTTCTCGACTGCCACACTGCGCACATTGCTTGCAAGTTCTCGGAGATC-CTCGAGAAGATCGACCGCCGTTCCAACAAGACAACCGAGACCGCCCCCAAGTTCATCAAGTCGGGCGACTCCGCTATTGTCAAGTTGGTTCCCTCCAAGCCCATGTGCGTTGAGACTTACGCAGAGTACCCCCCTCTGGGTCGTTTCGCAGTCCGTGACATGCGTCAAACCGTG------------------------------------------------------------------------------TTCACTCCATGAAGCTTCG----GAGCTTTGCTGGATGCTAAC--GTGAACTCTCAGAGCGATCCCGAATTCGTTGCCGCTATTCGTACCCGCGACCCGAAACTCCGATTCAAGCGCGTCTGGGCCGTGTGCAAGAAGAAGCGCAAGTGCGAGAACGAGGATCGACAAGATAAGAGCAAGGAAGAAGAGTTTGCACCGGGCGTCAAGAATGTTGTTCTCGAAGGACACGGCGGGTGCGGCAACATGCAGCCGCAGGTGAGGCAGGCCGCGCTGCAGCTCAAGGCCGCTTTTGAGGTCACTTCGGAAGAAGGTCCCAAGAGAAAGGAAACCGTCGTCATCAGCGCCGAGATGGCCCACGGTATCCTGCGCCGCATCTCTGAGCGCGATTTGCACAACATGGGTCTCAACTCGGACTATGCCCGTCCCGAGTGGATGATCATCACCGTCCTGCCTGTCCCCCCGCCTCCCGTGCGTCCTAGTATTTCCATGGATGGTACTGGTACCGGCATGAGAAATGAAGACGATTTGACGTACAAGCTTGGCGACATTATTCGCGCCAACGGCAACGTCAAGCAGTCCA--------------------------------------------------------------------------------------------CTCTTCCGTGGCATCATGCGTCGAATGCATTCGGAGCTGGCCAACTACCTTCGACGCTGTGTCGAAGGTAACCGCCATTTCAACCTTGCTGTCGGTATAAAGCCTGGCACACTTTCGAACGGCCTTAAGTACTCCCTTGCCACAGGCAACTGGGGCGACCAGAAGAAAGCCATGAGTTCTACGGCTGGCGTGTCTCAAGTGCTGAACCGGTATACGTTTGCCTCGACGCTATCCCACCTTCGACGTACCAACACTCCTATTGGTAGAGATGGAAAACTGGCTAAGCCCCGACAGCTTCACAATACCCATTGGGGCCTTGTCTGCCCCGCCGAAACACCTGAAGGCCAGGCTTGTGGCCTCGTCAAGAATCTGTCGCTCATGTGCTATGTCAGCGTCGGTTCACCGGCAGAACCGCTCATCGACTTCATGATAAATAGAGGCATGGAGGTCATTGAGGAGTACGAACCACTCAGATACCCGCACGCTACAAAAATCTTTGTCAACGGCACCTGGGTTGGAGTTCATCAGGATCCCAAGCACCTCGTCGACCAGGTATTTGACACCCGCCGCAAGTCGTATCTGCAGTATGAGGTGTCTCTCATCCGAGAAATCCGTGACCAGGAATTCAAGATCTTTTCCGACGCTGGCCGGGTCATGCGGCCCGTCTTTACAGTCCAGCAAAAGAATGACCCAGAAACTGGCCTTGAAAAGGGCCAGCTTGGTCTTACCAAGGATTTGGTCAATAAGCTGGCACAAGAGCAAGC-GGACCCACATGACGAC-CCGGAACTAAAGATGGGATGGGAGGGTCTGATCAAAGCTGGTGCGA-TAGAGTATCTGGATGCTGAAGAGGAGGAGACATCAATGATCTGCATGACCCCAGAGGATTTGGAGCTCTATCGACTTCAAAAGGCGGGCTTG-TCTGTCGATGACGATCACGAGGGC--GGTGAT-TTGAACAAG-CGCC-TAAAGACAAAAACCAACCCAACCACTCACATGTACACTCGCT-GCGAGA----------------------------------------------------------------------------------
BCC_37881       ------------------TGGTGAACCAGCGGAGGGATCATTACCGGACTCACAACCCCC-CAACCCGACCGCGAACATACCTGTCGTTGCTTCGGCGGCCC-----------------------------------------GCCCCGGCGGCCGCCGGGGACCCCTGAAACCCAGTCTCTTGCGAGTGCCCTCTGAGCCCGCCGCCGGGGATAGCAAATGAATCAAAACTTTCAACAACGGATCTCTTGGCTCTGGCATCGATGAAGAACGCAGCGAAATGCGATAAGTAATGTGAATTGCAGAATTCAGTGAACCATCGAATCTTTGAACGCACATTGCGCCCGGCAGCACTCTGCCGGGCATGCCTGTCCGAGCGTCATCCCAGCCCTCGGGCCCCCCCCGGGGGGCCCGGCGTTGGGGACCGGCAGA--CCCGCCGGCCCCGAAATGGAGTGGCGGCCCGCCCGCGGCGACCCCTGCGCAGTACC-ACAGCTCGCACTGGGAGCCCGACGCGGCCACGCCGTAAAACGACCCATCTTC--GACGCTGACCTCGGATCA-------------------------------------------------------------------------------------------------------TTTGAAATCTGGCCCCCGGGGCCCGAGTTGTAATTTGCAGAGGATGCTTCTGGCGCGGCGCCGTCCGAGTTCCCTGGAACGGGACGCCACAGAGGGTGAGAGCCCCGTCCGGTCGGACGCCAGGCCTGTGTGAAGCTCCTTCGACGAGTCGAGTAGTTTGGGAATGCTGCTCAAAACGGGAGGTATATGTCTTCTAAAGCTAAATACCGGCCAGAGACCGATAGCGCACAAGTAGAGTGATCGAAAGATGAAAAGCACTTTGGAAAGAGGGTTAAACAGTACGTGAAATTGTTGAAAGGGAAGCGCCCGTGACCAGACTCGGGCCCGGCGGATCACCCGGCGTTCTCGCCGGGGCACTCCGCCGGGCGCGGGCCAGCATCGGCTCGGCGCGGGGGACAAAGGCCCTGGGAACGTGGCTCCCTCGGGAGTGTTATAGCCCAGGGCGCAACGCCCCGCGCGGGGCCGAGGTACGCGCACC-GCAAGGATGCTGGCGTAATGGTCACCGGCGACCCGTCTTGAAACACGGACCAAGGAGTCGTCTTCGTATGCGAGTGTTCGGGTGTCAAACCCCTACGCGGAATGAAAGTGAACGCAGGTGAGAGCTCCGGCGCATCACCGACCGATCCTGATGTCCTCGGATGGATTTGAGTAGGAGCATACGGGGCCGGACCCGAAAGAAGGTGAACTATGCCTGTGTAGGGTGAAGCCAGAGGAAACTCTGGTGGAGGCTCGCAGCGGTTCTGACGTGCGAATCGATCGTCAAACATGGGCATGGGGGCGAAAGACTAATCGAACCTTCTAGTAGCTGGTTTC------------------------------------------------------------CTCATCATTGCTGCCGGCACTGGTGAGTTCGAGGCTGGTATCTCCAAGGATGGCCAGACTCGTGAGCACGCTCTTCTCGCCTACACCCTCGGTGTCAAGCAGCTCATTGTTGCCATCAACAAGATGGACACCACCCAGTGGTCCGAGTCCCGTTTCCAGGAAATCATCAAGGAGACCTCCAACTTCATCAAGAAGGTCGGCTACAACCCCAAGACTGTTCCCTTCGTTCCCATCTCTGGCTTCAACGGCGACAACATGCTTGAAGCCTCCAGCAACTGCCCCTGGTACAAGGGCTGGGAGAAGGAGACCAAGGCCGG---CAAGTCCACCGGCAAGACTCTCCTTGAGGCCATCGACGCCATCGAGCCCCCCAAGCGTCCTACCGACAAGCCCCTCCGTCTTCCCCTTCAGGATGTCTACAAGATTGGCGGTATCGGAACGGTGCCCGTCGGTCGTGTCGAGACTGGTGTCATCAAGCCCGGCATGGTCGTCACTTTCGCTCCCTCCAACGTCACCACTGAAGTGAAGTCGGTCGAGATGCACCACGAGCAGCTGCCCGAGGGTGTTCCCGGCGACAACGTCGGATTCAACGTGAAGAACGTCTCCGTCAAGGAAATCCGTCGTGGTAACGTCGCTGGTGACTCCAAGAACGACCCCCCCATGGGTGCCGCTTCTTTCCAGGCCCAGGTCATCGTCATCAACCACCCTGGCCAGATCGGTAACGGTTACGCCCCCGTTCTTGACTGCCACACTGCCCACATTGCCTGCAAGTTCGCCGAGCTC-GAGGAGAAGATCGACCGCCGTACCGGTAAGGCTGTCGAGAGCAAACCCAAGTTCATCAAGTCGGGTGACGCTGCCATCGTCAAGATGGTTCCC------------------------------------------------------------------------------------------------------------------------------------------------------------------------------------------------------------------------AGCGATCCCGAGTTTCTCGCAGCTACTAACACCCGCGATCCCAAAGTCCGATTCAAGCGCGTCTGGGCGGCCTGCAAGAAGAAACACAAGTGTGAGAATGAAGAAAGGCAGGACAAAAACAAGGAGGAGCCCTTAGTTCCCGGTGTCAAGAACGTTGTGATGCAAGGCCACGGCGGTTGTGGCAATTTGCAGCCACAAGTCAGACAGGCCGCTCTGCAACTCAAGGCTGCCTTCGAAGTCACTTCGGAAGACGGTCCCAAGAGAAAGGAAACCGTCAACATCAGCGCCGAAATGGCCCACGGCATTCTTCGTCGCATCTCGGAGCGCGACTTGCACCGCATGGGTCTGAACTCGGACTACGCACGTCCTGAGTGGATGATTATCACCGTCTTGCCCGTGCCGCCCCCCCCTGTGCGTCCTAGTATTTCTATGGATGGCACCGGCACTGGTATGAGAAACGAAGACGATTTGACCTACAAGCTGGGTGATATTATTCGCGCCAACGGCAACGTGAAGCAGGCCATTCGCGAGGGATCGCCACAGCACATTGCGCGCGACTTCGAGGAGCTGCTACAGTACCATGTCGCCACCTATATGG-----------------CTATTTCGCGGGATTATGCGCCGCATGCACTCTGAGCTGGCCAACTACCTGAGGCGCTGTGTTGAAGGCAACCGCCACTTCAACCTGGCGGTCGGCGTCAAGCCTGGCACTCTGTCTAACGGCCTCAAGTACTCCCTTGCCACTGGCAACTGGGGTGACCAGAAGAAGGCCATGAGCTCGACCGCCGGTGTGTCGCAGGTGTTGAATCGATACACGTTTGCTTCGACCCTGTCTCATCTTCGACGCACCAACACTCCCATCGGCAGAGACGGAAAACTGGCAAAGCCTCGTCAACTCCACAACACCCATTGGGGTCTCGTCTGCCCTGCTGAAACACCCGAAGGCCAGGCTTGCGGTCTGGTCAAGAATTTATCCCTCATGTGCTACGTCAGCGTCGGGTCGCCCGCGGAGCCGCTCATTGACTTCATGATCAACAGAGGTATGGAAGTCATCGAGGAGTACGAACCTCTGCGATACCCACATGCCACCAAGATCTTTGTCAACGGCACTTGGGTCGGCGTGCATCAAGATCCCAAACATCTCGTGAATCAAGTCTTCGACACTCGCCGCAAATCATACCTGCAATACGAGGTTTCGCTCGTGCGCGAGATCCGTGACCAGGAATTCAAGATCTTCTCAGACGCCGGCAGAGTCATGCGACCTGTCTTTACCGTGCAACAAGAGGCCGATCCCGAGACGGGTCTCGAAAAAGGTCAGCTTGTGCTGACGAAGGATTTGGTCAACAAGCTCGCCGAGGAGCAAGC-AGATCCTCCCGACGAT-CCTGAGCTGAAAATTGGCTGGGAGGGCTTGATCAAGGCCGGCGCCA-TCGAGTATCTAGATGCTGAAGAAGAGGAGACGTCGATGATATGCATGACGCCAGAGGATTTGGAGCTGTACAGACTTCAGAAGGCAGGTTTG-GCTGTCGATGAAGACCCC---GGC--GACGAT-ATGAACAAG-CGGC-TGAAGACCAAAACAAATCCGACCACACACATGTACACTCACT-GCGAAATTCACCCCAGTATGA-TTTTGGGCATCTGCGCTAGCATTA------------------------------------------
BCC_41868       -----------------------------CGGAGGGA-CATTACCGAGTTCGCAACTCCC-AAACCCTCCTGTGAACATACCGATCGTTGCTTCGGCGGACTCGCCCCGGCGTCCGGACGGCCCAGCGCCGCCCGCGGCCCGGACCCAGGCGGCCGCCGGAGACT-CCCAACCTCTGTAT-TAGTCAGCATCCTCTGAATCAGCCTCAGGGCGAAACAAACGAATCAAAACTTTCAACAACGGATCTCTTGGCTCTGGCATCGATGAAGAACGCAGCGAAATGCGATAAGTAATGTGAATTGCAGAATTCAGTGAATCATCGAATCTTTGAACGCACATTGCGCCCGCCAGCACTCTGGCGGGCATGCCTGTTCGAGCGTCATTTCAACACTCGACCCCC-CCCGGGGAGGTCGGCGTTGGGGAACGGCAGCACACCGCCGGCCCCGAAATCGAGTGGCGGCCCGTCCGCGGCGACCTCTGCGCAGTAAC-ACAGCTCGCACCGGGAGCCCGACGCGGCCACGCCGTAAAACACCCA--CCTCTGAACGTTGACCTCGGATCAGGTAGGAATACCCGCTG-------------------TAAGCGGAGGAAAAGAAACCAACAGGGATTGCCCCAGTAACGGCGAGTGAAGCGGCAACAGCTCAAATTTGAAATCTGGCCCCC-GGGTCCGAGTTGTAATTTGCAGAGGACGCTTTTGGCGAGGTGCCTTCCGAGTTCCCTGGAACGGGACGCCACAGAGGGTGAGAGCCCCGTCTGGTCGGACACCGAGCCTCTGTAAAGCTCCTTCGACGAGTCGAGTAGTTTGGGAATGCTGCTCAAAATGGGAGGTATATGTCTTCTAAAGCTAAATATTGGCCAGAGACCGATAGCGCACAAGTAGAGTGATCGAAAGATGAAAAGCACTTTGAAAAGAGGGTTAAAAAGTACGTGAAATTGTTGAAAGGGAAGCGCCCATGACCAGACTTGGGCCCGGTGAATCACCCAGCGTTCTCGCTGGTGCACTTTGCCGGGCACAGGCCAGCATCAGTTTGGCGCGGGGGAAAAAGGCTCTGGGAATGTGGCTCCCCCGGGAGTGTTATAGCCCACCGCGTAATACCCTGCGCCGGACTGAGGTACGCGCACC-GCAAGGATGCTGGCGTAATGGTCATCAGCGACCCGTCTTGAAACACGGACCAAGGAGTCGTCTTCGTATGCGAGTGTTCGGGTGCCAAACCCCTACGCGTAATGAAAGTGAACGCAGGTGAGAGCTTCGGCGCATCATCGACCGATCCTGATGTTCTCGGATGGATTTGAGTAAGAGCATACGGGGCCGGACCCGAAAGAAGGTGAACTATGCCTGTATAGGGTGAAGCCAGAGGAAACTCTGGTGGAGGCTCGCAGCGGTTCTGACGTGCGAATCGATCGTCAAATATGGGCATGGGGGCGAAAGACTAATCGAACCTTCTAGTAGCTGGTTCC-GCGA------------------------------------------GATTGCGCTAT-TCTCATCATTGCTGCCGGTACTGGTGAGTTCGAGGCTGGTATCTCCAAGGATGGCCAGACTCGTGAGCACGCTCTCCTCGCTTTCACCCTTGGTGTCAAGCAGCTCATTGTTGCCATCAACAAGATGGACACTGCTCAGTGGGCCGAGGCTCGTTACCAGGAAATTATCAAGGAGACCTCCAACTTCATCAAGAAGGTTGGCTACAACCCCAAGACTGTTGCCTTCGTTCCCATCTCGGGCTTCAACGGCGACAACATGCTTACTGCCTCCTCCAACTGCCCCTGGTACAAGGGCTGGGAGAAGGAGACCAAGGCTGG---CAAGTCTACTGGCAAGACCCTCCTCGAGGCTATCGACGCCATCGAGCCTCCCAAGCGTCCCCTCGACAAGCCCCTCCGTCTTCCCCTCCAGGATGTCTACAAGATTGGTGGTATCGGAACGGTGCCCGTCGGTCGTGTTGAGACTGGTATCATCAAGCCCGGCATGGTCGTCACCTTCGCTCCCGCTGGTGTCACCACTGAAGTCAAGTCCGTCGAGATGCACCACGAGCAGCTGCCCGAGGGTGTTCCCGGTGACAACGTCGGCTTCAACGTGAAGAACGTTTCCGTCAAGGAAATTCGTCGTGGTAACGTTGCTGGTGACTCCAAGAACGACCCCCCCAAGGGCTCTGCTTCTTTCAACGCCCAGGTTATTGTCATCAACCACCCTGGTCAGATTGGTAACGGTTACGCCCCCGTTCTCGACTGCCACACTGCCCACATTGCTTGCAAGTTCTCCGAGCTC-CTCGAGAAGATCGACCGCCGTACTGGTAAGTCGGTTGAGAACAACCCCAAGTTCATCAAGTCTGGTGATTCCGCCATCGTCAAGATGGTTCCCTCCAAGCCCATGTGCG--------------------------------------------------------------------------GTGAAAAAGATTCTGGAGATTGTCTGCCACAATTGTAGCAAAGTTTTGGCCGATGAAGTTGGTCTTACCTTCACTC---GAAGTTTTT----GATC-TTGCTGGACGCTAAC--GTGAACCCTCAGAGCGATCCCGAGTTTGTCGCAGCCGTCAACACGCGCGATCCAAAAACACGATTTAAGCGCATCTGGGCCGTGTGTAAGAAGAAGCGCAAGTGTGAAAATGAGGACAGGCAAGATAAAAACAAGGATGAAGAGTTTGCCCCGGGTGTCAAAAG---TGTTTTCGAAGGACACGGTGGATGCGGCAACATGCAGCCGCAGGTAAGACAAGCCGCGCTGCAGCTCAAGGCCGCTTTCGATATTGCTACGGAAGATGGCCCCAAGAGGAAGGAGACCATCAATATTAGCGCCGAAATGGCGCATGGTATTCTGCGCCGCATTTCTGAACGCGACCTGCACAACATTGGTCTGAACTCGGACTACGCCCGCCCTGAGTGGATGATTGTCACCGTTCTTCCCGTTCCACCGCCTCCCGTGCGCCCTAGTATTTCCATGGATGGTACCGGCACCGGCATGAGAAATGAGGACGATTTGACATACAAGCTTGGCGACATCATTCGTGCCAACGGAAATGTCAAGCAGGCCATTCGCGAAGGATCTCCACAACACATTGCACGTGATTTTGAAGAGCTGCTGCAGTATCATGTTGCCACCTATATGGA-------------------------------------------------------------------------------------------------------------------------------------------------------------------------------------------------------------------------------------------------------------------------------------------------------------------------------------TGGGGTCTTGTCTGCCCCGCTGAGACTCCTGAAGGCCAGGCTTGTGGTCTTGTCAAGAACCTGTCTCTTATGTGCTACGTCAGCGTTGGTTCGCCCGCCGAGCCACTCATTGACTTCATGATCAATAGGGGTATGGAAGTCATCGAAGAGTACGAACCACTCAGATATCCGCATGCTACCAAGATCTTTGTCAATGGAACATGGGTTGGAGTTCACCAAGACCCCAAACACCTTGTGGAACAGGTACTTGAGACTCGTCGCAAGTCCTACCTGCAGTATGAGGTGTCTCTCATCAGAGAGATTCGTGATCAAGAATTTAAGATCTTCTCTGACGCCGGCCGAGTCATGCGGCCCGTTTTCACAGTGCAAAAGGAAGACGATTTGAAGACTGGGCTTTTAAAGGGTCAACTCGGTCTGACCAAGGATCTAGTCAACAAATTAGCGCAAGAGCAAGC-TGATCCGCCTGATGAT-CCTGAAATGAAAATGGGCTGGGAGGGTTTGATAAAAGCTGGCGCAA-TTGAGTACCTAGATGCCGAAGAAGAGGAAACATCAATGATTTGCATGACTCCGGAGGATCTGGAGCTCTATAGACTTCAGAGAGCCGGGACA-CCTTTCGAGGACGACTCC---AGC--GATGAT-CCGAACAAG-CGCC-TGAAGACAAAAATGAACCCAACAACTCACATGTACACTCATT-GTGAAATTCATCCAAGTATGA-TTTTAAGTATCTGCGCAAGCATCATTCCGTTCCCAGACCACAACCAG-------------------
BCC_42062       ------------------TGGTGAACCAGCGGAGGGATCATTACCGGACTTGACAACCCC-CCGACCCGTCGCGAACCTACCCGTCGTTGCCTCGGCGCGCCCG---------------------------------------CCCCCGGCGGCCGCCGGGGACCCCCGAAACCCTGCATCTTGCGAGCGGCCTCTGAGCCCGCCCCCAGGAAAACAGAATGAATCAAAACTTTCAACAACGGATCTCTTGGCTCTGGCATCGATGAAGAACGCAGCGAAATGCGATAAGTAATGTGAATTGCAGAATTCAGTGAACCATCGAATCTTTGAACGCACATTGCGCCCGGCAGCACTCTGCCGGGCATGCCTGTCCGAGCGTCATCCCAGCACTCGGGCCCCCCCTGGGGGGCCCGGCGTTGGGGCCCGGCGGCCACCGGCCGGCCCCGAAATCGAGTGGCGGCCCGCCCGCGGCGACCTCTGCGCAGTACC-ACAGCTCGCACTGGGAGCCGGGCGCGGCCACGCCGTGAAACAGCCCGCACACCGGACGTTGACCTCGGATCA-------------------------------------------------------------------------------------------------------TTTGAAATCCGGCCCCC--GGCCCGAGTTGTAATTTGCAGAGGATGCTTCCGGCGCGGCGCCTTCCGAGTTCCCTGGAACGGGACGCCACAGAGGGTGAGAGCCCCGTCCGGTCGGACGCCAAGCCGGTGTGAAGCTCCTTCGACGAGTCGAGTAGTTTGGGAATGCTGCTCAAAACGGGAGGTATATGTCTTCTAAAGCTAAATACCGGCCAGAGACCGATAGCGCACAAGTAGAGTGATCGAAAGATGAAAAGCACTTTGGAAAGAGGGTTAAAAAGTACGTGAAATTGTTGAAAGGGAAGCGCCCGTGACCAGACTCGGGCCCGGCGGATCACCCGGCGTTCTCGCCGGGGCACTCCGCCGGGCGCGGGCCAGCATCAGCTCGGCGCGGGGGACAAAGGCTCTGGGAACGTGGCTCCCCCGGGAGTGTTATAGCCCACCGCGCAATGCCCCGCGCCGGACTGAGGTACGCGCACC-GCAAGGATGCTGGCGTAATGGTCACCGGCGACCCGTCTTGAAACACGGACCAAGGAGTCGTCTTCGTATGCGAGTGTTCGGGTGTCAAACCCCTACGCGGAATGAAAGTGAACGCAGGTGGGAGCCTCGGCGCACCACCGACCGATCCCGATGTTCTCGGACGGATTTGAGTAGGAGCATACGGGGCCGGACCCGAAAGAAGGTGAACTATGCCTGTGTAGGGTGAAGCCAGAGGAAACTCTGGTGGAGGCTCGCAGCGGTTCTGACGTGCGAATCGATCGTCAAACATGGGCATGGGGGCGAAAGACTAATCG------------------------------------------------------------------------------------------------------------TTCGAGGCTGGTATCTCCAAGGATGGCCAGACTCGTGAGCACGCTCTCCTCGCCTACACCCTCGGTGTCAAGCAGCTCATTGTTGCCATCAACAAGATGGACACCACCCAGTGGTCCGAGGCCCGTTTCCAGGAGATCATCAAGGAGACCTCCAACTTCATCAAGAAGGTCGGCTACAACCCCAAGACCGTTGCCTTCGTTCCCATCTCCGGCTTCAACGGCGACAACATGCTTGAGCCCTCCTCCAACTGCCCCTGGTACAAGGGTTGGGAGAAGGAGACCAAGGCCGG---CAAGTCCACCGGCAAGACTCTCCTTGAGGCCATCGACTCCATCGAGGCCCCCAAGCGCCCTCTCGACAAGCCCCTCCGTCTTCCCCTCCAGGACGTCTACAAGATCGGTGGTATCGGAACGGTGCCCGTCGGTCGTGTCGAGACTGGTATCATCAAGCCTGGCATGGTCGTCACTTTCGCTCCCTCCAACGTCACCACTGAAGTCAAGTCGGTCGAGATGCACCACGAGCAGCTGCCCGAGGGTGTTCCCGGTGACAACGTCGGCTTCAACGTGAAGAACGTTTCCGTCAAGGAAATCCGTCGTGGTAACGTCGCTGGTGACTCCAAGAACGACCCCCCCATGGGTGCCGCTTCCTTCCAGGCCCAGGTCATCGTCATCAACCACCCCGGCCAGATTGGTAACGGTTACGCCCCCGTCCTCGACTGCCACACTGCCCACATTGCCTGCAAGTTCGCCGAGCTC-CAGGAGAAGATCGACCGCCGTACCGGTAAGGCTGTCGAGAGCAACCCCAAGTTCATCAAGTCGGGTGACTCTGCCATCGTCAAGATGGTTCCC------------------------------------------------------------------------------------------------------------------------------------------------------------------------------------------------------------------------AGCGATCCAGAGTTTGTCGCTGCTACTAATACCCGCGATCCCAAAGTCCGATTCAAGCGCGTCTGGGCGGCTTGCAAGAAAAAGCACAAATGTGAGAATGAAGAGAGGCAGGACAAGAATAAGGAGGAGCCCTTCCTTCCCGGTGTCAAGAACGTTGTGATGCAGGGCCACGGCGGTTGTGGCAACTTGCAGCCACAAGTCAGACAAGCCGCTCTGCAACTCAAGGCTGCTTTCGAAATCACTTCGGAAGATGGACCCAAGAGAAAAGAAACTGTCAACATCAGCGCCGAAATGGCCCACGGCATTCTCCGTCGCATCTCGGAGCGCGACTTGCAGCGCATGGGTTTGAACTCGGACTATGCACGCCCTGAGTGGATGATTATCACCGTCTTGCCTGTGCCGCCCCCCCCTGTGCGTCCCAGCATCTCCATGGATGGCACCGGCACTGGTATGAGAAACGAGGATGACTTGACCTACAAGCTGGGTGATATTATTCGCGCCAACGGCAATGTGAAGCAGGCCATTCGCGAGGGATCGCCGCAGCACATTGCGCGCGATTTCGAGGAGCTGCTTCAGTACCATGTCGCCACCTATATGG--------------------------------------------------GAGCTGGCCAACTACCTGAGGCGCTGTGTTGAAGGTAACCGCCACTTCAATCTGGCGGTCGGCGTCAAGCCTGGCACTCTGTCCAACGGCCTCAAGTACTCTCTTGCCACTGGCAACTGGGGTGACCAGAAGAAGGCCATGAGCTCGACCGCCGGTGTGTCGCAGGTGTTGAACCGTTATACCTTTGCTTCGACCCTATCCCATCTTCGACGCACCAACACTCCCATCGGCAGAGACGGAAAGCTGGCAAAGCCCCGTCAACTCCATAACACCCATTGGGGTCTCGTCTGCCCTGCTGAAACGCCCGAAGGCCAGGCTTGCGGTCTGGTCAAGAATCTATCCCTCATGTGCTATGTCAGCGTCGGGTCGCCCGCCGAGCCGCTCATTGACTTCATGATCAACAGAGGTATGGAAGTCATCGAGGAGTACGAACCTCTGCGATACCCGCATGCCACCAAGATTTTCGTCAACGGCACTTGGGTCGGCGTGCATCAAGATCCCAAACATCTGGTGAACCAAGTCTTCGACACTCGCCGCAAATCGTACTTGCAATATGAGGTTTCGCTGGTGCGCGAGATCCGTGACCAGGAGTTCAAGATCTTCTCAGACGCCGGCAGAGTCATGCGACCTGTCTTTACCGTGCAACAAGAAGCCGATGCCGAGACGGGTCTTGAAAAAGGTCAACTTGTGCTGACGAAGGATCTGGTCAACAAACTCGCCGAGGAGCAAGC-AGATCCTCCTGATGAT-CCGGAGCTGAAAATTGGCTGGGAGGGCTTAATCAAGGCCGGCGCCA-TCGAGTATTTAGATGCTGAAGAAGAGGAGACGTCGATGATTTGTATGACGCCAGAGGACTTGGAGCTGTACAGACTTCATAAGGCAGGCGTG-GCTGTCGATGACGACCCC---GGC--GACGAC-CCGAATAAG-CGGC-TGAAGACCAAAACAAATCCGACCACACACATGTACACCCACT-GCGAGATTCACCCAAGTATGA-TCTTGGGCATCTGCGCCAGCATTA------------------------------------------
BCC_47541       ------------------TGGTGAACCAGCGGAGGGATCATTACAGAGTTTGCAACTCCC--AAACCCCATGTGAACGTACCCATCGTTGCTTCGGCGGAC-CGCCCCGGCGTCCGGACGGCCTCGCGCCGCCCGCGGCCCGGGCTCAGGCGGCCGCCGGAGGCCGCAAACACCCTGTTTCTCATCAGCATCTTCTGAATCCGCCGCAAGGCAGCGAAAATGAATCAAAACTTTCAACAACGGATCTCTTGGTTCTGGCATCGATGAAGAACGCAGCGAAATGCGATAAGTAATGTGAATTGCAGAATTCAGTGAACCATCGAATCTTTGAACGCACATTGCGCCCGCCAGCATTCTGGCGGGCATGCCTGTTCGAGCGTCATCTCAACCCTCGGGCCCCCT---GGGGGCCCGGCGTTGGGGATCGGCAGCACACCGCCGGCCCCGAAATGGAGTGGCGGCCCGTCCGCGGCGACCTCTGCGCAGTAACCACACCTCGCACCGGGACCCCGACGCGGCCACGCCGTTAAACGACC-CCCCGCTGAACGTTGACCTCGGATCA-------------------------------------------------------------------------------------------------------TTTGAAATCCGGCCCCCGCGGCCCGAGTTGTAATTTGCAGAGGACGCTTTGGGCGCGGCGCCTTCCGAGTTCCCTGGAACGGGACGCCATAGAGGGTGAGAGCCCCGTCTGGTCGGACGCCAAGCCCGTGTAAAGCTCCTTCGACGAGTCGAGTAGTTTGGGAATGCTGCTCAAAATGGGAGGTATATGTCTTCTAAAGCTAAATATTGGCCAGAGACCGATAGCGCACAAGTAGAGTGATCGAAAGATGAAAAGCACTTTGAAAAGAGGGTTAAAAAGTACGTGAAATTGTTGAAAGGGAAGCGCCCATGACCAGACTTGGGCCCGGTGAATCACCCAGCGTTCTCGCTGGTGCACTTCGCCGGGCACAGGCCAGCATCAGCTCGGCGCGGGGGACAAAGGCGGCGGGAACGTGGCTCCCCCGGGAGTGTTATAGCCCGCCGCGCAATGCCCTGCGCCGGACTGAGGTACGCGCACC-GCAAGGATGCTGGCGTAATGGTCATCAGCGACCCGTCTTGAAACACGGACCAAGGAGTCGTCTTCGTATGCGAGTGTTCGGGTGTCAAACCCCTACGCGTAATGAAAGTGAACGCAGGTGAGAGCTTCGGCGCATCATCGACCGATCCTGATGTTCTCGGATGGATTTGAGTAGGAGCATACGGGGCCGGACCCGAAAGAAGGTGAACTATGCCTGTATAGGGTGAAGCCAGAGGAAACTCTGGTGGAGGCTCGCAGCGGTTCTGACGTGCGAATCGATCGTCAAATATGGGCATGGGGGCGAAAGACTAATCGAACCTTCTAGTAGCTGGTTTC---------------------------------------------------------------------------------GGTGAGTTCGAAGCTGGTATCTCCAAGGATGGCCAGACCCGTGAGCACGCTCTTCTCGCCTTCACCCTCGGCGTCAAGCAGCTCATCGTCGCCATCAATAAGATGGACACCACCAAGTGGTCTGAGGCTCGTTACCAGGAGATTATCAAGGAGACTTCCAACTTCATCAAGAAGGTCGGCTACAACCCCAAGGCTGTTCCCTTCGTCCCTATCTCCGGCTTCAACGGTGACAACATGCTGGCAGCTTCTACCAACTGCCCATGGTACAAGGGCTGGGAGAAGGAGACCAAGACCGG---CAAGGCTACTGGCAAGACCCTTCTCGAGGCTATTGACGCCATCGAGCCTCCCAAGCGTCCCCTCGATAAGCCTCTCCGCCTTCCCCTCCAGGATGTCTACAAGATTGGTGGTATTGGAACGGTGCCCGTCGGTCGTGTCGAGACCGGCATTATCAAGCCCGGAATGGTCGTCACCTTTGCTCCCTCCAACGTTACCACTGAAGTCAAGTCGGTTGAGATGCACCACGAGCAGCTCCCCGAGGGTGTTCCTGGTGACAATGTTGGCTTCAACGTGAAGAACGTTTCCGTTAAGGAAATCCGTCGTGGCAACGTCGCTGGTGACTCCAAGAATGACCCCCCCATGGGCGCCGCCTCCTTCAATGCCCAGGTCATTGTCATCAACCACCCTGGTCAGATTGGCAACGGTTACGCCCCCGTTCTCGACTGCCACACTGCCCACATTGCTTGCAAGTTCTCTGAGCTT-CTTGAGAAGATCGACCGCCGTACTGGTAAGTCGGTGGAGAACAACCCCAAGTTCATCAAGTCTGGTGACTCCGCCATTGTCAAGATGGTTCCA---------------------------------------------------------------------------------------------------------------------------------------------------------------------------------------------------------------GACCCCCAGAGCGATCCCGAATTCAGCGCAGCTATACGTACGCGGGATCCAAAAGCCCGATTTAAGCGCGTCTGGGCCGTTTGTAAGAAAAAAACCAAGTGTGAGAATGAGGACAGAAAAGACCCGAACAAGGAAGAGGAGTTTATACCCGGTGTCAAGAACAATGTCATGGAGGGCCATGGCGGCTGTGGCAACGTGCAGCCCCAAGTGAGACAAGCAGGCATGGCTTTGAAGGCCAACTTCAGCATCACAGGGGAAGACGGCGCCAAAGTTAAGAATCTTGTCCCCATAACTCCCGAAATGGCGCACGGCATTATGCGTCGCATCTCTGAGCGCGACCTACGCAACATGGGTCTCAACTCAGACTATGCTCGTCCCGAGTGGATGATCGTTACTGTCCTGCCTGTCCCTCCTCCTCCTGTGCGTCCTAGTATTTCCATGGATGGTACCGGTACCGGCATGAGAAACGAGGATGATTTGACGTATAAGCTTGGTGACATTATTCGCGCCAACGGCAACGTCAAGCAGGCTATCCGTGAAGGATCACCCCAGCATATTGCGCGTGATTTTGAGGAGCTGTTGCAGTACCATGTCGCTACCTACATGG--------------------------------------------------------------------------------------------------------------------------------------------------------------------------------------AAGGCCATGAGCTCGACTGCTGGTGTTTCTCAAGTGCTAAACAGATATACATTTGCCTCGACGCTCTCTCACTTGCGACGCACCAATACGCCTATCGGTAGAGATGGCAAGCTTGCAAAGCCCCGTCAGCTTCATAACACGCACTGGGGCCTTGTATGCCCGGCTGAGACGCCGGAAGGTCAGGCTTGCGGTCTGGTCAAGAACTTGTCGCTTATGTGCTACGTCAGTGTCGGTTCGCCTGCAGAGCCGCTCATCGACTTCATGATCAACAGAGGCATGGAAGTCATTGAAGAGTATGAGTCCTTGAGGTATCCCCACGCAACAAAGATTTTCGTCAATGGTACATGGGTTGGCGTGCATCAAGATCCCAAACACCTTGTCGCTCAGGTCTTTGACACGCGTCGCAAGTCGTATCTGCAGTATGAAGTATCTCTAATCCGCGAAATTCGTGATCAAGAGTTCAAAATATTCTCGGATGCCGGGAGAGTTATGCGACCAGTCTTTACTGTACAGCAGGATGATGACGCCGAGACGGGTCTTGAAAAGGGACAGCTTCTGCTTACCAAGGACCTGGTGAACAAGCTAGCCGCTGAGCAGGC-CGACCCTCCCGATGAT-CCGGAATTGAAGATGGGCTGGGAGGGTCTGATCAAGGCTGGTGCCA-TCGAGTACCTGGATGCCGAAGAAGAGGAGACGTCCATGATCTGCATGACACCAGAGGACCTGGAACTTTACAGATTACAGAAGGCCGGCTTT-GCCGTAGATGACGATCCT---GGT--GATGAT-CTGAACAAG-CGCC-TGAAGACCAAGACGAATCCGACGACCCACATGTACACTCATT-GCGAAATTCACCCAAGTATGA-TCTTAGGTATTTGCGCAAGCATTA------------------------------------------
BCC_47542       ------------------TGGTGAACCAGCGGAGGGATCATTACAGAGTTTGCAACTCCC-AAAACCCCATGTGAACGTACCCATCGTTGCTTCGGCGGAC-CGCCCCGGCGTCCGGACGGCCTCGCGCCGCCCGCGGCCCGGGCTCAGGCGGCCGCCGGAGGCCGCAAACACCCTGTTTCTCATCAGCATCTTCTGAATCCGCCGCAAGGCAGCGAAAATGAATCAAAACTTTCAACAACGGATCTCTTGGTTCTGGCATCGATGAAGAACGCAGCGAAATGCGATAAGTAATGTGAATTGCAGAATTCAGTGAACCATCGAATCTTTGAACGCACATTGCGCCCGCCAGCATTCTGGCGGGCATGCCTGTTCGAGCGTCATCTCAACCCTCGGGCCCCCT---GGGGGCCCGGCGTTGGGGATCGGCAGCACACCGCCGGCCCCGAAATGGAGTGGCGGCCCGTCCGCGGCGACCTCTGCGCAGTAACCACACCTCGCACCGGGACCCCGACGCGGCCACGCCGTTAAACGACCCCCCCGCTGAACGTTGACCTCGGATCA-------------------------------------------------------------------------------------------------------TTTGAAATCCGGCCCCCGCGGCCCGAGTTGTAATTTGCAGAGGACGCTTTGGGCGCGGCGCCTTCCGAGTTCCCTGGAACGGGACGCCATAGAGGGTGAGAGCCCCGTCTGGTCGGACGCCAAGCCCGTGTAAAGCTCCTTCGACGAGTCGAGTAGTTTGGGAATGCTGCTCAAAATGGGAGGTATATGTCTTCTAAAGCTAAATATTGGCCAGAGACCGATAGCGCACAAGTAGAGTGATCGAAAGATGAAAAGCACTTTGAAAAGAGGGTTAAAAAGTACGTGAAATTGTTGAAAGGGAAGCGCCCATGACCAGACTTGGGCCCGGTGAATCACCCAGCGTTCTCGCTGGTGCACTTCGCCGGGCACAGGCCAGCATCAGCTCGGCGCGGGGGACAAAGGCGGCGGGAACGTGGCTCCCCCGGGAGTGTTATAGCCCGCCGCGCAATGCCCTGCGCCGGACTGAGGTACGCGCACC-GCAAGGATGCTGGCGTAATGGTCATCAGCGACCCGTCTTGAAACACGGACCAAGGAGTCGTCTTCGTATGCGAGTGTTCGGGTGTCAAACCCCTACGCGTAATGAAAGTGAACGCAGGTGAGAGCTTCGGCGCATCATCGACCGATCCTGATGTTCTCGGATGGATTTGAGTAGGAGCATACGGGGCCGGACCCGAAAGAAGGTGAACTATGCCTGTATAGGGTGAAGCCAGAGGAAACTCTGGTGGAGGCTCGCAGCGGTTCTGACGTGCGAATCGATCGTCAAATATGGGCATGGGGGCGAAAGACTAATCGAACCTTCTAGTAGCTGGTTTC------------------------------------------------------------CTCATCATCGCTGCCGGTACGGGTGAGTTCGAAGCTGGTATCTCCAAGGATGGCCAGACCCGTGAGCACGCTCTTCTCGCCTTCACCCTCGGCGTCAAGCAGCTCATCGTCGCCATCAATAANATGGACACCACCAAGTGGTCTGAGGCTCGTTACCAGGAGATTATCAAGGAGACTTCCAACTTCATCAAGAAGGTCGGCTACAACCCCAAGGCTGTTCCCTTCGTCCCTATCTCCGGCTTCAACGGTGACAACATGCTGGCAGCTTCTACCAACTGCCCATGGTACAAGGGCTGGGAGAAGGAGACCAAGACCGG---CAAGGCTACTGGCAAGACCCTTCTCGAGGCTATTGACGCCATCGAGCCTCCCAAGCGTCCCCTCGATAAGCCTCTCCGCCTTCCCCTCCAGGATGTCTACAAGATTGGTGGTATTGGAACGGTGCCCGTCGGTCGTGTCGAGACCGGCATTATCAAGCCCGGAATGGTCGTCACCTTTGCTCCCTCCAACGTTACCACTGAAGTCAAGTCGGTTGAGATGCACCACGAGCAGCTCCCCGAGGGTGTTCCTGGTGACAATGTTGGCTTCAACGTGAAGAACGTTTCCGTTAAGGAAATCCGTCGTGGCAACGTCGCTGGTGACTCCAAGAATGACCCCCCCATGGGCGCCGCCTCCTTCAATGCCCAGGTCATTGTCATCAACCACCCTGGTCAGATTGGCAACGGTTACGCCCCCGTTCTCGACTGCCACACTGCCCACATTGCTTGCAAGTTCTNTGAGCTT-CTTGAGAAGATCGACCGCCGTACTGGTAAGTCGGTGGAGAACAACCCCAAGTTCATCAAGTCTGGTGACTCCGCCATTGTCAAGATGGTTCCA---------------------------------------------------------------------------------------------------------------------------------------------------------------------------------------------------------------------------GATCCCGAATTCAGCGCAGCTATACGTACGCGGGATCCAAAAGCCCGATTTAAGCGCGTCTGGGCCGTTTGTAAGAAAAAAACCAAGTGTGAGAATGAGGACAGAAAAGACCCGAACAAGGAAGAGGAGTTTATACCCGGTGTCAAGAACAATGTCATGGAGGGCCATGGCGGCTGTGGCAACGTGCAGCCCCAAGTGAGACAAGCAGGCATGGCTTTGAAGGCCAACTTCAGCATCACAGGGGAAGACGGCGCCAAAGTTAAGAATCTTGTCCCCATAACTCCCGAAATGGCGCACGGCATTATGCGTCGCATCTCTGAGCGCGACCTACGCAACATGGGTCTCAACTCAGACTATGCTCGTCCCGAGTGGATGATCGTTACTGTCCTGCCTGTCCCTCCTCCTCCTGTGCGTCCTAGTATTTCCATGGATGGTACCGGTACCGGCATGAGAAACGAGGATGATTTGACGTATAAGCTTGGTGACATTATTCGCGCCAACGGCAACGTCAAGCAGGCTATCCGTGAAGGATCACCCCAGCATATTGCGCGTGATTTTGAGGAGCTGTTGCAGTACCATGTCGCTACCTA----------------------------------------------------------------------------------------------------------------------------------------------------------------------------------------------------------------------------------------------------------------------------------------------------------------AAGCCCCGTCAGCTTCATAACACGCACTGGGGCCTTGTATGCCCGGCTGAGACGCCGGAAGGTCAGGCTTGCGGTCTGGTCAAGAACTTGTCGCTTATGTGCTACGTCAGTGTCGGTTCGCCTGCAGAGCCGCTCATCGACTTCATGATCAACAGAGGCATGGAAGTCATTGAAGAGTATGAGTCCTTGAGGTATCCCCACGCAACAAAGATTTTCGTCAATGGTACATGGGTTGGCGTGCATCAAGATCCCAAACACCTTGTCGCTCAGGTCTTTGACACGCGTCGCAAGTCGTATCTGCAGTATGAAGTATCTCTAATCCGCGAAATTCGTGATCAAGAGTTCAAAATATTCTCGGATGCCGGGAGAGTTATGCGACCAGTCTTTACTGTACAGCAGGATGATGACGCCGAGACGGGTCTTGAAAAGGGACAGCTTCTGCTTACCAAGGACCTGGTGAACAAGCTAGCCGCTGAGCAGGC-CGACCCTCCCGATGAT-CCGGAATTGAAGATGGGCTGGGAGGGTCTGATCAAGGCTGGTGCCA-TCGAGTACCTGGATGCCGAAGAAGAGGAGACGTCCATGATCTGCATGACACCAGAGGATCTGGAACTTTACAGATTACAGAAGGCCGGCTTT-GCCGTAGATGACGATCCT---GGT--GATGAT-CTGAACAAG-CGCC-TGAAGACCAAGACGAATCCGACGACCCACATGTACACTCATT-GCGAAATTCACCCAAGTATGA-TCTTAGGTATTTGNGCAAGCA---------------------------------------------
BCC_72638       -----------------------------CGGAGGGA-CATTACCGAGTTCGCAACTCCC-AAACCCTCCTGTGAACATACCGATCGTTGCTTCGGCGGACTCGCCCCGGCGTCCGGACGGCCCAGCGCCGCCCGCGGCCCGGACCCAGGCGGCCGCCGGAGACC-CCCAACCTCTGTAT-TAGTCAGCATCCTCTGAATCAGCCTCAGGGCGAAACAAACGAACCAAAACTTTCAACAACGGATCTCTTGGCTCTGGCATCGATGAAGAACGCAGCGAAATGCGATAAGTAATGTGAATTGCAGAATTCAGTGAATCATCGAATCTTTGAACGCACATTGCGCCCGCCAGCACTCTGGCGGGCATGCCTGTTCGAGCGTCATTTCAACACTCGACCCCC-CCCGGGGAGGTCGGCGTTGGGGAACGGCAGCACACCGCCGGCCCCGAAATCGAGTGGCGGCCCGTCCGCGGCGACCTCTGCGCAGTAAC-ACAGCTCGCACCGGGAGCCCGACGCGGCCACGCCGTAAAACACCCA--CCTCTGAACGTTGACCTCGGATCAGGTAGGAATACCCGCTGAACTTAAGCATATCAA---TAAGCGGAGGAAAAGAAACCAACAGGGATTGCCCCAGTAACGGCGAGTGAAGCGGCAACAGCTCAAATTTGAAATCTGGCCCCC-GGGTCCGAGTTGTAATTTGCAGAGGACGCTTTTGGCGAGGTGCCTTCCGAGTTCCCTGGAACGGGACGCCACAGAGGGTGAGAGCCCCGTCTGGTCGGACACCGAGCCTCTGTAAAGCTCCTTCGACGAGTCGAGTAGTTTGGGAATGCTGCTCAAAATGGGAGGTATATGTCTTCTAAAGCTAAATATTGGCCAGAGACCGATAGCGCACAAGTAGAGTGATCGAAAGATGAAAAGCACTTTGAAAAGAGGGTTAAAAAGTACGTGAAATTGTTGAAAGGGAAGCGCCCATGACCAGACTTGGGCCCGGTGAATCACCCAGCGTTCTCGCTGGTGCACTTTGCCGGGCACAGGCCAGCATCAGTTTGGCGCGGGGGAAAAAGGCTCTGGGAATGTGGCTCCCCCGGGAGTGTTATAGCCCACCGCGTAATACCCTGCGCCGGACTGAGGTACGCGCACC-GCAAGGATGCTGGCGTAATGGTCATCAGCGACCCGTCTTGAAACACGGACCAAGGAGTCGTCTTCGTATGCGAGTGTTCGGGTGCCAAACCCCTACGCGTAATGAAAGTGAACGCAGGTGAGAGCTTCGGCGCATCATCGACCGATCCTGATGTTCTCGGATGGATTTGAGTAAGAGCATACGGGGCCGGACCCGAAAGAAGGTGAACTATGCCTGTATAGGGTGAAGCCAGAGGAAACTCTGGTGGAGGCTCGCAGCGGTTCTGACGTGCGAATCGATCGTCAAATATGGGCATGGGGGCGAAAGACTAATCGAACCTTCTAGTAGCTGGTTTCCGCCAAGTTCCCT---CAAGAACATGATTACTGGTACTTCCCAGGCCGATTGCGCTAT-TCTCATCATTGCTGCCGGTACTGGTGAGTTCGAGGCTGGTATCTCCAAGGATGGCCAGACTCGTGAGCACGCTCTCCTCGCTTTCACCCTTGGTGTCAAGCAGCTCATTGTTGCCATCAACAAGATGGACACTGCTCAGTGGGCCGAGGCTCGTTACCAGGAAATTATCAAGGAGACCTCCAACTTCATCAAGAAGGTTGGCTACAACCCCAAGACTGTTGCCTTCGTTCCCATCTCGGGCTTCAACGGCGACAACATGCTTACTGCCTCCTCCAACTGCCCCTGGTACAAGGGCTGGGAGAAGGAGACCAAGGCTGG---CAAGTCTACTGGCAAGACCCTCCTCGAGGCTATCGACGCCATCGAGCCTCCCAAGCGTCCCCTCGACAAGCCCCTCCGTCTTCCCCTCCAGGATGTCTACAAGATTGGTGGTATCGGAACGGTGCCCGTCGGTCGTGTTGAGACTGGTATCATCAAGCCCGGCATGGTCGTCACCTTCGCTCCCGCTGGTGTCACCACTGAAGTCAAGTCCGTCGAGATGCACCACGAGCAGCTGCCCGAGGGTGTTCCCGGTGACAACGTCGGCTTCAACGTGAAGAACGTTTCCGTCAAGGAAATTCGTCGTGGTAACGTTGCTGGTGACTCCAAGAACGACCCCCCCAAGGGCTCTGCTTCTTTCAACGCCCAGGTTATTGTCATCAACCACCCTGGTCAGATTGGTAACGGTTACGCCCCCGTTCTCGACTGCCACACTGCCCACATTGCTTGCAAGTTCTCCGAGCTC-CTCGAGAAGATCGACCGCCGTACTGGTAAGTCGGTTGAGAACAACCCCAAGTTCATCAAGTCTGGTGATTCCGCCATCGTCAAGATGGTTCCCTCCAAGCCCATGTGCGTTGAGGCTT-----------------------------------------------------------------GTGAAAAAGATTCTGGAGATTGTCTGCCACAATTGTAGCAAAGTTTTGGCCGATGAAGTTGGTCTTACCTTCACTC---GAAGTTTTT----GATC-TTGCTGGACGCTAAC--GTGAACCCTCAGAGCGATCCCGAGTTTGTCGCAGCCGTCAACACGCGCGATCCAAAAACACGATTTAAGCGCATCTGGGCCGTGTGCAAGAAGAAGCGCAAGTGTGAAAATGAGGACAGGCAAGATAAAAACAAGGATGAAGAGTTTGCCCCGGGTGTCAAAAG---TGTTTTCGAAGGACACGGTGGATGCGGCAACATGCAGCCGCAGGTAAGACAAGCCGCGCTGCAGCTCAAGGCCGCTTTCGATATTGCTACGGAAGATGGCCCCAAGAGGAAGGAGACCATCAATATTAGCGCCGAAATGGCGCATGGTATTCTGCGCCGCATTTCTGAACGCGACCTGCACAACATTGGTCTGAACTCGGACTACGCCCGCCCTGAGTGGATGATTGTCACCGTTCTTCCCGTTCCACCGCCTCCCGTGCGCCCTAGTATTTCCATGGATGGTACCGGCACCGGCATGAGAAATGAGGACGACTTGACATACAAGCTTGGCGACATCATTCGTGCCAACGGAAATGTCAAGCAGGCCATTCGCGAAGGATCACCACAACACATTGCACGTGATTTTGAAGAGCTGCTGCAGTATCATGTTGCCACCTATATGGA----------------------------------------------------------------------------------------------------------------------------------------------------------------------------------------------------ACTGCAGGTGTATCCCAGGTTTTGGATCGCTACACATTTGCCTCAACGCTTTCTCATCTTCGACGTACTAATACGCCCATTGGCAGAGATGGAAAACTTGCAAAACCTCGTCAGCTTCACAATACTCATTGGGGTCTTGTCTGCCCCGCTGAGACTCCTGAAGGCCAGGCTTGTGGTCTTGTCAAGAACCTGTCTCTTATGTGCTACGTCAGCGTTGGTTCGCCCGCCGAGCCACTCATTGACTTCATGATCAATAGGGGTATGGAAGTCATCGAAGAGTACGAACCACTCAGATATCCGCATGCTACCAAGATCTTTGTCAATGGAACATGGGTTGGAGTTCACCAAGACCCCAAACACCTTGTGGAACAGGTACTTGAGACTCGTCGCAAGTCCTACCTGCAGTATGAGGTGTCTCTCATCAGAGAGATTCGTGATCAAGAATTTAAGATCTTCTCTGACGCCGGCCGAGTCATGCGGCCCGTTTTCACAGTGCAAAAGGAAGACGATTTGAAGACTGGGCTTTTAAAGGGTCAACTCGGTCTGACCAAGGATCTAGTCAACAAATTAGCGCAAGAGCAAGC-TGATCCGCCTGATGAT-CCTGAAATGAAAATGGGCTGGGAGGGTTTGATAAAAGCTGGCGCAA-TTGAGTACCTAGATGCCGAAGAAGAGGAAACATCAATGATTTGCATGACTCCGGAGGATCTGGAGCTCTATAGACTTCAGAAAGCCGGGACA-CCTTTCGAGGACGACTCC---AGC--GATGAT-CCGAACAAG-CGCC-TGAAGACAAAAATGAACCCAACAACTCACATGTACACTCATT-GTGAAATTCATCCAAGTATGA-TTTTAGGTATCTGCGCAAGCATCATTMMGTTCCCAGACCACAA-----------------------
BRIP_72646a     TCGTAACAAGGTCTCCGTTGGTGAACCAGCGGAGGGATCATTACAGAGTTTACAACTCCC-AAACCCAAATGTGAACATACCAATCGTTGCTTCGGCGGACCCGCCCCGGCGTCCGGATGGCCCCACGCCGTCCGCGGCCCGGACCCAGGCGGCCGCCGGAGACCACCAAAACTTTTTGTATTCTCAGTTTCTTCTGAATCCGCCGCAAGGCAAAACAAATGAATCAAAACTTTCAACAACGGATCTCTTGGTTCTGGCATCGATGAAGAACGCAGCGAAATGCGATAAGTAATGTGAATTGCAGAATTCAGTGAATCATCGAATCTTTGAACGCACATTGCGCCCGCCAGCATTCTGGCGGGCATGCCTGTTCGAGCGTCATTTCAACCCTCGAGCTCCCTTTGGGGAGCCCGGCGTTGGGGATCGGCTGT--ACCGCCGGCCCCGAAATGGAGTGGCGGCCCGTCCGCGGCGACCTCTGCGTAGTAGCAACACCTCGCACCGGAACCCCGACGTGGCCACGCCGTAAAACACCCCACTTTCTGAACGTTGACCTCGGATCAGGTAGGAATACCCGCTGAACTTAAGCATATC-----??????????????????????????????????????????????????????????????????????????????????????????????????????????????????????????????????????????????????????????????????????????????????????????????????????????????????????????????????????????????????????????????????????????????????????????????????????????????????????????????????????????????????????????????????????????????????????????????????????????????????????????????????????????????????????????????????????????????????????????????????????????????????????????????????????????????????????????????????????????????????????????????????????????????????????????????????????????????????????????????????????????????????????????????????????????????????????????????????????????????????????????????????????????????????????????????????????????????????????????????????????????????????????????????????????????????????????????????????????????????????????????????CATCAAGAACATGATTACTGGTACTTCCCAGGCCGATTGCGCTAT-TCTCATCATTGCCGCCGGTACTGGTGAGTTCGAGGCTGGTATCTCCAAGGATGGCCAGACCCGTGAGCACGCTCTGCTCGCCTACACCCTCGGTGTCAAGCAGCTCATCGTCGCCATCAACAAGATGGACACCACCAAGTGGTCTGAGGATCGTTTCAACGAAATCATCAAGGAGACCTCTTCCTTCATCAAGAAGGTCGGCTACAACCCCAAGACTGTTGCCTTCGTCCCCATCTCTGGCTTCAACGGCGACAACATGCTTGAGCCCTCCACCAACTGCCCCTGGTACAAGGGTTGGGAGAAGGAGACCAAGGCTGG---CAAGTCCACCGGCAAGACCCTTCTCGAGGCCATCGACTCCATCGAGCCCCCCAAGCGTCCCCTCGACAAGCCCCTCCGTCTTCCCCTCCAGGATGTCTACAAGATTGGTGGTATCGGAACGGTGCCCGTCGGCCGTGTCGAGACCGGTATCATCAAGCCCGGCATGGTCGTCACCTTCGCTCCCTCCAACGTCACCACTGAAGTCAAGTCCGTCGAGATGCACCACGAGCAGCTGCCCGAGGGTGTTCCCGGTGACAACGTCGGCTTCAACGTGAAGAACGTCTCCGTCAAGGATATCCGCCGTGGTAACGTTGCCGGTGACTCCAAGAACGACCCCCCCATGGCCGCCGCCTCTTTCCAGGCCCAGGTCATTGTCATCAACCACCCTGGCCAGATCGGTAACGGTTACGCCCCCGTTCTTGACTGCCACACTGCCCACATTGCCTGCAAGTTCGACACCCTC-GAGGAGAAGATCGACCGCCGTACCGGTAAGGCCACTGAGACCAACCCCAAGTTCATCAAGTCTGGTGATTCCGCCATCGTCAAGATGGTTCCCTCCAAGCCCATGTGCGTTGAGGCTTTCACCGACTACCCCCCTCTGGGCCGTTTCGCCGTCCGTGACATGCGTCA-------???????????????????????????????????????????????????????????????????????????????????????????????????????????????????????????????????????????????????????????????????????????????????????????????????????????????????????????????????????????????????????????????????????????????????????????????????????????????????????????????????????????????????????????????????????????????????????????????????????????????????????????????????????????????????????????????????????????????????????????????????????????????????????????????????????????????????????????????????????????????????????????????????????????????????????????????????????????????????????????????????????????????????????????????????????????????????????????????????????????????????????????????--------------------------------------------------------------------------------------------------------------------------------------------------------------------------------------------------------------------------------------ATTCGCCTCCACGCTCTCTCATCTTCGTCGTACCAACACCCCGATCGGTCGAGATGGTAAATTGGCGAAACCTCGTCAGCTTCACAACACGCATTGGGGTCTTGTCTGCCCGGCAGAGACTCCTGAAGGTCAAGCCTGCGGTCTGGTGAAGAACTTGTCGCTCATGTGCTATGTCTCTGTAGGCTCGCCTGCTGAGCCTCTAATCGACTTCATGATCAACAGAGGCATGGAGGTTATTGAAGAATACGAGCCTCTCCGCTATCCGCACGCTACCAAAATCTTTGTCAACGGCACGTGGGTCGGTGTGCACCAAGACCCCAAGCATCTCGTCAACCAAGTCTTTGATACTCGTCGTAAATCTTATTTACAGTACGAGGTTTCACTCATTCGTGAAATCCGTGACCAGGAGTTCAAGATCTTTTCTGATGCGGGCAGAGTCATGCGACCCGTTTTCACTGTTCAGCAGGAAGATGATGCCGAGACTGGCCTGGAGAAGGGTCAACTTGTCCTCACCAAGGACCTTGTCAACAAACTGGCTGAAGAGCAGGC-CGACCCACCTGACGAC-CCAGAGATGAAAATTGGCTGGGAAGGTCTGATCAAGGCGGGCGCTA-TTGAATATCTTGACGCCGAAGAAGAAGAGACGTCCATGATCTGTATGACTCCAGAAGATTTGGAGCTTTACAGACTGCAGAAGGCTGGTGTT-GCTGTGGACGATGATCCC---GGC--GATGAT-CCGAACAAA-CGAC-TGAAGACCAAGACCAACCCGACAACCCACATGTACACTCACT-GCGAAATTCACCCAAGTATGA-TTTTGGGTATTTGCGCCAGCATTATCCCTTTCCCTGATCACAACCAGGTAAGATGA-CTGCAACTG
BRIP_72656a     TCGTAACAAGGTCTCCGTTGGTGAACCAGCGGAGGGATCATTACAGAGTTTACAACTCCC-AAACCCTTATGTGAACATACCTACAGTTGCTTCGGCGGACTCGCCCCGGCGTCCGGACGGCCCTGCGCCGCCCGCGGCCCGGACCCAGGCGGCCGCCGGAGACC-ACCAAACTCTTTGTATCAGCAGTCTCTTCTGAATCCGCCGCAAGGCAAAACAAATGAATCAAAACTTTCAACAACGGATCTCTTGGTTCTGGCATCGATGAAGAACGCAGCGAAATGCGATAAGTAATGTGAATTGCAGAATTCAGTGAATCATCGAATCTTTGAACGCACATTGCGCCCGCCAGCATTCTGGCGGGCATGCCTGTTCGAGCGTCATTTCAACCCTCGACGCCCCCTTGGGGGCATCGGCGTTGGGGACCAGCAGCATACCGCTGGCCCCGAAATGGAGTGGCGGCCCGTCCGCGGCGACCTCTGCGTAGTAGT-CCAACTCGCACCGGAACCCCGACGTGGCCACGCCGTAAAACACCCCACTTTCTGAACGTTGACCTCGGATCAGGTAGGAATACCCGCTGAA-------------------------GGAAAAGAAACCAACAGGGATTGCCCCAGTAACGGCGAGTGAAGCGGCAACAGCTCAAATTTGAAATCTGGCCCTC-GGGTCCGAGTTGTAATTTGTAGAGGATGCTTTTGGCGAGGTGCCTTCCGAGTTCCCTGGAACGGGACGCCATAGAGGGTGAGAGCCCCGTCTGGTCGGATACCAAGCCTCTGTAAAGCTCCTTCGACGAGTCGAGTAGTTTGGGAATGCTGCTCAAAATGGGAGGTATATGTCTTCTAAAGCTAAATATTGGCCAGAGACCGATAGCGCACAAGTAGAGTGATCGAAAGATGAAAAGCACTTTGAAAAGAGGGTTAAAAAGTACGTGAAATTGTTGAAAGGGAAGCGCCTATGACCAGACTTGGGCCCGGTGAATCATCCAGCGTTCTCGCTGGTGCACTTTGCCGGGCACAGGCCAGCATCAGTTTGGCGCGGGGGATAAAGGCTTTGGGAATGTGGCTCCCTCGGGAGTGTTATAGCCCATTGCGCAATACCCTGCGCCGGACTGAGGTACGCGCATT-GCAAGGATGCTGGCGTAATGGTCATCAGCGACCCGTCTTGAAACACGGACCAAGGAGTCGTCTTCGTATGCGAGTGTTCGGGTGTCAAACCCCTACGCGTAATGAAAGTGAACGCAGGTGAGAGCTTCGGCGCATCATCGACCGATCCTGATGTTCTCGGATGGATTTGAGTAAGAGCATACGGGGCCGGACCCGAAAGAAGGTGAACTATGCCTGTATAGGGTGAAGCCAGAGGAAACTCTGGTGGAGGCTCGCAGCGGTTCTGACGTGCGAATCGATCGTCAAATATGGGCATGGGGGCGAAAGACTAATCGAA------------------------------------------------------------------------------TCTCATCATTGCCGCCGGTACTGGTGAGTTCGAGGCTGGTATCTCCAAGGATGGCCAGACCCGTGAGCACGCTCTTCTTGCTTTCACCCTCGGTGTCAAGCAGCTCATTGTCGCCATCAACAAGATGGACACTGCTCAGTGGGCCGAGGCTCGTTACCAGGAAATCATCAAGGAGACCTCTTCCTTCATCAAGAAGGTCGGCTACAACCCCGCTACCGTCGCCTTCGTCCCCATCTCCGGCTTCAACGGTGACAACATGCTTACTGCCTCCACCAACTGCCCCTGGTACAAGGGTTGGTCGAGGGAGACCAAGACCGG---CAAGTACTCCGGCAAGACCCTCCTCGAGGCCATCGACTCCATCGAGCCCCCCACGCGTCCCTCCAACAAGCCCCTCCGTCTTCCCCTTCAGGATGTCTACAAGATCGGTGGTATCGGAACGGTGCCCGTCGGTCGTGTCGAGACCGGTGTCATCAAGCCTGGTATGGTCGTCACCTTCGCCCCCGCCAATGTCACCACTGAAGTCAAGTCCGTCGAGATGCACCACGAGCAGCTCGCTGAGGGTGTTCCCGGTGACAACGTCGGCTTCAACGTGAAGAACGTTTCCGTCAAGGAAATCCGTCGTGGTAACGTCGCTGGTGACAGCAAGAACGACCCCCCCATGGGTGCCGCTTCTTTCACCGCCCAGGTCATTGTCATCAACCACCCCGGCCAGATTGGTAACGGTTACGCCCCCGTCCTCGATTGCCACACTGCCCACATTGCTTGCAAGTTCGACACGCTC-CTCGAGAAGATCGACCGCCGTACCGGTAAGTCGGTTGAGAACGAGCCCAAGTTCATCAAGTCTGGTGACGCCGCCATCGTCAAGATGGTTCCCTCCAAGCCCATGTGCGTTGAGACTTTCACCGAGTACCCCCCTCTGGGCCGTTTCGCCGTCCGTGACATGCGTC--------???????????????????????????????????????????????????????????????????????????????????????????????????????????????????????????????????????????????????????????????????????????????????????????????????????????????????????????????????????????????????????????????????????????????????????????????????????????????????????????????????????????????????????????????????????????????????????????????????????????????????????????????????????????????????????????????????????????????????????????????????????????????????????????????????????????????????????????????????????????????????????????????????????????????????????????????????????????????????????????????????????????????????????????????????????????????????????????????????????????????????????????????-----------------------------------------------------------------------------------------------------------------------------------------------------------------------------------------------------------------------GTTGAACCGATACACATTTGCATCAACACTCTCCCATCTTCGGCGTACCAACACACCTATTGGTAGGGACGGCAAACTGGCGAAACCTCGCCAACTCCACAACACTCATTGGGGCCTTGTCTGCCCAGCTGAGACCCCTGAAGGCCAAGCTTGTGGTCTCGTGAAGAATTTGTCTCTCATGTGTTATGTCAGTGTCGGCTCGCCTGCCGAGCCCCTTATCGACTTCATGATCAATAGAGGGATGGAAGTCATTGAAGAGTATGAGCCCCTGAGATATCCGCACGCCACCAAGATTTTCGTCAATGGTACTTGGGTTGGTGTTCACCAAGATCCAAAGCACCTTGTCAGCCAAGTATTCGATACACGTCGCAAGTCATACCTGCAATATGAAGTGTCTCTGATCAGAGAAATTCGTGATCAGGAATTCAAAATCTTCTCGGATGCTGGTCGAGTCATGCGACCAGTCTTCACCGTTGCACAGGAAGATGAAGCAGAAACTGGCCTGGAAAAGGGCCAGCTCATGTTGACTAAGGATTTGGTCAACAGACTGGCGCAAGAACAAGC-TGATCCACCAGACGAC-CCTGAACTGAAGCTGGGCTGGGAAGGTTTGATCAAAGCGGGCGCGA-TCGAGTATCTGGATGCCGAGGAAGAGGAGACTTCAATGATTTGCATGACTCCAGAAGACTTGGAGCTCTATCGACTCCAGAAGGCAGGTGTG-GCCATCGATGATGATCCT---GGC--GATGAC-ATGAACAAG-CGTT-TGAAGACAAAGACAAACCCAACCACGCACATGTACACTCACT-GCGAAATCCACCCAAGTATGA-TTTTGGGTATTTGTGCAAGCATTATTCCGTTCCCAGATCACAACCAGGTAAGCATT----------
BTCC_F35        -----------TCTCCGTTGGTGAACCAGCGGAGGGATCATTACAGAGTTTACAACTCCCAAAACCCAAATGTGAACATACCAATCGTTGCTTCGGCGGACCCGTCCCGGCGTCCGGATGGCCCTGTGCCGTCCGCGGCCCGGACCCAGGCGGCCGCCGGGGACCACCAAAACTTTTTGTATTCTCAGTTTCTTCTGAATCCGCCGCAAGGCAAAACAAATGAATCAAAACTTTCAACAACGGATCTCTTGGTTCTGGCATCGATGAAGAACGCAGCGAAATGCGATAAGTAATGTGAATTGCAGAATTCAGTGAATCATCGAATCTTTGAACGCACATTGCGCCCGCCAGCATTCTGGCGGGCATGCCTGTTCGAGCGTCATTTCAACCCTCGAGCTCCCTTTGGGGAGCCCGGCGTTGGGGATCGGCTGT--ACCGCCGGCCCCGAAATGGAGTGGCGGCCCGTCCGCGGCGACCTCTGCGTAGTAACAACCACTCGCACCGGAACCCCGACGTGGCCACGCCGTAAAACACCCCACTTTCTGAACGTTGACCTCGGATCAGGTAGGAATACCCGCTGAACTTAAGCATATCAATAA??????????????????????????????????????????????????????????????????????????????????????????????????????????????????????????????????????????????????????????????????????????????????????????????????????????????????????????????????????????????????????????????????????????????????????????????????????????????????????????????????????????????????????????????????????????????????????????????????????????????????????????????????????????????????????????????????????????????????????????????????????????????????????????????????????????????????????????????????????????????????????????????????????????????????????????????????????????????????????????????????????????????????????????????????????????????????????????????????????????????????????????????????????????????????????????????????????????????????????????????????????????????????????????????????????????????????????????????????????????????????????????????????????????????????????????????????????????????????????????????????????????????????????????????????????????????????????????????????????????????????????????????????????????????????????????????????????????????????????????????????????????????????????????????????????????????????????????????????????????????????????????????????????????????????????????????????????????????????????????????????????????????????????????????????????????????????????????????????????????????????????????????????????????????????????????????????????????????????????????????????????????????????????????????????????????????????????????????????????????????????????????????????????????????????????????????????????????????????????????????????????????????????????????????????????????????????????????????????????????????????????????????????????????????????????????????????????????????????????????????????????????????????????????????????????????????????????????????????????????????????????????????????????????????????????????????????????????????????????????????????????????????????????????????????????????????????????????????????????????????????????????????????????????????????????????????????????????????????????????????????????????????????????????????????????????????????????????????????????????????????????????????????????????????????????????????????????????????????????????????????????????????????????????????????????????????????????????????????????????????????????????????????????????????????????????????????????????????????????????????????????????????????????????????????????????????????????????????????????????????????????????????????????????????????????????????????????????????????????????????????????????????????????????????????????????????????????????????????????????????????????????????????????????????????????????????????????????????????????????????????????????????????????????????????????????????????????????????????????????????????????????????????????????????????????????????????????????????????????????????????????????????????????????????????????????????????????????????????????????????????????????????????????????????????????????????????????????????????????????????????????????????????????????????????????????????????????????????????????????????????????????????????????????????????????????????????????????????????????????????????????????????????????????????????????????????????????????????????????????????????????????????????????????????????????????????????????????????????????????????????????????????????????????????????????????????????????????????????????????????????????????????????????????????????????????????????????????????????????????????????????????????????????????????????????????????????????????????????????????????????????????????????????????????????????????????????????????????????????????????????????????????????????????????????????????????????????????????????????
CBS101270       ???????????????????????????????????????????????????????????????????????????????????????????????????????????????????????????????????????????????????????????????????????????????????????????????????????????????????????????????????????????????????????????????????????????????????????????????????????????????????????????????????????????????????????????????????????????????????????????????????????????????????????????????????????????????????????????????????????????????????????????????????????????????????????????????????????????????????????????????????????????????????????????????????????????????????????----------------------------------------------------------------------------------------------------------------------------GTGCCTTCCGAGTTCCCTGGAACGGGACGCCATANAGGGTGAGAGCCCCGTCTGGTCGGATACCAAGCCTCTGTAAAGCTCCTTCGACGAGTCGAGTAGTTTGGGAATGCTGCTCAAAATGGGAGGTATATGTCTTCTAAAGCTAAATATTGGCCAGAGACCGATAGCGCACAAGTAGAGTGATCGAAAGATGAAAAGCACTTTGAAAAGAGGGTTAAAAAGTACGTGAAATTGTTGAAAGGGAAGCGCCTATGACCAGACTTGGGCCCGGTGAATCATCCAGCGTTCTCGCTGGTGCACTTTGCCGGGCACAGGCCAGCATCAGTTTGGCGCGGGGGATAAAGGCTTTGGGAATGTGGCTCCCTCGGGAGTGTTATAACCCATTGCGCAATACCCTGCGCCGGACTGAGGTACGCGCATC-GCAAGGATGCTGGCGTAATGGTCATCAGCGACCCGTCTTGAAACACGGACCAAGGAGTCGTCTTCGTATGCGAGTGTTCGGGTGTCAAACCCCTACGCGTAATGAAAGTGAACGCAGGTGAGAGCTTCGGCGCATCATCGACCGATCCTGATGTTNTCGGATGNATTTGAGTAAGAGCATACGGGGCCGGNNCCGAAAGAAG---------------------------------------------------------------------------------------------------------------------------------------------------ATCAAGAACATGATTACTGGTACTTCTCAGGCCGATTGCGCTAT-TCTCATCATTGCCGCTGGTACTGGTGAGTTCGAGGCTGGTATCTCCAAGGATGGCCAGACTCGTGAGCACGCTCTCCTCGCTTTCACTCTCGGTGTCAAGCAGCTCATCGTTGCCATCAACAAGATGGACACTGCTCAGTGGGCCGAGGCCCGTTACCAGGAGATTATCAAGGAGACCTCCAACTTCATCAAGAAGGTCGGCTACAACCCCAAGACTGTTGCCTTCGTCCCCATCTCCGGCTTCAACGGCGACAACATGCTTACTGCCTCCTCCAACTGCCCCTGGTACAAGGGTTGGGAGAAGGAGACCAAGGCTGG---CAAGTCTACCGGCAAGACCCTTCTCGAGGCCATTGACTCCATTGAGCCCCCCAAGCGTCCCTCCGACAAGCCCCTCCGTCTTCCCCTCCAGGATGTCTACAAGATTGGTGGTATCGGAACGGTGCCCGTCGGCCGTGTCGAGACTGGTGTCATCAAGCCCGGCATGGTTGTCACCTTCGCTCCCGCCAACGTCACCACTGAAGTCAAGTCCGTTGAGATGCACCACGAGCAGCTTTCCGAGGGTACCCCCGGTGACAACGTCGGCTTCAACGTGAAGAACGTCTCCGTCAAGGATATCCGTCGTGGTAACGTTGCTGGTGACTCCAAGAACGACCCCCCCCAGGGTGCCGCTTCCTTCAACGCCCAGGTCATTGTCATCAACCACCCTGGCCAGATCGGTAACGGTTACGCCCCCGTCCTCGATTGCCACACTGCCCACATTGCTTGCAAGTTCTCCGAGCTC-CTCGAGAAGATCGACCGCCGTACTGGTAAGTCGGTTGAGAACAACCCCAAGTTCATCAAGGCTGGTGACTCCGCCATCGTCAAGATGGTTCCCTCCAAGCCCATGTGCGTTGAGGCTTTCACCGACTACCCCCCTCTGGGCCGTTTCGCCGTCCGTGACATGCGTTARACCGTGATCAAGAAAGTGAAGAAGGTTTTGGAGATTGTCTGCCACAACTGCAGCAAAGTGTTGGCCGATGAAGTTGGTCTTCCCTTTAGTCCAAGCAGC-TTT----GCGC-TCACTGGATGCTAAC---AAAACTCTCAGAGCGATCCTGAATTCGTCCAAGCTATTCATACCCGCGATCCGAAAGTCCGATTCAAGCGCGTCTGGGCCGTCTGCAAGAAGAAGCGCAAGTGTGAGAACGAGGACAGACAAGACAAGAACAAGGAGGAGGAGTTTGCTCCTGGCATGAAGAACGTCGTTTTGGAAGGCCATGGTGGATGCGGCAATATGCAGCCGCAGGTAAGACAGGCCGCGCTGCAACTCAAGGCTGCTTTCGAAGTGACTTCGGAAGACGGCCCCAAGAGAAAGGAGACCGTCAATATTACCGCCGAAATGGCGCACGGTATCCTTCGCCGCATCTCTGAGCGCGATCTGCACAACATGGGCCTCAACTCCGACTATGCTCGTCCCGAGTGGATGATCATCACTGTTCTGCCTGTCCCTCCCCCTCCCGTGCGTCCTAGTATCTCCATGGATGGTACCGGTACCGGCATGAGAAACGAAGACGATTTGACTTACAAGCTTGGTGATATCATTCGCGCCAACGGTAACGTCAAGCAAGCTATCCGCG--------------------------------------------------------------------------------------CTCTTCCGTGGTATCATGCGCCGGATGCACTCCGAGCTTGCCAACTATCTTCGACGCTGTGTTGAGGGTAACCGTCATTTCAATTTGGCTGTTGGTATCAAGCCTGGTACACTGTCAAACGGTCTGAAGTACTCTCTTGCCACTGGTAACTGGGGTGACCAAAAGAAGGCTATGAGCTCAACTGCTGGTGTGTCCCAAGTGTTGAACCGATATACCTTCGCCTCGACACTTTCCCATCTTCGACGTACCAATACACCCATCGGCAGAGATGGCAAGCTGGCAAAACCTCGTCAACTTCATAATACACATTGGGGTCTTGTTTGCCCGGCCGAGACGCCTGAGGGCCAAGCCTGTGGTCTCGTCAAAAACCTGTCTCTTATGTGCTATGTCAGTGTTGGTTCGCCCGCTGAGCCGCTCATCGACTTCATGATCAACAGAGGTATGGAGGTTATTGAAGAGTACGAACCGCTTAGATATCCTCACGCCACCAAGATCTTCGTCAACGGTACCTGGGTTGGTGTTCATCAAGACCCAAAGCACCTCGTCAACCAGGTGTTCGACACACGTCGCAAGTCTTACTTGCAGTATGAGGTGTCTCTCATCAGAGAAATTCGTGACCAAGAGTTCAAAATCTTCTCCGATGCTGGCCGCGTCATGCGACCAGTATTCACTGTGGCACAAGAAGACGAAGCAGAGACGGGCTTGGAGAAGGGTCAACTCGTTCTGACCAAAGAATTGGTCAACAAACTTGCGCAGGAACAAGC-CGACCCACCGGATGAC-CCAGAGTTGAAGATGGGCTGGGAGGGTTTGATCAAAGCTGGTGCGA-TCGAATATCTGGATGCTGAAGAAGAGGAGACGTCAATGATCTGCATGACGCCAGAAGATTTGGAGCTTTACAGACTTCAAAAGGCGGGCGTG-GCTGTTGATGATGACCCC---GGC--GATGAC-ATGAACAAA-CGTC-TGAAGACAAAGACAAACCCCACGACTCACATGTACACCCACT-GTGAAATTCATCCAAGTATGA-------------------------------------------------------------------
CBS164_70       ---------------------------------------ATTACAGAGTTTACAACTCCC-AAA-CCCTATGTGAACATACCTATTGTTGCTTCGGCGGACCCGCCCCGGCGTCCGGACGACCTAGCGTCGCCCGCGGCCCGGGCTCAGGCGGCCGCCGGAGACC-ACCAAACTCTTTGTATTATGAGAATCTTCTGAATTCGCCGCAAGGCAAAACAAATGAATCAAAACTTTCAACAACGGATCTCTTGGTTCTGGCATCGATGAAGAACGCAGCGAAATGCGATAAGTAATGTGAATTGCAGAATTCAGTGAATCATCGAATCTTTGAACGCACATTGCGCCCGCCAGCATTCTGGCGGGCATGCCTGTTCGAGCGTCATTTCAACCCTCGACTTCCCTTTGGGGAAATCGGTGTTGGGGATCGGCAGCAC-TAGCCGGCCCCGAAATGGAGTGGCGGCCCGTCCGCGGCGACCTCTGCGTAGTAAC-TCAACTCGCACCGGAACCCCGACGTGGCCACGCCGTAAAACACCCAACTTTCTGAACGTTGACCTCGGATCAGGTAGGAATACCCG---------------------------------------------------------------------TGAAGCGGCAACAGCTCAAATTTGAAATCTGGTCCCCAGGGCCCGAGTTGTAATTTGTAGAGGATGCTTTTGGCAAGGTGCCTTCCGAGTTCCCTGGAACGGGACGCCATAGAGGGTGAGAGCCCCGTCTGGTCGGATACCGCGCCTCTGTAAAGCTCCTTCGACGAGTCGAGTAGTTTGGGAATGCTGCTCAAAATGGGAGGTATATGTCTTCTAAAGCTAAATATTGGCCAGAGACCGATAGCGCACAAGTAGAGTGATCGAAAGATGAAAAGCACTTTGAAAAGAGGGTTAAAAAGTACGTGAAATTGTTGAAAGGGAAGCGCCTATGACCAGACTTGGGCCCGGTGAATCATCCAGCGTTCTCGCTGGTGCACTTTGCCGGGCACAGGCCAGCATCAGTTTGGCGCGGGGGATAAAGGCTTTGGGAATGTGGCTCCCTCGGGAGTGTTATAGCCCATTGTGTAATACCCTGCGCCGGACTGAGGTACGCGCATTTGCAAGGATGCTGGCGTAATGGTCATCAGCGACCCGTCTTGAAACACGGACCAAGGAGTCGTCTTCGTATGCGAGTGTTCGGGTGTCAAACCCCTACGCGTAATGAAAGTGAACGCAGGTGAGAGCTTCGGCGCATCATCGACCGATCCTGATGTTCTCGGATGGATTTGAGTAAGAGCATACGGGGCCGGACCCGAAAGAAGGTGAACTATGCCTGTATAGGGTGAAGCCAGAGGAAACTCTGGTGGAGGCTCGCAGCGGTTCTGACGTGCGAATCGATCGTCAAATATGGGCATGGGGGCGAAAGACTAATCGAACCTTCTAGTAGCTGGTTTCCGCCGAAGTTTCC----------------------------------------GCTAT-TCTCATCATTGCCGCCGGTACTGGTGAGTTCGAGGCTGGTATCTCCAAGGATGGCCAGACCCGTGAGCACGCTCTTCTCGCCTTCACCCTCGGTGTCAAGCAGCTCATTGTTGCCATCAACAAGATGGACACTGCCAAGTGGGCCGAGGCTCGTTACCAGGAGATTATCAAGGAGACCTCCAACTTCATCAAGAAGGTCGGCTACAACCCCAAGACTGTTGCCTTCGTCCCCATCTCCGGCTTCAACGGCGACAACATGCTCGAGGCCTCCACCAACTGCCCCTGGTACAAGGGTTGGGAGAAGGAGACCAAGGCCGG---CAAGTCCACTGGCAAGACCCTCCTCGAGGCCATCGACGCCATCGAGGCCCCCAAGCGTCCCACCGACAAGGCCCTCCGTCTTCCCCTCCAGGATGTCTACAAGATCGGTGGTATCGGAACGGTGCCCGTCGGTCGTGTCGAGACTGGTATCATCAAGCCCGGCATGATCGTCACCTTCGCTCCCGCCAACGTCACCACTGAAGTCAAGTCCGTCGAGATGCACCACGAGCAGATGCCCGCTGGTATGCCCGGTGACAACGTCGGCTTCAACGTCAAGAACGTCTCCGTCAAGGAGATCCGTCGTGGCAACGTTGCCGGTGACTCCAAGAACGACCCCCCCAGCGGTGCCGCTTCCTTCAACGCCCAGGTCATTGTCATCAACCACCCTGGTCAGATCGGTAACGGTTACGCCCCCGTTCTCGATTGCCACACTGCCCACATTGCCTGCAAGTTCTCCGAGCTC-CTCGAGAAGATCGACCGCCGTACCGGTAAGTCGGTTGAGAACAACCCCAAGTTCATCAAGTCTGGTGACTCCGCCATTGTCAAGATGGTTCCCTCCAAGCCCATGTGCGTTGAGGCT---------------------------------------------------------------------------------------------------------------TTGGCCGATGAAGTTGGTCTTCCCTTTTCTCCATG-AGCTTTG----GCGC-TTGCTGGATGCTAAC--ATGACCTCTCAGAGCGATCCCGAATTCGTCCAAGCGATTCATACGCGTGATCCGAAAGTCCGATTCAAGCGCGTCTGGGCCGTCTGCAAGAAGAAGCGCAAGTGTGAGAACGAGGATAGGCAAGACAAGAACAAGGACGAGGAGTTTGCTCCTGGTGTCAAGAATGTCGTTCTTGAGGGTCACGGTGGATGTGGCAACATGCAGCCGCAGGTAAGACAGGCCGCGCTGCAACTCAAGGCTGCTTTCGAGGTTACCTCGGAGGAGGGTCCCAAGAGAAAGGAAACCGTCAACATCACTGCCGAAATGGCACACGGTATCCTTCGTCGCATTTCCGAGCGCGACTTGCACAACATCGGTCTCAACTCGGACTATGCCCGCCCTGAGTGGATGATCATCACAGTCCTGCCCGTTCCCCCTCCTCCCGTGCGTCCTAGTATTTCCATGGATGGTACTGGTACTGGCATGAGAAACGAAGACGATTTGACCTACAAGCTTGGTGACATTATTCGCGCCAACGGTAACGTCAAGCAGGCCATTCGCGAAGGATCGCCGCAGCATATTGCGCGCGACTTCGAAGAACTGCTGCAATACCATGTCGCCACC------------------------CTTTTCCGTGGCATCATGCGTCGTATGAACTCTGAGCTCGCCAACTACCTCCGACGCTGTGTTGAAGGTAATCGCCATTTCAACCTAGCTGTAGGTATTAAGCCTGGCACGCTTTCCAATGGTCTGAAGTACTCTCTTGCCACTGGTAACTGGGGTGACCAGAAAAAGGCGGCGAGCTCAACTGCGGGTGTGTCTCAAGTGTTGAACCGATACACCTTTGCCTCGACCCTTTCCCATCTGCGACGCACCAATACACCTATTGGCAGAGACGGTAAATTAGCGAAGCCTCGTCAGCTTCACAATACTCATTGGGGTCTCGTCTGCCCTGCGGAGACGCCCGAGGGACAGGCTTGTGGCCTGGTCAAGAACTTGTCTCTCATGTGTTATGTTAGCGTCGGCTCGCCCGCCGAACCGCTCATCGACTTCATGATCAACAGAGGCATGGAAGTCATCGAAGAGTACGAACCCCTCAGGTACCCTCATGCCACCAAGATTTTTGTCAATGGTACTTGGGTGGGTGTGCACCAAGACCCTAAGCACCTTGTCAGCCAGGTTTTTGATACCCGCCGCAAGTCATACCTGCAGTACGAAGTATCTCTCATCAGAGAAATTCGCGACCAGGAATTCAAAATTTTCTCGGACGCCGGCAGAGTTATGCGGCCGGTCTTTACCGTGCAACAGGAAGATGATGCCGAGAGTGGCCTTGAAAAGGGCCAGCTCGTTTTGACCAAGGACTTGGTCAACAAACTGGCGCAGGAGCAGGC-CGATCCACCCGATGAC-CCAGAGCTGAAGATGGGCTGGGAGGGTCTCATCAAAGAGGGGGCGA-TCGAGTATTTGGACGCAGAGGAAGAAGAGACATCGATGATATGTATGACACCGGAGGACTTGGAGCTCTACAGACTCCAAAAGGCTGGTGTG-GCTGTGGATGAAGACCCC---GGC--GATGAT-ATGAACAAA-CGTC-TGAAGACAAAGACGAACCCAACAACTCACATGTACACCCACT-GCGAAATTCACCCCAGTATGA-TTTTGGGTATTTGCGCAAGCATTATTCCTTTCCCG-------------------------------
CBS345_37       ???????????????????????????????????????????????????????????????????????????????????????????????????????????????????????????????????????????????????????????????????????????????????????????????????????????????????????????????????????????????????????????????????????????????????????????????????????????????????????????????????????????????????????????????????????????????????????????????????????????????????????????????????????????????????????????????????????????????????????????????????????????????????????????????????????????????????????????????????????????????????????????????????????????????????????-----------------------------------------------TGAAGCGGCAACAGCTCAAATTTGAAATCTGGCCCTC-GGGTCCGAATTGTAATTTGTAGAGGATACTTTTGGCGAGGTGCCTTCCGAGTTCCCTGGAACGGGACGCCATAGAGGGTGAGAGCCCCGTCTGGTCGGATACCAAGCCTCTGTAAAGTTCCTTCGACGAGTCGAGTAGTTTGGGAATGCTGCTCAAAATGGGAGGTATATGTCTTCTAAAGCTAAATATTGGCCAGAGACCGATAGCGCACAAGTAGAGTGATCGAAAGATGAAAAGCACTTTGAAAAGAGGGTTAAAAAGTACGTGAAATTGTTGAAAGGGAAGCGCCTATGACCAGACTTGGGCCCGGTGAATCATCCAGCGTTCTCGCTGGTGCACTTTGCCGGGCACAGGCCAGCATCAGTTTGGCGCGGGGGATAAAGGCTTTGGGAATGTGGCTCCTCCGGGAGTGTTATAGCCCATTGCGTAATACCCTGCGCCGGACTGAGGTACGCGCATT-GCAAGGATGCTGGCGTAATGGTCATCAGCGACCCGTCTTGAAACACGGACCAAGGAGTCGTCTTCGTATGCGAGTGTTCGGGTGTCAAACCCCTACGCGTAATGAAAGTGAACGCAGGTGAGAGCTTCGGCGCATCATCGACCGATCCTGATGTTCTCGGATGGATTTGAGTAAGAGCATACGGGGCCGGACCCGAAAGAAGGTGAACTATGCCTGTATAGGGTGAAGCCAGAGGAAACTCTGGTGGAGGCTCGCAGCGGTTCTGACGTGCGAATCGATCGTCAAATATGGGCATGGGGGCGAAAGACTAATCGAACCTTCTAGTAGCTGGTTTCCGCCGAAGTTTCC----------------------------------------GCTAT-TCTCATCATTGCCGCCGGTACTGGTGAGTTCGAGGCTGGTATCTCCAAGGATGGCCAGACCCGTGAGCACGCTCTTCTTGCTTTCACCCTTGGTGTCAAGCAGCTCATTGTCGCCATCAACAAGATGGACACTGCTCAGTGGGCCGAGGCTCGTTACCAGGAAATCATCAAGGAGACTTCCAACTTCATCAAGAAGGTCGGCTACAACCCCAAGACCGTCGCCTTCGTCCCCATCTCCGGCTTCAACGGTGACAACATGCTTACTGCCTCCACCAACTGCCCCTGGTACAAGGGTTGGGAGAAGGAGACCAAGGCTGG---CAAGTCCACCGGCAAGACCCTTCTCGAGGCCATTGACTCCATTGAGCCCCCCAAGCGTCCCTCCGACAAGCCCCTCCGTCTTCCCCTCCAGGATGTCTACAAGATCGGTGGTATCGGAACGGTGCCCGTCGGCCGTGTCGAGACTGGTATCATCAAGCCCGGTATGGTCGTCACCTTCGCTCCCGCCAACGTCACCACTGAAGTCAAGTCCGTCGAGATGCACCACGAGCAGCTGCCCGAGGGTGTTCCCGGTGACAACGTCGGCTTCAACGTGAAGAACGTTTCCGTCAAGGAAATCCGCCGTGGTAACGTCGCTGGTGACAGCAAGAACGACCCCCCCATGGGTGCCGCTTCCTTCAACGCCCAGGTCATTGTCATCAACCACCCTGGCCAGATCGGTAACGGTTACGCCCCCGTTCTTGATTGCCACACTGCCCACATTGCTTGCAAGTTCTCCGAGCTC-CTCGAGAAGATCGACCGCCGTACCGGTAAGTCGGTTGAGAACAACCCCAAGTTCATCAAGTCTGGTGACTCCGCCATCGTCAAGATGGTTCCCTCCAAGCCCATGTGCGTTGAGGCT---------------------------------------------------------------------------------------------------------------TTGGCCGATGAAGTTGGTCTTCCCTTGACTCCATAAAGCTTTT----GCGC-TTACTGGATGCTAAC-AAAAAATTCTCAGAGCGATCCCGAATTCGTCCAAGCCATTCACACCCGCGACCCGAAAGTACGATTCAAGCGCGTCTGGGCTGTCTGCAAGAAGAAGCGCAAGTGCGAGAACGAGGACAGACAGGACAAGAACAAGGATGAAGAGTTTGCTCCCGGCGTGAAGAGTGTCGTTCTGGAAGGACACGGCGGATGTGGCAACATGCAGCCGCAGGTAAGACAGGCTGCGCTGCAACTCAAGGCCGCTTTCGAAGTCACCTCGGAAGATGGCCCCAAGAGAAAGGAAACCGTCAACATCACCGCTGAAATGGCGCACGGTATTCTCCGCCGCATCTCTGAGCGCGACCTGCACAACATTGGTCTCAACTCGGACTATGCCCGCCCAGAGTGGATGATTATTACTGTCTTGCCGGTTCCCCCTCCTCCTGTGCGTCCTAGTATCTCCATGGATGGTACTGGTACCGGTATGAGAAACGAAGATGATTTGACGTACAAGCTTGGTGACATCATTCGCGCCAACGGTAACGTCAAGCAGGCCATCCGCGAAGGATCACCGCAGCATATTGCGCGTGATTTCGAGGAACTGCTGCAATATCACGTTGCCACC------------------------CTCTTTCGTGGTATCATGCGACGAATGCATTCGGAGCTTGCCAACTATTTGAGACGCTGTGTTGAGGGTAATCGTCATTTTAACTTGGCTGTCGGTATTAAGCCCGGTACGCTGTCAAACGGCCTCAAATACTCGCTTGCCACTGGTAACTGGGGTGACCAGAAGAAGGCCATGAGCTCTACTGCTGGTGTGTCTCAGGTGTTGAACCGCTATACCTTTGCCTCTACACTTTCCCATCTTCGGCGAACCAATACGCCCATTGGTAGAGATGGTAAATTGGCCAAACCTCGTCAGCTGCATAACACTCATTGGGGTCTTGTTTGCCCTGCTGAGACACCCGAAGGCCAAGCGTGTGGCCTCGTCAAGAACTTATCTCTTATGTGCTACGTTAGTGTCGGCTCGCCCGCCGAACCACTCATTGACTTCATGATCAACAGAGGCATGGAAGTTATTGAAGAGTATGAGCCACTTCGATATCCACACGCGACCAAGATCTTCGTCAACGGTACCTGGGTCGGCGTTCATCAAGACCCGAAGCACCTTGTCAGTCAGGTATTTGACACGCGTCGTAAATCCTACCTGCAGTATGAGGTGTCTCTTATTAGAGAAATTCGTGACCAAGAATTCAAAATCTTCTCTGATGCTGGCAGAGTCATGCGACCTGTCTTCACTGTGCAACAAGAAGACGACGCAGAGACGGGATTAGAAAAGGGTCAGCTTGTTCTGACAAAGGATCTGGTCAACAAACTGGCGCAAGAGCAAGC-TGATCCTCCTGATGAT-CCGGAGCTCAAGATGGGTTGGGAAGGCTTGATCAAAGCCGGTGCTA-TCGAATACCTGGACGCCGAAGAAGAGGAAACTTCAATGATTTGTATGACTCCAGAGGATCTGGAGCTATACAGACTTCAGAAAGCAGGCGTG-GCTGTTGATGACGACCCA---GGC--GACGAC-ATGAACAAA-CGTC-TGAAGACCAAGACGAACCCCACTACTCACATGTACACTCACT-GTGAAATTCATCCCAGTATGA-TTTTGGGTATCTGCGCAAGCATCATTCCTTTCCCG-------------------------------
CBS363_86       ???????????????????????????????????????????????????????????????????????????????????????????????????????????????????????????????????????????????????????????????????????????????????????????????????????????????????????????????????????????????????????????????????????????????????????????????????????????????????????????????????????????????????????????????????????????????????????????????????????????????????????????????????????????????????????????????????????????????????????????????????????????????????????????????????????????????????????????????????????????????????????????????????????????????????????-----------------------------------------------------------------------------GGCCCTC-GGGTCCGAATTGNAATTTGTAGAGGATACTTTTGGCGAGGTGCCTTCCGAGTTCCCTGGAACGGGACGCCATANAGGGTGAGAGCCCCGTCTGGTCGGATACCAAGCCTCTGTAAAGTTCCTTCGACGAGTCGAGTAGTTTGGGAATGCTGCTCAAAATGGGAGGTATATGTCTTCTAAAGCTAAATATTGGCCAGAGACCGATAGCGCACAAGTAGAGTGATCGAAAGATGAAAAGCACTTTGAAAAGAGGGTTAAAAAGTACGTGAAATTGTTGAAAGGGAAGCGCCTATGACCAGACTTGGGCCCGGTGAATCATCCAGCGTTCTCGCTGGTGCACTTTGCCGGGCACAGGCCAGCATCAGTTTGGCGCGGGGGATAAAGGCTTTGGGAATGTGGCTCCTCCGGGAGTGTTATAGCCCATTGCGTAATACCCTGCGCCGGACTGAGGTACGCGCATT-GCAAGGATGCTGGCGTAATGGTCATCAGCGACCCGTCTTGAAACACGGACCAAGGAGTCGTCTTCGTATGCGAGTGTTCGGGTGTCAAACCCCTACGCGTAATGAAAGTGAACGCAGGTGAGAGCTTCGGCGCATCATCGACCGATCCTGATGTTCTCGGATGGATTTGAGTAAGAGCATACGGGGCCGGACCCGAAAGAAGGTGAACTATGCCTGTATAGGGTGAAGCCAGAGGAAACTCTGGTGGAGGCTCGCAGCGGTTCTGACGTGCGAATCGATCGTCA-----------------------------------------------------------------ATCAAGAACATGATTACTGGTACTTCCCAGGCCGATTGCGCTAT-TCTCATCATTGCCGCCGGTACTGGTGAGTTCGAGGCTGGTATCTCCAAGGATGGCCAGACCCGTGAGCACGCTCTTCTTGCTTTCACCCTTGGTGTCAAGCAGCTCATTGTCGCCATCAACAAGATGGACACTGCTCAGTGGGCCGAGGCTCGTTACCAGGAAATCATCAAGGAGACTTCCAACTTCATCAAGAAGGTCGGGTTCAACCCCAAGACCGTCGCCTTCGTCCCCATCTCCGGCTTCAACGGTGACAACATGCTTACTGCCTCCACCAACTGCCCCTGGTACAAGGGTTGGGAGAAGGAGACCAAGGCTGG---CAAGTCCACCGGCAAGACCCTTCTCGAGGCCATTGACTCCATTGAGCCCCCCAAGCGTCCCTCCGACAAGCCCCTCCGTCTTCCCCTCCAGGATGTCTACAAGATCGGTGGTATCGGAACGGTGCCCGTCGGCCGTGTCGAGACTGGTATCATCAAGCCCGGTATGGTCGTCACCTTCGCTCCCGCCAACGTCACCACTGAAGTCAAGTCCGTCGAGATGCACCACGAGCAGCTGCCCGAGGGTGTTCCCGGTGACAACGTCGGCTTCAACGTGAAGAACGTTTCCGTCAAGGAAATCCGCCGTGGTAACGTCGCTGGTGACAGCAAGAACGACCCCCCCATGGGTGCCGCTTCCTTCAACGCCCAGGTCATTGTCATCAACCACCCTGGCCAGATCGGTAACGGTTACGCCCCCGTTCTTGATTGCCACACTGCCCACATTGCTTGCAAGTTCTCCGAGCTC-CTCGAGAAGATCGACCGCCGTACCGGTAAGTCGGTTGAGAACAACCCCAAGTTCATCAAGTCTGGTGACTCCGCCATCGTCAAGATGGTTCCCTCCAAGCCCATGTGCGTTGAGGCTTTCACCGACTACCCCCCTCTGGGCCGTTTCGCCGTCCGTGACATGCGTCAGACCGTC---------GTGAAGAAGGTTTTGGAGATTGTCTGCCACAATTGCAGCAAAGTGTTGGCCGATGAAGTTGGTCTTCCCTTGACTCCATAAAGCTTTT----GCGC-TTACTGGATGCTAAC-AAAAAATTCTCAGAGCGATCCCGAATTCGTCCAAGCCATTCACACCCGCGACCCGAAAGTACGATTCAAGCGCGTCTGGGCTGTCTGCAAGAAGAAGCGCAAGTGCGAGAACGAGGACAGACAGGACAAGAACAAGGATGAAGAGTTTGCTCCCGGCGTGAAGAGTGTCGTTCTGGAAGGACACGGCGGATGTGGCAACATGCAGCCGCAGGTAAGACAGGCTGCGCTGCAACTCAAGGCCGCTTTCGAAGTCACCTCGGAAGATGGCCCCAAGAGAAAGGAAACCGTCAACATCACCGCTGAAATGGCGCACGGTATTCTCCGCCGCATCTCTGAGCGCGACCTGCACAACATTGGTCTCAACTCGGACTATGCCCGCCCAGAGTGGATGATTATTACTGTCTTGCCGGTTCCCCCTCCTCCTGTGCGTCCTAGTATCTCCATGGATGGTACTGGTACCGGTATGAGAAACGAAGATGATTTGACGTACAAGCTTGGTGACATCATTCGCGCCAACGGTAACGTCAAGCAGGCCATCCGCGAAGGATCACCGCAGCATATTGCGCGTGATTTCGAGGAACTGCTGC--------------------------????????????????????????????????????????????????????????????????????????????????????????????????????????????????????????????????????????????????????????????????????????????????????????????????????????????????????????????????????????????????????????????????????????????????????????????????????????????????????????????????????????????????????????????????????????????????????????????????????????????????????????????????????????????????????????????????????????????????????????????????????????????????????????????????????????????????????????????????????????????????????????????????????????????????????????????????????????????????????????????????????????????????????????????????????????????????????????????????????????????????????????????????????????????????????????????????????????????????????????????????????????????????????????????????????????????????????????????????????????????????????????????????????????????????????????????????????????????????????????????????????????????????????????????????????????????????????????????????????????????????????????????????????????????????????????????????????????????????????????????
CBS532_81       -------------------------------------------CAGAGTTTACAACTCCC-AAACCCTTATGTGAACATACCAAATGTTGCTTCGGCGGACTCGCCCCGGCGTCCGGACGGCCTAGCGCCGCCCGCGGCCCGGACTCAGGCGGCCGCCGGAGACCTACCAAACTCTTTGTATCATGAGTATCTTCTGAATCCGCCGCAAGGCAAAACAAATGAATCAAAACTTTCAACAACGGATCTCTTGGTTCTGGCATCGATGAAGAACGCAGCGAAATGCGATAAGTAATGTGAATTGCAGAATTCAGTGAATCATCGAATCTTTGAACGCACATTGCGCCCGCCAGCATTCTGGCGGGCATGCCTGTTCGAGCGTCATTTCAACCCTCGACTTCCCTTTGGGGAAATCGGCGTTGGGGACCGGCAGCATACCGCCGGCCCCGAAATGGAGTGGCGGCCCGTCCGCGGCGACCTCTGCGTAGTAAT-CCAACTCGCACCGGAACCCCGACGTGGCCACGCCGTAAAACACCCCACTTTCTGAACGTTGACCTCGGAT--------------------------------------------------------------------------------------------------------------------GGCCTT-CGGGCCGAGTTGTAATTTGTAGAGGATACTTTTGGCGAGGTGCCTTCCGAGTTCCCTGGAACGGGACGCCATAGAGGGTGAGAGCCCCGTCTGGTCGGATACCAAGCCTCTGTAAAGTTCCTTCGACGAGTCGAGTAGTTTGGGAATGCTGCTCAAAATGGGAGGTATATGTCTTCTAAAGCTAAATATTGGCCAGAGACCGATAGCGCACAAGTAGAGTGATCGAAAGATGAAAAGCACTTTGAAAAGAGGGTTAAAAAGTACGTGAAATTGTTGAAAGGGAAGCGCCTATGACCAGACTTGGGCCCGGTGAATCATCCAGCGTTCTCGCTGGTGCACTTTGCCGGGCACAGGCCAGCATCAGTTTGGCGCGGGGGATAAAGGCTTTGGGAATGTGGCTCCCTCGGGAGTGTTATAGCCCATTGTGTAATACCCTGCGCCGGACTGAGGTACGCGCATT-GCAAGGATGCTGGCGTAATGGTCATCAGCGACCCGTCTTGAAACACGGACCAAGGAGTCGTCTTCGTATGCGAGTGTTCGGGTGTCAAACCCCTACGCGTAATGAAAGTGAACGCAGGTGAGAGCTTCGGCGCATCATCGACCGATCCTGATGTTCTCGGATGGATTTGAGTAAGAGCATACGGGGCCGGACCCGAAAGAAGGTGAACTATGCCTGTATAGGGTGAAGCCAGAGGAAACTCTGGTGGAGGCTCGCA---------------------------------------------------------------------------------------------ATCAAGAACATGATTACTGGTACTTCCCAGGCCGATTGCGCTAT-TCTCATCATTGCCGCCGGTACTGGTGAGTTCGAGGCTGGTATCTCCAAGGATGGCCAGACCCGTGAGCACGCTCTTCTCGCCTTCACCCTCGGTGTCAAGCAGCTCATCGTTGCCATCAACAAGATGGACACTGCTCAGTGGGCCGAGGCTCGTTACCAGGAAATCATCAAGGAGACTTCCAACTTCATCAAGAAGGTCGGCTACAACCCCAAGACCGTCGCCTTCGTCCCCATCTCCGGCTTCAACGGTGACAACATGCTTACTGCCTCCACCAACTGCCCCTGGTACAAGGGTTGGGAGAAGGAGACCAAGGCTGG---CAAGTCCACCGGCAAGACCCTTCTCGAGGCCATTGACTCCATTGAGCCCCCCAAGCGTCCCGTCGACAAGCCCCTCCGTATTCCCCTTCAGGATGTCTACAAGATCGGTGGTATTGGAACGGTGCCCGTCGGCCGTGTCGAGACTGGTGTCATCAAGCCCGGTATGGTCGTCACCTTCGCTCCCGCCAACGTCACCACTGAAGTCAAGTCCGTTGAGATGCACCACGAGCAGCTCCCCGAGGGTGTTCCCGGTGACAACGTCGGCTTCAACGTGAAGAACGTTTCCGTCAAGGAAATCCGCCGTGGTAACGTCGCTGGTGACACCAAGAACGACCCCCCCATGGGTGCCGCTTCCTTCAACGCCCAGGTCATTGTCATCAACCACCCTGGCCAGATCGGTAACGGTTACGCCCCCGTTCTTGACTGCCACACTGCCCACATTGCTTGCAAGTTCTCCGAGCTC-CTCGAGAAGATCGACCGCCGTACCGGTAAGTCGGTTGAGAACAACCCCAAGTTCATCAAGTCTGGTGACTCCGCCATCGTCAAGATGGTTCCCTCCAAGCCCATGTGCGTTGAGGCTTTCACCGACTACCCCCCTCTGGGCCGTTTCGCCGTCCGTGACATGCGTCARACCGG-ATCAAGAAAGTGAAGAAGGTTTTGGAGATTGTCTGCCACAACTGCAGCAAAGTGTTGGCCGATGAAGTTGGTCTTCCCTTTACTCCATGAAGCTTTT----GCGC-TTGCTGGATGCTAAC--AAAAATTCTCAGAGCGATCCCGAATTCGTCCAAGCTATTCACACCCGCGACCCCAAAGTCCGATTCAAGCGTGTCTGGGCCGTCTGCAAGAAGAAGCGCAAGTGCGAGAACGAGGACAGACAAGACAAGAACAAGGATGAGGAATTTGCTCCCGGCGTGAAGAGCGTCGTCCTCGAAGGACACGGAGGATGTGGCAACATGCAGCCGCAGGTAAGACAGGCTGCGCTGCAACTCAAGGCCGCCTTCGAGGTCACATCCGAGGATGGTCCCAAGAGAAAGGAGACCGTCAATATTACCGCCGAAATGGCACACGGTATCCTCCGCCGCATCTCTGAGCGCGACCTGCACAACATTGGTCTCAACTCGGACTATGCCCGTCCCGAGTGGATGATCATTACTGTTCTGCCTGTTCCCCCACCTCCCGTGCGTCCTAGTATCTCCATGGATGGTACTGGTACCGGCATGAGAAACGAAGACGATTTGACGTACAAGCTTGGCGATATCATTCGC---------------------------------------------------------------------------------------------------------------------CTCTTCCGCGGCATTATGCGACGAATGCATTCGGAGCTTGCCAACTATCTGAGACGGTGTGTTGAGGGCAATCGTCACTTCAACTTGGCTGTTGGTATTAAGCCCGGCACGCTGTCAAATGGCCTCAAATACTCTCTCGCGACTGGTAACTGGGGCGATCAGAAGAAGGCCATGAGCTCCACCGCCGGTGTATCTCAGGTGTTGAACCGCTATACATTTGCCTCTACCCTTTCACATCTTCGCCGAACCAACACACCCATTGGAAGAGATGGTAAATTGGCCAAACCTCGTCAGCTACACAACACCCACTGGGGTCTCGTTTGCCCTGCTGAGACGCCTGAAGGCCAGGCCTGTGGCCTTGTCAAGAACTTGTCTCTCATGTGCTATGTCAGTGTTGGTTCTCCCGCTGAACCACTTATTGACTTCATGATCAACAGAGGCATGGAAGTTATTGAGGAGTATGAGCCACTGCGATACCCGCACGCTACAAAGATTTTTGTCAATGGTACCTGGGTTGGCGTTCATCAGGACCCAAAGCACCTGGTCAGTCAGGTATTTGACACGCGTCGCAAATCCTACCTGCAGTATGAGGTGTCTCTCATCAGGGAAATTCGTGACCAAGAGTTCAAGATCTTCTCCGACGCCGGCAGAGTCATGCGCCCCGTATTTACTGTGCAGCAAGAAGACGACGCGGAGACAGGGTTAGAAAAAGGCCAGCTTGTTCTGACAAAGGATTTGGTCAACAAACTAGCACAAGAGCAAGC-CGATCCTCCTGATGAT-CCGGAGCTCAAGATGGGTTGGGAAGGGTTGATCAAGGCCGGCGCAA-TCGAGTATCTGGATGCCGAAGAAGAGGAAACTTCAATGATTTGCATGACGCCAGAGGATTTGGAGCTGTACAGGCTTCAAAAAGCGGGCGTT-GCAGTTGATGATGACCCA---GGC--GACGAT-TTGAACAAG-CGTT-TGAAGACCAAGACGAATCCCACCACTCACATGTACACTCACT-GTGAAATCCATCCCAGCATGA-TTTTGGGCATC-------------------------------------------------------
CBS726_73a      ---------------------------------------ATTACAGAGTTTTCAACTCCC-AAACCCAAATGTGAACATACCAATCGTTGCTTCGGCGGACCCGTCCCGGCGTCCGGACGGCCCTACGCCGCCCGCGGCCCGGACCCAGGCGACCGCCGGGGGCCACCCAAACTTTTTGTATTCTGAATCTCTTCTGAATCCGCCGCAAGGCAACACAAATGAATCAAAACTTTCAACAACGGATCTCTTGGTTCTGGCATCGATGAAGAACGCAGCGAAATGCGATAAGTAATGTGAATTGCAGAATTCAGTGAATCATCGAATCTTTGAACGCACATTGCGCCCGCCAGCATTCTGGCGGGCATGCCTGTTCGAGCGTCATTTCAACCCTCGAGCTCCCCTTGGGGAGCCCGGCGTTGGGGATCGGCAGC--ACCGCCGGCCCCGAAATGGAGTGGCGGCCCGTCCGCGGCGACCTCTGCGCAGT-ACAACCACTCGCTCTGGAACCCCGACGCGGCCACGCCGTAAAACACCCAACTTTCTGAACGTTGACCTCGGATCAGGTAGGAATACCCG--------------------------------GAAAAGAACCAACAGGGATTGCCCCAGTAACGGCGAGTGAAGCGGCAACAGCTCAAATTTGAAATCTGGCCCCCAGGGCCCGAGTTGTAATTTGTAGAGGATGCTTTTGGCAAGGTGCCTTCCGAGTTCCCTGGAACGGGACGCCATAGAGGGTGAGAGCCCCGTCTGGTCGGACACCGCGCCTCTGTAAAGCTCCTTCGACGAGTCGAGTAGTTTGGGAATGCTGCTCAAAATGGGAGGTATATGTCTTCTAAAGCTAAATATTGGCCAGAGACCGATAGCGCACAAGTAGAGTGATCGAAAGATGAAAAGCACTTTGAAAAGAGGGTTAAAAAGTACGTGAAATTGTTGAAAGGGAAGCGCCTATGACCAGACTTGGGCCCGGTGAATCATCCAGCGTTCTCGCTGGTGCACTTTGCCGGGCACAGGCCAGCATCAGTTTGGCGCGGGGGACAAAGGCGTTGGGAATGTGGCTCCCCCGGGAGTGTTATAGCCCATCGCGCAATACCCTGCGCCGGACTGAGGTACGCGCATC-GCAAGGATGCTGGCGTAATGGTCATCAGCGACCCGTCTTGAAACACGGACCAAGGAGTCGTCTTCGTATGCGAGTGTTCGGGTGTCAAACCCCTACGCGTAATGAAAGTGAACGCAGGTGAGAGCTTCGGCGCATCATCGACCGATCCTGATGTTCTCGGATGGATTTGAGTAAGAGCATACGGGGCCGGACCCGAAAGAAGGTGAACTATGCCTGTATAGGGTGAAGCCAGAGGAAACTCTGGTGGAGGCTCGCAGCGGTTCTGACGTGCGAATCGATCGTCAAATATGGGCATGGGGGC------------------------------------------------ATCAAGAACATGATTACTGGTACTTCCCAGGCCGATTGCGCTAT-TCTCATCATTGCCGCCGGTACTGGTGAGTTCGAGGCCGGTATCTCCAAGGATGGCCAGACCCGCGAGCACGCTCTGCTCGCCTACACCCTCGGTGTCAAGCAGCTCATCGTCGCCATCAACAAGATGGACACTGCCCAGTGGGCCGAGGCTCGTTTCAACGAAATCATCAAGGAGACCTCTTCCTTCATCAAGAAGGTCGGCTACAACCCCAAGACTGTTGCCTTTGTCCCCATCTCCGGCTTCAACGGCGACAACATGCTTGAGGTCTCCGCCAACTGCCCCTGGTACAAGGGTTGGGAGAAGGAGACCAAGGCTGG---CAAGTCCACCGGCAAGACCCTTCTCGAGGCCATCGACTCCATCGAGCCTCCCCAGCGTCCCTTCGACAAGCCCCTCCGTCTTCCCCTCCAGGATGTCTACAAGATTGGCGGTATCGGAACGGTGCCCGTCGGCCGTGTCGAGACTGGTGTTATCAAGCCCGGCATGGTCGTCACCTTTGCTCCCTCCAACGTCACCACTGAAGTCAAGTCCGTCGAGATGCACCACGAGCAGCTGCCCCAGGGTGTTCCTGGCGACAACGTCGGCTTCAACGTGAAGAACGTCTCCGTCAAGGATATCCGCCGTGGCAACGTCGCTGGTGACTCCAAGAACGACCCCCCCATGGGCGCTGCCTCTTTCAAGGCCCAGGTCATTGTCATCAACCACCCTGGCCAGATCGGTAACGGTTACGCCCCCGTTCTTGACTGCCACACTGCCCACATTGCCTGCAAGTTCGACACCCTC-GAGGAGAAGATCGACCGCCGTACCGGTAAGGCCACCGAGACCAACCCCAAGTTCATCAAGTCTGGTGACGCAGCCATCGTCAAGATGGTTCCCTCCAAGCCCATGTGCGTTGAGGCCTTCACCGACTACCCCCCTCTGGGCCGTTTCGCCGTCCGTGACATGCGTCAGACCGTC---------------------------------------------AGCAAAGTGTTGGCCGATGAAGTTGGTCTTACCTTTTCTTCATGAAGCTTTG----TAGC-TTGCTGGATGCTAAC--ATAAACTCCCAGAGCGATCCCGAATTCGTGACCGCTATCCACACCCGCGACCCGAAAGTCCGATTCAAGCGCGTCTGGGCCGTCTGCAAGAAGAAGCGCAAGTGTGAGAATGAGGACAGACAAGATAAGAACAAGGATGAAGAGTTTGCTCCTGGCGTGAAGTCCGTTGTCCTGGAAGGCCACGGCGGATGCGGTAACATGCAGCCACAGGTGAGACAGGCCGCTCTGCAACTCAAGGCCGCTTTCGAAGTCACTTCGGAAGACGGCCCCAAGAGAAAAGAGACTGTCAACATTAGCGCCGAAATGGCCCATGGTATCCTGCGCCGCATCTCTGAGCGCGATATGCGCAACATCGGTCTCAACTCGGACTATGCCCGTCCCGAGTGGATGATCATCACTGTTCTGCCTGTTCCCCCGCCTCCTGTGCGTCCCAGTATTTCCATGGATGGTACTGGTACCGGCATGCGAAACGAGGATGACTTGACGTACAAGCTGGGCGATATCATTCGCGCCAACGGCAACGTCAAGCAGGCTATTCGCGAAGGATCGCCACAGCACATTGCGCGCGACTTTGAAGAGCTGCTTC---------------------------------------------------------------------------------------------------------------------------------------------------------------------------------TTGCCACCGGTAATTGGGGTGATCAGAAGAAGGCCATGAGCTCGACGGCTGGTGTTTCTCAAGTTTTGAATCGATACACATTCGCCTCCACGCTTTCTCATCTTCGCCGTACCAACACCCCGATCGGTCGAGATGGTAAACTAGCGAAGCCTCGTCAGCTTCACAACACGCATTGGGGTCTTGTCTGCCCGGCAGAGACTCCTGAGGGTCAAGCTTGCGGTCTGGTCAAGAATTTGTCGCTCATGTGCTATGTCTCTGTAGGCTCGCCTGCCGAGCCTCTGATCGACTTCATGATCAACAGAGGCATGGAGGTTATTGAAGAGTACGAGCCTCTCCGCTATCCGCACGCCACCAAAATCTTTGTCAACGGCACATGGGTCGGTGTGCACCAAGACCCCAAGCATCTTGTCAACCAAGTCTTTGACACTCGTCGTAAATCTTATTTACAGTACGAGGTTTCACTCATTCGTGAAATTCGTGACCAGGAATTCAAGATCTTTTCCGATGCGGGCAGAGTCATGCGTCCCGTTTTCACTGTTCAGCAGGAAGATGATGCCGAGACGGGCCTGGAGAAGGGCCAACTTGTCCTCACCAAGGACCTTGTCAACAAACTGGCTGAAGAGCAGGC-CGACCCACCTGACGAC-CCAGAGATGAAGATTGGCTGGGAAGGTCTGATCAAGGCGGGCGCTA-TTGAGTATCTGGACGCCGAAGAAGAAGAGACATCCATGATCTGTATGACTCCAGAAGATTTGGAGCTTTACAGACTGCAGAAGGCCGGTGTT-GCTGTGGACGATGATCCC---GGC--GATGAC-CCGAACAAA-CGAC-TGAAAACCAAGACCAACCCAACAACCCACATGTACACTCACT-GCGAAATTCACCCAAGTATGA-------------------------------------------------------------------
CBS797_84       ???????????????????????????????????????????????????????????????????????????????????????????????????????????????????????????????????????????????????????????????????????????????????????????????????????????????????????????????????????????????????????????????????????????????????????????????????????????????????????????????????????????????????????????????????????????????????????????????????????????????????????????????????????????????????????????????????????????????????????????????????????????????????????????????????????????????????????????????????????????????????????????????????????????????????????-----------------------------------------------TGAAGCGGCAACAGCTCAAATTTGAAATCTGGCCCTC-GGGTCCGAATTGTAATTTGTAGAGGATACTTTTGGCGAGGTGCCTTCCGAGTTCCCTGGAACGGGACGCCATAGAGGGTGAGAGCCCCGTCTGGTCGGATACCAAGCCTCTGTAAAGTTCCTTCGACGAGTCGAGTAGTTTGGGAATGCTGCTCAAAATGGGAGGTATATGTCTTCTAAAGCTAAATATTGGCCAGAGACCGATAGCGCACAAGTAGAGTGATCGAAAGATGAAAAGCACTTTGAAAAGAGGGTTAAAAAGTACGTGAAATTGTTGAAAGGGAAGCGCCTATGACCAGACTTGGGCCCGGTGAATCATCCAGCGTTCTCGCTGGTGCACTTTGCCGGGCACAGGCCAGCATCAGTTTGGCGCGGGGGATAAAGGCTTTGGGAATGTGGCTCCCTCGGGAGTGTTATAGCCCATTGCGTAATACCCTGCGCCGGACTGAGGTACGCGCATT-GCAAGGATGCTGGCGTAATGGTCATCAGCGACCCGTCTTGAAACACGGACCAAGGAGTCGTCTTCGTATGCGAGTGTTCGGGTGTCAAACCCCTACGCGTAATGAAAGTGAACGCAGGTGAGAGCTTCGGCGCATCATCGACCGATCCTGATGTTCTCGGATGGATTTGAGTAAGAGCATACGGGGCCGGACCCGAAAGAAGGTGAACTATGCCTGTATAGGGTGAAGCCAGAGGAAACTCTGGTGGAGGCTCGCAGCGGTTCTGACGTGCGAATCGATCGTCAAATATGGGCATGGGGGCGAAAGACTAATCGAACCTTCTAGTAGCTGGTTTCCGCCGAAGTTTCC----------------------------------------GCTAT-TCTCATTATTGCCGCCGGTACTGGTGAGTTCGAGGCTGGTATCTCCAAGGATGGCCAGACCCGTGAGCACGCTCTTCTTGCTTTCACCCTCGGTGTCAAGCAGCTCATTGTCGCCATCAACAAGATGGACACTGCTCAGTGGGCCGAGGCTCGTTACCAGGAAATCATCAAGGAGACTTCCAACTTCATCAAGAAGGTCGGTTACAACCCCAAGACCGTCGCCTTCGTCCCCATCTCCGGCTTCAACGGTGACAACATGCTTACTGCCTCCTCCAACTGCCCCTGGTACAAGGGTTGGGAGAAGGAGACCAAGGCTGG---CAAGTCCACCGGCAAGACCCTTCTTGAGGCCATTGACTCCATTGAGCCCCCCAAGCGTCCCTCCGACAAGCCCCTCCGTCTTCCCCTCCAGGATGTCTACAAGATCGGTGGTATCGGAACGGTGCCCGTCGGCCGTGTCGAGACTGGTATCATCAAGCCCGGTATGGTCGTCACCTTCGCTCCCGCCAACGTCACCACTGAAGTCAAGTCCGTCGAGATGCACCACGAGCAGCTGCCCGAGGGTGTTCCCGGTGACAACGTCGGCTTCAACGTGAAGAACGTTTCCGTCAAGGAAATTCGCCGTGGTAACGTCGCTGGTGACAGCAAGAACGACCCCCCCATGGGTGCCGCTTCCTTCAACGCCCAGGTCATTGTCATCAACCACCCTGGCCAGATCGGTAACGGTTACGCCCCCGTTCTCGACTGCCACACTGCCCACATTGCTTGCAAGTTCTCCGAGCTC-CTCGAGAAGATCGACCGCCGTACCGGTAAGTCGGTTGAGAACAACCCCAAGTTCATCAAGTCTGGTGACTCCGCCATCGTCAAGATGGTTCCCTCCAAGCCCATGTGCGTTGAGGCT------------------------------------------------------------AAGAAGGTGAAGAAGGTTTTGGAGATTGTCTGCCACAACTGCAGCAAAGTGTTGGCCGATGAAGTTGGTCTTCCCTTGACTCCATAAAGCTCTT----GCGC-TCACTGGATGCTAACAAAAAAATTATCAGAGCGATCCAGAATTCGTCCAAGCCATTCACACCCGCGATCCGAAAGTTCGATTCAAGCGCGTCTGGGCCGTCTGCAAGAAGAAGCGCAAGTGTGAGAACGAGGACAGACAGGATAAGAACAAGGATGAAGAGTTTGCCCCCGGCGTGAAAAGTGTCGTTCTGGAAGGACACGGCGGATGTGGCAACATGCAGCCGCAGGTAAGACAGGCTGCGCTGCAACTCAAGGCCGCTTTCGAAGTCATCTCGGAAGATGGCCCCAAGAGAAAGGAAACCGTCAACATCACCGCCGAAATGGCGCACGGCATTCTCCGCCGTATCTCTGAGCGCGACCTGCACAACATTGGTCTCAACTCGGACTATGCCCGCCCAGAGTGGATGATTATTACTGTCTTGCCGGTCCCCCCTCCTCCTGTGCGTCCTAGTATCTCCATGGATGGTACTGGTACCGGTATGAGAAACGAAGATGATTTGACGTACAAGCTTGGTGATATCATTCGCGCCAACGGCAACGTCAAGCAGGCCATCCGCGAAGGATCACCGCAGCATATTGCGCGTGATTTCGAGGAACTGCTGCAATATCACGTTGCCACC------------------------CTCTTCCGCGGTATCATGCGACGAATGCATTCGGAGCTCGCCAACTACCTGAGACGATGTGTTGAGGGTAATCGTCATTTTAACTTGGCCGTCGGTATTAAGCCCGGTACGCTGTCAAACGGCCTCAAATACTCCCTTGCCACTGGTAACTGGGGTGATCAGAAGAAGGCTTCGAGCTCTACTGCTGGTGTGTCTCAGGTGTTGAATCGCTATACCTTTGCCTCTACGCTTTCCCACCTTCGGCGAACCAATACGCCCATTGGTAGAGATGGTAAATTGGCCAAACCTCGTCAGCTGCATAATACTCATTGGGGTCTTGTTTGCCCTGCTGAGACACCTGAAGGCCAAGCGTGTGGCCTCGTCAAGAACTTATCTCTTATGTGCTACGTTAGTGTCGGCTCGCCGGCTGAACCACTCATTGACTTCATGATCAACAGAGGCATGGAAGTTATTGAAGAGTATGAGCCACTTCGATACCCACACGCGACCAAGATTTTCGTCAACGGTACCTGGGTCGGCGTTCATCAAGACCCGAAGCACCTTGTCAGTCAGGTATTTGACACGCGCCGTAAATCCTACCTGCAGTATGAGGTGTCTCTTATTAGAGAAATTCGTGACCAAGAATTCAAAATCTTCTCTGATGCGGGCAGAGTCATGCGACCTGTCTTCACTGTGCAACAGGAAGACGACGCAGAGACGGGATTAGAAAAGGGTCAGCTTGTTCTGACAAAGGATCTGGTCAACAAACTGGCGCAAGAGCAGGC-TGACCCTCCTGATGAT-CCAGAGCTCAAGATGGGTTGGGAAGGCTTGATCAAAGCCGGTGCTA-TCGAATATCTGGACGCCGAAGAGGAGGAAACTTCAATGATTTGCATGACTCCAGAGGATCTAGAGCTATACAGACTGCAAAAAGCAGGCGTG-GCTGTTGATGACGACCCA---GGC--GACGAC-ATGAACAAA-CGTC-TGAAGACCAAGACGAACCCCACTACTCACATGTACACTCATT-GCGAAATTCATCCCAGTATGA-TTTTGGGTATCTGCGCAAGCATCATTCCTTTCCCG-------------------------------
CBS_134_22      ------------------------------------ATCATTAACGAGTTTTCAACTCCC-TAA-CCCTTTGTGAACATACCTATCGTTGCTTCGGCGGACTCGCCCCGGCGTCCGGACGGCCCTGCGCCGCCCGCGACCCGGACCCAGGCGGCCGCCGGAGACC-CACAAATTCTGTTT-CTATCAGT-CTTTCTGAATCCGCCGCAAGGCAAAACAAATGAATCAAAACTTTCAACAACGGATCTCTTGGTTCTGGCATCGATGAAGAACGCAGCGAAATGCGATAAGTAATGTGAATTGCAGAATTCAGTGAATCATCGAATCTTTGAACGCACATTGCGCCCGCCAGCATTCTGGCGGGCATGCCTGTTCGAGCGTCATTTCAACCCTCGACACCCCTTCGGGGGAGTCGGCGTTGGGGACCGGCAGCATACCGCCGGCCCCGAAATACAGTGGCGGCCCGTCCGCGGCGACCTCTGCGTAGTACT-CCAACGCGCACCGGGAACCCGACGCGGCCACGCCGTAAAACACCCAAC-TTCTGAACGTTGACC--------------------------------------------------------------------------GCCCCAGTAACGGCGAGTGAAGCGGCAACAGCTCAAATTTGAAATCTGGCCCCC-GGGTCCGAGTTGTAATTTGCAGAGGATGCTTCGGGCGAGGTGCCTTCCGAGTTCCCTGGAACGGGACGCCACAGAGGGTGAGAGCCCCGTCTGGTCGGACACCGAGCCCGTGTGAAGCTCCTTCGAAGAGTCGAGTAGTTTGGGAATGCTGCTCAAAACGGGAGGTATATTCTTTCTAAGAGCTAATATTGGCCAGAGACCGATAGCGCACAAGTAGAGTGATCGAAAGATGAAAAGCACTTTGAAAAGAGGGTTAAAAAGTACGTGAAATTGTTGAAAGGGAAGCGCCCATGACCAGACTTGGGCCCGGTGAATCACCCGGCGTTCTCGCCGGTGCACTTTGCCGGGCACAGGCCAGCATCAGTTTGGCGCGGGGGAGAAAGGCTTCGGGAACGTGGCTCCCTCGGGAGTGTTATAGCCCGCTGCGCAATACCCTGCGCCGGACTGAGGTACGCGCATC-GCAAGGATGCTGGCGTAATGGTCATCAGCGACCCGTCTTGAAACACGGACCAAGGAGTCGTCTTCGTATGCGAGTGTTCGGGTGTCAAACCCCTACGCGGAATGAAAGTGAACGCAGGTGAGAGCTTCGGCGCATCATCGACCGATCCTGATGTTCTCGGATGGATTTGAGTAAGAGCATACGGGGCCGGACCCGAAAGAAGGTGAACTATGCCTGTATAGGGTGAAGCCAGAGGAAACTCTGGTGGAAGCTCGCAGCGGTTCTGACGTGCGAATCGATCGTCAAATATGGGCATGGGGGCGAAAGACTAATCGAACCTTCTAGTAGCTGGTTTCCGCCGAAGTTTCC-------------------------------------------AT-TCTCATCATCGCTGCCGGTACTGGTGAGTTCGAGGCTGGTATCTCCAAGGATGGCCAGACCCGTGAGCACGCTCTGCTCGCCTTCACCCTCGGTGTCAAGCAGCTCATCGTTGCCATCAACAAGATGGACACTGCTCAGTGGGCCGAGGCTCGTTACCAGGAAATCATCAAGGAGACTTCCAACTTCATCAAGAAGGTCGGCTACAACCCCAAGACTGTTGCCTTCGTCCCCATCTCTGGTTTCAACGGCGACAACATGCTGGCCCCCTCCACCAACTGCCCCTGGTACAAGGGTTGGGAGAAGGAGACCAAGGCCGG---CAAGTCCACCGGCAAGACCCTCCTCGAGGCTATTGACGCCATCGAGCCCCCCAAGCGTCCCCTCGACAAGCCCCTCCGTCTTCCTCTTCAGGATGTCTACAAGATCGGTGGTATCGGAACGGTGCCCGTCGGTCGTGTCGAGACTGGTATCATCAAGCCCGGCATGGTCGTCACCTTTGCTCCTTCCAACGTCACCACTGAAGTCAAGTCCGTCGAGATGCACCACGAGCAGCTGCCCGAGGGTGTTCCCGGTGACAACGTCGGCTTCAACGTGAAGAACGTTTCCGTCAAGGAAATCCGTCGTGGTAACGTCGCTGGTGACTCCAAGAACGACCCTCCCAACGGTGCTGCCTCCTTCAACGCCCAGGTCATTGTCATCAACCACCCTGGCCAGATCGGTAACGGTTACGCCCCTGTTCTTGACTGCCACACTGCCCACATTGCTTGCAAGTTCTCCGAGCTC-CTCGAGAAGATCGACCGCCGTACTGGTAAGTCGGTTGAGAACAACCCCAAGTTCATCAAGTCTGGTGACTCCGCCATCGTCAAGATGGTTCCCTCCAAGCCCATGAGCGTTGAGGCTTTCACCGACTACCCCCCTG--------------------------------------ATCAAGAAAGTGAAGAAAGTCTTGGAGATTGTCTGCCACAATTGCAGCAAAGTGTTGGCCGATGAAGTTGGTCTTCCCTTTACTCCATGAAGCTTTTATTCGAGC-TTGCTGGATGCTAAC--GTGAACTCTCAGAGCGATCCCGAATTTGTTACCGCTATTCGTACTCGCGATCCGAAACTTCGATTCAAGCGCGTCTGGGCTGTGTGTAAGAAGAAGCGCAAATGTGAGAACGAGGAGCGGCAAGACAAGAACAAGGATGAAGAGTTTGCACCTGGTGTTAAGAATGTTGTTCTCGAGGGACATGGCGGATGTGGCAACATGCAGCCACAAGTGAGACAGGCTGCGCTCCAACTCAAGGCTGCTTTCGAAGTCACCTCGGAGGAGGGCCCGAAGAGAAAGGAAACCGTCAATATCAGCGCTGAAATGGCGCATGGTATTCTTCGCCGCATCTCCGAGCGCGATCTGCACAACATGGGCCTCAACTCGGACTATGCCCGTCCTGAGTGGATGATCATTACTGTTCTGCCCGTTCCGCCCCCTCCCGTGCGTCCTAGTATTTCCATGGATGGTACTGGCACTGGCACGAGAAACGAAGACGATTTGACCTACAAGCTTGGCGACATTATTCGCGCCAACGGCAATGTCAAGCAGGCAATTCGTGAAGGATCGCCGCAACACATTGCGCGCGATTTTGAGGAGCTCTTG------------------------------------------CTCTTCCGTGGTATTATGCGGCGAATGCACTCAGAACTTGCCAACTACCTTCGACGTTGTGTTGAGGGAAACCGTCACTTCAACCTGGCTGTTGGTATCAAGCCCGGCACACTTTCAAATGGCCTGAAGTACTCTCTTGCCACAGGCAACTGGGGTGACCAGAAAAAAGCCATGAGTTCCACTGCAGGTGTTTCTCAGGTACTGAACCGATACACCTTTGCCTCAACGCTGTCCCATCTTCGACGTACCAATACCCCCATCGGTAGAGATGGCAAACTGGCAAAACCTCGCCAGCTTCACAATACTCATTGGGGTCTCGTTTGCCCGGCTGAAACCCCCGAGGGCCAGGCTTGTGGTCTTGTAAAGAATCTGTCCCTCATGTGTTACGTCAGCGTTGGTTCACCAGCCGAGCCTCTCATCGATTTTATGATCAATCGAGGCATGGAGGTCATTGAGGAGTACGAGCCACTCAGATACCCGCATGCTACGAAGATCTTCGTCAACGGTACCTGGGTTGGAGTTCACCAAGATCCCAAACACCTTGTCGATCAGGTATTCGACACCCGTCGCAAGTCCTACCTGCAATATGAGGTGTCTCTCATCAGAGAAATTCGAGATCAAGAGTTCAAGATCTTCTCTGACGCTGGCCGGGTCATGCGGCCCGTTTTTACCGTGCACCAGAAAAACGACCCAGAAACCGGCCTTGAAAAGGGCCAGCTTGGTCTAACCAAGGATTTGGTCAATAAGCTGGCGCAAGAGCAAGC-GGACCCACCTGATGAT-CCAGAAATGAAGATGGGTTGGGAAGGTCTGATCAAGGCTGGCGCGA-TCGAGTATCTGGATGCTGAAGAAGAAGAAACATCAATGATATGTATGACCCCGGAGGATCTGGAGCTATACAGACTTCAAAAGGCGGGGTTA-TCTGTTGATGACGATCAC---GGC--GAGGAC-TTGAACAAG-CGCC-TCAAGACTAAGACGAACCCAACGACTCACATGTACACACACT-GCGAAATACATCCAAGCATGA-TCTTGGGTATCTGCGCAAGTATAA------------------------------------------
CBS_418_81      TCGTAACAAGGTCTCCGTTGGTGAACCAGCGGAGGGATCATTACAGAGTTTACAACTCCC-ACA-CCCCCTGTGAACATACCTACCGTTGCTTCGGCGTGCTCGCCCCGGCGTCCGGCTGGCCCTGTGCTGGCCGCGGCCCGGACCAAGGTGGCCGCCGGGGAAACCCAAAACTGTCAGTATTATCAGCTTTTTCTGAATCCGCCGCAAGGCAACACAAATGAATCAAAACTTTCAACAACGGATCTCTTGGTTCTGGCATCGATGAAGAACGCAGCGAAATGCGATAAGTAATGTGAATTGCAGAATTCAGTGAATCATCGAATCTTTGAACGCACATTGCGCCCGGGAGCATTCTCCCGGGCATGCCTGTTCGAGCGTCATTTCAACCCTCGACTTCCCCTTGGGGAGGTCGGTGTTGGAGATCGGCACC--ACTGCCGGCTCCCAAATTCAGTGGCGACCCG-CCGTGGCGACCTCTGCGTAGTAGCTAACACTCGCACCGGGAACCAGACGT-GTCACGCCGTAAAACCCCCGACTTTCTGAACGTTGACCTCGAATCAGGTAGGACTACCCGCTGAACTTAAGCATATCAATAA-----------------------------------------------TGAAGCGGCAACAGCTCAAATTTGAAATCTGGCCCCCAGGGCCCGAGTTGTAATTTGTAGAGGATGCTTTTGGCGAGGCGCCTTCCGAGTTCCCTGGAACGGGACGCCATAGAGGGTGAGAGCCCCGTCTGGTCGGACGCCAAGCCTGTGTAAAGCTCCTTCGACGAGTCGAGTAGTTTGGGAATGCTGCTCAAAATGGGAGGTATATGTCTTCTAAAGCTAAATATTGGCCAGAGACCGATAGCGCACAAGTAGAGTGATCGAAAGATGAAAAGCACTTTGAAAAGAGGGTTAAAAAGTACGTGAAATTGTTGAAAGGGAAGCGCCTATGACCAGACTTGGGCCCGGTGAATCATCCAGCGTTCTCGCTGGTGCACTTTGCCGGGCACAGGCCAGCATCAGTTTGGCGCGGGGGATAAAGGCTCTGGGAATGTGGCTCCCCCGGGAGTGTTATAGCCCACTGCGTAATACCCTGCGCTGGACTGAGGTACGCGCATT-GCAAGGATGCTGGCGTAATGGTCATCAGCGACCCGTCTTGAAACACGGACCAAGGAGTCGTCTTCGTATGCGAGTGTTCGGGTGTCAAACCCCTACGCGTAATGAAAGTGAACGCAGGTGAGAGCTTCGGCGCATCATCGACCGATCCTGATGTTCTCGGATGGATTTGAGTAAGAGCATACGGGGCCGGACCCGAAAGAAGGTGAACTATGCCTGTATAGGGTGAAGCCAGAGGAAACTCTGGTGGAGGCTCGCAGCGGTTCTGACGTGCGAATCGATCGTCAAATATGGGCATGGGGGCGAAAGACTAATCGAACCTTCTAGTAGCTGGTTTCCGCCGAAGTTTCC----------------------------------------GCCAT-TCTCATCATTGCCGCCGGTACTGGTGAGTTCGAGGCTGGTATCTCCAAGGATGGCCAGACCCGTGAGCACGCTCTCCTCGCCTTCACCCTCGGTGTTAAGCAGCTCATCGTCGCCATCAACAAGATGGACACCACCCAGTGGTCCGAGTCCCGTTTCCAGGAGATCATCAAGGAGACCTCCAACTTCATCAAGAAGGTCGGCTACAACCCCAAGACCGTCCCCTTCGTTCCCATCTCTGGCTTCCACGGCGACAACATGCTTGAGCCCTCCACCAACTGCCCCTGGTACAAGGGCTGGAACAAGGAGACCAAGGCTGG---CAAGTCCACTGGCAAGACCCTTCTCCAGGCCATTGACGCCATCGAGGCCCCCACCCGTCCTCTTGAGAAGCCCCTCCGTCTTCCCCTCCAGGATGTCTACAAGATTGGTGGTATCGGAACGGTGCCCGTCGGTCGTGTTGAGACCGGTATCATCAAGCCCGGCATGGTCGTCACCTTCGCTCCCGCCAACGTCACCACTGAAGTCAAGTCCGTCGAGATGCACCACCAGCAGCTTGAAAAGGGTCTTCCCGGTGACAACGTCGGCTTCAACGTGAAGAACGTTTCCGTCAAGGAAATCCGTCGTGGTAACGTCGCTGGTGACTCCAAGAACGACCCCCCCATGGCCGCCGCCTCTTTCCAGGCTCAGGTCATTGTCATCAACCACCCCGGTCAGATCGGTGCTGGTTACGCTCCCGTTCTTGACTGCCACACTGCTCATATTGCTTGCAAGTTCGCTGAGCTC-GAGGAGAAGATCGACCGCCGTACCGGTAAGGCTGTCGAGTCCAACCCCAAGTTCATCAAGTCTGGTGACGCTGCCATCGTCAAGATGATTCCCTCCAAGCCCATGTGTGTTGAGGCT---------------------------------------------------------------------------------------------------------------TTGGCCGATGAAGTTGGTCTACCCTCTTATCCACGGAGCTATT----GAGC-TTGCTGGATGCTAAC--ATGTCCTCCCAGAGCGATCCCGAATTCGTAACAGCTATTCACACCCGTGACCCGAAAGTCCGATTCAAGCGTGTCTGGGCTGTCTGCAAGAAGAAGCGCAAGTGCGAGAATGAGGATAGACAGGATAAAAACAAGGATGAAGAATTTGCACCTGGCGTCAAATCTGTCGTCTTGGAAGGCCACGGCGGCTGTGGCAACATGCAGCCCCAAGTGCGACAGGCTGCGCTGCAGCTCAAGGCCGCTTTTGAAGTCACTTCAGAGGATGGCCCCAAGCGCAAGGAAACCGTCAACATCACGGCCGAAATGGCTCACGGTATTCTCCGCCGCATCTCTGAGAAGGATCTGCACAACATCGGTCTCAACTCGGATTATGCTCGTCCTGAGTGGATGATCATCACTGTTCTGCCGGTTCCCCCACCTCCTGTGCGTCCTAGTATTTCCATGGATGGTACTGGTACCGGCATGAGAAACGAAGATGATTTGACCTACAAGCTTGGCGATATCATCCGCGCCAACGGTAATGTTAAGCAGGCTATTCGTGAAGGCTCGCCGCAACATATTGCGCGCGACTTTGAGGAGCTTTTGCAATACCACGTCGCTACC------------------------CTCTTCCGCGGCATCATGCGCCGTATGCACTCTGAGCTGGCCAACTATTTGAGACGCTGTGTCGAGGGTAATCGCCACTTTAACCTTGCCGTCGGCATCAAGCCCGGCACGCTCTCCAACGGTCTCAAGTACTCACTCGCCACCGGCAACTGGGGTGACCAGAAGAAGGCCATGAGCTCGACGGCCGGTGTATCCCAAGTGTTGAACAGATATACGTTTGCCTCAACCCTTTCACATTTGCGCCGTACCAACACGCCCATCGGCAGAGATGGCAAGCTGGCTAAGCCCCGACAGCTTCACAACACACATTGGGGTCTTGTCTGCCCTGCCGAGACGCCTGAAGGACAGGCTTGTGGTCTCGTCAAGAACCTGTCGCTCATGTGCTACGTCAGTGTTGGTTCGCCTACCGAGCCGCTCATTGATTTCATGATCAACAGAGGCATGGAAGTCATTGAGGAGTACGAGCCTCTGAGATACCCACACGCCACCAAGATTTTCGTAAACGGAACCTGGGTTGGTGTGCACCAGGACCCCAAGCACCTGGTCAACCAGGTCTTTGACACCCGTCGCAAGTCGTACCTGCAGTACGAGGTATCTCTGATCAGAGAAATTCGTGATCAAGAGTTCAAAATCTTCTCGGACGCCGGTCGTGTCATGCGGCCCGTCTTCACTGTCCAGCAGGAGGACGACTCAGAAACCGGCCTCGAAAAGGGCCAGCTGGTGTTGACCAAGGACCTGGTGAACAAACTAGCAGCAGAGCAGGC-TGACCCGCCGGATGAT-CCTGAGCTCAAGATTGGCTGGGAGGGTCTCATCAACGCTGGTGCCA-TCGAATACCTGGACGCCGAAGAAGAGGAGACGTCCATGATATGCATGACTCCTGAAGATCTGGAGCTTTACAGACTGCAAAAGGCCGGTGTG-GCTGTCGACGACGATCCC---GGT--GATGAT-CCCAACAAG-CGTC-TCAAGACGAAGACGAACCCAACCACCCACATGTACACTCACT-GCGAGATTCACCCAAGTATGA-TTCTGGGTATCTGCGCCTCCATTATTCCCTTCCCC-------------------------------
CQ05621         -------------------CCTATGGTACGCGGAGGGACATTATCGAGTTTCC-ACTCCCTTAACCCTTCTGTGAACATACCTACCGTTGCTTCGGCGGACTCGCCCCGGCGTCCGGACGGCCCTGCGCCGCCCGCGGCCCGGACCCAGGCGGCCGCCGGAGACC-CCCAAACTCTGTAT-TTATCAGTCTCTTCTGAATCCGCCGCAAGGGAAAACAAATGAATCAAAACTTTCAACAACGGATCTCTTGGTTCTGGCATCGATGAAGAACGCAGCGAAATGCGATAAGTAATGTGAATTGCAGAATTCAGTGAACCATCGAATCTTTGAACGCACATTGCGCCCGCCAGCACTCTGGCGGGCATGCCTGTTCGAGCGTCATTTCAACCCTCGACCTCCCTCCGGGGAGGTCGGCGTTGGGGAACGGCAGCACCCCGCCGGCCCCTAAATACAGGGGCGGCCCGTCCGCGGCGACCTCTGCACAGTAGT-CCAACTCGCACCGGGAACCCGACGCGGCCACGCCGTAAAACACCCAACCTTCCGAACGTTGACCTCTAATCAAGTACGACTACCCGCTGAACTTAATCATATAATAA--------GAGCGGTTTAGGACACAGGGATTGCCCCAGTAACGGCGAGTGAAGCGGCAACAGCTCAAATTTGAAATCTGGCCCCCAGGGTCCGAGTTGTAATTTGTAAAGGATGCTTTTGGCGAGGGGCCTTCCAAGTTCCCTGGAACGGGACGCCACAAAGGGTGAGAGCCCCGTCTGGTCGGCCACCGAGCCTCTGTAAAGCTCCTTCGACGAGTCGAGTAGTTTGGGAATGCTGCTCAAAATGGGAGGTATATGTCTTCTAAAGCTAAATACTGGCCAAAGACCGATAGCGCACAAGTAGAGTGATCGAAAGATGAAAAGCACTTTGAAAAGAGGGTTAAAAAGTACGTGAAATTGTTGAAAGGGAAGCGCCTATGACCAGACTTGGGCCCGGTGAATCATCCAGCGTTCTCGCTGGTGCACTTCGCCGGGCACAGGCCAGCATCATTTTGGCGCGGGGGACAAAGGCTCTGGAAATGTGGCTCCCCCGGGAGTGTTATAGCCCACCGCGTAATACCCTGCGCCGGACTGAGGTACGCGCATTCGCAAGGATGCTGGCGTAATGGTCATCAGCGACCCGTCTTGAAACACGGACCAAGGAGTCGTCTTCGTATGCGAGTGTTCGGGTGTCAAACCCCTACGCGTAATGAAAGTGAACGTAGGTGAGAGCTTCGGCGCATCACCGACCGATCCTGATGTTCTCGGATGGATTTGAGTAAGAGCATACGGGGCCGGACCCGAAAGAAGGTGAACTATGCCTGTATAGGGTGAAGCCAGAGGAAACTCTGGTGGAGGCTCGCAGCGGTTCTGACGTGCGAATCGATCGTCAAATATGGGCATGGGGGCGAAAGACTAATCGAACCTTCTAGTAGCTGGTTTCCGCCAATTTTT-----------------TTCTGGTACTT-CCAGGCCGATTGCGCTAT-TCTCATCATTGCTGCCGGTACTGGTGAGTTCGAGGCTGGTATCTCCAAGGATGGCCAGACCCGTGAGCACGCTCTCCTCGCTTTCACCCTCGGTGTCAAGCAGCTCATTGTCGCCATCAACAAGATGGACACTGCTCAGTGGGCCGAGGCTCGTTACCAGGAAATCATCAAGGAGACCTCCAACTTCATCAAGAAGGTCGGCTACAACCCCAAGACTGTTGCCTTCGTCCCCATCTCTGGCTTCAACGGCGACAACATGCTTACTGCCTCCACCAACTGCCCCTGGTACAAGGGCTGGGAGAAGGAGACCAAGACTGG---CAAGTCCACTGGCAAGACCCTCCTCGAGGCCATCGACGCCATTGAGCCCCCCAAGCGTCCCCTCGACAAGCCTCTCCGTCTTCCCCTTCAGGATGTCTACAAGATCGGTGGTATCGGAACGGTGCCTGTCGGTCGTGTCGAGACTGGTGTCATCAAGCCCGGTATGGTCGTCACCTTCGCTCCCGCTGGTGTCACCACTGAAGTCAAGTCCGTCGAGATGCACCACGAACAGCTGCCCGAGGGTGTTCCCGGTGACAACGTCGGCTTCAACGTGAAGAACGTTTCCGTCAAGGAAATCCGTCGTGGTAACGTCGCTGGTGACTCCAAGAACGACCCTCCCACGGGCGCCGCTTCTTTCAACGCCCAGGTCATTGTTATCAACCACCCTGGCCAGATTGGTAACGGTTATGCTCCCGTTCTCGATTGCCACACTGCCCACATTGCTTGCAAGTTCTCCGAGCTC-CTCGAGAAGATCGATCGCCGTACTGGTAAGTCGGTTGAGAACAACCCCAAGTTCATCAAGTCTGGTGACTCCGCCATCGTCAAGATGGTTCCCTCCAAGCCCATGTGCGTTGAGGCTTTCACCGACTACCCTCCTCTGGGCCGTTTCGCCGTCCGTGACATGCGTCA-------???????????????????????????????????????????????????????????????????????????????????????????????????????????????????????????????????????????????????????????????????????????????????????????????????????????????????????????????????????????????????????????????????????????????????????????????????????????????????????????????????????????????????????????????????????????????????????????????????????????????????????????????????????????????????????????????????????????????????????????????????????????????????????????????????????????????????????????????????????????????????????????????????????????????????????????????????????????????????????????????????????????????????????????????????????????????????????????????????????????????????????????????CTCTACT-CGCTAAGCTGTTCCGTGGTATTATGCGTCGAATGCATTCAGAGCTTGCCAACTACCTCAGACGTTGTGTCGAGGGCAACCGCCACTTCAATCTGGCTGTCGGCATCAAGCCTGGTACGCTTTCAAATGGCCTCAAGTACTCGCTTGCCACTGGTAACTGGGGCGACCAGAAGAAAGCCATGAGCTCAACTGCCGGTGTATCTCAGGTGTTGAATCGCTATACGTTTGCCTCGACGCTGTCCCATCTTCGACGTACCAATACCCCCATCGGCAGAGATGGAAAACTGGCGAAACCTCGTCAGCTTCACAATACTCATTGGGGTCTCGTCTGCCCTGCCGAGACGCCTGAAGGTCAGGCTTGTGGACTTGTCAAAAACCTGTCTCTCATGTGCTACGTCAGCGTCGGTTCACCTGCCGAGCCGCTCATCGACTTCATGATCAACAGGGGTATGGAAGTTATCGAAGAGTACGAGCCACTCAGATATCCGCACGCCACGAAGATCTTTGTCAACGGGACATGGGTTGGCGTCCATCAGGACCCTAAGCACCTTGTGGATCAGGTCTTTGAAACCCGTCGCAAATCATACCTGCAGTATGAGGTGTCTCTCATCAGAGAAATCCGCGATCAAGAATTCAAAATCTTTTCTGATGCGGGCCGCGTCATGCGGCCCGTCTTCACAGTACAGGAGAAAGATGACCCAGAGACTGGCCTCGAAAAGGGTCAGCTTGGTCTGACAAAGGATTTAGTCAACAAACTGGCGCAAGAACAAGC-TGACCCACCTGAGGAT-CCAGAAATGAAGATGGGCTGGGAGGGTCTGATCAAAGCTGGCGCGA-TTGAGTATTTGGATGCGGAAGAAGAGGAGACGTCCATGATTTGCATGACCCCGGAGGATCTAGAGCTGTATAGGCTTCAAAAAGCGGGTGTA-CCTGTCGAGGATGACTCG---GGC--GAGGAT-CCGAACAAG-CGTC-TGAAGAC-AAAACCAACCCAACCACACACATGTACACTCACTGGCGAGAATCACCCAAGTTATG-ATTTTGGTATTTGTGCAGA-----------------------------------------------
CQ05622         -------------------TCTAATGTACGCGGAGGGACATTATCGAGTTTCC-ACTCCCTTAACCCTTCTGTGAACATACCTACCGTTGCTTCGGCGGACTCGCCCCGGCGTCCGGACGGCCCTGCGCCGCCCGCGGCCCGGACCCAGGCGGCCGCCGGAGACC-CCCAAACTCTGTAT-TTATCAGTCTCTTCTGAATCCGCCGCAAGGGAAAACAAATGAATCAAAACTTTCAACAACGGATCTCTTGGTTCTGGCATCGATGAAGAACGCAGCGAAATGCGATAAGTAATGTGAATTGCAGAATTCAGTGAACCATCGAATCTTTGAACGCACATTGCGCCCGCCAGCACTCTGGCGGGCATGCCTGTTCGAGCGTCATTTCAACCCTCGACCTCCCTCCGGGGAGGTCGGCGTTGGGGAACGGCAGCACCCCGCCGGCCCCTAAATACAGGGGCGGCCCGTCCGCGGCGACCTCTGCGCAGTATT-CCAACTCGCACCGGGAACCCGACGCGGCCACGCCGTAAAACACCCAACCTTCCGAACGTTGACCTCTAATCAGGTAGGACTACCCGCTGAACTTAATCATATAATA-----------GGGGGGCAGAGCACAGGGATTGCCCCAGTAACGGCGAGTGAAGCGGCAACAGCTCAAATTTGAAATCTGGCCCCCAGGGTCCGAGTTGTAATTTGTAAAGGATGCTTTTGGCGAGGTGCCTTCCGAGTTCCCTGGAACGGGACGCCACAAAGGGTGAGAGCCCCGTCTGGTCGGCCACCGAGCCTCTGTAAAGCTCCTTCGACGAGTCGAGTAGTTTGGGAATGCTGCTCAAAATGGGAGGTATATGTCTTCTAAAGCTAAATACTGGCCAAAGACCGATAGCGCACAAGTAGAGTGATCGAAAGATGAAAAGCACTTTGAAAAGAGGGTTAAAAAGTACGTGAAATTGTTGAAAGGGAAGCGCCTATGACCAGACTTGGGCCCGGTGAATCATCCAGCGTTCTCGCTGGTGCACTTCGCCGGGCACAGGCCAGCATCAGTTTGGCGCGGGGGACAAAGGCTCTGGGAATGTGGCTCCCCCGGGAGTGTTATAGCCCACCGCGTAATACCCTGCGCCGGACTGAGGTACGCGCATTCGCAAGGATGCTGGCGTAATGGTCATCAGCGACCCGTCTTGAAACACGGACCAAGGAGTCGTCTTCGTATGCGAGTGTTCGGGTGTCAAACCCCTACGCGTAATGAAAGTGAACGTAGGTGAGAGCTTCGGCGCATCACCGACCGATCCTGATGTTCTCGGATGGATTTGAGTAAGAGCATACGGGGCCGGACCCGAAAGAAGGTGAACTATGCCTGTATAGGGTGAAGCCAGAGGAAACTCTGGTGGAGGCTCGCAGCGGTTCTGACGTGCGAATCGATCGTCAAATATGGGCATGGGGGCGAAAGACTAATCGAACCTTCTAGTAGCTGGTTTCCGCCGA-------------GTGCCTGAATACTGCTACTT--CCAGGCGATTGCGCTAT-TCTCATCATTGCTGCCGGTACTGGTGAGTTCGAGGCTGGTATCTCCAAGGATGGCCAGACCCGTGAGCACGCTCTCCTCGCTTTCACCCTCGGTGTCAAGCAGCTCATTGTCGCCATCAACAAGATGGACACTGCTCAGTGGGCCGAGGCTCGTTACCAGGAAATCATCAAGGAGACCTCCAACTTCATCAAGAAGGTCGGCTACAACCCCAAGACTGTTGCCTTCGTCCCCATCTCTGGCTTCAACGGCGACAACATGCTTACTGCCTCCACCAACTGCCCCTGGTACAAGGGCTGGGAGAAGGAGACCAAGACTGG---CAAGTCCACTGGCAAGACCCTCCTCGAGGCCATCGACGCCATTGAGCCCCCCAAGCGTCCCCTCGACAAGCCTCTCCGTCTTCCCCTTCAGGATGTCTACAAGATCGGTGGTATCGGAACGGTGCCTGTCGGTCGTGTCGAGACTGGTGTCATCAAGCCCGGTATGGTCGTCACCTTCGCTCCCGCTGGTGTCACCACTGAAGTCAAGTCCGTCGAGATGCACCACGAACAGCTGCCCGAGGGTGTTCCCGGTGACAACGTCGGCTTCAACGTGAAGAACGTTTCCGTCAAGGAAATCCGTCGTGGTAACGTCGCTGGTGACTCCAAGAACGACCCCCCCAAGGGCGCCGCTTCTTTCAACGCCCAGGTCATTGTTATCAACCACCCTGGCCAGATTGGTAACGGTTATGCCCCCGTTCTCGATTGCCACACTGCCCACATTGCTTGCAAGTTCTCCGAGCTC-CTCGAGAAGATCGATCGCCGTACTGGTAAGTCGGTTGAGAACAACCCCAAGTTCATCAAGTCTGGTGACTCCGCCATCGTCAAGATGGTTCCCTCCAAGCCCATGTGCGTTGAGGCTTTCACCGACTACCCTCCTCTGGGCCGTTTCGCCGTCCGTGACATGCGTCAAACTGTG???????????????????????????????????????????????????????????????????????????????????????????????????????????????????????????????????????????????????????????????????????????????????????????????????????????????????????????????????????????????????????????????????????????????????????????????????????????????????????????????????????????????????????????????????????????????????????????????????????????????????????????????????????????????????????????????????????????????????????????????????????????????????????????????????????????????????????????????????????????????????????????????????????????????????????????????????????????????????????????????????????????????????????????????????????????????????????????????????????????????????????????????CTCTACT-CGCTAAGCTGTTCCGTGGTATTATGCGTCGAATGCATTCAGAGCTTGCCAACTACCTCAGACGTTGTGTCGAGGGCAACCGCCACTTCAATCTGGCTGTCGGCATCAAGCCTGGTACGCTTTCAAATGGCCTCAAGTACTCGCTTGCCACTGGTAACTGGGGCGACCAGAAGAAAGCCATGAGCTCAACTGCCGGTGTATCTCAGGTGTTGAATCGCTATACGTTTGCCTCGACGCTGTCCCATCTTCGACGTACCAATACCCCCATCGGCAGAGATGGAAAACTGGCGAAACCTCGTCAGCTTCACAATACTCATTGGGGTCTCGTCTGCCCTGCCGAGACGCCTGAAGGTCAGGCTTGTGGACTTGTCAAAAACCTGTCTCTCATGTGCTACGTCAGCGTCGGTTCACCTGCCGAGCCGCTCATCGACTTCATGATCAACAGGGGTATGGAAGTTATCGAAGAGTACGAGCCACTCAGATATCCGCACGCCACGAAGATCTTTGTCAACGGGACATGGGTTGGCGTCCATCAGGACCCTAAGCACCTTGTGGATCAGGTCTTTGAAACCCGTCGCAAATCATACCTGCAGTATGAGGTGTCTCTCATCAGAGAAATCCGCGATCAAGAATTCAAAATCTTTTCTGATGCGGGCCGCGTCATGCGGCCCGTCTTCACAGTACAGGAGAAAGATGACCCAGAGACTGGCCTCGAAAAGGGTCAGCTTGGTCTGACAAAGGATTTAGTCAACAAACTGGCGCAAGAACAAGC-TGACCCACCTGAGGAT-CCAGAAATGAAGATGGGCTGGGAGGGTCTGATCAAAGCTGGCGCGA-TTGAGTATTTGGATGCGGAAGAAGAGGAGACGTCCATGATTTGCATGACCCCGGAGGATCTAGAGCTGTATAGGCTTCAAAAAGCGGGTGTA-CCTGTCGAGGATGACTCG---GGC--GAGGAT-CCGAACAAG-CGTC-TGAAGACCAAAACCAACCCAACCACACACATGTACACTCACT-GCGAGA-TCACCCAAGTATGA-TTTTGGGTATTTGTGCAAGTATCATT----------------------------------------
CQ05921         -------------------CCTCTGCGACGCGGAGGGACATTATCGAGTTTCCAACTCCCTTAACCCTTCTGTGAACATACCTACCGTTGCTTCGGCGGACTCGCCCCGGCGTCCGGACGGCCCTGCGCCGCCCGCGGCCCGGACCCAGGCGGCCGCCGGAGACC-CCCAAACTCTGTAT-TTATCAGTCTCTTCTGAATCCGCCGCAAGGCAAAACAAATGAATCAAAACTTTCAACAACGGATCTCTTGGTTCTGGCATCGATGAAGAACGCAGCGAAATGCGATAAGTAATGTGAATTGCAAAATTCAGTGAACCATCGAATCTTTGAACGCACATTGCGCCCGCCAGCACTCTGGCGGGCATGCCTGTTCGAGCGTCATTTCAACCCTCGACCTCCCTCCGGGGAGGTCGGCGTTGGGGAACGGCAGCACCCCGCCGGCCCCTAAATACAGTGGCGGCCCGTCCGCGGCGACCTCTGCGCAGTAGT-CCAACTCGCACCGGGAACCCGACGCGGCCACGCCGTAAAACACCCAACCTTCCGAACGTTGACCTCGAATCAGGTAGGACTACCCGCTGAACTTAAGCATACAAA-------------CGGAGTAGACAACAGGGATTGCCCCAGTAACGGCGAGTGAAGCGGCAACAGCTCAAATTTGAAATCTGGCCCCCAGGGTCCGAGTTGTAATTTGTAAAGGATGCTTTTGGCGAGGTGCCTTCCGAGTTCCCTGGAACGGGACGCCACAGAGGGTGAGAGCCCCGTCTGGTCGGCCACCGAGCCTCTGTAAAGCTCCTTCGACGAGTCGAGTAGTTTGGGAATGCTGCTCAAAATGGGAGGTATATGTCTTCTAAAGCTAAATACTGGCCAAAGACCGATAGCGCACAAGTAGAGTGATCGAAAGATGAAAAGCACTTTGAAAAGAGGGTTAAAAAGTACGTGAAATTGTTGAAAGGGAAGCGCCTATGACCAGACTTGGGCCCGGTGAATCATCCAGCGTTCTCGCTGGTGCACTTCGCCGGGCACAGGCCAGCATCAGTTTGGCGCGGGGGACAAAGGCTCTGGGAATGTGGCTCCCCCGGGAGTGTTATAGCCCACCGCGTAATACCCTGCGCCGGACTGAGGTACGCGCATTCGCAAGGATGCTGGCGTAATGGTCATCAGCGACCCGTCTTGAAACACGGACCAAGGAGTCGTCTTCGTATGCGAGTGTTCGGGTGTCAAACCCCTACGCGTAATGAAAGTGAACGTAGGTGAGAGCTTCGGCGCATCACCGACCGATCCTGATGTTCTCGGATGGATTTGAGTAAGAGCATACGGGGCCGGACCCGAAAGAAGGTGAACTATGCCTGTATAGGGTGAAGCCAGAGGAAACTCTGGTGGAGGCTCGCAGCGGTTCTGACGTGCGAATCGATCGTCAAATATGGGCATGGGGGGAAAAGACTAATCGAACCTTCTAGTAGCTGGTTTCCGCCGCAGTTTCC---------------AACTGCTACTT-CCAGGCCGATTGCGCTAT-TCTCATCATTGCTGCCGGTACTGGTGAGTTCGAGGCTGGTATCTCCAAGGATGGCCAGACCCGTGAGCACGCTCTCCTCGCTTTCACCCTCGGTGTCAAGCAGCTCATTGTCGCCATCAACAAGATGGACACTGCTCAGTGGGCCGAGGCTCGTTACCAGGAAATCATCAAGGAGACCTCCAACTTCATCAAGAAGGTCGGCTACAACCCCAAGACTGTTGCCTTCGTCCCCATCTCTGGCTTCAACGGCGACAACATGCTTACTGCCTCCACCAACTGCCCCTGGTACAAGGGCTGGGAGAAGGAGACCAAGACTGG---CAAGTCCACTGGCAAGACCCTCCTCGAGGCCATCGACGCCATTGAGCCCCCCAAGCGTCCCCTCGACAAGCCTCTCCGTCTTCCCCTTCAGGATGTCTACAAGATCGGTGGTATCGGAACGGTGCCTGTCGGTCGTGTCGAGACTGGTGTCATCAAGCCCGGTATGGTCGTCACCTTCGCTCCCGCTGGTGTCACCACTGAAGTCAAGTCCGTCGAGATGCACCACGAACAGCTGCCCGAGGGTGTTCCCGGTGACAACGTCGGCTTCAACGTGAAGAACGTTTCCGTCAAGGAAATCCGTCGTGGTAACGTCGCTGGTGACTCCAAGAACGACCCCCCCAAGGGCGCCGCTTCTTTCAACGCCCAGGTCATTGTTATCAACCACCCTGGCCAGATTGGTAACGGTTATGCCCCCGTTCTCGATTGCCACACTGCCCACATTGCTTGCAAGTTCTCCGAGCTC-CTCGAGAAGATCGATCGCCGTACTGGTAAGTCGGTTGAGAACAACCCCAAGTTCATCAAGTCTGGTGACTCCGCCATCGTCAAGATGGTTCCCTCCAAGCCCATGTGCGTTGAGGCTTTCACCGACTACCCTCCTCTGGGCCGTTTCGCCGTCCGTGACATGCGTCAAACTGTC???????????????????????????????????????????????????????????????????????????????????????????????????????????????????????????????????????????????????????????????????????????????????????????????????????????????????????????????????????????????????????????????????????????????????????????????????????????????????????????????????????????????????????????????????????????????????????????????????????????????????????????????????????????????????????????????????????????????????????????????????????????????????????????????????????????????????????????????????????????????????????????????????????????????????????????????????????????????????????????????????????????????????????????????????????????????????????????????????????????????????????????????CTCTACT-CGCTAAGCTGTTCCGTGGTATTATGCGTCGAATGCATTCAGAGCTTGCCAACTACCTCAGACGTTGTGTCGAGGGCAACCGCCACTTCAATCTGGCTGTCGGCATCAAGCCTGGTACGCTTTCAAATGGCCTCAAGTACTCGCTTGCCACTGGTAACTGGGGCGACCAGAAGAAAGCCATGAGCTCAACTGCCGGTGTATCTCAGGTGTTGAATCGCTATACGTTTGCCTCGACGCTGTCCCATCTTCGACGTACCAATACCCCCATCGGCAGAGATGGAAAACTGGCGAAACCTCGTCAGCTTCACAATACTCATTGGGGTCTCGTCTGCCCTGCCGAGACGCCTGAAGGTCAGGCTTGTGGACTTGTCAAAAACCTGTCTCTCATGTGCTACGTCAGCGTCGGTTCACCTGCCGAGCCGCTCATCGACTTCATGATCAACAGGGGTATGGAAGTTATCGAAGAGTACGAGCCACTCAGATATCCGCACGCCACGAAGATCTTTGTCAACGGGACATGGGTTGGCGTCCATCAGGACCCTAAGCACCTTGTGGATCAGGTCTTTGAAACCCGTCGCAAATCATACCTGCAGTATGAGGTGTCTCTCATCAGAGAAATCCGCGATCAAGAATTCAAAATCTTTTCTGATGCGGGCCGCGTCATGCGGCCCGTCTTCACAGTACAGGAGAAAGATGACCCAGAGACTGGCCTCGAAAAGGGTCAGCTTGGTCTGACAAAGGATTTAGTCAACAAACTGGCGCAAGAACAAGC-TGACCCACCTGAGGAT-CCAGAAATGAAGATGGGCTGGGAGGGTCTGATCAAAGCTGGCGCGA-TTGAGTATTTGGATGCGGAAGAAGAGGAGACGTCCATGATTTGCATGACCCCGGAGGATCTAGAGCTGTATAGGCTTC-AAAAGCGGGTGTA-CCTGTCGAGGATGACTC----GGC--GAGGAT-CCGAACAAG-CGTC-TGAAGACCAAA--CCAACCAACCACACACATGTACACTCACT-GCGAGATTCACCCAAGTATGA-TTTTGGGTATTTGTGCAAGTATCATTCCATTCCCGGACCACAACCAGGTATGCTCT----------
CQ05922         -------------------GCTCTGCGACGCGGAGGGACATTATCGAGTTTCCAACTCCCTTAACCCTTCTGTGAACATACCTACCGTTGCTTCGGCGGACTCGCCCCGGCGTCCGGACGGCCCTGCGCCGCCCGCGGCCCGGACCCAGGCGGCCGCCGGAGACC-CCCAAACTCTGTAT-TTATCAGTCTCTTCTGAATCCGCCGCAAGGCAAAACAAATGAATCAAAACTTTCAACAACGGATCTCTTGGTTCTGGCATCGATGAAAAACGCAGCGAAATGCGATAAGTAATGTGAATTGCAAAATTCAGTGAACCATCGAATCTTTGAACGCACATTGCGCCCGCCAGCACTCTGGCGGGCATGCCTGTTCGAGCGTCATTTCAACCCTCGACCTCCCTCCGGGGAGGTCGGCGTTGGGGAACGGCAGCACCCCGCCGGCCCCTAAATACAGTGGCGGCCCGTCCGCGGCGACCTCTGCGCAGTAGT-CCAACTCGCACCGGGAACCCGACGCGGCCACGCCGTAAAACACCCAACCTTCCGAACGTTGACCTCGAATCAGGTAGGACTACCCGCTGAACTTAAGCATATAAAA----------AAACGGAGAGACAACAGGGATTGCCCCAGTAACGGCGAGTGAAGCGGCAACAGCTCAAATTTGAAATCTGGCCCCCAGGGTCCGAGTTGTAATTTGTAAAGGATGCTTTTGGCGAGGTGCCTTCCGAGTTCCCTGGAACGGGACGCCACAGAGGGTGAGAGCCCCGTCTGGTCGGCCACCGAGCCTCTGTAAAGCTCCTTCGACGAGTCGAGTAGTTTGGGAATGCTGCTCAAAATGGGAGGTATATGTCTTCTAAAGCTAAATACTGGCCAAAGACCGATAGCGCACAAGTAGAGTGATCGAAAGATGAAAAGCACTTTGAAAAGAGGGTTAAAAAGTACGTGAAATTGTTGAAAGGGAAGCGCCTATGACCAGACTTGGGCCCGGTGAATCATCCAGCGTTCTCGCTGGTGCACTTCGCCGGGCACAGGCCAGCATCAGTTTGGCGCGGGGGACAAAGGCTCTGGGAATGTGGCTCCCCCGGGAGTGTTATAGCCCACCGCGTAATACCCTGCGCCGGACTGAGGTACGCGCATTCGCAAGGATGCTGGCGTAATGGTCATCAGCGACCCGTCTTGAAACACGGACCAAGGAGTCGTCTTCGTATGCGAGTGTTCGGGTGTCAAACCCCTACGCGTAATGAAAGTGAACGTAGGTGAGAGCTTCGGCGCATCACCGACCGATCCTGATGTTCTCGGATGGATTTGAGTAAGAGCATACGGGGCCGGACCCGAAAGAAGGTGAACTATGCCTGTATAGGGTGAAGCCAGAGGAAACTCTGGTGGAGGCTCGCAGCGGTTCTGACGTGCGAATCGATCGTCAAATATGGGCATGGGGGGAAAAGACTAATCGAACCTTCTAGTAGCTGGTTTCCGCCGAAGCTCCC---------AAAAAATACTGGGTCTT-CCAGGACGATTGCGCTAT-TCTCATCATTGCTGCCGGTACTGGTGAGTTCGAGGCTGGTATCTCCAAGGATGGCCAGACCCGTGAGCACGCTCTCCTCGCTTTCACCCTCGGTGTCAAGCAGCTCATTGTCGCCATCAACAAGATGGACACTGCTCAGTGGGCCGAGGCTCGTTACCAGGAAATCATCAAGGAGACCTCCAACTTCATCAAGAAGGTCGGCTACAACCCCAAGACTGTTGCCTTCGTCCCCATCTCTGGCTTCAACGGCGACAACATGCTTACTGCCTCCACCAACTGCCCCTGGTACAAGGGCTGGGAGAAGGAGACCAAGACTGG---CAAGTCCACTGGCAAGACCCTCCTCGAGGCCATCGACGCCATTGAGCCCCCCAAGCGTCCCCTCGACAAGCCTCTCCGTCTTCCCCTTCAGGATGTCTACAAGATCGGTGGTATCGGAACGGTGCCTGTCGGTCGTGTCGAGACTGGTGTCATCAAGCCCGGTATGGTCGTCACCTTCGCTCCCGCTGGTGTCACCACTGAAGTCAAGTCCGTCGAGATGCACCACGAACAGCTGCCCGAGGGTGTTCCCGGTGACAACGTCGGCTTCAACGTGAAGAACGTTTCCGTCAAGGAAATCCGTCGTGGTAACGTCGCTGGTGACTCCAAGAACGACCCCCCCAAGGGCGCCGCTTCTTTCAACGCCCAGGTCATTGTTATCAACCACCCTGGCCAGATTGGTAACGGTTATGCCCCCGTTCTCGATTGCCACACTGCCCACATTGCTTGCAAGTTCTCCGAGCTC-CTCGAGAAGATCGATCGCCGTACTGGTAAGTCGGTTGAGAACAACCCCAAGTTCATCAAGTCTGGTGACTCCGCCATCGTCAAGATGGTTCCCTCCAAGCCCATGTGCGTTGAGGCTTTCACCGACTACCCTCCTCTGGGCCGTTTCGCCGTCCGTGACATGCGTCAGACTGTC???????????????????????????????????????????????????????????????????????????????????????????????????????????????????????????????????????????????????????????????????????????????????????????????????????????????????????????????????????????????????????????????????????????????????????????????????????????????????????????????????????????????????????????????????????????????????????????????????????????????????????????????????????????????????????????????????????????????????????????????????????????????????????????????????????????????????????????????????????????????????????????????????????????????????????????????????????????????????????????????????????????????????????????????????????????????????????????????????????????????????????????????CTCTACT-CGCTAAGCTGTTCCGTGGTATTATGCGTCGAATGCATTCAGAGCTTGCCAACTACCTCAGACGTTGTGTCGAGGGCAACCGCCACTTCAATCTGGCTGTCGGCATCAAGCCTGGTACGCTTTCAAATGGCCTCAAGTACTCGCTTGCCACTGGTAACTGGGGCGACCAGAAGAAAGCCATGAGCTCAACTGCCGGTGTATCTCAGGTGTTGAATCGCTATACGTTTGCCTCGACGCTGTCCCATCTTCGACGTACCAATACCCCCATCGGCAGAGATGGAAAACTGGCGAAACCTCGTCAGCTTCACAATACTCATTGGGGTCTCGTCTGCCCTGCCGAGACGCCTGAAGGTCAGGCTTGTGGACTTGTCAAAAACCTGTCTCTCATGTGCTACGTCAGCGTCGGTTCACCTGCCGAGCCGCTCATCGACTTCATGATCAACAGGGGTATGGAAGTTATCGAAGAGTACGAGCCACTCAGATATCCGCACGCCACGAAGATCTTTGTCAACGGGACATGGGTTGGCGTCCATCAGGACCCTAAGCACCTTGTGGATCAGGTCTTTGAAACCCGTCGCAAATCATACCTGCAGTATGAGGTGTCTCTCATCAGAGAAATCCGCGATCAAGAATTCAAAATCTTTTCTGATGCGGGCCGCGTCATGCGGCCCGTCTTCACAGTACAGGAGAAAGATGACCCAGAGACTGGCCTCGAAAAGGGTCAGCTTGGTCTGACAAAGGATTTAGTCAACAAACTGGCGCAAGAACAAGC-TGACCCACCTGAGGAT-CCAGAAATGAAGATGGGCTGGGAGGGTCTGATCAAAGCTGGCGCGA-TTGAGTATTTGGATGCGGAAGAAGAGGAGACGTCCATGATTTGCATGACCCCGGAGGATCTAGAGCTGTATAGGCTTCAAAAAGCGGGTGTA-CCTGTCGAGGATGACTCG---GGC--GAGGAT-CCGAACAAG-CGTCTTGAAGACCAAAACCAACCCAACCACACACATGTACACTCACT-GCGAGATTCACCCAAGTATGATTTTTGGGTATTTGTGCAAGTATCATT-CATTCCCGGA-CACAACCAAGTATGCCTC-TCAATCTTT
DY05281         -------------------------------GGAGGGACATTACAGAGTTTACAACTCCC-AAACCCAAATGTGAACATACCTATCGTTGCTTCGGCGGACCCGCCCCGGCGTCCGGATGGCCCTGTGCCGTCCGCGGCCCGGACCCAGGCGGCCGCCGGAGACCACCAAAACTTTTTGTATTCTCAGTCTCTTCTGAATCCGCCGCAAGGCAAAACAAATGAATCAAAACTTTCAACAACGGATCTCTTGGTTCTGGCATCGATGAAGAACGCAGCGAAATGCGATAAGTAATGTGAATTGCAGAATTCAGTGAATCATCGAATCTTTGAACGCACATTGCGCCCGCCAGCATTCTGGCGGGCATGCCTGTTCGAGCGTCATTTCAACCCTCGAGCTCCCCTTGGGGAGCCCGGCGTTGGGGACCGGCTGT--ACCGCCGGCCCCGAAATGGAGTGGCGGCCCGTCCGCGGCGACCTCTGCGTAGTAACAACCACTCGCACCGGAACCCCGACGTGGCCACGCCGTAAAACACCCAACTTTCTGAACGTTGACCTCGGATCAGGTAGGAATACCCGCTGAACTTAAGCATATCAAAA-------AGGGGAGTAAGAGCAACAGGGATTGCCCCAGTAACGGCGAGTGAAGCGGCAACAGCTCAAATTTGAAATCTGGTCCCCAGGGCCCGAGTTGTAATTTGTAGAGGATGCTTTTGGCAAGGTGCCTTCCGAGTTCCCTGGAACGGGACGCCATAGAGGGTGAGAGCCCCGTCTGGTCGGACACCGAGCCTCTGTAAAGCTCCTTCGACGAGTCGAGTAGTTTGGGAATGCTGCTCAAAATGGGAGGTATATGTCTTCTAAAGCTAAATATAGGCCAGAGACCGATAGCGCACAAGTAGAGTGATCGAAAGATGAAAAGCACTTTGAAAAGAGGGTTAAAAAGTACGTGAAATTGTTGAAAGGGAAGCGCCTATGACCAGACTTGAGCCCGGTGAATCATCCAGCGTTCTCGCTGGTGCACTTTGCCGGGCACAGGCCAGCATCAGTTTGGCGCGGGGGATAAAGGCTTTGGGAATGTGGCTCCCTCGGGAGTGTTATAGCCCATTGCGCAATACCCTGCGCCGGACTGAGGTACGCGCATTCGCAAGGATGCTGGCGTAATGGTCATCAGCGACCCGTCTTGAAACACGGACCAAGGAGTCGTCTTCGTATGCGAGTGTTCGGGTGTTAAACCCCTACGCGTAATGAAAGTGAACGCAGGTGAGAGCTTCGGCGCATCATCGACCGATCCTGATGTTCTCGGATGGATTTGAGTAAGAGCATACGGGGCCGGACCCGAAAGAAGGTGAACTATGCCTGTATAGGGTGAAGCCAGAGGAAACTCTGGTGGAGGCTCGCAGCGGTTCTGACGTGCGAATCGATCGTCAAATATGGGCATGGGGGCGAAAGACTAATCGAACCTTCTAGTAGCTGGTTTCCGCCGATTTTCCC--------TAAGAAATACTGGTACTT-CCAGGCCGATTGCGCCAT-TCTCATCATTGCCGCCGGTACTGGTGAGTTCGAGGCTGGTATCTCCAAGGATGGCCAGACCCGTGAGCACGCTCTGCTCGCCTACACCCTCGGTGTCAAGCAGCTCATCGTTGCCATCAACAAGATGGACACCACCAAGTGGTCCGAGGATCGTTTCAACGAAATCATCAAGGAGACCTCTTCCTTCATCAAGAAGGTCGGCTACAACCCCAAGACTGTTGCCTTTGTCCCCATCTCCGGCTTCAACGGTGACAACATGCTTCAGCCCTCCACCAACTGCCCCTGGTACAAGGGTTGGGAGAAGGAGACCAAGGCTGG---CAAGTCCACCGGCAAGACCCTTCTCGAGGCCATCGACTCCATCGAGCCCCCCAAGCGTCCCCTCGACAAGCCCCTCCGTCTTCCCCTCCAGGATGTCTACAAGATTGGCGGTATCGGAACGGTGCCCGTCGGCCGTGTCGAGACTGGTATCATCAAGCCCGGCATGGTTGTCACCTTTGCTCCCTCCAACGTCACCACTGAAGTCAAGTCCGTCGAGATGCACCACGAGCAGCTGCCCGAGGGTGTTCCCGGCGACAACGTCGGCTTCAACGTGAAGAACGTCTCCGTCAAGGATATCCGCCGTGGTAACGTTGCCGGTGACTCCAAGAACGACCCCCCCATGGGCGCCGCCTCTTTCCAGGCCCAGGTCATTGTCATCAACCACCCTGGCCAGATCGGTAACGGTTACGCCCCCGTTCTTGACTGCCACACTGCCCACATTGCCTGCAAGTTCGACACCCTC-CAGGAGAAGATCGACCGCCGTACCGGTAAGGCCACCGAGACCAACCCCAAGTTCATCAAGTCTGGTGACTCTGCCATCGTCAAGATGGTTCCCTCCAAGCCCATGTGCGTTGAGGCCTTCACCGACTACCCCCCTCTGGGCCGTTTCGCCGTCCGTGACATGCGTCAGACCTTG--------------GGAGGTTTTGGGAGATGTCTGCCACAACTGCAGC-AAGTGTTGGCCGATGAAGTTGGTCTTCCCTTTTCTCCACAACGCTTTG----TAGC-TTGCTGGATGCTAAC--ATACACTCCCAGAGCGATCCCGAATTCGTTACCGCTATCCACACCCGCGACCCGAAACTCCGATTCAAGCGCGTCTGGGCCGTCTGCAAGAAGAAGCGCAAGTGCGAGAACGAGGACAGGCAAGATAAGAACAAGGATGAAGAGTTTGCTCCCGGCGTCAAGTCCGTTGTCCTGGAGGGCCACGGCGGATGCGGTAACATGCAGCCACAGGTGAGACAGGCCGCTCTGCAACTCAAGGCCGCTTTCGAAGTAACTTCGGAAGACGGCCCCAAGAGAAAAGAGACTGTCAACATTACCGCCGAAATGGCCCATGGTATCCTGCGCCGCATTTCTGAGCGCGATATGCGCAACATTGGTCTCAACTCGGACTATGCTCGTCCTGAGTGGATGATCATCACTGTTCTGCCTGTTCCCCCTCCTCCTGTGCGTCCTAGTATTTCCATGGATGGTACTGGTACCGGCATGAGAAACGAGGATGATTTGACGTACAAGCTGGGCGACATCATTCGCGCCAACGGCAACGTCAAGCAGGCTATTCGCGAAGGATCGCCCCAGCACATTGCGCGCGACTTTGAGGAGCTGCTTCAGTACCACGTTGCTACCTACATGGAC????????????????????????????????????????????????????????????????????????????????????????????????????????????????????????????????????????????????????????????????????????????????????????????????????????????????????????????????????????????????????????????????????????????????????????????????????????????????????????????????????????????????????????????????????????????????????????????????????????????????????????????????????????????????????????????????????????????????????????????????????????????????????????????????????????????????????????????????????????????????????????????????????????????????????????????????????????????????????????????????????????????????????????????????????????????????????????????????????????????????????????????????????????????????????????????????????????????????????????????????????????????????????????????????????????????????????????????????????????????????????????????????????????????????????????????????????????????????????????????????????????????????????????????????????????????????????????????????????????????????????????????????????????????????????????????????????????????????????????????
DY05282         -------------------------------GGAGGGACATTACAGAGTTTACAACTCCC-AAACCCAAATGTGAACATACCTATCGTTGCTTCGGCGGACCCGCCCCGGCGTCCGGATGGCCCTGTGCCGTCCGCGGCCCGGACCCAGGCGGCCGCCGGAGACCACCAAAACTTTTTGTATTCTCAGTCTCTTCTGAATCCGCCGCAAGGCAAAACAAATGAATCAAAACTTTCAACAACGGATCTCTTGGTTCTGGCATCGATGAAGAACGCAGCGAAATGCGATAAGTAATGTGAATTGCAGAATTCAGTGAATCATCGAATCTTTGAACGCACATTGCGCCCGCCAGCATTCTGGCGGGCATGCCTGTTCGAGCGTCATTTCAACCCTCGAGCTCCCCTTGGGGAGCCCGGCGTTGGGGACCGGCTGT--ACCGCCGGCCCCGAAATGGAGTGGCGGCCCGTCCGCGGCGACCTCTGCGTAGTAACAACCACTCGCACCGGAACCCCGACGTGGCCACGCCGTAAAACACCCAACTTTCTGAACGTTGACCTCGGATCAGGTAGGAATACCCGCTGAACTTAAGCATATAAA---------GGGGGAGTAAGAACAACAGGGATTGCCCCAGTAACGGCGAGTGAAGCGGCAACAGCTCAAATTTGAAATCTGGCCCCCAGGGCCCGAGTTGTAATTTGCAGAGGATGCTTTTGGCGACGCGCCTTCCGAGTTCCCTGGAACGGGACGCCATAGAGGGTGAGAGCCCCGTCTGGTCGGACGCCGAGCCTCTGTAAAGCTCCTTCGACGAGTCGAGTAGTTTGGGAATGCTGCTCTAAATGGGAGGTATATGTCTTCTAAAGCTAAATACCGGCCAGAGACCGATAGCGCACAAGTAGAGTGATCGAAAGATGAAAAGCACTTTGAAAAGAGGGTTAAATAGTACGTGAAATTGTTGAAAGGGAAGCGCTCACGACCAGACTTGAGCCCGGTGAATCACCCAGCGTTCTCGCTGGTGCACTTCGCCGGGCCCAGGCCAGCATCGGTTCGCCGCGGGGGAGAAAGGCGTCGGGAACGTGGCTCCCTCGGGAGTGTTATAGCCCGTCGCACAATACCCTGGGGCGGACCGAGGTTCGCGCATCTGCAAGGATGCTGGCGTAATGGTCGTCAGCGACCCGTCTTGAAACACGGACCAAGGAGTCGTCTTCGTATGCGAGTGTTCGGGTGTAAAACCCCTACGCGTAATGAAAGTGAACGCAGGTGAGAGCTTCGGCGCATCATCGACCGATCCTGATGTTCTCGGATGGATTTGAGTAAGAGCATACGGGGCCGGACCCGAAAGAAGGTGAACTATGCCTGTGTAGGGTGAAGCCAGAGGAAACTCTGGTGGAGGCTCGCAGCGGTTCTGACGTGCAAATCGATCGTCAAACATGGGCATGGGGGCGAAAGACTAATCGAACCTTCTAGTAGCTGGTTTCCGCGGT--------------GGAAAGAATACTGGTACTT-CCAGG-CGATTGCGCCAT-TCTCATCATTGCCGCCGGTACTGGTGAGTTCGAGGCTGGTATCTCCAAGGATGGCCAGACCCGTGAGCACGCTCTGCTCGCCTACACCCTCGGTGTCAAGCAGCTCATCGTTGCCATCAACAAGATGGACACCACCAAGTGGTCCGAGGATCGTTTCAACGAAATCATCAAGGAGACCTCTTCCTTCATCAAGAAGGTCGGCTACAACCCCAAGACTGTTGCCTTTGTCCCCATCTCCGGCTTCAACGGTGACAACATGCTTCAGCCCTCCACCAACTGCCCCTGGTACAAGGGTTGGGAGAAGGAGACCAAGGCTGG---CAAGTCCACCGGCAAGACCCTTCTCGAGGCCATCGACTCCATCGAGCCCCCCAAGCGTCCCCTCGACAAGCCCCTCCGTCTTCCCCTCCAGGATGTCTACAAGATTGGCGGTATCGGAACGGTGCCCGTCGGCCGTGTCGAGACTGGTATCATCAAGCCCGGCATGGTTGTCACCTTTGCTCCCTCCAACGTCACCACTGAAGTCAAGTCCGTCGAGATGCACCACGAGCAGCTGCCCGAGGGTGTTCCCGGCGACAACGTCGGCTTCAACGTGAAGAACGTCTCCGTCAAGGATATCCGCCGTGGTAACGTTGCCGGTGACTCCAAGAACGACCCCCCCATGGGCGCCGCCTCTTTCCAGGCCCAGGTCATTGTCATCAACCACCCTGGCCAGATCGGTAACGGTTACGCCCCCGTTCTTGACTGCCACACTGCCCACATTGCCTGCAAGTTCGACACCCTC-CAGGAGAAGATCGACCGCCGTACCGGTAAGGCCACCGAGACCAACCCCAAGTTCATCAAGTCTGGTGACTCTGCCATCGTCAAGATGGTTCCCTCCAAGCCCATGTGCGTTGAGGCCTTCACCGACTACCCCCCTCTGGGCCGTTTCGCCGTCCGTGACATGCGTCAGATGTCG--------------GGAGGTTTTGGGAGATGTCTGCCACAACTGCAGC-AAGTGTTGGCCGATGAAGTTGGTCTTCCCTTTTCTCCACAACGCTTTG----TAGC-TTGCTGGATGCTAAC--ATACACTCCCAGAGCGATCCCGAATTCGTTACCGCTATCCACACCCGCGACCCGAAACTCCGATTCAAGCGCGTCTGGGCCGTCTGCAAGAAGAAGCGCAAGTGCGAGAACGAGGACAGGCAAGATAAGAACAAGGATGAAGAGTTTGCTCCCGGCGTCAAGTCCGTTGTCCTGGAGGGCCACGGCGGATGCGGTAACATGCAGCCACAGGTGAGACAGGCCGCTCTGCAACTCAAGGCCGCTTTCGAAGTAACTTCGGAAGACGGCCCCAAGAGAAAAGAGACTGTCAACATTACCGCCGAAATGGCCCATGGTATCCTGCGCCGCATTTCTGAGCGCGATATGCGCAACATTGGTCTCAACTCGGACTATGCTCGTCCTGAGTGGATGATCATCACTGTTCTGCCTGTTCCCCCTCCTCCTGTGCGTCCTAGTATTTCCATGGATGGTACTGGTACCGGCATGAGAAACGAGGATGATTTGACGTACAAGCTGGGCGACATCATTCGCGCCAACGGCAACGTCAAGCAGGCTATTCGCGAAGGATCGCCCCAGCACATTGCGCGCGACTTTGAGGAGCTGCTTCAGTACCACGTTGCTACCTACATGGAC????????????????????????????????????????????????????????????????????????????????????????????????????????????????????????????????????????????????????????????????????????????????????????????????????????????????????????????????????????????????????????????????????????????????????????????????????????????????????????????????????????????????????????????????????????????????????????????????????????????????????????????????????????????????????????????????????????????????????????????????????????????????????????????????????????????????????????????????????????????????????????????????????????????????????????????????????????????????????????????????????????????????????????????????????????????????????????????????????????????????????????????????????????????????????????????????????????????????????????????????????????????????????????????????????????????????????????????????????????????????????????????????????????????????????????????????????????????????????????????????????????????????????????????????????????????????????????????????????????????????????????????????????????????????????????????????????????????????????????????
DY09691         -------------------------------GGAGGGACATTACAGAGTTTACAACTCCC-AAACCCAAATGTGAACATACCAATCGTTGCTTCGGCGGACCCGCCCCGGCGTCCGGATGGCCCCACGCCGTCCGCGGCCCGGACCCAGGCGGCCGCCGGAGACCACCAAAACTTTTTGTATTATCAGTGTCTTCTGAATCCGCCGCAAGGCAAAACAAATGAATCAAAACTTTCAACAACGGATCTCTTGGTTCTGGCATCGATGAAGAACGCAGCGAAATGCGATAAGTAATGTGAATTGCAGAATTCAGTGAATCATCGAATCTTTGAACGCACATTGCGCCCGCCAGCATTCTGGCGGGCATGCCTGTTCGAGCGTCATTTCAACCCTCGAGCTCCCTTTGGGGAGCCCGGCGTTGGGGATCGGCTGT--ACCGCCGGCCCCGAAATGGAGTGGCGGCCCGTCCGCGGCGACCTCTGCGTAGTAGCAACACCTCGCACCGGAACCCCGACGTGGCCACGCCGTAAAACACCCCACTTTCTGAACGTTGACCTCGGATCAGGTAGGAATACCCGCTGAACTTAAGCATATCAAA-------TACGGGGAGAAGAGCAACAGGGATTGCCCCAGTAACGGCGAGTGAAGCGGCAACAGCTCAAATTTGAAATCTGGTCCCCAGGGCCCGAATTGTAATTTGTAGAGGATGCTTTTGGCAAGGTGCCTTCCGAGTTCCCTGGAACGGGACGCCATAGAGGGTGAGAGCCCCGTCTGGTCGGATACCAAGCCTCTGTAAAGCTCCTTCGACGAGTCGAGTAGTTTGGGAATGCTGCTCAAAATGGGAGGTATATGTCTTCTAAAGCTAAATATTGGCCAGAGACCGATAGCGCACAAGTAGAGTGATCGAAAGATGAAAAGCACTTTGAAAAGAGGGTTAAAAAGTACGTGAAATTGTTGAAAGGGAAGCGCCTATGACCAGACTTGGGCCCGGTGAATCATCCAGCGTTCTCGCTGGTGCACTTTGCCGGGCACAGGCCAGCATCAGTTTGGCGCGGGGGATAAAGGCTTTGGGAATGTGGCTCCCTCGGGAGTGTTATAGCCCATTGTGTAATACCCTGCGCCGGACTGAGGTACGCGCATT-GCAAGGATGCTGGCGTAATGGTCATCAGCGACCCGTCTTGAAACACGGACCAAGGAGTCGTCTTCGTATGCGAGTGTTCGGGTGTCAAACCCCTACGCGTAATGAAAGTGAACGCAGGTGAGAGCTTCGGCGCATCATCGACCGATCCTGATGTTCTCGGATGGATTTGAGTAAGAGCATACGGGGCCGGACCCGAAAGAAGGTGAACTATGCCTGTATAGGGTGAAGCCAGAGGAAACTCTGGTGGAGGCTCGCAGCGGTTCTGACGTGCGAATCGATCGTCAAATATGGGCATGGGGGCGAAAGACTAATCGAACCTTCTAGTAGCTGGTTTCCGCCGAAGTTTCC--------ATCATAATACTGGTACTT-CCATGCCGATTGCGCTAT-TCTCATCATTGCCGCCGGTACTGGTGAGTTCGAGGCTGGTATCTCCAAGGATGGCCAGACCCGTGAGCACGCTCTGCTCGCCTACACCCTCGGTGTCAAGCAGCTCATCGTCGCCATCAACAAGATGGACACCACCAAGTGGTCTGAGGATCGTTTCAACGAAATCATCAAGGAGACCTCTTCCTTCATCAAGAAGGTCGGCTACAACCCCAAGACTGTTGCCTTCGTCCCCATCTCCGGCTTCAACGGCGACAACATGCTTGAACCCTCCACCAACTGCCCCTGGTACAAGGGTTGGGAGAAGGAGACCAAGGCTGG---CAAGTCCACCGGCAAGACCCTTCTCGAGGCCATCGACTCCATCGAGCCCCCCAAGCGTCCCCTCGACAAGCCCCTCCGTCTTCCCCTCCAGGATGTCTACAAGATTGGTGGTATCGGAACGGTGCCCGTCGGCCGTGTCGAGACCGGTATCATCAAGCCCGGCATGGTCGTCACCTTCGCTCCCTCCAACGTCACCACTGAAGTCAAGTCCGTCGAGATGCACCACGAGCAGCTGCCCGAGGGTGTTCCCGGTGACAACGTCGGCTTCAACGTGAAGAACGTCTCCGTCAAGGATATCCGCCGTGGTAACGTTGCCGGTGACTCCAAGAACGACCCCCCCATGGCCGCCGCCTCTTTCCAGGCCCAGGTCATTGTCATCAACCACCCTGGCCAGATCGGTAACGGTTACGCCCCCGTTCTTGACTGCCACACTGCCCACATTGCCTGCAAGTTCGACACCCTC-GAGGAGAAGATCGACCGCCGTACCGGTAAGGCCACTGAGACCAACCCCAAGTTCATCAAGTCTGGTGACTCCGCCATCGTCAAGATGGTTCCCTCCAAGCCCATGTGCGTTGAGGCTTTCACCGACTACCCCCCTCTGGGCCGTTTCGCCGTCCGTGACATGCGTCAAACCGTC-------------GGAAAAATTTGGAGA-TGTCTGC--ACACTGCAGC-AAGTGTTGGCCGATGAAGTTGGTCTTCCCTTTTCTCCACGAAGCTTTG----TAGC-TTGCTGGATGCTAAC--ATGACCTCCCAGAGCGATCCCGAATTCGTTACCGCTATCCAAACCCGCGACCCGAAACTCCGATTCAAGCGCGTATGGGCTGTCTGCAAGAAGAAGCGCAAGTGCGAGAACGAGGACAGGCAAGATAAGAACAAGGATGACGAGTTTGCTCCTGGCGTCAAGTCTGTTGTCCTGGAAGGCCACGGTGGATGCGGCAACATGCAGCCACAGGTGAGACAGGCCGCTCTGCAACTTAAGGCCGCTTTCGAAGTCACTTCGGAAGACGGTCCCAAGAGAAAAGAGACTGTCAACATTACCGCCGAAATGGCCCATGGTATCCTGCGCCGCATTTCTGAGCGCGATATGCGCAACATCGGTCTCAACTCGGACTATGCTCGTCCCGAGTGGATGATCATCACTGTTTTGCCTGTTCCCCCTCCTCCTGTGCGTCCTAGTATTTCCATGGATGGTACTGGTACCGGCATGAGAAACGAGGATGATTTGACGTACAAGCTGGGCGATATCATTCGCGCCAACGGCAACGTCAAGCAGGCTATTCGCGAAGGATCGCCACAGCACATTGCGCGCGACTTTGAGGAGCTGCTTCAGTACCACGTTGCAACCTACATGGAC????????????????????????????????????????????????????????????????????????????????????????????????????????????????????????????????????????????????????????????????????????????????????????????????????????????????????????????????????????????????????????????????????????????????????????????????????????????????????????????????????????????????????????????????????????????????????????????????????????????????????????????????????????????????????????????????????????????????????????????????????????????????????????????????????????????????????????????????????????????????????????????????????????????????????????????????????????????????????????????????????????????????????????????????????????????????????????????????????????????????????????????????????????????????????????????????????????????????????????????????????????????????????????????????????????????????????????????????????????????????????????????????????????????????????????????????????????????????????????????????????????????????????????????????????????????????????????????????????????????????????????????????????????????????????????????????????????????????????????????
DY09692         -------------------------------GGAGGGACATTACAGAGTTTACAACTCCC-AAACCCAAATGTGAACATACCAATCGTTGCTTCGGCGGACCCGCCCCGGCGTCCGGATGGCCCCACGCCGTCCGCGGCCCGGACCCAGGCGGCCGCCGGAGACCACCAAAACTTTTTGTATTATCAGTGTCTTCTGAATCCGCCGCAAGGCAAAACAAATGAATCAAAACTTTCAACAACGGATCTCTTGGTTCTGGCATCGATGAAGAACGCAGCGAAATGCGATAAGTAATGTGAATTGCAGAATTCAGTGAATCATCGAATCTTTGAACGCACATTGCGCCCGCCAGCATTCTGGCGGGCATGCCTGTTCGAGCGTCATTTCAACCCTCGAGCTCCCTTTGGGGAGCCCGGCGTTGGGGATCGGCTGT--ACCGCCGGCCCCGAAATGGAGTGGCGGCCCGTCCGCGGCGACCTCTGCGTAGTAGCAACACCTCGCACCGGAACCCCGACGTGGCCACGCCGTAAAACACCCCACTTTCTGAACGTTGACCTCGGATCAGGTAGGAATACCCGCTGAACTTAAGCATATCAAA--------AACGGTAAAAGACCAACAGGGATTGCCCCAGTAACGGCGAGTGAAGCGGCAACAGCTCAAATTTGAAATCTGGTCCCCAGGGCCCGAATTGTAATTTGTAGAGGATGCTTTTGGCAAGGTGCCTTCCGAGTTCCCTGGAACGGGACGCCATAGAGGGTGAGAGCCCCGTCTGGTCGGATACCAAGCCTCTGTAAAGCTCCTTCGACGAGTCGAGTAGTTTGGGAATGCTGCTCAAAATGGGAGGTATATGTCTTCTAAAGCTAAATATTGGCCAGAGACCGATAGCGCACAAGTAGAGTGATCGAAAGATGAAAAGCACTTTGAAAAGAGGGTTAAAAAGTACGTGAAATTGTTGAAAGGGAAGCGCCTATGACCAGACTTGGGCCCGGTGAATCATCCAGCGTTCTCGCTGGTGCACTTTGCCGGGCACAGGCCAGCATCAGTTTGGCGCGGGGGATAAAGGCTTTGGGAATGTGGCTCCCTCGGGAGTGTTATAGCCCATTGTGTAATACCCTGCGCCGGACTGAGGTACGCGCATT-GCAAGGATGCTGGCGTAATGGTCATCAGCGACCCGTCTTGAAACACGGACCAAGGAGTCGTCTTCGTATGCGAGTGTTCGGGTGTCAAACCCCTACGCGTAATGAAAGTGAACGCAGGTGAGAGCTTCGGCGCATCATCGACCGATCCTGATGTTCTCGGATGGATTTGAGTAAGAGCATACGGGGCCGGACCCGAAAGAAGGTGAACTATGCCTGTATAGGGTGAAGCCAGAGGAAACTCTGGTGGAGGCTCGCAGCGGTTCTGACGTGCGAATCGATCGTCAAATATGGGCATGGGGGCGAAAGACTAATCGAACCTTCTAGTAGCTGGTTTCCGCCGAAGTTTCC--------ATCATAATACTGGTACTT-CCATGCCGATTGCGCTAT-TCTCATCATTGCCGCCGGTACTGGTGAGTTCGAGGCTGGTATCTCCAAGGATGGCCAGACCCGTGAGCACGCTCTGCTCGCCTACACCCTCGGTGTCAAGCAGCTCATCGTCGCCATCAACAAGATGGACACCACCAAGTGGTCTGAGGATCGTTTCAACGAAATCATCAAGGAGACCTCTTCCTTCATCAAGAAGGTCGGCTACAACCCCAAGACTGTTGCCTTCGTCCCCATCTCCGGCTTCAACGGCGACAACATGCTTGAACCCTCCACCAACTGCCCCTGGTACAAGGGTTGGGAGAAGGAGACCAAGGCTGG---CAAGTCCACCGGCAAGACCCTTCTCGAGGCCATCGACTCCATCGAGCCCCCCAAGCGTCCCCTCGACAAGCCCCTCCGTCTTCCCCTCCAGGATGTCTACAAGATTGGTGGTATCGGAACGGTGCCCGTCGGCCGTGTCGAGACCGGTATCATCAAGCCCGGCATGGTCGTCACCTTCGCTCCCTCCAACGTCACCACTGAAGTCAAGTCCGTCGAGATGCACCACGAGCAGCTGCCCGAGGGTGTTCCCGGTGACAACGTCGGCTTCAACGTGAAGAACGTCTCCGTCAAGGATATCCGCCGTGGTAACGTTGCCGGTGACTCCAAGAACGACCCCCCCATGGCCGCCGCCTCTTTCCAGGCCCAGGTCATTGTCATCAACCACCCTGGCCAGATCGGTAACGGTTACGCCCCCGTTCTTGACTGCCACACTGCCCACATTGCCTGCAAGTTCGACACCCTC-GAGGAGAAGATCGACCGCCGTACCGGTAAGGCCACTGAGACCAACCCCAAGTTCATCAAGTCTGGTGACTCCGCCATCGTCAAGATGGTTCCCTCCAAGCCCATGTGCGTTGAGGCTTTCACCGACTACCCCCCTCTGGGCCGTTTCGCCGTCCGTGACATGCGTCAAACCGTC-------------GGAAAAATTTGGAGA-TGTCTGC--ACACTGCAGC-AAGTGTTGGCCGATGAAGTTGGTCTTCCCTTTTCTCCACGAAGCTTTG----TAGC-TTGCTGGATGCTAAC--ATGACCTCCCAGAGCGATCCCGAATTCGTTACCGCTATCCAAACCCGCGACCCGAAACTCCGATTCAAGCGCGTATGGGCTGTCTGCAAGAAGAAGCGCAAGTGCGAGAACGAGGACAGGCAAGATAAGAACAAGGATGACGAGTTTGCTCCTGGCGTCAAGTCTGTTGTCCTGGAAGGCCACGGTGGATGCGGCAACATGCAGCCACAGGTGAGACAGGCCGCTCTGCAACTTAAGGCCGCTTTCGAAGTCACTTCGGAAGACGGTCCCAAGAGAAAAGAGACTGTCAACATTACCGCCGAAATGGCCCATGGTATCCTGCGCCGCATTTCTGAGCGCGATATGCGCAACATCGGTCTCAACTCGGACTATGCTCGTCCCGAGTGGATGATCATCACTGTTTTGCCTGTTCCCCCTCCTCCTGTGCGTCCTAGTATTTCCATGGATGGTACTGGTACCGGCATGAGAAACGAGGATGATTTGACGTACAAGCTGGGCGATATCATTCGCGCCAACGGCAACGTCAAGCAGGCTATTCGCGAAGGATCGCCACAGCACATTGCGCGCGACTTTGAGGAGCTGCTTCAGTACCACGTTGCAACCTACATGGAC????????????????????????????????????????????????????????????????????????????????????????????????????????????????????????????????????????????????????????????????????????????????????????????????????????????????????????????????????????????????????????????????????????????????????????????????????????????????????????????????????????????????????????????????????????????????????????????????????????????????????????????????????????????????????????????????????????????????????????????????????????????????????????????????????????????????????????????????????????????????????????????????????????????????????????????????????????????????????????????????????????????????????????????????????????????????????????????????????????????????????????????????????????????????????????????????????????????????????????????????????????????????????????????????????????????????????????????????????????????????????????????????????????????????????????????????????????????????????????????????????????????????????????????????????????????????????????????????????????????????????????????????????????????????????????????????????????????????????????????
GFRS14          TGGTAACAAGGTCTCCGTTGGTGAACCAGCGGAGGGATCATTACAGAGTTTACAACTCCC-AAACCCTTATGTGAACATACCAAATGTTGCTTCGGCGGACTCGCCCCGGCGTCCGGACGGCCTAGCGCCGCCCGCGGCCCGGACTCAGGCGGCCGCCGGAGACC-ACCAAACTCTTTGTATCATGAGTATCTTCTGAATCCGCCGCAAGGCAAAACAAATGAATCAAAACTTTCAACAACGGATCTCTTGGTTCTGGCATCGATGAAGAACGCAGCGAAATGCGATAAGTAATGTGAATTGCAGAATTCAGTGAATCATCGAATCTTTGAACGCACATTGCGCCCGCCAGCATTCTGGCGGGCATGCCTGTTCGAGCGTCATTTCAACCCTCGACTTCCCTTTGGGGAAATCGGCGTTGGGGACCGGCAGCATACCGCCGGCCCCGAAATGGAGTGGCGGCCCGTCCGCGGCGACCTCTGCGTAGTAAT-CCAACTCGCACCGGAACCCCGACGTGGCCACGCCGTAAAACACCCCACTTTCTGAACGTTGACCTCGGATCAGGTAGGAATACCCGCTGAACTTAAGCATATCAATAA??????????????????????????????????????????????????????????????????????????????????????????????????????????????????????????????????????????????????????????????????????????????????????????????????????????????????????????????????????????????????????????????????????????????????????????????????????????????????????????????????????????????????????????????????????????????????????????????????????????????????????????????????????????????????????????????????????????????????????????????????????????????????????????????????????????????????????????????????????????????????????????????????????????????????????????????????????????????????????????????????????????????????????????????????????????????????????????????????????????????????????????????????????????????????????????????????????????????????????????????????????????????????????????????????????????????????????????????????????????????????????????????????????????????????????????????????????????????????????????????????????????????????????????????????????????????????????????????????????????????????????????????????????????????????????????????????????????????????????????????????????????????????????????????????????????????????????????????????????????????????????????????????????????????????????????????????????????????????????????????????????????????????????????????????????????????????????????????????????????????????????????????????????????????????????????????????????????????????????????????????????????????????????????????????????????????????????????????????????????????????????????????????????????????????????????????????????????????????????????????????????????????????????????????????????????????????????????????????????????????????????????????????????????????????????????????????????????????????????????????????????????????????????????????????????????????????????????????????????????????????????????????????????????????????????????????????????????????????????????????????????????????????????????????????????????????????????????????????????????????????????????????????????????????????????????????????????????????????????????????????????????????????????????????????????????????????????????????????????????????????????????????????????????????????????????????????????????????????????????????????????????????????????????????????????????????????????????????????????????????????????????????????????????????????????????????????????????????????????????????????????????????????????????????????????????????????????????????????????????????????????????????????????????????????????????????????????????????????????????????????????????????????????????????????????????????????????????????????????????????????????????????????????????????????????????????????????????????????????????????????????????????????????????????????????????????????????????????????????????????????????????????????????????????????????????????????????????????????????????????????????????????????????????????????????????????????????????????????????????????????????????????????????????????????????????????????????????????????????????????????????????????????????????????????????????????????????????????????????????????????????????????????????????????????????????????????????????????????????????????????????????????????????????????????????????????????????????????????????????????????????????????????????????????????????????????????????????????????????????????????????????????????????????????????????????????????????????????????????????????????????????????????????????????????????????????????????????????????????????????????????????????????????????????????????????????????????????????????????????????????????????????????????????????????????????????????????????????????????????????????????????????????????????????????????????????????????????????????????
GY29011         --------------------GTGTCCTGC---------------------GACTAACTCC-CAACCCTTCTGTG-ACATACCTACCGTTGCTTCGGCGGACTCGCCCCGGCGTCCGGACGGCCTAGCGCCGCCCGCGGCCCGGACCCAGGCGGCCGCCGGAGACC-CCCAAACTCTGTAT-CTGTTAGCGTATTCTGAATCCGCCGCAAGGCAAAACAAACAAATCAAAACTTTCAACAACGGATCTCTTGGCTCTGGCATCGATGAAGAACGCAGCGAAATGCGATAAGTAATGTGAATTGCAGAATTCAGTGAACCATCGAATCTTTGAACGCACATTGCGCCCGCCAGCACTCTGGCGGGCATGCCTGTTCGAGCGTCATTTCAACCCTCGACCTCCCTCTGGGGAGGTTGGCGTTGGGGAACGGCAGCACACCGCCGGCCCCTAAATGGAGTGGCGGCCCGTCCGCGGCGACCTCTGCGCAGTAAT-CCAGCTCGCACCGGAAACCCGACGCGGCCACGCCGTAAAACACCCAACTTTCTGAACGCTGACCTCGGATCAGGTAGGACTACCCGCTGAACTTAAGCATATCAAAAG??????????????????????????????????????????????????????????????????????????????????????????????????????????????????????????????????????????????????????????????????????????????????????????????????????????????????????????????????????????????????????????????????????????????????????????????????????????????????????????????????????????????????????????????????????????????????????????????????????????????????????????????????????????????????????????????????????????????????????????????????????????????????????????????????????????????????????????????????????????????????????????????????????????????????????????????????????????????????????????????????????????????????????????????????????????????????????????????????????????????????????????????????????????????????????????????????????????????????????????????????????????????????????????????????????????????????????????????????????????????????????????????---------------------------CCAGGCCGATTGCGCTAT-TCTCATCATTGCTGCCGGTACTGGTGAGTTCGAGGCTGGTATCTCCAAGGATGGCCAGACCCGTGAGCACGCTCTCCTCGCTTTCACCCTCGGTGTCAAGCAGCTCATTGTCGCCATCAACAAGATGGACACTGCTCAGTGGGCCGAGGCTCGTTACCAGGAAATCATCAAGGAGACCTCCAACTTCATCAAGAAGGTCGGCTACAACCCCAAGACTGTTGCCTTCGTTCCCATCTCCGGCTTCAACGGCGACAACATGCTTACTGCCTCCACCAACTGCCCCTGGTACAAGGGTTGGGAGAAGGAGACCAAGGCTGG---CAAGTCCACTGGCAAGACCCTCCTCGAGGCCATCGACGCCATCGAGCCCCCCAAGCGTCCCCTCGACAAGCCTCTCCGTCTTCCCCTTCAGGATGTCTACAAGATCGGTGGTATCGGAACGGTGCCCGTCGGTCGTGTCGAGACTGGTATCATCAAGCCCGGTATGGTCGTCACCTTTGCCCCCGCAGGTGTCACCACTGAAGTCAAGTCCGTCGAGATGCACCACGAGCAGCTGCCCGAGGGTGTTCCCGGTGACAACGTCGGCTTCAACGTGAAGAACGTTTCCGTCAAGGAAATCCGTCGTGGTAACGTTGCTGGTGACTCCAAGAACGACCCCCCCAAGGCCTCCGCTTCCTTCAACGCCCAGGTCATTGTTATCAACCACCCTGGCCAGATTGGCAACGGTTACGCCCCCGTTCTCGATTGCCACACTGCCCACATTGCTTGCAAGTTCTCCGAGCTC-CTCGAGAAGATCGACCGCCGTACTGGTAAGTCGGTTGAGAACAACCCCAAGTTCATCAAGTCTGGTGACTCCGCCATCGTCAAGATGATTCCCTCCAAGCCCATGTGCGTTGAGGCTTTCACCGACTACCCTCCTCTGGGCCGTTTCGCCGTCCGTGACATGCGTCAGACCG--ATCAAGAAAGTGAAGAAGGTTTTGGAGATTGTCTGCCACAATTGCAGCAAAGTGTTGGCCGATGAAGTTGGTCTTCCCTTGACTCCATGAAGCTCTT----GAGC-TTGCTGGATGCTAAC--GTGAATTCTCAGAGCGATCCCGAGTTTGTCACAGCCATCAATACCCGCGATCCGAAACTCCGATTCAAGCGCGTCTGGGCCGTGTGCAAGAAGAAGCGCAAGTGTGAGAACGAGGACAGGCAAGACAAGAATAAGGATGAAGAGTTTGCTCCCGGCGCCAAGAACGTCGTTCTCGAAGGACACGGCGGATGCGGTAACATGCAGCCGCAGGTGAGACAAGCCGCGCTTCAGCTCAAGGCCGCTTTCGAGGTGACTTCGGAAGAGGGCCCCAAGAGGAAGGAGACTGTCAACATTAGCGCCGAAATGGCGCACGGTATTCTTCGCCGCATCTCTGAACGCGATTTGCACAACATTGGTCTCAACTCAGATTATGCCCGCCCTGAGTGGATGATCATTACTGTTCTGCCTGTTCCCCCTCCTCCCGTGCGTCCTAGTATTTCCATGGATGGTACTGGTACCGGCATGAGAAACGAAGACGATTTGACATACAAACTTGGCGACATTATCCGCGCCAACGGTAATGTCAAACAAGCCATTCGCGAGGGGTCACCGCAGCACATTGCGCGTGATTTTGAGGAGCTGCTGCAGTATCACGTTGCCACCTATATGGACCTCTACT-CGCTAAGCTGTTCCGTGGTATTATGCGTCGAATGCATTCAGAGCTTGCCAACTACCTCAGACGTTGTGTTGAGGGCAACCGCCACTTCAACCTGGCTGTTGGTATCAAGCCTGGTACGCTTTCAAATGGTCTCAAGTACTCGCTCGCCACTGGTAACTGGGGCGACCAGAAGAAAGCCATGAGCTCAACTGCTGGTGTGTCTCAAGTGTTGAATCGCTATACGTTTGCCTCGACGCTGTCCCATCTTCGACGTACCAATACGCCCATCGGCAGAGATGGCAAACTGGCGAAACCTCGTCAACTTCACAATACTCATTGGGGACTTGTCTGTCCTGCTGAGACACCTGAAGGTCAGGCTTGTGGACTTGTCAAAAACCTGTCTCTCATGTGCTACGTCAGCGTCGGTTCGCCCGCCGAGCCGCTCATTGACTTCATGATCAACAGGGGTATGGAAGTCATCGAAGAGTACGAACCACTCAGATACCCGCACGCTACTAAGATCTTTGTCAACGGGACATGGGTTGGCGTTCACCAGGACCCAAAGCACCTTGTGGATCAGGTATTTGAAACCCGTCGCAAATCATACCTGCAGTATGAGGTGTCCCTCATCAGAGAAATTCGTGATCAAGAATTCAAGATCTTCTCTGATGCGGGCCGAGTCATGCGGCCCGTTTTTACGGTACAGGAGAAAGATGACCCAGAGACTGGCCTCGAAAAGGGTCAGCTTGGTCTGACAAAGGATTTAGTCAACAAACTGGCGCAAGAGCAGGC-TGACCCACCTGAGGAT-CCAGAAATGAAGATGGGCTGGGAGGGCCTGATCAAAGCTGGCGCGA-TTGAGTACTTGGATGCTGAAGAAGAGGAGACGTCCATGATTTGCATGACCCCGGAGGACCTCGAGCTGTACAGGCTTCAAAAAGCGGGTGTA-CCTGTCGAGGATGACTCC---GGC--GAGGAT-CCGAACAAG-CGTT-TGAAGACCAAGACCAATCCAACCACACACATGTACACTCACT-GCGAGATTCATCCAAGTATGA-TTTTAGGTATTTGTGCAAGTATCATTCCATTCCCGGACCACAACCAGGTAAGCCTC-TCAATCTTT
GZUIFRZHJ01     ---------------------------------------------AAGGTC----ACTCC-CAACCCAAATGTGAACATACCTTCAGTTGCTTCGGCGGACCCGTCCCGGTGTCCGGACGGCCTCGCGCCGTCCGCGGCCCGGATCCAGGCGGCCGCCGGGGAAC-CCCAAACTCTCTGTATTAGCAGTATCTTCTGAGCGAGCCGCAAGGCAAAACAAATGAATCAAAACTTTCAACAACGGATCTCTTGGTTCTGGCATCGATGAAGAACGCAGCGAAATGCGATAAGTAATGTGAATTGCAGAATTCAGTGAATCATCGAATCTTTGAACGCACATTGCGCCCGCCAGCATTCTGGCGGGCATGCCTGTTCGAGCGTCATTTCAACCCTCGAGCTCCCTCTGGGGAGCCCGGCGTTGGGGACCGGCAGCTTACCGCCGGCCCCGAAATGGAGTGGCGGCCCGTCCGCGGCGACCTCTGCGTAGTACACTCACCTCGCACCGGGAACCCGACGTGGCCACGCCGTAAAACACCCAACTTTCTGAACGTTGACCTCGGATCAGGTAGGAATACCCGCTGAACTTAAGCATATCAATAA------GAAACCTAGAGAGACACAGGGATTGCCCCAGTAACGGCGAGTGAAGCGGCAACAGCTCAAATTTGAAATCTGGTCCCCAGGGCCCGAGTTGTAATTTGTAGAGGATGCTTTTGGCGCGGCGCCTTCCGAGTTCCCTGGAACGGGACGCCATAGAGGGTGAGAGCCCCGTCTGGTCGGATGCCTAGCCTCTGTAAAGCTCCTTCGACGAGTCGAGTAGTTTGGGAATGCTGCTCAAAATGGGAGGTATATGTCTTCTAAAGCTAAATATTGGCCAGAGACCGATAGCGCACAAGTAGAGTGATCGAAAGATGAAAAGCACTTTGAAAAGAGGGTTAAAAAGTACGTGAAATTGTTGAAAGGGAAGCGCCCATGACCAGACTTGGGCCCGGTGAATCATCCAGCGTTCTCGTTGGTGCACTTTGCCGGGCACAGGCCAGCATCAGTTTGGCGCGGGGGAAAAAGGCTTTGGGAACGTGGCTCCCTCGGGAGTGTTATAGCCCACTGCGTAATACCCTGCGCCGGACTGAGGTACGCGCATT-GCAAGGATGCTGGCGTAATGGTCATCAGCGACCCGTCTTGAAACACGGACCAAGGAGTCGTCTTCGTATGCGAGTGTTCGGGTGTCAAACCCCTACGCGTAATGAAAGTGAACGCAGGTGAGAGCTTCGGCGCATCATCGACCGATCCTGATGTTCTCGGATGGATTTGAGTAAGAGCATACGGGGCCGGACCCGAAAGAAGGTGAACTATGCCTGTATAGGGTGAAGCCAGAGGAAACTCTGGTGGAGGCTCGCAGCGGTTCTGACGTGCGAATCGATCGTCAAATATGGGCATGGGGGCGAAAGACTAATCGAACCTCTAA-----TACTGTCCGACAAC-------GATCTCAAGACAGATACTGGTCCTC-CCAGGCTGA-TGTGCTAT-CCTCATCATTGCCGCCGGTACTGGTGAGTTCGAGGCCGGTATCTCCAAGGATGGCCAGACCCGTGAGCACGCTCTGCTCGCCTACACCCTTGGTGTCAAGCAGCTCATTGTTGCCATCAACAAGATGGACACCACCCAGTGGTCTGAGGCCCGTTTCCAGGAAATCATCAAGGAGACTTCCAACTTCATCAAGAAGGTCGGCTACAACCCCAAGACTGTTGCCTTCGTCCCCATCTCTGGTTTCAACGGCGACAACATGCTTACTGCCTCCTCCAACTGCCCCTGGTACAAGGGTTGGGAGAAGGAGACCAAGGCTGG---CAAGGCCACCGGCAAGACTCTCCTCGAGGCCATCGACTCCATTGAGCCCCCTAAGCGTCCCCTCGACAAGCCCCTCCGTCTTCCTCTTCAGGATGTCTACAAGATCGGTGGTATCGGCACGGTGCCCGTCGGTCGTGTTGAGACTGGTATCATCAAGCCCGGCATGGTCGTCACCTTCGCTCCCTCCAACGTTACCACTGAAGTCAAGTCCGTCGAGATGCACCACGAGCAGCTGCCCGAGGGTGTTCCCGGTGACAACGTCGGCTTCAACGTGAAGAACGTTTCCGTCAAGGAAATCCGTCGTGGTAACGTCGCTGGTGACTCCAAGAACGACCCCCCCATGGGTGCCGCTTCTTTCCAGGCTCAGGTCATTGTCATCAACCACCCTGGCCAGATTGGCAACGGCTATGCCCCCGTTCTCGACTGCCACACTGCCCACATTGCCTGCAAGTTCGCTGAGCTC-CAGGAGAAGATCGACCGCCGTACCGGTAAGAGCGTCGAGTCTTCGCCCAAGTTCATCAAGTCTGGTGACTCTGCCATCGTCAAGATGATTCCCTCCAAGCCTATGTGCGTTGAGGCTTTCACTGACTACCCCCCTCTGGGCCGTTTTGCCGTCGTGAATGCGTA----------TATCAGAAAGTGAAGAAGGTTTTGGAGATTGTCTGCCATAACTGCAGCAAAGTGTTGGCCGATGAAGTTGGTCTTCCCTTTTCTCCATTGAGCTTGG----GAGC-TTGCTGGATGCTAAC--ATGACCTCTCAGAGCGATCCCGAGTTTGTAACGGCCATTCGCACGCGCGACCCCAAAGTCCGATTCAAGCGTGTATGGACTGTTTGCAAGAAGAAGCGAAAGTGCGAGAATGAGGATCCGCAGGAGAAGAACAAGGATGAAGAATTTGCTCCCGGTGTCAAAAGCGTCGTTTTGGAGGGCCATGGTGGATGTGGTAACATGCAGCCGCAAGTAAGACAGGCGGCACTTCAACTCAAGGCTGCTTTCGAGGTCGTCTCGGAAGATGGACCGAAGAGGAAGGAGACTGTCAACATTACTGCTGAAATGGCACACGGTATCCTGCGCCGCATTTCTGAGCGCGACCTGCACAATATGGGCCTCAACTCGGACTATGCCCGCCCAGAGTGGATGATCATTACTGTCCTGCCTGTCCCTCCTCCTCCTGTGCGTCCTAGTATTTCCATGGATGGTACTGGTACCGGCATGAGAAACGAAGACGATTTGACATACAAGCTCGGCGATATTATTCGCGCCAACGGCAACGTCAAGCAGGCCATTCGCGAAGGATCGCCGCAGCATATTGCGCGTGACTTTGAGGAGTTGCTGCAATATCATGTTGCGACCTACATGGA--TCTGCT-------GCTTTTCCGTGGTATTATGCGCCGCATGCACTCGGAGCTTGCCAATTACCTGAGACGCTGTGTTGAAGGCAACCGCCACTTCAACTTGGCTGTGGGTATTAAACCTGGCACGCTCTCTAACGGTCTCAAGTACTCTCTGGCCACCGGTAATTGGGGCGATCAGAAAAAGGCCATGAGCTCGACTGCTGGTGTGTCTCAGGTGCTGAATCGTTATACCTTTGCTTCGACGCTTTCCCATCTTCGACGTACCAACACGCCCATCGGCAGAGACGGTAAGCTAGCGAAGCCCCGTCAGCTTCACAACACACATTGGGGTCTGGTCTGCCCTGCTGAAACTCCTGAAGGCCAAGCCTGTGGTCTGGTGAAGAACTTGTCTCTCATGTGCTATGTCAGTGTCGGCTCACCCGCCGAGCCGCTCATCGACTTCATGATCAACAGAGGCATGGAAGTTATTGAGGAGTACGAGCCTCTCAGATATCCCCACGCCACCAAAATTTTTGTCAACGGCACCTGGGTTGGTGTGCACCAAGACCCTAAGCACCTCGTTAACCAGGTCTTTGACACTCGTCGCAAATCATACCTGCAGTACGAGGTTTCTCTAATCAGAGAAATCCGCGACCAAGAATTTAAAATCTTCTCCGATGCAGGTAGAGTCATGCGACCCGTCTTTACTGTTCAGCAAGAAGACGATGCAGAGACTGGCCTGGAAAAAGGTCAGCTTGTTCTGACCAAAGACCTGGTCAACAAGTTGGCACAGGAACAGGC-AGACCCTCCCGAGGAT-CCAGAAATGAAGATTGGTTGGGAAGGCCTGATCAAGGCTGGCGCGA-TCGAGTACTTGGATGCCGAGGAAGAAGAGACATCGATGATTTGCATGACCCCGGAGGATTTAGAGCTTTACAGACTTCAAAAGGCCGGTGTG-GCTGTGGATGATGACCCA---GGC--GACGAT-TTGAATAAA-CGTC-TAAAGACGAAGACAAATCCAACAACCCACATGTACACGCACT-GCGAAATTCACCCGAGCATGA-TTCTAGGCATTTGTGCTAGCATTATTCCCTTCCCGGATCACAACCAGGTAAGTGGC-TTTATCCCG
GZUIFRZHJ02     ---------------------------------------------AAGGTC----ACTCC-CAACCCAAATGTGAACATACCTTCAGTTGCTTCGGCGGACCCGTCCCGGTGTCCGGACGGCCTCGCGCCGTCCGCGGCCCGGATCCAGGCGGCCGCCGGGGAAC-CCCAAACTCTCTGTATTAGCAGTATCTTCTGAGCGAGCCGCAAGGCAAAACAAATGAATCAAAACTTTCAACAACGGATCTCTTGGTTCTGGCATCGATGAAGAACGCAGCGAAATGCGATAAGTAATGTGAATTGCAGAATTCAGTGAATCATCGAATCTTTGAACGCACATTGCGCCCGCCAGCATTCTGGCGGGCATGCCTGTTCGAGCGTCATTTCAACCCTCGAGCTCCCTCTGGGGAGCCCGGCGTTGGGGACCGGCAGCTTACCGCCGGCCCCGAAATGGAGTGGCGGCCCGTCCGCGGCGACCTCTGCGTAGTACACTCACCTCGCACCGGGAACCCGACGTGGCCACGCCGTAAAACACCCAACTTTCTGAACGTTGACCTCGGATCAGGTAGGAATACCCGCTGAACTTAAGCATATCAATAA------GAAACCTAGAGAGACACAGGGATTGCCCCAGTAACGGCGAGTGAAGCGGCAACAGCTCAAATTTGAAATCTGGTCCCCAGGGCCCGAGTTGTAATTTGTAGAGGATGCTTTTGGCGCGGCGCCTTCCGAGTTCCCTGGAACGGGACGCCATAGAGGGTGAGAGCCCCGTCTGGTCGGATGCCTAGCCTCTGTAAAGCTCCTTCGACGAGTCGAGTAGTTTGGGAATGCTGCTCAAAATGGGAGGTATATGTCTTCTAAAGCTAAATATTGGCCAGAGACCGATAGCGCACAAGTAGAGTGATCGAAAGATGAAAAGCACTTTGAAAAGAGGGTTAAAAAGTACGTGAAATTGTTGAAAGGGAAGCGCCCATGACCAGACTTGGGCCCGGTGAATCATCCAGCGTTCTCGTTGGTGCACTTTGCCGGGCACAGGCCAGCATCAGTTTGGCGCGGGGGAAAAAGGCTTTGGGAACGTGGCTCCCTCGGGAGTGTTATAGCCCACTGCGTAATACCCTGCGCCGGACTGAGGTACGCGCATT-GCAAGGATGCTGGCGTAATGGTCATCAGCGACCCGTCTTGAAACACGGACCAAGGAGTCGTCTTCGTATGCGAGTGTTCGGGTGTCAAACCCCTACGCGTAATGAAAGTGAACGCAGGTGAGAGCTTCGGCGCATCATCGACCGATCCTGATGTTCTCGGATGGATTTGAGTAAGAGCATACGGGGCCGGACCCGAAAGAAGGTGAACTATGCCTGTATAGGGTGAAGCCAGAGGAAACTCTGGTGGAGGCTCGCAGCGGTTCTGACGTGCGAATCGATCGTCAAATATGGGCATGGGGGCGAAAGACTAATCGAACCTCTAA-----TACTGTCCGACAAC-------GATCTCAAGACAGATACTGGTCCTC-CCAGGCTGA-TGTGCTAT-CCTCATCATTGCCGCCGGTACTGGTGAGTTCGAGGCCGGTATCTCCAAGGATGGCCAGACCCGTGAGCACGCTCTGCTCGCCTACACCCTTGGTGTCAAGCAGCTCATTGTTGCCATCAACAAGATGGACACCACCCAGTGGTCTGAGGCCCGTTTCCAGGAAATCATCAAGGAGACTTCCAACTTCATCAAGAAGGTCGGCTACAACCCCAAGACTGTTGCCTTCGTCCCCATCTCTGGTTTCAACGGCGACAACATGCTTACTGCCTCCTCCAACTGCCCCTGGTACAAGGGTTGGGAGAAGGAGACCAAGGCTGG---CAAGGCCACCGGCAAGACTCTCCTCGAGGCCATCGACTCCATTGAGCCCCCTAAGCGTCCCCTCGACAAGCCCCTCCGTCTTCCTCTTCAGGATGTCTACAAGATCGGTGGTATCGGCACGGTGCCCGTCGGTCGTGTTGAGACTGGTATCATCAAGCCCGGCATGGTCGTCACCTTCGCTCCCTCCAACGTTACCACTGAAGTCAAGTCCGTCGAGATGCACCACGAGCAGCTGCCCGAGGGTGTTCCCGGTGACAACGTCGGCTTCAACGTGAAGAACGTTTCCGTCAAGGAAATCCGTCGTGGTAACGTCGCTGGTGACTCCAAGAACGACCCCCCCATGGGTGCCGCTTCTTTCCAGGCTCAGGTCATTGTCATCAACCACCCTGGCCAGATTGGCAACGGCTATGCCCCCGTTCTCGACTGCCACACTGCCCACATTGCCTGCAAGTTCGCTGAGCTC-CAGGAGAAGATCGACCGCCGTACCGGTAAGAGCGTCGAGTCTTCGCCCAAGTTCATCAAGTCTGGTGACTCTGCCATCGTCAAGATGATTCCCTCCAAGCCTATGTGCGTTGAGGCTTTCACTGACTACCCCCCTCTGGGCCGTTTTGCCGTCGTGAATGCGTA----------TATCAGAAAGTGAAGAAGGTTTTGGAGATTGTCTGCCATAACTGCAGCAAAGTGTTGGCCGATGAAGTTGGTCTTCCCTTTTCTCCATTGAGCTTGG----GAGC-TTGCTGGATGCTAAC--ATGACCTCTCAGAGCGATCCCGAGTTTGTAACGGCCATTCGCACGCGCGACCCCAAAGTCCGATTCAAGCGTGTATGGACTGTTTGCAAGAAGAAGCGAAAGTGCGAGAATGAGGATCCGCAGGAGAAGAACAAGGATGAAGAATTTGCTCCCGGTGTCAAAAGCGTCGTTTTGGAGGGCCATGGTGGATGTGGTAACATGCAGCCGCAAGTAAGACAGGCGGCACTTCAACTCAAGGCTGCTTTCGAGGTCGTCTCGGAAGATGGACCGAAGAGGAAGGAGACTGTCAACATTACTGCTGAAATGGCACACGGTATCCTGCGCCGCATTTCTGAGCGCGACCTGCACAATATGGGCCTCAACTCGGACTATGCCCGCCCAGAGTGGATGATCATTACTGTCCTGCCTGTCCCTCCTCCTCCTGTGCGTCCTAGTATTTCCATGGATGGTACTGGTACCGGCATGAGAAACGAAGACGATTTGACATACAAGCTCGGCGATATTATTCGCGCCAACGGCAACGTCAAGCAGGCCATTCGCGAAGGATCGCCGCAGCATATTGCGCGTGACTTTGAGGAGTTGCTGCAATATCATGTTGCGACCTACATGGA--TCTGCT-------GCTTTTCCGTGGTATTATGCGCCGCATGCACTCGGAGCTTGCCAATTACCTGAGACGCTGTGTTGAAGGCAACCGCCACTTCAACTTGGCTGTGGGTATTAAACCTGGCACGCTCTCTAACGGTCTCAAGTACTCTCTGGCCACCGGTAATTGGGGCGATCAGAAAAAGGCCATGAGCTCGACTGCTGGTGTGTCTCAGGTGCTGAATCGTTATACCTTTGCTTCGACGCTTTCCCATCTTCGACGTACCAACACGCCCATCGGCAGAGACGGTAAGCTAGCGAAGCCCCGTCAGCTTCACAACACACATTGGGGTCTGGTCTGCCCTGCTGAAACTCCTGAAGGCCAAGCCTGTGGTCTGGTGAAGAACTTGTCTCTCATGTGCTATGTCAGTGTCGGCTCACCCGCCGAGCCGCTCATCGACTTCATGATCAACAGAGGCATGGAAGTTATTGAGGAGTACGAGCCTCTCAGATATCCCCACGCCACCAAAATTTTTGTCAACGGCACCTGGGTTGGTGTGCACCAAGACCCTAAGCACCTCGTTAACCAGGTCTTTGACACTCGTCGCAAATCATACCTGCAGTACGAGGTTTCTCTAATCAGAGAAATCCGCGACCAAGAATTTAAAATCTTCTCCGATGCAGGTAGAGTCATGCGACCCGTCTTTACTGTTCAGCAAGAAGACGATGCAGAGACTGGCCTGGAAAAAGGTCAGCTTGTTCTGACCAAAGACCTGGTCAACAAGTTGGCACAGGAACAGGC-AGACCCTCCCGAGGAT-CCAGAAATGAAGATTGGTTGGGAAGGCCTGATCAAGGCTGGCGCGA-TCGAGTACTTGGATGCCGAGGAAGAAGAGACATCGATGATTTGCATGACCCCGGAGGATTTAGAGCTTTACAGACTTCAAAAGGCCGGTGTG-GCTGTGGATGATGACCCA---GGC--GACGAT-TTGAATAAA-CGTC-TAAAGACGAAGACAAATCCAACAACCCACATGTACACGCACT-GCGAAATTCACCCGAGCATGA-TTCTAGGCATTTGTGCTAGCATTATTCCCTTCCCGGATCACAACCAGGTAAGTGGC-TTTATCCCG
GZUIF_DX2T      TCGTAACAAGGTCTCCGTTGGTGAACCAGCGGAGGGATCATTATCGAGTTTCCAACTCCCTTAACCCTTCTGTGAACATACCTACCGTTGCTTCGGCGGACTCGCCCCGGCGTCCGGACGGCCCTGCGCCGCCCGCGGCCCGGACCCAGGCGGCCGCCGGAGACC-CCCAAACTCTGTAT-TTATCAGCCTCTTCTGAATCCGCCGCAAGGCAAAACAAATGAATCAAAACTTTCAACAACGGATCTCTTGGTTCTGGCATCGATGAAGAACGCAGCGAAATGCGATAAGTAATGTGAATTGCAGAATTCAGTGAACCATCGAATCTTTGAACGCACATTGCGCCCGCCAGCACTCTGGCGGGCATGCCTGTTCGAGCGTCATTTCAACCCTCGACCTCCCTCCGGGGAGGTCGGCGTTGGGGAACGGCAGCACCCCGCCGGCCCCTAAATACAGTGGCGGCCCGTCCGCGGCGACCTCTGCGCAGTAGT-CCAACTCGCACCGGGAACCCGACGCGGCCACGCCGTAAAACACCCAACCTT---------------------------------------------------------??????????????????????????????????????????????????????????????????????????????????????????????????????????????????????????????????????????????????????????????????????????????????????????????????????????????????????????????????????????????????????????????????????????????????????????????????????????????????????????????????????????????????????????????????????????????????????????????????????????????????????????????????????????????????????????????????????????????????????????????????????????????????????????????????????????????????????????????????????????????????????????????????????????????????????????????????????????????????????????????????????????????????????????????????????????????????????????????????????????????????????????????????????????????????????????????????????????????????????????????????????????????????????????????????????????????????????????????????????????????????????????????---------------------------------CGATTGCGCTAT-TCTCATCATTGCTGCCGGTACTGGTGAGTTCGAGGCTGGTATCTCCAAGGATGGCCAGACCCGTGAGCACGCTCTCCTCGCTTTCACCCTCGGTGTCAAGCAGCTCATTGTCGCCATCAACAAGATGGACACTGCTCAGTGGGCCGAGGCTCGTTACCAGGAAATCATCAAGGAGACCTCCAACTTCATCAAGAAGGTCGGCTACAACCCCAAGACTGTTGCCTTCGTCCCCATCTCTGGCTTCAACGGCGACAACATGCTTACTGCCTCCACCAACTGCCCCTGGTACAAGGGCTGGGAGAAGGAGACCAAGGCTGG---TAAGTCCACTGGCAAGACCCTCCTCGAGGCCATCGACGCCATTGAGCCCCCCAAGCGTCCCCTCGACAAGCCTCTCCGTCTTCCCCTTCAGGATGTCTACAAGATCGGTGGTATCGGAACGGTGCCTGTCGGTCGTGTCGAGACTGGTGTCATCAAGCCCGGTATGGTCGTCACCTTCGCCCCCGCTGGTGTCACCACTGAAGTCAAGTCCGTCGAGATGCACCACGAGCAGCTGCCCGAGGGTGTTCCCGGTGACAACGTCGGCTTCAACGTGAAGAACGTTTCCGTCAAGGAAATCCGTCGTGGTAACGTCGCTGGTGACTCCAAGAACGACCCCCCCAAGGGCGCCGCTTCTTTCAACGCCCAGGTCATTGTTATCAACCACCCTGGCCAGATTGGTAACGGTTATGCCCCCGTTCTCGATTGCCACACTGCCCACATTGCTTGCAAGTTCTCCGAGCTC-CTCGAGAAGATCGACCGCCGTACTGGTAAGTCGGTTGAGAACAACCCCAAGTTCATCAAGTCTGGTGACTCCGCCATCGTCA---------------------------------------------------------------------------------------------------------------------------------------------AAGTGTTGGCCGATGAAGTTGGTCTTCCCTTTACTCCACAACGCTCTT----GAGC-TTGCTGGATGCTAAC--GTGAATTCTCAGAGCGATCCCGAGTTTGTCACAGCCATCAACACCCGCGATCCGAAGCTTCGATTCAAGCGCGTCTGGGCCGTGTGCAAGAAGAAGCGCAAGTGTGAGAATGAAGACAGGCAAGACAAGAACAAGGATGAAGAGTTTGCTCCGGGCGCCAAGAACGTCGTTCTCGAAGGACACGGCGGATGCGGTAACATGCAGCCGCAGGTGAGACAAGCCGCGCTACAGCTAAAGGCCGCTTTCGAGGTGACTTCGGAAGAGGGCCCCAAGAGGAAGGAGACTGTCAACATTAGCGCCGAAATGGCGCACGGTATTCTTCGCCGCATCTCTGAACGCGACCTGCACAACATTGGTCTCAACTCAGACTATGCCCGTCCTGAGTGGATGATTATTACTGTTCTGCCTGTTCCCCCTCCTCCTGTGCGTCCTAGTATTTCCATGGATGGTACTGGTACCGGCATGAGAAACGAAGACGATCTGACCTACAAGCTTGGCGACATTATCCGCGCCAACGGTAATGTCAAACAAGCCATTCGCGAGGGTTCACCGCAGCACATTGCGCGTGATTTCGAGGAGCTGCTGCAGTATCATGTTGCCACCTACATGGA--------------------------------------------------------------------------------------------------------------------------------------------------------------------------------------------------------------------------------------------------------------------------------------------------------------------------------------------------------------------------------------------------------------------------------------------------------------------------------------------------------------------------------------------------------------------------------------------------------------------------------------TCATCAGAGATAAGTGCGATCAAGAGTTCAAATTACACAGCGATGCGGGCTGCGTCTTGAGTCCCGTCTTCACAGTACAGGAGAAAGATGACCCAGAGACTGGCCTCGAAAAGGGTCAGCTTGGTCTGACAAAGGATTTAGTCAACAAACTGGCGCAAGAACAAGC-TGACCCACCTGAGGAT-CCAGAAATGAAGATGGGCTGGGAGGGTCTGATCAAAGCTGGCGCGA-TTGAGTATTTGGATGCGGAAGAAGAGGAGACGTCCATGATTTGCATGACCCCGGAGGATCTAGAGCTGTATAGGCTTCAAAAAGCGGGTGTA-CCTGTCGAGGATGACTCG---GGC--GAGGAT-CCGAACAAG-CGTG-TGAAGACCAAAACCAACCCAACCACACACATGTACACTCACT-GCGAGATTCACCCAAGTATGA-TTTTGGGTATTTGTGCAAGTATCATTCCATTCCCGGACCACAACCAGGTATGCCTC-TCAATCTTT
HKAS125851      --------------------------------------------------------------------CATGTGAACATACCCATCGTTGCTTCGGCGGACTCGCCCCGGCGCCCGGACGGCCTAGCGCCGCCCGCGGCCCGGATCCAGGCGGCCGCCGGAGGCC-CCGAAACTCTGTCT-TTATCAGCATCTTCTGAATCAGCCTCACGGCAAAACAAATGAATCAAAACTTTCAACAACGGATCTCTTGGTTCTGGCATCGATGAAGAACGCAGCGAAATGCGATAAGTAATGTGAATTGCAGAATTCAGTGAATCATCGAATCTTTGAACGCACATTGCGCCCGCCAGCATTCTGGCGGGCATGCCTGTTCGAGCGTCATTTCAACACTCGACCCCCCCCTGGGGAGGCCGGCGTTGGGGAACGGCAGCACACCGCCGCCCCCGAAATACAGTGGCGGTCCGTCCGCGGCGACCTCTGCGTAGTAAT-CCAGCTCGCACCGGAAGCTCGACGCGGCCACGCCGTAAAACACCCAAC--TCTGAATGTTGACCTCGGATCAGGTAGGAATACCCGCTGAACTTAAG-----------------------------CCAACAGGGATTGCCCCAGTAACGGCGAGTGAAGCGGCAACAGCTCAAATTTGAAATCTGGCCCCC-GGGTCCGAGTTGTAATTTGTAGAGGATGCTTTTGGCGAGGTGCCTTCCGAGTTCCCTGGAACGGGACGCCACAGAGGGTGAGAGCCCCGTCTGGTCGGACACCGAGCCTCTGTAAAGCTCCTTCGACGAGTCGAGTAGTTTGGGAATGCTGCTCAAAATGGGAGGTATATGTCTTCTAAAGCTAAATATTGGCCAGAGACCGATAGCGCACAAGTAGAGTGATCGAAAGATGAAAAGCACTTTGAAAAGAGGGTTAAACAGTACGTGAAATTGTTGAAAGGGAAGCGCCTATGACCAGACTTGGGCCCGGCGAATCATCCAGCGTTCTCGCTGGTGCACTTCGCCGGGCACAGGCCAGCATCAGTTTGGCGCGGGGGATAAAGGCTGTGGGAACGTGGCTCCCCCGGGAGTGTTATAGCCCACTGCGTAATACCCTGCGCCGGACTGAGGTACGCGCATT-GCAAGGATGCTGGCGTAATGGTCATCAGCGACCCGTCTTGAAACACGGACCAAGGAGTCGTCTTCGTATGCGAGTGTTCGGGTGTCAAACCCCTACGCGTAATGAAAGTGAACGCAGGTGAGAGCTTCGGCGCATCATCGACCGATCCTGATGTTCTCGGATGGATTTGAGTAAGAGCATACGGGGCCGGACCCGAAAGAAGGTGAACTATGCCTGTATAGGGTGAAGCCAGAGGAAACTCTGGTGGAGGCTCGCAGCGGTTCTGACGTGCGAATCGATCGTCAAATATGGGCATGGGGGCGAAAGACTAATCGA-------------------------------------------------------------------GACTGCGCTAT-TCTCATCATTGCTGCCGGTACTGGTGAGTTCGAGGCTGGTATCTCCAAGGATGGCCAGACTCGCGAGCACGCTCTTCTCGCTTTCACCCTCGGCGTCAAGCAGCTCATTGTCGCCATCAACAAGATGGACACTGCTCAGTGGGCCGAAGCTCGTTACCAGGAAATTATCAAGGAGACCTCCAACTTCATCAAGAAGGTCGGCTACAACCCCAAGACTGTCGCCTTCGTCCCCATCTCCGGCTTCAACGGCGACAACATGCTTGCTGCCTCCTCCAACTGCCCCTGGTACAAGGGTTGGGAGAAGGAGACCAAGGCTGG---CAAGGCTACTGGCAAGACCCTCCTCGAGGCCATCGATGCTATCGAGCCCCCCAAGCGTCCTCTCGACAAGCCTCTCCGTCTTCCCCTTCAGGATGTCTACAAGATCGGTGGTATCGGAACGGTGCCCGTCGGTCGTGTTGAGACTGGTATCATCAAGCCCGGCATGGTCGTCACCTTCGCCCCCGCTGGTGTCACCACTGAAGTCAAGTCTGTCGAGATGCACCACGAGCAGCTGCCTGAGGGTGTTCCCGGCGACAACGTCGGCTTCAACGTGAAGAACGTTTCCGTCAAGGAAATCCGTCGCGGTAACGTTGCTGGTGACTCCAAGAACGACCCCCCCAAGGGCGCCGCTTCCTTCAATGCCCAGGTTATTGTCATCAACCACCCTGGTCAGATCGGTAACGGTTACGCCCCCGTTCTCGACTGCCACACTGCCCACATTGCTTGCAAGTTCTCCGAGCTC-CTCGAGAAGATCGACCGCCGTACTGGTAAGTCGGTTGAGAACAACCCCAAGTTCATCAAGTCTGGTGACTCCGCCATCGTCAAGATGGTTCCCTCCAAGCCCATGTGCGTTGAGGCTT-------------------------------------------------------------------------------GGAGATTGTCTGCCACAATTGCAGCAAAGTGTTGGCCGATGAAGTTGGTCTTACCTTCACTCCATGAAGCTTTT----GAGC-TTGCTGGACGCTAAC--GTGAACTCTCAGAGCGATCCCGAGTTTGTCGCAGCCGTCAACACCCGCGATCCGAAACTACGATTCAAACGCGTCTGGACAGTGTGCAAGAAGAAGCGCAAGTGTGAGAATGAGGACAGGCAAGAGAAAAACAAAGATGAAGAGTTTGCCCCAGATGCCAAGAGTGTTGTTCTTGAAGGTCATGGTGGATGCGGCAACATGCAGCCTCAGGTAAGACAAGCCGCGCTGCAGCTCAAGGCCGCTTTCGAGGTCACTACAGAAGATGGCCCCAAGAGGAGGGAGACCGTCAATATTAGCGCTGAAATGGCGCATGGTATTCTCCGCCGCATCTCTGAACGCGACCTACACAACATTGGTCTCAACTCGGACTATGCCCGTCCCGAGTGGATGATTATCACTGTTCTTCCCGTTCCCCCGCCTCCCGTGCGCCCTAGTATTTCCATGGATGGTACCGGCACCGGCATGAGAAATGAAGACGATTTGACATACAAGCTTGGCGACATCATTCGTGCCAACGGCAATGTCAAGCAGGCTATTCGCGAGGGATCACCACAACACATTGCACGTGATTTCGAAGAGCTGCTGCA---------------------------------------------------------------------------------------------------TGTTGAGGGTAACCGTCACTTTAATCTCGCTGTTGGTATCAAGCCTGGTACGCTCTCGAATGGTCTCAAATATTCGCTCGCCACTGGTAATTGGGGTGACCAGAAGAAAGCTATGAGCTCAACTGCAGGTGTATCCCAGGTTTTGAATCGCTACACATTCGCTTCAACGCTATCTCATCTTCGACGTACGAATACGCCCATTGGTAGAGATGGAAAACTTGCAAAACCTCGCCAGCTTCACAATACTCATTGGGGTCTTGTCTGCCCCGCTGAGACCCCTGAAGGCCAAGCTTGTGGTCTTGTCAAAAATCTGTCCCTCATGTGCTACGTCAGCGTTGGTTCGCCAGCCGAGCCGCTCATTGACTTCATGATCAACAGGGGTATGGAAGTTATCGAAGAGTACGAACCACTCAGATATCCACACGCTACCAAGATCTTCGTCAATGGAACCTGGGTTGGAGTTCACCAGGACCCCAAAAATCTTGTGGAACAGGTACTTGAGACCCGTCGCAAGTCCTACCTCCAATATGAGGTGTCTCTCATCAGAGAGATTCGTGATCAAGAATTTAAGATCTTCTCTGACGCCGGTCGAGTCATGCGGCCCGTTTTTACTGTACAAAAGGAGGACGATTCACAAATGGGGCTTTTAAAGGGTCAACTTGGTCTGACCAAGGATTTGGTCACCAAATTAGCCCAAGAGCAAGC-CGATCCACCAGATGAT-CCGGAAATGAAGCTGGGCTGGGAGGGTCTTATCAAAGCTGGCGCAA-TTGAGTACCTAGATGCTGAAGAAGAGGAGACATCAATGATTTGCATGACTCCGGAGGATCTGGAGCTCTATAGACTTCAGAAAGCCGGTACA-CCTGCCGAAGATGACTCC---AGC--GATGAT-CCGAACAAG-CGAC-TGAAGACCAAAACGAACCCTACCACTCACATGTACACGCATT-GTGAAATTCATCCGAGTATGA-TTTTAGGTATCTGTGCAAGCATTATTCCATTCCCAGACCACAACCAGGTAAGTTCA-TCTTCCTTC
HMAS_246915     TCGTAACAAGGTCTCCGTTGGTGAACCAGCGGAGGGA-CATTATCGAGTTTACAACTCCC-AAA-CCCTATGTGAACATACCTATCGTTGCTTCGGCGGACTCGCCCCGGCGTCCGGACGGCCTCGCGCCGCCCGCGGCCCGGACCCAGGCGGCCGCCGGAGACC-CTCAAACTCTGTAT--TATCAGCATCTTCTGAATACGCCGCAAGGCAAAACAAATGAATCAAAACTTTCAACAACGGATCTCTTGGTTCTGGCATCGATGAAGAACGCAGCGAAATGCGATAAGTAATGTGAATTGCAGAATTCAGTGAATCATCGAATCTTTGAACGCACATTGCGCCCGCCAGCATTCTGGCGGGCATGCCTGTTCGAGCGTCATTTCAACCCTCGACTTCCCTTTGGGGAAATCGGCGTTGGGGAACGGCAGCATACCGCCGGCCCCGAAATGGAGTGGCGGCCCGTCCGCGGCGACCTCTGCGTAGTAAT-CCAACTCGCACCGGAACCCCGACGTGGCCACGCCGTAAAACACCCAACTTTCTGAACGTTGACCTCGGATCAGGTAGGAATACCCGCTGAACTTAAGCATATCAAAGCTAAGCGGAGGAAAAGAAACCAACAGGGATTGCCCCAGTAACGGCGAGTGAAGCGGCAACAGCTCAAATTTGAAATCTGGCCCTT-GGGTCCGAGTTGTAATTTGTAGAGGATGCTTTTGGCGAGGTGCCTTCCGAGTTCCCTGGAACGGGACGCCATAGAGGGTGAGAGCCCCGTCTGGTCGGACACCGAGCCTCTGTAAAGCTCCTTCGACGAGTCGAGTAGTTTGGGAATGCTGCTCAAAATGGGAGGTATATGTCTTCTAAAGCTAAATATTGGCCAGAGACCGATAGCGCACAAGTAGAGTGATCGAAAGATGAAAAGCACTTTGAAAAGAGGGTTAAAAAGTACGTGAAATTGTTGAAAGGGAAGCGCCTATGACCAGACTTAGGCCCGGTGAATCATCCAGCGTTCTCGCTGGTGCACTTTGCCGGGCACAGGCCAGCATCAGTTTGGCGCGGGGGAAAAAGGTTTTGGGAATGTGGCTCCCTCGGGAGTGTTATAGCCCATTGCGTAATACCCTGCGCCGGACTGAGGTACGCGCATT-GCAAGGATGCTGGCGTAATGGTCATCAGCGACCCGTCTTGAAACACGGACCAAGGAGTCGTCTTCGTATGCGAGTGTTCGGGTGTCAAACCCCTACGCGTAATGAAAGTGAACGCAGGTGAGAGCTTCGGCGCATCATCGACCGATCCTGATGTTCTCGGATGGATTTGAGTAAGAGCATACGGGGCCGGACCCGAAAGAAGGTGAACTATGCCTGTATAGGGTGAAGCCAGAGGAAACTCTGGTGGAGGCTCGCAGCGGTTCTGACGTGCGAATCGATCGTCAAATATGGGCATGGGGGCGAAAGACTAATCGAACCTTCTAGTACTGGGTTTCCGCAGCTTCCCCC-ATCAAGAACATGATTACTGGTACTTCCCAGGCCGATTGCGCTAT-TCTCATCATTGCCGCCGGTACTGGTGAGTTCGAGGCTGGTATCTCCAAGGATGGCCAGACCCGTGAGCACGCTCTCCTCGCTTTCACCCTCGGTGTCAAGCAGCTCATTGTTGCCATCAACAAGATGGACACTGCTCAGTGGGCCGAGGCTCGTTACCAGGAAATCATCAAGGAGACCTCCAACTTCATCAAGAAGGTCGGCTACAACCCCAAGACTGTTGCCTTCGTCCCCATCTCTGGTTTCAACGGCGACAACATGCTTACTGCCTCCACCAACTGCCCCTGGTACAAGGGTTGGGAGAAGGAGACCAAGGCTGG---CAAGTCCACTGGCAAGACCCTCCTCGAGGCCATCGACGCCATCGAGCCCCCCAAGCGTCCCCTCGACAAGCCCCTCCGTCTTCCTCTTCAGGATGTCTACAAGATCGGTGGTATCGGAACGGTGCCCGTCGGTCGTGTCGAGACTGGTATCATCAAGCCCGGCATGGTCGTCACCTTCGCCCCCGCTGGTGTCACCACTGAAGTCAAGTCCGTCGAGATGCACCACGAGCAGCTGCCCGAGGGTGTTCCCGGTGACAACGTCGGCTTCAACGTGAAGAACGTTTCCGTCAAGGAAATCCGTCGTGGTAACGTTGCTGGTGACTCCAAGAACGACCCCCCCAAGGCCGCCGCTTCCTTCAACGCCCAGGTCATTGTCATCAACCACCCTGGCCAGATTGGTAACGGTTACGCCCCCGTTCTCGATTGCCACACTGCCCACATTGCTTGCAAGTTCTCCGAGCTC-CTCGAGAAGATCGACCGCCGTACTGGTAAGTCGGTTGAGAACAACCCCAAGTTCATCAAGTCTGGTGACTCCGCCATTGTCAAGATGGTTCCCTCCAAGCCCATGTGCGTTGAGGCTTTCACCGACTACCCTCCCCTGGGCCGT----------------------------------AGAAGGTCAAGAAGGTTTTGGAGATTGTCTGCCACAACTGCAGCAAAGTGTTGGCCGATGAAGTTGGTCTTCCCTTTACTCCATGGAGCTTTT----GAGC-TTGCTGGATGCTAAC--GTGAA-TCTCAGAGCGATCCCGAGTTTGTCACAGCCGTCAACACCCGCGATCCGAAACTCCGATTCAAGCGCGTCTGGGCCGTGTGCAAGAAGAAGCGCAAGTGTGAGAACGAGGACAGGCAAGACAAGAACAAGGATGAAGAGTTTGCTCCAGGTGCCAAGAACGTTGTCCTCGAAGGACATGGCGGATGTGGCAACATGCAGCCGCAGGTAAGACAAGCCGCGCTGCAGCTCAAGGCTGCTTTCGAGGTCACTACGGAAGAAGGCCCCAAGAGAAAAGAGACCGTCAACATCAGCGCCGAAATGGCGCACGGTATACTTCGCCGCATCTCTGAACGCGATTTGCACAACATTGGTCTCAACTCGGACTATGCCCGTCCCGAGTGGATGATTATTACTGTTCTGCCTGTTCCCCCTCCTCCCGTGCGTCCTAGTATTTCCATGGATGGTACTGGTACCGGCATGAGAAACGAAGACGATTTGACATACAAGCTTGGCGACATTATTCGCGCCAATGGTAATGTCAAGCAGGCTATCCGCGAAGGATCACCACAACACATTGCGCGTGATTTTGAGGAGCTGCTGCAGTACCATGTTGC-------------????????????????????????????????????????????????????????????????????????????????????????????????????????????????????????????????????????????????????????????????????????????????????????????????????????????????????????????????????????????????????????????????????????????????????????????????????????????????????????????????????????????????????????????????????????????????????????????????????????????????????????????????????????????????????????????????????????????????????????????????????????????????????????????????????????????????????????????????????????????????????????????????????????????????????????????????????????????????????????????????????????????????????????????????????????????????????????????????????????????????????????????????????????????????????????????????????????????????????????????????????????????????????????????????????????????????????????????????????????????????????????????????????????????????????????????????????????????????????????????????????????????????????????????????????????????????????????????????????????????????????????????????????????????????????????????????????????????????????????????
HMAS_246917     TCGTAACAAGGTCTCCGTTGGTGAACCAGCGGAGGGATCATTATCGAGTTTACAACTCCC-AAA-CCCTATGTGAACATACCTATCGTTGCTTCGGCGGACTCGCCCCGGCGTCCGGACGGCCTCGCGCCGCCCGCGGCCCGGACCCAGGCGGCCGCCGGAGACC-CTCAAACTCTGTAT--TATCAGCATCTTCTGAATACGCCGCAAGGCAAAACAAATGAATCAAAACTTTCAACAACGGATCTCTTGGTTCTGGCATCGATGAAGAACGCAGCGAAATGCGATAAGTAATGTGAATTGCAGAATTCAGTGAATCATCGAATCTTTGAACGCACATTGCGCCCGCCAGCATTCTGGCGGGCATGCCTGTTCGAGCGTCATTTCAACCCTCGACTTCCCTTTGGGGAAATCGGCGTTGGGGAACGGCAGCATACCGCCGGCCCCGAAATGGAGTGGCGGCCCGTCCGCGGCGACCTCTGCGTAGTAAT-CCAACTCGCACCGGAACCCCGACGTGGCCACGCCGTAAAACACCCAACTTTCTGAACG-TGACCTCGGATCAGGTAGGAATACCCGCTGAACTTAAGCATATCAAAAGT-AGCGGAGGAAAAGAAACCAACAGGGATTGCCCCAGTAACGGCGAGTGAAGCGGCAACAGCTCAAATTTGAAATCTGGCCCTT-GGGTCCGAGTTGTAATTTGTAGAGGATGCTTTTGGCGAGGTGCCTTCCGAGTTCCCTGGAACGGGACGCCATAGAGGGTGAGAGCCCCGTCTGGTCGGACACCGAGCCTCTGTAAAGCTCCTTCGACGAGTCGAGTAGTTTGGGAATGCTGCTCAAAATGGGAGGTATATGTCTTCTAAAGCTAAATATTGGCCAGAGACCGATAGCGCACAAGTAGAGTGATCGAAAGATGAAAAGCACTTTGAAAAGAGGGTTAAAAAGTACGTGAAATTGTTGAAAGGGAAGCGCCTATGACCAGACTTAGGCCCGGTGAATCATCCAGCGTTCTCGCTGGTGCACTTTGCCGGGCACAGGCCAGCATCAGTTTGGCGCGGGGGAAAAAGGTTTTGGGAATGTGGCTCCCTCGGGAGTGTTATAGCCCATTGCGTAATACCCTGCGCCGGACTGAGGTACGCGCATT-GCAAGGATGCTGGCGTAATGGTCATCAGCGACCCGTCTTGAAACACGGACCAAGGAGTCGTCTTCGTATGCGAGTGTTCGGGTGTCAAACCCCTACGCGTAATGAAAGTGAACGCAGGTGAGAGCTTCGGCGCATCATCGACCGATCCTGATGTTCTCGGATGGATTTGAGTAAGAGCATACGGGGCCGGACCCGAAAGAAGGTGAACTATGCCTGTATAGGGTGAAGCCAGAGGAAACTCTGGTGGAGGCTCGCAGCGGTTCTGACGTGCGAATCGATCGTCAAATATGGGCATGGGGGCGAAAGACTAATCGAACCTTCTA-TAGTGGGTTTCCCA------------------------------GTACTTCCCAGGCCGATTGCGCTAT-TCTCATCATTGCCGCCGGTACTGGTGAGTTCGAGGCTGGTATCTCCAAGGATGGCCAGACCCGTGAGCACGCTCTCCTCGCTTTCACCCTCGGTGTCAAGCAGCTCATTGTTGCCATCAACAAGATGGACACTGCTCAGTGGGCCGAGGCTCGTTACCAGGAAATCATCAAGGAGACCTCCAACTTCATCAAGAAGGTCGGCTACAACCCCAAGACTGTTGCCTTCGTCCCCATCTCTGGTTTCAACGGCGACAACATGCTTACTGCCTCCACCAACTGCCCCTGGTACAAGGGTTGGGAGAAGGAGACCAAGGCTGG---CAAGTCCACTGGCAAGACCCTCCTCGAGGCCATCGACGCCATCGAGCCCCCCAAGCGTCCCCTCGACAAGCCCCTCCGTCTTCCTCTTCAGGATGTCTACAAGATCGGTGGTATCGGAACGGTGCCCGTCGGTCGTGTCGAGACTGGTATCATCAAGCCCGGCATGGTCGTCACCTTCGCCCCCGCTGGTGTCACCACTGAAGTCAAGTCCGTCGAGATGCACCACGAGCAGCTGCCCGAGGGTGTTCCCGGTGACAACGTCGGCTTCAACGTGAAGAACGTTTCCGTCAAGGAAATCCGTCGTGGTAACGTTGCTGGTGACTCCAAGAACGACCCCCCCAAGGCCGCCGCTTCCTTCAACGCCCAGGTCATTGTCATCAACCACCCTGGCCAGATTGGTAACGGTTACGCCCCCGTTCTCGATTGCCACACTGCCCACATTGCTTGCAAGTTCTCCGAGCTC-CTCGAGAAGATCGACCGCCGTACTGGTAAGTCGGTTGAGAACAACCCCAAGTTCATCAAGTCTGGTGACTCCGCCATTGTCAAGATGGTTCCCTCCAAGCCCATGTGCGTTGAGGCTTTCACCGACTACCCTCCCCTGGGCCGTTTCGCCGTC-------------------------AGAAGGTCAAGAAGGTTTTGGAGATTGTCTGCCACAACTGCAGCAAAGTGTTGGCCGATGAAGTTGGTCTTCCCTTTACTCCATGGAGCTTTT----GAGC-TTGCTGGATGCTAAC--GTGAA-TCTCAGAGCGATCCCGAGTTTGTCACAGCCGTCAACACCCGCGATCCGAAACTCCGATTCAAGCGCGTCTGGGCCGTGTGCAAGAAGAAGCGCAAGTGTGAGAACGAGGACAGGCAAGACAAGAACAAGGATGAAGAGTTTGCTCCAGGTGCCAAGAACGTTGTCCTCGAAGGACATGGCGGATGTGGCAACATGCAGCCGCAGGTAAGACAAGCCGCGCTGCAGCTCAAGGCTGCTTTCGAGGTCACTACGGAAGAAGGCCCCAAGAGAAAAGAGACCGTCAACATCAGCGCCGAAATGGCGCACGGTATACTTCGCCGCATCTCTGAACGCGATTTGCACAACATTGGTCTCAACTCGGACTATGCCCGTCCCGAGTGGATGATTATTACTGTTCTGCCTGTTCCCCCTCCTCCCGTGCGTCCTAGTATTTCCATGGATGGTACTGGTACCGGCATGAGAAACGAAGACGATTTGACATACAAGCTTGGCGACATTATTCGCGCCAATGGTAATGTCAAGCAGGCTATCCGCGAAGGATCACCACAACACATTGCGCGTGATTTTGAGGAGCTGCTGCAGTATCATGTTGC-------------????????????????????????????????????????????????????????????????????????????????????????????????????????????????????????????????????????????????????????????????????????????????????????????????????????????????????????????????????????????????????????????????????????????????????????????????????????????????????????????????????????????????????????????????????????????????????????????????????????????????????????????????????????????????????????????????????????????????????????????????????????????????????????????????????????????????????????????????????????????????????????????????????????????????????????????????????????????????????????????????????????????????????????????????????????????????????????????????????????????????????????????????????????????????????????????????????????????????????????????????????????????????????????????????????????????????????????????????????????????????????????????????????????????????????????????????????????????????????????????????????????????????????????????????????????????????????????????????????????????????????????????????????????????????????????????????????????????????????????????
IMI_179841      ---------------------------------------ATTACAGAGTTTACAACTCCC-AAACCCTTATGTGAACATACCTAATGTTGCTTCGGCGGACTCGCCCCGGCGTCCGGACGGCCTAGCGCCGCCCGCGGCCCGGACTCAGGCGGCCGCCGGAGACCTACCAAACTCTTTGTATCATGAGTATCTTCTGAATCCGCCGCAAGGCAAAACAAATGAATCAAAACTTTCAACAACGGATCTCTTGGTTCTGGCATCGATGAAGAACGCAGCGAAATGCGATAAGTAATGTGAATTGCAGAATTCAGTGAATCATCGAATCTTTGAACGCACATTGCGCCCGCCAGCATTCTGGCGGGCATGCCTGTTCGAGCGTCATTTCAACCCTCGACTTCCCTTTGGGGAAATCGGCGTTGGGGACCGGCAGCATACCGCCGGCCCCGAAATGGAGTGGCGGCCCGTCCGCGGCGACCTCTGCGTAGTAAT-CCAACTCGCACCGGAACCCCGACGTGGCCACGCCGTAAAACACCCCACTTTCTGAACGTTGACCTCGGATCAGGTAGGAATACCCG----------------------??????????????????????????????????????????????????????????????????????????????????????????????????????????????????????????????????????????????????????????????????????????????????????????????????????????????????????????????????????????????????????????????????????????????????????????????????????????????????????????????????????????????????????????????????????????????????????????????????????????????????????????????????????????????????????????????????????????????????????????????????????????????????????????????????????????????????????????????????????????????????????????????????????????????????????????????????????????????????????????????????????????????????????????????????????????????????????????????????????????????????????????????????????????????????????????????????????????????????????????????????????????????????????????????????????????????????????????????????????????????????????????????????????????????????????????????????????????????????????????????????????????????????????????????????????????????????????????????????????????????????????????????????????????????????????????????????????????????????????????????????????????????????????????????????????????????????????????????????????????????????????????????????????????????????????????????????????????????????????????????????????????????????????????????????????????????????????????????????????????????????????????????????????????????????????????????????????????????????????????????????????????????????????????????????????????????????????????????????????????????????????????????????????????????????????????????????????????????????????????????????????????????????????????????????????????????????????????????????????????????????????????????????????????????????????????????????????????????????????????????????????????????????????????????????????????????????????????????????????????????????????????????????????????????????????????????????????????????????????????????????????????????????????????????????????????????????????????????????????????????????????????????????????????????????????????????????????????????????????????????????????????????????????????????????????????????????????????????????????????????????????????????????????????????????????????????????????????????????????????????????????????????????????????????????????????????????????????????????????????????????????????????????????????????????????????????????????????????????????????????????????????????????????????????????????????????????????????????????????????????????????????????????????????????????????????????????????????????????????????????????????????????????????????????????????????????????????????????????????????????????????????????????????????????????????????????????????????????????????????????????????????????????????????????????????????????????????????????????????????????????????????????????????????????????????????????????????????????????????????????????????????????????????????????????????????????????????????????????????????????????????????????????????????????????????????????????????????????????????????????????????????????????????????????????????????????????????????????????????????????????????????????????????????????????????????????????????????????????????????????????????????????????????????????????????????????????????????????????????????????????????????????????????????????????????????????????????????????????????????????????????????????????????????????????????????????????????????????????????????????????????????????????????????????????????????????????????????????????????????????????????????????????????????????????????????????????????????????????????????????????????????????????????????????????????????????????????????????????????????????????????????????????????????????????????????????????????????????????????
IRAN_3689C      --------------------------------------CATTACAGAGTTTACAACTCCC-AAACCCCAATGTGAACATACCTCTTGTTGCTTCGGCGGACCCGCCCCGGCGTCCGGAAGGCCCCACGCCCTCCGCGGCCCGGGCCCAGGCGGCCGCCGGAGACCACCAAAACT-ATTGTATCATCAGTTTCTTCTGAATCCGCCGCAAGGCAAAACAAATGAATCAAAACTTTCAACAACGGATCTCTTGGTTCTGGCATCGATGAAGAACGCAGCGAAATGCGATAAGTAATGTGAATTGCAGAATTCAGTGAATCATCGAATCTTTGAACGCACATTGCGCCCGCCAGCATTCTGGCGGGCATGCCTGTTCGAGCGTCATTTCAACCCTCGAGCTCCCTTTGGGGAGCCCGGCGTTGGGGACCGGCAGCTTACCGCCGGCCCCGAAATGGAGTGGCGGCCCGTCCGCGGCGACCTCTGCGTAGTAACTACACCTCGCACCGGAACCCCGACGTGGCCACGCCGTAAAACACCCAACCTT-TGAACGTTGACCTCGGATCAGGTAGGAATACCCGCTGAACTTAAGCATATCAATAA??????????????????????????????????????????????????????????????????????????????????????????????????????????????????????????????????????????????????????????????????????????????????????????????????????????????????????????????????????????????????????????????????????????????????????????????????????????????????????????????????????????????????????????????????????????????????????????????????????????????????????????????????????????????????????????????????????????????????????????????????????????????????????????????????????????????????????????????????????????????????????????????????????????????????????????????????????????????????????????????????????????????????????????????????????????????????????????????????????????????????????????????????????????????????????????????????????????????????????????????????????????????????????????????????????????????????????????????????????????????????????????????--------------------------------CCGATTGCGCTAT-TCTCATCATTGCCGCCGGTACTGGTGAGTTCGAGGCTGGTATCTCCAAGGATGGCCAGACCCGTGAGCACGCTCTGCTCGCCTACACCCTCGGTGTCAAGCAGCTCATCGTTGCCATCAACAAGATGGACACCGCCAAGTGGGCCGAGGAGCGTTACAACGAAATCATCAAGGAGACCTCCAACTTCATCAAGAAGGTCGGCTACAACCCCAAGACTGTTGCCTTTGTCCCCATCTCCGGCTTCAACGGTGACAACATGCTGTCCCCCTCCACCAACTGCCCCTGGTACAAGGGTTGGGAGAAGGAGACCAAGGCTGG---CAAGTCCACCGGCAAGACCCTTCTCGAGGCCATTGACTCCATCGAGCCCCCTACCCGTCCCACCGACAAGCCCCTCCGTCTTCCCCTCCAGGATGTCTACAAGATTGGTGGTATCGGAACGGTGCCCGTCGGCCGTGTCGAGACCGGTATCATCAAGCCCGGTATGGTCGTCACCTTTGCCCCCGCCAACGTCACCACTGAAGTCAAGTCCGTCGAGATGCACCACGAGCAGCTGCCCCAGGGTGTTCCCGGCGACAACGTCGGCTTCAACGTGAAGAACGTCTCCGTCAAGGATATCCGCCGTGGTAACGTTGCCGGTGACTCCAAGAACGACCCCCCCATGGGTTGCGCTTCCTTCAAGGCCCAGGTCATTGTCATCAACCACCCTGGCCAGATTGGCAACGGCTACGCCCCCGTTCTTGACTGCCACACCGCCCACATTGCCTGCAAGTTCGACACCCTC-GAGGAGAAGATCGACCGCCGTACCGGTAAGGCCACCGAGACCAACCCCAAGTTCATCAAGTCTGGTGATGCCGCCATTGTCAAGATGGTTCCCTCCAAGCCCATGTGCGTCGAGCCCTTCACCGACTACCCCCCTCTGGGCCGTTTCGCCGTCCGTGACATGCGTCAGAC----???????????????????????????????????????????????????????????????????????????????????????????????????????????????????????????????????????????????????????????????????????????????????????????????????????????????????????????????????????????????????????????????????????????????????????????????????????????????????????????????????????????????????????????????????????????????????????????????????????????????????????????????????????????????????????????????????????????????????????????????????????????????????????????????????????????????????????????????????????????????????????????????????????????????????????????????????????????????????????????????????????????????????????????????????????????????????????????????????????????????????????????????????????????????????????????????????????????????????????????????????????????????????????????????????????????????????????????????????????????????????????????????????????????????????????????????????????????????????????????????????????????????????????????????????????????????????????????????????????????????????????????????????????????????????????????????????????????????????????????????????????????????????????????????????????????????????????????????????????????????????????????????????????????????????????????????????????????????????????????????????????????????????????????????????????????????????????????????????????????????????????????????????????????????????????????????????????????????????????????????????????????????????????????????????????????????????????????????????????????????????????????????????????????????????????????????????????????????????????????????????????????????????????????????????????????????????????????????????????????????????????????????????????????????????????????????????????????????????????????????????????????????????????????????????????????????????????????????????????????????????????????
KY11571         ------------------CCGTCTGCTACGCGGAGGGACATTATCGAGTTTCCAACTCCCTTAACCCTTCTGTGAACATACCTACCGTTGCTTCGGCGGACTCGCCCCGGCGTCCGGACGGCCCTGCGCCGCCCGCGGCCCGGACCCAGGCGGCCGCCGGAGACC-CCCAAACTCTGTAT-TTATCAGTCTCTTCTGAATCCGCCGCAAGGCAAAACAAATGAATCAAAACTTTCAACAACGGATCTCTTGGTTCTGGCATCGATGAAGAACGCAGCGAAATGCGATAAGTAATGTGAATTGCAGAATTCAGTGAACCATCGAATCTTTGAACGCACATTGCGCCCGCCAGCACTCTGGCGGGCATGCCTGTTCGAGCGTCATTTCAACCCTCGACCTCCCTCCGGGGAGGTCGGCGTTGGGGAACGGCAGCACCCCGCCGGCCCCTAAATACAGTGGCGGCCCGTCCGCGGCGACCTCTGCGCAGTAGT-CCAACTCGCACCGGGAACCCGACGCGGCCACGCCGTAAAACACCCAACCTTCCGAACGTTGACCTCGAATCAGGTAGGACTACCCGCTGAACTTAAGCATATCATA----------ATATGGGGAGACAACAGGGATTGCCCCAGTAACGGCGAGTGAAGCGGCAACAGCTCAAATTTGAAATCTGGCCCCCAGGGTCCGAGTTGTAATTTGTAGAGGATGCTTTTGGCGAGGTGCCTTCCGAGTTCCCTGGAACGGGACGCCACAGAGGGTGAGAGCCCCGTCTGGTCGGCCACCGAGCCTCTGTAAAGCTCCTTCGACGAGTCGAGTAGTTTGGGAATGCTGCTCAAAATGGGAGGTATATGTCTTCTAAAGCTAAATACTGGCCAGAGACCGATAGCGCACAAGTAGAGTGATCGAAAGATGAAAAGCACTTTGAAAAGAGGGTTAAAAAGTACGTGAAATTGTTGAAAGGGAAGCGCCTATGACCAGACTTGGGCCCGGTGAATCATCCAGCGTTCTCGCTGGTGCACTTCGCCGGGCACAGGCCAGCATCAGTTTGGCGCGGGGGACAAAGGCTCTGGGAATGTGGCTCCCCCGGGAGTGTTATAGCCCACCGCGTAATACCCTGCGCCGGACTGAGGTACGCGCATTCGCAAGGATGCTGGCGTAATGGTCATCAGCGACCCGTCTTGAAACACGGACCAAGGAGTCGTCTTCGTATGCGAGTGTTCGGGTGTCAAACCCCTACGCGTAATGAAAGTGAACGTAGGTGAGAGCTTCGGCGCATCACCGACCGATCCTGATGTTCTCGGATGGATTTGAGTAAGAGCATACGGGGCCGGACCCGAAAGAAGGTGAACTATGCCTGTATAGGGTGAAGCCAGAGGAAACTCTGGTGGAGGCTCGCAGCGGTTCTGACGTGCGAATCGATCGTCAAATATGGGCATGGGGGGGAGAGACTAATCGAACCTTCTAGTAGCTGGTTTCCGCCGAAGTTCCC---------AGAAGGGTATGGTGCTT-CCAGGCCGATTGCGCTAT-TCTCATCATTGCTGCCGGTACTGGTGAGTTCGAGGCTGGTATCTCCAAGGATGGCCAGACCCGTGAGCACGCTCTCCTCGCTTTCACCCTCGGTGTCAAGCAGCTCATTGTCGCCATCAACAAGATGGACACTGCTCAGTGGGCCGAGGCTCGTTACCAGGAAATCATCAAGGAGACCTCCAACTTCATCAAGAAGGTCGGCTACAACCCCAAGACTGTTGCCTTCGTCCCCATCTCTGGCTTCAACGGCGACAACATGCTTACTGCCTCCACCAACTGCCCCTGGTACAAGGGCTGGGAGAAGGAGACCAAGACTGG---CAAGTCCACTGGCAAGACCCTCCTCGAGGCCATCGACGCCATTGAGCCCCCCAAGCGTCCCCTCGACAAGCCTCTCCGTCTTCCCCTTCAGGATGTCTACAAGATCGGTGGTATCGGAACGGTGCCTGTCGGTCGTGTCGAGACTGGTGTCATCAAGCCCGGTATGGTCGTCACCTTCGCTCCCGCTGGTGTCACCACTGAAGTCAAGTCCGTCGAGATGCACCACGAACAGCTGCCCGAGGGTGTTCCCGGTGACAACGTCGGCTTCAACGTGAAGAACGTTTCCGTCAAGGAAATCCGTCGTGGTAACGTCGCTGGTGACTCCAAGAACGACCCCCCCAAGGGCGCCGCTTCTTTCAACGCCCAGGTCATTGTTATCAACCACCCTGGCCAGATTGGTAACGGTTATGCCCCCGTTCTCGATTGCCACACTGCCCACATTGCTTGCAAGTTCTCCGAGCTC-CTCGAGAAGATCGATCGCCGTACTGGTAAGTCGGTTGAGAACAACCCCAAGTTCATCAAGTCTGGTGACTCCGCCATCGTCAAGATGGTTCCCTCCAAGCCCATGTGCGTTGAGGCTTTCACCGACTACCCTCCTCTGGGCCGTTTCGCCGTCCGTGACATGCGTCAAACTGTC???????????????????????????????????????????????????????????????????????????????????????????????????????????????????????????????????????????????????????????????????????????????????????????????????????????????????????????????????????????????????????????????????????????????????????????????????????????????????????????????????????????????????????????????????????????????????????????????????????????????????????????????????????????????????????????????????????????????????????????????????????????????????????????????????????????????????????????????????????????????????????????????????????????????????????????????????????????????????????????????????????????????????????????????????????????????????????????????????????????????????????????????CTCTACT-CGCTAAGCTGTTCCGTGGTATTATGCGTCGAATGCATTCAGAGCTTGCCAACTACCTCAGACGTTGTGTCGAGGGCAACCGCCACTTCAATCTGGCTGTCGGCATCAAGCCTGGTACGCTTTCAAATGGCCTCAAGTACTCGCTTGCCACTGGTAACTGGGGCGACCAGAAGAAAGCCATGAGCTCAACTGCCGGTGTATCTCAGGTGTTGAATCGCTATACGTTTGCCTCGACGCTGTCCCATCTTCGACGTACCAATACCCCCATCGGCAGAGATGGAAAACTGGCGAAACCTCGTCAGCTTCACAATACTCATTGGGGTCTCGTCTGCCCTGCCGAGACGCCTGAAGGTCAGGCTTGTGGACTTGTCAAAAACCTGTCTCTCATGTGCTACGTCAGCGTCGGTTCACCTGCCGAGCCGCTCATCGACTTCATGATCAACAGGGGTATGGAAGTTATCGAAGAGTACGAGCCACTCAGATATCCGCACGCCACGAAGATCTTTGTCAACGGGACATGGGTTGGCGTCCATCAGGACCCTAAGCACCTTGTGGATCAGGTCTTTGAAACCCGTCGCAAATCATACCTGCAGTATGAGGTGTCTCTCATCAGAGAAATCCGCGATCAAGAATTCAAAATCTTTTCTGATGCGGGCCGCGTCATGCGGCCCGTCTTCACAGTACAGGAGAAAGATGACCCAGAGACTGGCCTCGAAAAGGGTCAGCTTGGTCTGACAAAGGATTTAGTCAACAAACTGGCGCAAGAACAAGC-TGACCCACCTGAGGAT-CCAGAAATGAAGATGGGCTGGGAGGGTCTGATCAAAGCTGGCGCGA-TTGAGTATTTGGATGCGGAAGAAGAGGAGACGTCCATGATTTGCATGACCCCGGAGGATCTAGAGCTGTATAGGCTTCAAAAAGCGGGTGTA-CCTGTCGAGGATGACTCG---GGC--GAGGATCCCGAACAAG-CGTC-TGAAGACCAAAACCAACCCAACCACACACATGTACACTCACT-GCGAGATTCACCCAAGTATGA-TTTT-GGTATTTGTGCAAGTATCATGCATTCC------GACACACCAGTATGCCTC-TCAATCTTT
KY11572         -----------------TCCCTCTGGTACGCGGAGGGACATTATCGAGTTTCCAACTCCCTTAACCCTTCTGTGAACATACCTACCGTTGCTTCGGCGGACTCGCCCCGGCGTCCGGACGGCCCTGCGCCGCCCGCGGCCCGGACCCAGGCGGCCGCCGGAGACC-CCCAAACTCTGTAT-TTATCAGTCTCTTCTGAATCCGCCGCAAGGCAAAACAAATGAATCAAAACTTTCAACAACGGATCTCTTGGTTCTGGCATCGATGAAGAACGCAGCGAAATGCGATAAGTAATGTGAATTGCAGAATTCAGTGAACCATCGAATCTTTGAACGCACATTGCGCCCGCCAGCACTCTGGCGGGCATGCCTGTTCGAGCGTCATTTCAACCCTCGACCTCCCTCCGGGGAGGTCGGCGTTGGGGAACGGCAGCACCCCGCCGGCCCCTAAATACAGTGGCGGCCCGTCCGCGGCGACCTCTGCGCAGTAGT-CCAACTCGCACCGGGAACCCGACGCGGCCACGCCGTAAAACACCCAACCTTCCGAACGTTGACCTCGAATCAGGTAGGACTACCCGCTGAACTTAAGCATATCAATAG-------GGGCTGGTGAGGACACAGGGATTGCCCCAGTAACGGCGAGTGAAGCGGCAACAGCTCAAATTTGAAATCTGGCCCCCAGGGTCCGAGTTGTAATTTGTAGAGGATGCTTTTGGCGAGGTGCCTTCCGAGTTCCCTGGAACGGGACGCCACAGAGGGTGAGAGCCCCGTCTGGTCGGCCACCGAGCCTCTGTAAAGCTCCTTCGACGAGTCGAGTAGTTTGGGAATGCTGCTCAAAATGGGAGGTATATGTCTTCTAAAGCTAAATACTGGCCAGAGACCGATAGCGCACAAGTAGAGTGATCGAAAGATGAAAAGCACTTTGAAAAGAGGGTTAAAAAGTACGTGAAATTGTTGAAAGGGAAGCGCCTATGACCAGACTTGGGCCCGGTGAATCATCCAGCGTTCTCGCTGGTGCACTTCGCCGGGCACAGGCCAGCATCAGTTTGGCGCGGGGGACAAAGGCTCTGGGAATGTGGCTCCCCCGGGAGTGTTATAGCCCACCGCGTAATACCCTGCGCCGGACTGAGGTACGCGCATTCGCAAGGATGCTGGCGTAATGGTCATCAGCGACCCGTCTTGAAACACGGACCAAGGAGTCGTCTTCGTATGCGAGTGTTCGGGTGTCAAACCCCTACGCGTAATGAAAGTGAACGTAGGTGAGAGCTTCGGCGCATCACCGACCGATCCTGATGTTCTCGGATGGATTTGAGTAAGAGCATACGGGGCCGGACCCGAAAGAAGGTGAACTATGCCTGTATAGGGTGAAGCCAGAGGAAACTCTGGTGGAGGCTCGCAGCGGTTCTGACGTGCGAATCGATCGTCAAATATGGGCATGGGGGCGAAAGACTAATCGAACCTTCTAGTAGCTGGTTTTCGCTCGAAGTCCC---------AGAAGGGTATGGTGCTT-CCAGGCCGATTGCGCTAT-TCTCATCATTGCTGCCGGTACTGGTGAGTTCGAGGCTGGTATCTCCAAGGATGGCCAGACCCGTGAGCACGCTCTCCTCGCTTTCACCCTCGGTGTCAAGCAGCTCATTGTCGCCATCAACAAGATGGACACTGCTCAGTGGGCCGAGGCTCGTTACCAGGAAATCATCAAGGAGACCTCCAACTTCATCAAGAAGGTCGGCTACAACCCCAAGACTGTTGCCTTCGTCCCCATCTCTGGCTTCAACGGCGACAACATGCTTACTGCCTCCACCAACTGCCCCTGGTACAAGGGCTGGGAGAAGGAGACCAAGACTGG---CAAGTCCACTGGCAAGACCCTCCTCGAGGCCATCGACGCCATTGAGCCCCCCAAGCGTCCCCTCGACAAGCCTCTCCGTCTTCCCCTTCAGGATGTCTACAAGATCGGTGGTATCGGAACGGTGCCTGTCGGTCGTGTCGAGACTGGTGTCATCAAGCCCGGTATGGTCGTCACCTTCGCTCCCGCTGGTGTCACCACTGAAGTCAAGTCCGTCGAGATGCACCACGAACAGCTGCCCGAGGGTGTTCCCGGTGACAACGTCGGCTTCAACGTGAAGAACGTTTCCGTCAAGGAAATCCGTCGTGGTAACGTCGCTGGTGACTCCAAGAACGACCCCCCCAAGGGCGCCGCTTCTTTCAACGCCCAGGTCATTGTTATCAACCACCCTGGCCAGATTGGTAACGGTTATGCCCCCGTTCTCGATTGCCACACTGCCCACATTGCTTGCAAGTTCTCCGAGCTC-CTCGAGAAGATCGATCGCCGTACTGGTAAGTCGGTTGAGAACAACCCCAAGTTCATCAAGTCTGGTGACTCCGCCATCGTCAAGATGGTTCCCTCCAAGCCCATGTGCGTTGAGGCTTTCACCGACTACCCTCCTCTGGGCCGTTTCGCCGTCCGTGACATGCGTCAAACTGTC???????????????????????????????????????????????????????????????????????????????????????????????????????????????????????????????????????????????????????????????????????????????????????????????????????????????????????????????????????????????????????????????????????????????????????????????????????????????????????????????????????????????????????????????????????????????????????????????????????????????????????????????????????????????????????????????????????????????????????????????????????????????????????????????????????????????????????????????????????????????????????????????????????????????????????????????????????????????????????????????????????????????????????????????????????????????????????????????????????????????????????????????CTCTACT-CGCTAAGCTGTTCCGTGGTATTATGCGTCGAATGCATTCAGAGCTTGCCAACTACCTCAGACGTTGTGTCGAGGGCAACCGCCACTTCAATCTGGCTGTCGGCATCAAGCCTGGTACGCTTTCAAATGGCCTCAAGTACTCGCTTGCCACTGGTAACTGGGGCGACCAGAAGAAAGCCATGAGCTCAACTGCCGGTGTATCTCAGGTGTTGAATCGCTATACGTTTGCCTCGACGCTGTCCCATCTTCGACGTACCAATACCCCCATCGGCAGAGATGGAAAACTGGCGAAACCTCGTCAGCTTCACAATACTCATTGGGGTCTCGTCTGCCCTGCCGAGACGCCTGAAGGTCAGGCTTGTGGACTTGTCAAAAACCTGTCTCTCATGTGCTACGTCAGCGTCGGTTCACCTGCCGAGCCGCTCATCGACTTCATGATCAACAGGGGTATGGAAGTTATCGAAGAGTACGAGCCACTCAGATATCCGCACGCCACGAAGATCTTTGTCAACGGGACATGGGTTGGCGTCCATCAGGACCCTAAGCACCTTGTGGATCAGGTCTTTGAAACCCGTCGCAAATCATACCTGCAGTATGAGGTGTCTCTCATCAGAGAAATCCGCGATCAAGAATTCAAAATCTTTTCTGATGCGGGCCGCGTCATGCGGCCCGTCTTCACAGTACAGGAGAAAGATGACCCAGAGACTGGCCTCGAAAAGGGTCAGCTTGGTCTGACAAAGGATTTAGTCAACAAACTGGCGCAAGAACAAGC-TGACCCACCTGAGGAT-CCAGAAATGAAGATGGGCTGGGAGGGTCTGATCAAAGCTGGCGCGA-TTGAGTATTTGGATGCGGAAGAAGAGGAGACGTCCATGATTTGCATGACCCCGGAGGATCTAGAGCTGTATAGGCTTCAAAAAGCGGGTGTA-CCTGTCGAGGATGACTCG---GGC--GAGGAT-CCGAACAAG-CGTC-TGAGACCAAAACCCAACCCAACCACACACATGTACACTCACT-GCGAGATTCACCC-AGTATGA-TTTTGGTATTTTGTGCAAGTATCATTCCATTTCCCGGGACCAACAACCAAGG--------------
MST_FP3877      TCGTAACAAGGTCTCCGTTGGTGAACCAGCGGAGGGATCATTATCGAGTTTCCAACTCCCTTAACCCTTCTGTGAACATACCTACCGTTGCTTCGGCGGACTCGCCCCGGCGTCCGGACGGCCCTGCGCCGCCCGCGGCCCGGACCCAGGCGGCCGCCGGAGACC-CCCAAACTCTGTAT-TTATCAGTCTCTTCTGAATCCGCCGCAAGGCAAAACAAATGAATCAAAACTTTCAACAACGGATCTCTTGGCTCTGGCATCGATGAAGAACGCAGCGAAATGCGATAAGTAATGTGAATTGCAGAATTCAGTGAACCATCGAATCTTTGAACGCACATTGCGCCCGCCAGCACTCTGGCGGGCATGCCTGTTCGAGCGTCATTTCAACCCTCGACCTCCCTCCGGGGGGGTCGGCGTTGGGGAACGGCAGCACCCCGCCGGCCCCTAAACACAGTGGCGGCCCGTCCGCGGCGACCTCTGCGCAGTAGT-CCAACTCGCACCGGGAACCCGACGCGGCCACGCCGTAAAACACCCAACCTTCCGAACGTTGACCTCGAATCAGGTAGGACTACCCGCTGAACTTAAGCATATCAATAATAAGCGGAGGAAAAGAAACCAACAGGGATTGCCCCAGTAACGGCGAGTGAAGCGGCAACAGCTCAAATTTGAAATCTGGCCCCCAGGGTCCGAGTTGTAATTTGTAGAGGATGCTTTTGGCGAGGTGCCTTCCGAGTTCCCTGGAACGGGACGCCACAGAGGGTGAGAGCCCCGTCTGGTCGGCCACCGAGCCTCTGTAAAGCTCCTTCGACGAGTCGAGTAGTTTGGGAATGCTGCTCAAAATGGGAGGTATATGTCTTCTAAAGCTAAATACTGGCCAGAGACCGATAGCGCACAAGTAGAGTGATCGAAAGATGAAAAGCACTTTGAAAAGAGGGTTAAAAAGTACGTGAAATTGTTGAAAGGGAAGCGCCTATGACCAGACTTGGGCCCGGTGAATCATCCAGCGTTCTCGCTGGTGCACTTCGCCGGGCACAGGCCAGCATCAGTTTGGCGCGGGGGAAAAAGGCTCTGGGAATGTGGCTCCCCCGGGAGTGTTATAGCCCACCGCGTAATACCCTGCGCCGGACTGAGGTACGCGCATTCGCAAGGATGCTGGCGTAATGGTCATCAGCGACCCGTCTTGAAACACGGACCAAGGAGTCGTCTTCGTATGCGAGTGTTCGGGTGTCAAACCCCTACGCGTAATGAAAGTGAAC--------------------------------------------------------------------------------------------------------------------------------------------------------------------------------------------------------------------------------------------ATCAAGAACATGATTACTGGTACTTCCCAGGCCGATTGCGCTAT-TCTCATCATTGCTGCCGGTACTGGTGAGTTCGAGGCTGGTATCTCCAAGGATGGCCAGACCCGTGAGCACGCTCTCCTCGCTTTCACCCTCGGTGTCAAGCAGCTCATTGTCGCCATCAACAAGATGGACACTGCTCAGTGGGCCGAGGCTCGTTACCAGGAAATCATCAAGGAGACCTCCAACTTCATCAAGAAGGTCGGCTACAACCCCAAGACTGTTGCCTTCGTCCCCATCTCTGGCTTCAACGGCGACAACATGCTTACTGCCTCCACCAACTGCCCCTGGTACAAGGGCTGGGAGAAGGAGACCAAGACTGG---CAAGTCCACTGGCAAGACCCTCCTCGAGGCCATCGACGCCATTGAGCCCCCCAAGCGTCCCCTCGACAAGCCTCTCCGTCTTCCCCTTCAGGATGTCTACAAGATCGGTGGTATCGGAACGGTGCCTGTCGGTCGTGTCGAGACTGGTGTCATCAAGCCCGGTATGGTCGTCACCTTCGCCCCCGCTGGTGTCACCACTGAAGTCAAGTCCGTCGAGATGCACCACGAGCAGCTGCCCGAGGGTGTTCCCGGTGACAACGTCGGCTTCAACGTGAAGAACGTTTCCGTCAAGGAAATCCGTCGTGGTAACGTCGCTGGTGACTCCAAGAACGACCCCCCCAAGGGCGCCGCTTCTTTCAACGCCCAGGTCATTGTTATCAACCACCCTGGCCAGATTGGTAACGGTTATGCCCCCGTTCTCGATTGCCACACTGCCCACATTGCTTGCAAGTTCTCCGAGCTC-CTCGAGAAGATCGACCGCCGTACTGGTAAGTCGGTTGAGAACAACCCCAAGTTCATCAAGTCTGGTGACTCCGCCATCGTCAAGATGGTTCCCTCCAAGCCCATGTGCGTTGAGGCTTTCACCGACTACCCTCC----------------------------------------???????????????????????????????????????????????????????????????????????????????????????????????????????????????????????????????????????????????????????????????????????????????????????????????????????????????????????????????????????????????????????????????????????????????????????????????????????????????????????????????????????????????????????????????????????????????????????????????????????????????????????????????????????????????????????????????????????????????????????????????????????????????????????????????????????????????????????????????????????????????????????????????????????????????????????????????????????????????????????????????????????????????????????????????????????????????????????????????????????????????????????????????-TCTACT-CGCTAAGCTGTTCCGTGGTATTATGCGTCGAATGCATTCAGAGCTTGCCAACTACCTCAGACGTTGTGTCGAGGGCAACCGCCACTTCAATCTGGCTGTCGGCATCAAGCCTGGTACGCTTTCAAATGGTCTCAAGTACTCGCTTGCCACTGGTAACTGGGGCGACCAGAAGAAAGCCATGAGCTCAACTGCTGGTGTATCTCAGGTGTTGAATCGCTATACGTTTGCCTCGACGCTGTCCCATCTTCGACGTACCAATACCCCCATCGGCAGAGATGGCAAACTGGCGAAACCTCGTCAGCTTCACAATACTCACTGGGGTCTCGTCTGCCCTGCCGAGACGCCTGAAGGTCAGGCTTGTGGACTTGTCAAAAACCTGTCTCTCATGTGCTACGTCAGCGTCGGTTCGCCTGCCGAGCCGCTCATCGACTTCATGATCAACAGGGGTATGGAAGTTATCGAAGAGTACGAGCCACTCAGATATCCGCACGCCACGAAGATCTTTGTCAACGGGACATGGGTTGGCGTTCATCAGGACCCTAAGCACCTTGTGGATCAGGTATTTGAAACCCGTCGCAAATCATACCTGCAGTATGAGGTGTCCCTCATCAGAGAAATCCGCGATCAAGAATTCAAAATCTTTTCTGATGCGGGCCGCGTCATGCGGCCCGTCTTCACAGTACAGGAGAAAGATGACCCGGAGACTGGCCTCGAAAAGGGTCAGCTTGGTCTGACAAAGGATTTAGTCAACAAACTGGCGCAAGAACAAGC-TGACCCACCTGAGGAT-CCAGAAATGAAGATGGGCTGGGAGGGTCTGATCAAAGCTGGCGCGA-TTGAGTATTTGGATGCGGAAGAAGAGGAGACATCCATGATTTGCATGACCCCGGAGGATCTAGAGCTGTATAGGCTTCAAAAAGCGGGTGTA-CCTGTCGAGGATGACTCG---GGC--GAGGAT-CCGAACAAG-CGTC-TGAAGACCAAAACCAACCCAACCACACACATGTACACTCACT-GCGAGATTCACCCAAGTATGA-TTTTGGGTATTTGTGCAAGTATCATTCCATTCCCGGACCACAACCAG-------------------
MST_FP3895      TCGTAACAAGGTCTCCGTTGGTGAACCAGCGGAGGGATCATTATCGAGTTTCCAACTCCCTTAACCCTTCTGTGAACATACCTACCGTTGCTTCGGCGGACTCGCCCCGGCGTCCGGACGGCCCTGCGCCGCCCGCGGCCCGGACCCAGGCGGCCGCCGGAGACT-CCCAAACTCTGTAT-TTATCAGCCTCTTCTGAATCCGCCGCAAGGCAAAACAAATGAATCAAAACTTTCAACAACGGATCTCTTGGTTCTGGCATCGATGAAGAACGCAGCGAAATGCGATAAGTAATGTGAATTGCAGAATTCAGTGAACCATCGAATCTTTGAACGCACATTGCGCCCGCCAGCACTCTGGCGGGCATGCCTGTTCGAGCGTCATTTCAACCCTCGACCTCCCTCCGGGGAGGTCGGCGTTGGGGAACGGCAGCACCCCGCCGGCCCCTAAATACAGTGGCGGCCCGTCCGCGGCGACCTCTGCGCAGTAGT-CCAACTCGCACCGGGAACCCGACGCGGCCACGCCGTAAAACACCCAACCTTCCGAACGTTGACCTCGAATCAGGTAGGACTACCCGCTGAACTTAAGCATATCAATAATAAGCGGAGGAAAAGAAACCAACAGGGATTGCCCCAGTAACGGCGAGTGAAGCGGCAACAGCTCAAATTTGAAATCTGGCCCCCAGGGTCCGAGTTGTAATTTGTAGAGGATGCTTTTGGCGAGGTGCCTTCCGAGTTCCCTGGAACGGGACGCCACAGAGGGTGAGAGCCCCGTCTGGTCGGCCACCGAGCCTCTGTAAAGCTCCTTCGACGAGTCGAGTAGTTTGGGAATGCTGCTCAAAATGGGAGGTATATGTCTTCTAAAGCTAAATACTGGCCAGAGACCGATAGCGCACAAGTAGAGTGATCGAAAGATGAAAAGCACTTTGAAAAGAGGGTTAAAAAGTACGTGAAATTGTTGAAAGGGAAGCGCCTATGACCAGACTTGGGCCCGGTGAATCATCCAGCGTTCTCGCTGGTGCACTTCGCCGGGCACAGGCCAGCATCAGTTTGGCGCGGGGGAAAAAGGCTCTGGGAATGTGGCTCCCCCGGGAGTGTTATAGCCCACCGCGTAATACCCTGCGCCGGACTGAGGTACGCGCATTCGCAAGGATGCTGGCGTAATGGTCATCAGCGACCCGTCTTGAAACACGGACCAAGGAGTCGTCTTCGTATGCGAGTGTTCGGGTGTCAAACCCCTACGCGTAATGAAAGTGAAC-------------------------------------------------------------------------------------------------------------------------------------------------------------------------------------------------------------------------------------------CATCAAGAACATGATTACTGGTACTTCCCAGGCCGATTGCGCTAT-TCTCATCATTGCTGCCGGTACTGGTGAGTTCGAGGCTGGTATCTCCAAGGATGGCCAGACCCGTGAGCACGCTCTCCTCGCTTTCACCCTCGGTGTCAAGCAGCTCATTGTCGCCATCAACAAGATGGACACTGCTCAGTGGGCCGAGGCTCGTTACCAGGAAATCATCAAGGAGACCTCCAACTTCATCAAGAAGGTCGGCTACAACCCCAAGACTGTTGCCTTCGTCCCCATCTCTGGCTTCAACGGCGACAACATGCTTACTGCCTCCACCAACTGCCCCTGGTACAAGGGCTGGGAGAAGGAGACCAAGACTGG---CAAGTCCACTGGCAAGACCCTCCTCGAGGCCATCGACGCCATTGAGCCCCCCAAGCGTCCCCTCGACAAGCCTCTCCGTCTTCCCCTTCAGGATGTCTACAAGATCGGTGGTATCGGAACGGTGCCCGTCGGTCGTGTCGAGACTGGTGTCATCAAGCCCGGTATGGTCGTCACCTTCGCCCCCGCTGGTGTCACCACTGAAGTCAAGTCCGTCGAGATGCACCACGAGCAGCTGCCCGAGGGTGTTCCCGGTGACAACGTCGGCTTCAACGTGAAGAACGTTTCCGTCAAGGAAATCCGTCGTGGTAACGTCGCTGGTGACTCCAAGAACGACCCCCCCAAGGGCGCCGCTTCTTTCAACGCCCAGGTCATTGTTATCAACCACCCTGGCCAGATTGGTAACGGTTATGCCCCCGTTCTCGATTGCCACACTGCCCACATTGCTTGCAAGTTCTCCGAGCTC-CTCGAGAAGATCGACCGCCGTACTGGTAAGTCGGTTGAGAACAACCCCAAGTTCATCAAGTCTGGTGACTCCGCCATCGTCAAGATGGTTCCCTCCAAGCCCATGTGCGTTGAGGCTTTCACCGACTACCCTCCTCTGGGCCGTTTCGCCGTCCGTGACATGCGTCAGACCGTC???????????????????????????????????????????????????????????????????????????????????????????????????????????????????????????????????????????????????????????????????????????????????????????????????????????????????????????????????????????????????????????????????????????????????????????????????????????????????????????????????????????????????????????????????????????????????????????????????????????????????????????????????????????????????????????????????????????????????????????????????????????????????????????????????????????????????????????????????????????????????????????????????????????????????????????????????????????????????????????????????????????????????????????????????????????????????????????????????????????????????????????????CTCTACT-CGCTAAGCTGTTCCGTGGTATTATGCGTCGAATGCATTCAGAGCTTGCCAACTACCTCAGACGTTGTGTCGAGGGCAACCGCCACTTCAATCTGGCTGTCGGCATCAAGCCCGGTACGCTTTCAAATGGTCTCAAGTACTCGCTTGCCACTGGTAACTGGGGCGACCAGAAGAAAGCTATGAGCTCAACTGCCGGTGTATCTCAGGTGTTGAATCGCTATACGTTTGCCTCGACGCTGTCCCATCTTCGACGTACCAATACCCCCATCGGCAGAGATGGAAAACTGGCGAAACCTCGTCAGCTTCACAATACTCATTGGGGTCTCGTCTGCCCTGCCGAGACGCCCGAAGGTCAGGCTTGTGGACTTGTCAAAAACCTGTCTCTCATGTGCTACGTCAGCGTCGGTTCACCTGCCGAGCCGCTCATCGACTTCATGATCAACAGGGGTATGGAAGTTATCGAAGAGTACGAGCCACTCAGATATCCGCACGCCACGAAGATCTTTGTCAACGGGACATGGGTTGGCGTTCATCAGGACCCTAAGCACCTTGTGGATCAGGTATTTGAAACCCGTCGCAAATCATACCTGCAGTATGAGGTGTCTCTCATCAGAGAAATCCGCGATCAAGAATTCAAAATCTTTTCTGATGCGGGCCGCGTCATGCGGCCCGTCTTCACAGTACAGGAGAAAGATGACCCAGAGACTGGCCTCGAAAAGGGTCAGCTTGGTCTGACAAAGGATTTAGTCAACAAACTGGCGCAAGAACAAGC-TGACCCACCTGAGGAT-CCAGAAATGAAGATGGGCTGGGAGGGTCTGATCAAAGCTGGCGCGA-TTGAGTATTTGGATGCGGAAGAAGAGGAGACGTCCATGATTTGCATGACCCCGGAGGATCTAGAGCTGTATAGGCTTCAAAAAGCGGGTGTA-CCTGTCGAGGATGACTCG---GGC--GAGGAT-CCGAACAAG-CGTC-TGAAGACCAAAACCAACCCAACCACACACATGTACACTCACT-GCGAGATTCACCCAAGTATGA-TTTTGGGTATTTGTGCAAGTATCATTCCATTCCCGGACCACAACCAG-------------------
NBRC_105407     -----------TCTCCGTTGGTGAACCAGCGGAGGGATCATTACAGAGTTTACAACTCCCAAAACCCAAATGTGAACATACCAATCGTTGCTTCGGCGGACCCGTCCCGGCGTCCGGATGGCCCTGTGCCGTCCGCGGCCCGGACCCAGGCGGCCGCCGGGGACCACCAAAACTTTTTGTATTCTCAGTTTCTTCTGAATCCGCCGCAAGGCAAAACAAATGAATCAAAACTTTCAACAACGGATCTCTTGGTTCTGGCATCGATGAAGAACGCAGCGAAATGCGATAAGTAATGTGAATTGCAGAATTCAGTGAATCATCGAATCTTTGAACGCACATTGCGCCCGCCAGCATTCTGGCGGGCATGCCTGTTCGAGCGTCATTTCAACCCTCGAGCTCCCTTTGGGGAGCCCGGCGTTGGGGATCGGCTGT--ACCGCCGGCCCCGAAATGGAGTGGCGGCCCGTCCGCGGCGACCTCTGCGTAGTAACAACCACTCGCACCGGAACCCCGACGTGGCCACGCCGTAAAACACCCCACTTTCTGAACGTTGACCTCGGATCAGGTAGGAATACCCGCTGAACTTAAGCATATCAATAA??????????????????????????????????????????????????????????????????????????????????????????????????????????????????????????????????????????????????????????????????????????????????????????????????????????????????????????????????????????????????????????????????????????????????????????????????????????????????????????????????????????????????????????????????????????????????????????????????????????????????????????????????????????????????????????????????????????????????????????????????????????????????????????????????????????????????????????????????????????????????????????????????????????????????????????????????????????????????????????????????????????????????????????????????????????????????????????????????????????????????????????????????????????????????????????????????????????????????????????????????????????????????????????????????????????????????????????????????????????????????????????????????????????????????????????????????????????????????????????????????????????????????????????????????????????????????????????????????????????????????????????????????????????????????????????????????????????????????????????????????????????????????????????????????????????????????????????????????????????????????????????????????????????????????????????????????????????????????????????????????????????????????????????????????????????????????????????????????????????????????????????????????????????????????????????????????????????????????????????????????????????????????????????????????????????????????????????????????????????????????????????????????????????????????????????????????????????????????????????????????????????????????????????????????????????????????????????????????????????????????????????????????????????????????????????????????????????????????????????????????????????????????????????????????????????????????????????????????????????????????????????????????????????????????????????????????????????????????????????????????????????????????????????????????????????????????????????????????????????????????????????????????????????????????????????????????????????????????????????????????????????????????????????????????????????????????????????????????????????????????????????????????????????????????????????????????????????????????????????????????????????????????????????????????????????????????????????????????????????????????????????????????????????????????????????????????????????????????????????????????????????????????????????????????????????????????????????????????????????????????????????????????????????????????????????????????????????????????????????????????????????????????????????????????????????????????????????????????????????????????????????????????????????????????????????????????????????????????????????????????????????????????????????????????????????????????????????????????????????????????????????????????????????????????????????????????????????????????????????????????????????????????????????????????????????????????????????????????????????????????????????????????????????????????????????????????????????????????????????????????????????????????????????????????????????????????????????????????????????????????????????????????????????????????????????????????????????????????????????????????????????????????????????????????????????????????????????????????????????????????????????????????????????????????????????????????????????????????????????????????????????????????????????????????????????????????????????????????????????????????????????????????????????????????????????????????????????????????????????????????????????????????????????????????????????????????????????????????????????????????????????????????????????????????????????????????????????????????????????????????????????????????????????????????????????????????????????????????????
NHJ_6709        ---------------------------------------------GAG-TTTCAACTCCCTTAACCCTTCTGTG-ACATACCTACCGTTGCTTCGGCGGACTCGCCCCGGCGTCCGGACGGCCCTGCGCCGCCCGCGGCCCGGACCCAGGCGGCCGCCGGAGACC-CCCAAACTCTGTAT-TTATCAGCCTCTTCTGAATCCGCCGCAAGGCAAAACAAATGAATCAAAACTTTCAACAACGGATCTCTTGGTTCTGGCATCGATGAAGAACGCAGCGAAATGCGATAAGTAATGTGAATTGCAGAATTCAGTGAACCATCGAATCTTTGAACGCACATTGCGCCCGCCAGCACTCTGGCGGGCATGCCTGTTCGAGCGTCATTTCAACCCTCGACCTCCCTCCGGGGAGGTCGGCGTTGGGGAACGGCAGCACCCCGCCGGCCCCTAAATACAGTGGCGGCCCGTCCGCGGCGACCTCTGCGCAGTAGT-CCAACTCGCACCGGGAACCCGACGCGGCCACGCCGTAAAACACCCAACCTTCCGAACGTTGACCTCGAATCAGGTAGGACTAC----------------------------------------------------------CCAGTAACGGCGAGTGAAGCGGCAACAGCTCAAATTTGAAATCTGGCCCCCAGGGTCCGAGTTGTAATTTGTAGAGGATGCTTTTGGCGAGGTGCCTTCCGAGTTCCCTGGAACGGGACGCCACAGAGGGTGAGAGCCCCGTCTGGTCGGCCACCGAGCCTCTGTAAAGCTCCTTCGACGAGTCGAGTAGTTTGGGAATGCTGCTCAAAATGGGAGGTATATGTCTTCTAAAGCTAAATACTGGCCAGAGACCGATAGCGCACAAGTAGAGTGATCGAAAGATGAAAAGCACTTTGAAAAGAGGGTTAAAAAGTACGTGAAATTGTTGAAAGGGAAGCGCCTATGACCAGACTTGGGCCCGGTGAATCATCCAGCGTTCTCGCTGGTGCACTTCGCCGGGCACAGGCCAGCATCAGTTTGGCGCGGGGGAAAAAGGCTCTGGGAATGTGGCTCCCCCGGGAGTGTTATAGCCCACCGCGTAATACCCTGCGCCGGACTGAGGTACGCGCATTCGCAAGGATGCTGGCGTAATGGTCATCAGCGACCCGTCTTGAAACACGGACCAAGGAGTCGTCTTCGTATGCGAGTGTTCGGGTGTCAAACCCCTACGCGTAATGAAAGTGAACGTAGGTGAGAGCTTCGGCGCATCACCGACCGATCCTGATGTTCTCGGATGGATTTGAGTAAGAGCATACGGGGCCGGACCCGAAAGAAGGTGAACTATGCCTGTATAGGGTGAAGCCAGAGGAAACTCTGGTGGAGGCTCGCAGCGGTTCTGACGTGCGAATCGATCGTCAAATATGGGC---------------------------------------------------------------------------------------------------------------------------------------------------------------------------------------------------------------------------------------------------------------------------------------------------------------------------------------------ATCTCTGGCTTCAACGGCGACAACATGCTTACTGCCTCCACCAACTGCCCCTGGTACAAGGGCTGGGAGAAGGAGACCAAGACTGG---CAAGTCCACTGGCAAGACCCTCCTCGAGGCCATCGACGCCATTGAGCCCCCCAAGCGTCCTCTCGACAAGCCTCTCCGTCTTCCCCTTCAGGATGTCTACAAGATCGGTGGTATCGGAACGGTGCCTGTCGGTCGTGTCGAGACTGGTATCATCAAGCCCGGTATGGTCGTCACCTTCGCCCCCGCTGGTGTCACCACTGAAGTCAAGTCCGTCGAGATGCACCACGAGCAGCTGCCCGAGGGTGTTCCCGGTGACAACGTCGGCTTCAACGTGAAGAACGTTTCCGTCAAGGAAATCCGTCGTGGTAACGTCGCTGGTGACTCCAAGAACGACCCCCCCAAGGGCTCCGCTTCTTTCAACGCCCAGGTCATTGTTATCAACCACCCTGGCCAGATTGGTAACGGTTATGCCCCCGTTCTCGATTGCCACACTGCCCACATTGCTTGCAAGTTCTCCGAGCTC-CTCGAGAAGATCGACCGCCGTACTGGTAAGTCGGTTGAGAACAACCCCAAGTTCATCAAGTCTGGTGACTCCGCCATTGTCAAGATGGTTCCCTCCAAGCCCATGTGCGTTGAGGCTTTCACCGACTACCCTCCTCTGGGCCGTTTCGCCGTCCGTGACATGCGTC----------------------------------GATTGTCTGCCACAATTGCAGCAAAGTGTTGGCCGATGAAGTTGGTCTTCCCTTTACTCCACAACGCTCCT----GAGC-TTGCTGGATGCTAAC--GTGAATTCTCAGAGCGATCCCGAGTTTGTCACAGCCATCAACACCCGCGATCCAAAGCTTCGATTTAAGCGCGTCTGGGCCGTGTGCAAGAAGAAGCGCAAGTGTGAGAATGAGGACAGGCAAGACAAGAACAAGGATGAAGAGTTTGCTCCCGGCGCCAAGAACGTCGTTCTCGAAGGACACGGCGGATGCGGTAACATGCAGCCGCAGGTGAGACAAGCCGCGCTACAGCTCAAGGCCGCTTTCGAGGTGACTTCGGAAGAGGGCCCCAAGAGGAAGGAGACTGTCAACATTAGCGCTGAAATGGCGCACGGTATTCTTCGCCGCATCTCTGAACGCGACCTGCACAACATTGGTCTCAACTCAGACTATGCCCGTCCTGAGTGGATGATTATTACTGTTCTGCCTGTTCCCCCTCCTCCTGTGCGTCCTAGTATTTCCATGGATGGTACTGGTACCGGCATGAGAAACGAAGACGATCTGACCTACAAGCTTGGCGACATTATCCGCGCCAACGGTAATGTCAAACAAGCCATTCGCGAGGGTTCACCGCAGCACATTGCGCGTGATTTCGAGGAGCTGCTG-------------------------------------------------------------------------------------------------------------------------------------------------------------CAAATGGTCTCAAGTACTCGCTTGCCACTGGTAACTGGGGCGACCAGAAGAAAGCCATGAGCTCAACTGCCGGTGTATCTCAGGTGTTGAATCGCTATACGTTTGCCTCGACGCTGTCCCATCTTCGACGTACCAATACCCCCATCGGCAGAGATGGAAAACTGGCGAAACCCCGTCAGCTTCACAATACTCATTGGGGTCTCGTCTGCCCTGCCGAGACGCCTGAAGGTCAGGCTTGTGGACTTGTCAAAAACCTGTCTCTCATGTGCTATGTCAGCGTCGGTTCACCTGCTGAGCCGCTCATCGACTTCATGATCAACAGGGGTATGGAAGTTATCGAAGAGTACGAGCCACTCAGATATCCGCACGCCACGAAGATCTTTGTCAACGGGACATGGGTTGGCGTTCATCAGGACCCTAAGCACCTTGTGGATCAGGTATTTGAAACCCGTCGCAAATCATACCTGCAGTATGAGGTGTCTCTCATCAGAGAAATCCGCGATCAAGAATTCAAAATCTTTTCTGATGCGGGCCGCGTCATGCGGCCCGTCTTCACAGTACAGGAGAAAGATGACCCAGAGACTGGCCTCGAAAAGGGTCAGCTCGGTCTGACAAAGGACTTAGTCAACAAACTGGCGCAAGAACAAGC-TGACCCACCTGAGGAT-CCAGAGATGAAGATGGGCTGGGAGGGTCTGATCAAAGCTGGCGCGA-TTGAGTATTTGGATGCGGAAGAAGAGGAGACGTCCATGATTTGCATGACCCCGGAGGATCTAGAGCTGTATAGGCTTCAAAAAGCGGGTGTA-CCTGTCGAGGATGACTCG---GGC--GAGGAT-CCGAACAAG-CGTC-TGAAGACCAAAACCAACCCAACCACACACATGTACACTCACT-GCGAGATTCACCCAAGTATGA-TTTTGGGTATTTGTGCAAGTATCA------------------------------------------
NTUPPMCC_20_060 ---------------CGATGGTGA--CAGCGGAGGGA-CATTAACGAGTTTACAACTCCC-GAACCTTCATGTGAACATACCAACCGTTGCTTCGGCGGACTCGCCCCGGCGTCCGGACGGCCTCGCGCCGCCCGCGGCCCGGATCCAGGCGGCCGCCGGAGACCCCAGAAACTCTTGTCTTTGTCAGCATCTTCTGAATAAGCCTAGCGGCGAAACAAATGAATCAAAACTTTCAACAACGGATCTCTTGGTTCTGGCATCGATGAAGAACGCAGCGAAATGCGATAAGTAGTGTGAATTGCAGAATTCAGTGAATCATCGAATCTTTGAACGCACATTGCGCCCGCCAGCATTCTGGCGGGCATGCCTGTCCGAGCGTCATTTCAACACTCGACCCCCCCCCGGGGAGGTCGGCGTTGGGGAACGGCAGCACACCGCCGGCCCCGAAATCCAGTGGCGGCCCGTCCGCGGCAAGCTCTGCGCAGTAAC-GCACCTCGCACCGCAAGCCCGACGCGGCCACGCCGTAAAACACCCAAC--TCTGAACG-TGACCTCGGATCAGGTAGATGCCCCAAAC--------------------------TCGGGAGGAAGACCAACAGGGATTGCCCCAGTAACGGCGAGTGAAGCGGCAACAGCTCAAATTTGAAATCTGGCCCCC-GGGTCCGAGTTGTAATTTGCAGAGGATGCTTTTGGCGAGGTGCCTTCCGAGTTCCCTGGAACGGGACGCCGCAGAGGGTGACAGCCCCGTCTGGTCGGACACCGAGCCTCTGTAAAGCTCCTTCGACGAGTCGAGTAGTTTGGGAATGCTGCTCAAAATGGGAGGTATATGTCTTCTAAAGCTAAATATTGGCCAGAGACCGATAGCGCACAAGTAGAGTGATCGAAAGATGAAAAGCACTTTGAAAAGAGGGTTAAAAAGTACGTGAAATTGTTGAAAGGGAAGCGCCTGTGACCAGACTTGGGCCCGGTGAATCACCCAGCGTTCTCGCTGGTGCACTTCGCCGGGCACAGGCCAGCATCAGTTTGGCGCGCGGGAGAAAGGCTCTGGGAATGTGGCTCCCCCGGGAGTGTTATAGCCCACCGCGCAATACCCCGCGCCGGACTGAGGTACGCGCATT-GCAAGGATGCTGGCGTAATGGTCATCAGCGACCCGTCTTGAAACACGGACCAAGGAGTCGTCTTCGTATGCGAGTGTTCGGGTGTCAAACCCCTACGCGTAATGAAAGTGAACGCAGGTGAGAGCTTCGGCGCATCATCGACCGATCCTGATGTTCTCGGATGGATTTGAGTAAGAGCATACGGGGCCGGACCCGAAAGAAGGTGAACTATGCCTGTATAGGGTGAAGCCAGAGGAAACTCTGGTGGAGGCTCGCAGCGGTTCTGACGTGCGAATCGATCGTCAAATATGGGCATGGGGGCGAAAGACTAATCGAACCTTCTAGTAGCTGGTTTCCGCCGA-------CATCAAGAACATGATTACTGGTACTTCCCAGGCCGATTGCGCTA--TCTCATCATTGCTGCCGGCACTGGTGAGTTCGAGGCTGGTATCTCCAAGGATGGCCAGACCCGTGAGCACGCTCTCCTCGCCTTCACCCTCGGTGTCAAGCAGCTCATTGTTGCCATCAACAAGATGGACACTGCTCAGTGGGCCGAGGCTCGTTACCAGGAAATCATCAAGGAGACCTCCAACTTCATCAAGAAGGTCGGCTACAACCCCAAGACTGTTGCCTTCGTTCCCATCTCGGGCTTCAACGGCGACAACATGCTTACTGCCTCCTCCAACTGCCCCTGGTACAAGGGTTGGGAGAAGGAGACCAAGGCCGG---CAAGTCTACTGGCAAGACCCTCCTTGAGGCTATCGATGCCATCGAGCCCCCCAAGCGTCCTCTCGACAAGCCTCTCCGTCTTCCCCTTCAGGATGTCTACAAGATTGGTGGTATCGGAACGGTGCCCGTCGGTCGTGTTGAGACTGGTATCATCAAGCCCGGCATGGTCGTCACCTTCGCCCCTGCTGGTGTCACCACTGAAGTCAAGTCCGTCGAGATGCACCACGAGCAGCTGCCCGAGGGTGTCCCCGGTGACAACGTCGGCTTCAACGTGAAGAACGTTTCCGTCAAGGAAATCCGTCGTGGTAACGTTGCTGGTGACTCCAAGAACGACCCTCCCAAGGGCTCCGCTTCCTTCAACGCCCAGGTTATTGTCATCAACCACCCTGGTCAGATTGGTAACGGTTACGCCCCCGTTCTCGACTGCCACACTGCCCACATTGCTTGCAAGTTCTCCGAGCTC-CTCGAGAAGATCGACCGCCGTACTGGTAAGTCGGTTGAGAACAACCCCAAGTTCATCAAGTCTGGTGACTCCGCCATCGTCAAGATGGTTCCCTCCAAGCCCATGTGCGTTGAGGC-TTCACCGACTACCCTCCCATG---CCGTTCGCCTACCGAATTT--------------ATTAAGAAGGTGAAAAAGGTTTTGGAGATTGTCTGCCACAATTGCAGCAAAGTGTTGGCCGATGAAGTTGGTCTTACCTTCACTCAATGAGGCTCTT----GAGC-TTGCTGGACGCTAAC--GTGAATTCTCAGAGTGATCCCGAGTTTGTCACAGCCGTCAACACCCGCGATCCGAAACTCCGATTCAAGCGCATGTGGGTCGTTTGCAAGAAGAAGCGCAAGTGTGAGAATGAGGACAGGCAAGAGAAAAACAAAGATGAAGAGTTTGCCCCAGGTGCAAAGAGTGTTGTACTAGAAGGACACGGCGGATGCGGCAACATGCAGCCGCAGGTAAGACAAGCCGCGCTGCAGCTCAAGGCCGCTTTCGAGATTACTACCGAAGATGGCCCCAAGAGGAAGGAAACCGTCAACATTAGCGCCGAAATGGCGCATGGTATTCTCCGCCGCATCTCTGAACGCGACATACGCAACATCGGTCTCAACTCGGACTATGCCCGCCCTGAGTGGATGATTATCACTGTTCTTCCTGTTCCCCCGCCTCCCGTGCGCCCCAGTATCTCCATGGATGGTACTGGCACCGGCATGAGAAATGAAGACGATTTGACGTACAAGCTTGGCGATATTATTCGTGCCAACGGAAATGTCAAGCAGGCCATTCGCGAAGGATCACCACAACACATTGCACGTGATTTCGAAGAGCTGCTGCAATATCATGTTGCCACCTACATGGACCCCTACT-CGCTAAGCTCTTTCGCGGTATCATGCGGCGAATGCACTCAGAGCTCGCCAACTACCTAAGACGATGTGTTGAAGGTAATCGTCACTTTAACCTGGCTGTTGGTATCAAACCTGGTACGCTCTCGAATGGTCTAAAATACTCGCTCGCCACTGGTAATTGGGGTGACCAGAAGAAGGCCATGAGCTCAACTGCAGGTGTATCACAAGTCTTGAATCGCTATACATTCGCCTCAACGCTGTCTCATCTTCGACGTACCAATACGCCCATTGGTAGAGATGGAAAACTTGCAAAACCTCGGCAGCTTCACAATACTCACTGGGGTTTTGTCTGCCCTGCGGAGACCCCTGAAGGCCAGGCTTGTGGCCTGGTCAAAAACCTGTCCCTGATGTGCTACGTCAGTGTTGGTTCGCCCGCCGAGCCGCTCATTGACTTCATGATCAACAGGGGTATGGAAGTTATCGAAGAATACGAACCACTCAGATATCCACACGCTACCAAGATCTTCGTAAATGGAACATGGGTTGGAGTTCACCAGGACCCGAAACACCTTGTGGACCAGGTACTTGAGACCCGTCGCAAGTCCTACCTGCAGTATGAGGTGTCTCTCATCAGAGAGATTCGTGATCAAGAATTCAAGATCTTCTCTGACGCCGGCCGAGTTATGCGGCCCGTTTTTACAGTGCAAAAGGAAGACGATTCGAAGATTGGGCTTTTAAAGGGTCAACTTGGTCTGACCAAAGATCTGGTCAACAAATTAGCTCAAGAGCAAGC-TGATCCACCCGACGAT-CCAGAAATGAAGATGGGCTGGGAGGGTCTGATAAAAGCTGGCGCTATTTGAGTATCTAGATGCTGAAGAAGAGGAGACATCAA-GATTTGCATGACTCCGGAGGATTTGGA-CTCTTTAGACTTCAAAAGGCGGATGA--CCTGTCAAGGACGACTCC---AGC--GATGAT-CCTAACAA--CGCC-TGAGATCCAAAACCATCCCAACCACCC-CATGT-TACTCCAT--GGGAAATCCTCCAGTCTTGA-TTTT--------------------------------------------------------------
RCEF7681        ---TAACAAGGTCTCCGTTGGTGAACCAGCGGAGGGATCATTATCGAGTTTACAACTCCC-AAACCCTTCTGTGAACATACCTACCGTTGCTTCGGCGGACTCGCCCCGGTGTCCGGACGGCCCAGCGCCGCCCGCGGCCCGGACCCAGGCGGCCGCCGGAGACC-CCCAAACTCTGTAT--TATCAGTATCTTCTGAATCCGCCGCAAGGCAAAACAAATGAATCAAAACTTTCAACAACGGATCTCTTGGTTCTGGCATCGATGAAGAACGCAGCGAAATGCGATAAGTAATGTGAATTGCAGAATTCAGTGAACCATCGAATCTTTGAACGCACATTGCGCCCGCCAGCATTCTGGCGGGCATGCCTGTTCGAGCGTCATTTCAACCCTCGACCTCCCTCTGGGGAGGTCGGCGTTGGGGAACGGCAGCATACCGCCGGCCCCTAAATGGAGTGGCGGCCCGTCCGCGGCGACCTCTGCGTAGTAAT-CCAACTCGCACCGGAAACCCGACGCGGCCACGCCGTAAAACACCCAACTTTCTGAACGTTGACCTCGGATCAGGTAGGACTACCCGCTGAACTTAAGCATATC-----TAAGCGGAGGAAAAGAAACCAACAGGGATTGCCCCAGTAACGGCGAGTGAAGCGGCAACAGCTCAAATTTGAAATCTGGCCCCCAGGGTCCGAGTTGTAATTTGTAGAGGATGCTTTTGGCGAGGTGCCTTCCGAGTTCCCTGGAACGGGACGCCATAGAGGGTGAGAGCCCCGTCTGGTCGGACACCGAGCCTCTGTAAAGCTCCTTCGACGAGTCGAGTAGTTTGGGAATGCTGCTCAAAATGGGAGGTATATGTCTTCTAAAGCTAAATATTGGCCAGAGACCGATAGCGCACAAGTAGAGTGATCGAAAGATGAAAAGCACTTTGAAAAGAGGGTTAAAAAGTACGTGAAATTGTTGAAAGGGAAGCGCCTATGACCAGACTTGGGCCCGGTGAATCATCCAGCGTTCTCGCTGGTGCACTTTGCCGGGCACAGGCCAGCATCAGTTTGGCGCGGGGGAAAAAGGCTCTGGGAATGTGGCTCCCCCGGGAGTGTTATAGCCCACCGCGTAATACCCTGCGCCGGACTGAGGTACGCGCATTCGCAAGGATGCTGGCGTAATGGTCATCAGCGACCCGTCTTGAAACACGGACCAAGGAGTCGTCTTCGTATGCGAGTGTTCGGGTGTCAAACCCCTACGCGTAATGAAAGTGAACGCAGGTGAGAGCTTCGGCGCATCATCGACCGATCCTGATGTTCTCGGATGGATTTGAGTAAGAGCATACGGGGCCGGACCCGAAAGAAGGTGAACTATGCCTGTATAGGGTGAAGCCAGAGGAAACTCTGGTGGAGGCTCGCAGCGGTTCTGACGTGCGAATCGATCGTCAAATATGGGCATGGGGGCGAAAGAC------------------------------------------CGGACGCTCTGCCTACTGATACTTCCCAGGCCGATTGCGCTAT-TCTCATCATTGCTGCCGGTACTGGTGAGTTCGAGGCTGGTATCTCCAAGGATGGCCAGACCCGTGAGCACGCTCTCCTCGCTTTCACCCTCGGTGTCAAGCAGCTCATTGTCGCCATCAACAAGATGGACACTGCTCAGTGGGCCGAGGCTCGTTACCAGGAAATCATCAAGGAGACCTCCAGCTTCATCAAGAAGGTCGGCTACAACCCCAAGACTGTTGCCTTCGTCCCCATCTCCGGCTTCAACGGCGACAACATGCTTACTGCCTCCACCAACTGCCCCTGGTACAAGGGTTGGGAGAAGGAGACCAAGACTGG---CAAGTCCACTGGCAAGACCCTCCTCGAGGCCATCGACGCCATCGAGCCCCCCAAGCGTCCCCTCGACAAGCCTCTCCGTCTTCCCCTTCAGGATGTCTACAAGATCGGTGGTATCGGAACGGTGCCCGTCGGTCGTGTCGAGACTGGTGTCATCAAGCCCGGTATGGTCGTCACCTTCGCCCCCGCTGGTGTCACCACTGAAGTCAAGTCCGTCGAGATGCACCACGAGCAGCTGCCCGAGGGTGTTCCCGGTGACAACGTCGGCTTCAACGTGAAGAACGTTTCCGTCAAGGAAATCCGTCGTGGTAACGTTGCTGGTGACTCCAAGAACGACCCCCCCAAGGGTGCCGCTTCCTTCAACGCCCAGGTCATTGTCATCAACCACCCTGGCCAGATTGGTAACGGTTACGCCCCCGTTCTCGACTGCCACACTGCCCACATTGCTTGCAAGTTCTCCGAGCTC-CTCGAGAAGATCGACCGCCGTACTGGTAAGTCGGTTGAGAACAACCCCAAGTTCATCAAGTCTGGTGACTCCGCCATCGTCAAGATGGTTCCCTCCAAGCCCATGTGCGTTGAGGCTTTCACCGACTACCCTCCT-----------GGCCGTACGTGTC-TGCGCAAGTCTAGA--CAAGAAGGTGAAGAAGGTTTTGGAGATTGTCTGCCACAATTGCAGCAAAGTGTTGGCCGATGAAGTTGGTCTTCCCTTTACTCCATGAAGCTCTT----GAGC-TTGCTGGATGCTAAC--GTGAATTCTCAGAGCGATCCCGAGTTTGTCACAGCCATCAATACCCGCGATCCGAAACTCCGATTCAAGCGCGTCTGGGCCGTGTGCAAGAAGAAGCGCAAGTGTGAGAACGAGGACAGGCAAGACAAGAATAAGGATGAAGAGTTTGCTCCCGGCGCCAAGAATGTCGTTCTCGAAGGACACGGCGGATGCGGTAACATGCAGCCGCAGGTGAGACAAGCCGCGCTTCAGCTCAAGGCCGCTTTCGAGGTGACTTCGGAAGAGGGCCCCAAGAGAAAGGAGACTGTCAACATCAGCGCCGAAATGGCGCACGGTATCCTTCGCCGCATCTCTGAACGCGATTTGCACAACATTGGTCTCAACTCGGACTATGCCCGCCCTGAGTGGATGATCATCACTGTTCTGCCTGTTCCCCCTCCTCCCGTGCGTCCTAGTATTTCCATGGATGGTACTGGTACCGGCATGAGAAACGAAGACGATTTGACCTACAAACTTGGCGACATTATCCGCGCCAATGGTAACGTCAAGCAAGCCATTCGCGAGGGATCACCGCAGCACATTGCGCGCGATTTCGAGGAGCTGCTGCAGTATCACGTTGCCACCTATATGGAC---TACT-CGCTAAGCTGTTCCGTGGTATTATGCGTCGAATGCATTCAGAGCTTGCCAACTACCTCAGACGTTGTGTTGAGGGCAACCGCCACTTCAACCTGGCTGTTGGTATCAAGCCTGGTACGCTTTCAAATGGTCTCAAGTACTCGCTCGCCACTGGTAACTGGGGCGACCAAAAGAAAGCCATGAGCTCAACTGCTGGTGTGTCTCAAGTGTTGAATCGCTATACGTTTGCCTCGACGCTGTCCCATCTTCGACGTACCAATACGCCCATCGGCAGAGATGGCAAACTGGCGAAACCTCGTCAACTTCACAATACACATTGGGGACTTGTCTGTCCTGCTGAGACACCTGAAGGTCAGGCTTGTGGACTTGTCAAAAACCTGTCTCTCATGTGCTACGTCAGCGTCGGTTCGCCCGCCGAGCCACTCATTGACTTCATGATCAACAGGGGTATGGAAGTCATCGAAGAGTACGAACCACTCAGATACCCGCACGCTACTAAGATCTTTGTCAACGGGACATGGGTTGGCGTTCACCAGGACCCAAAGCACCTTGTGGATCAGGTATTTGAAACCCGTCGCAAATCATACCTGCAGTATGAGGTGTCCCTCATCAGAGAAATTCGTGATCAAGAATTCAAGATCTTTTCTGATGCGGGCCGAGTCATGCGGCCCGTTTTTACAGTACAGGAGAAAGATGACCCGGAGACTGGCCTCGAAAAGGGTCAGCTTGGTCTGACAAAGGATTTAGTCAACAAACTGGCACAAGAGCAGGC-TGACCCACCGGAGGAT-CCAGAAATGAAGATGGGCTGGGAGGGTCTGATCAAAGCTGGCGCGA-TTGAGTACTTGGATGCTGAAGAAGAGGAGACGTCCATGATTTGCATGACCCCGGAGGACCTCGAGCTATACAGGCTTCAAAAAGCGGGTGTA-CCTGTCGACGATGACTCC---GGC--GATGAT-CCGAACAAG-CGTT-TGAAGACCAAGACCAACCCGACCACACACATGTACACTCACT-GCGAGATTCATCCAAGTATGA-TTTTAGGTATTTGTGCAAGTATCATTCCATTCCCGGACCACAACCAGGTAAGCCTC-ACAATCTTT
RCEF7795        --GTAACAAGGTCTCCGTTGGTGAACCAGCGGAGGGATCATTACAGAGTTTACAACTCCC-AAACCCTTATGTGAACATACCCAATGTTGCTTCGGCGGACTCGCCCCGGCGTCCGGACGGCCTAGCGCCGCCCGCGGCCCGGACCCAGGCGGCCGCCGGAGACCCACGAAACTCTTTGTATCATCAGTATCTTCTGAATCCGCCGCAAGGCAAAACAAATGAATCAAAACTTTCAACAACGGATCTCTTGGTTCTGGCATCGATGAAGAACGCAGCGAAATGCGATAAGTAATGTGAATTGCAGAATTCAGTGAATCATCGAATCTTTGAACGCACATTGCGCCCGCCAGCATTCTGGCGGGCATGCCTGTTCGAGCGTCATTTCAACCCTCGACCTCCCCTTGGGGAAGTCGGCGTTGGGGACTGGCAGCACACCGCCAGCCCCGAAATCGAGTGGCGGCCCGTCCGCGGCGACCTCTGCGTAGTAAC-TCAACTCGCACCGGGACCCCGACGCGGCCACGCCGTAAAACACCCCACTTTCTGAACGTTGACCTCGGATCAGGTAGGAATACCCGCTGAACTTAAGCATATCA----------------------------------GCCCCAGTAACGGCGAGTGAAGCGGCAACAGCTCAAATTTGAAATCTGGCCCCC-GGGTCCGAATTGTAATTTGTAGAGGATGCTTTTGGCGAGGTGCCTTCCGAGTTCCCTGGAACGGGACGCCATAGAGGGTGAGAGCCCCGTCTGGTCGGATACCAAGCCTCTGTAAAGCTCCTTCGACGAGTCGAGTAGTTTGGGAATGCTGCTCAAAATGGGAGGTATATGTCTTCTAAAGCTAAATATTGGCCAGAGACCGATAGCGCACAAGTAGAGTGATCGAAAGATGAAAAGCACTTTGAAAAGAGGGTTAAAAAGTACGTGAAATTGTTGAAAGGGAAGCGCCTATGACCAGACTTGGGCCCGGTGAATCATCCAGCGTTCTCGCTGGTGCACTTTGCCGGGCACAGGCCAGCATCAGTTTGGCGCGGGGGATAAAGGCTTTGGGAATGTGGCTCCCTCGGGAGTGTTATAGCCCACTGCGCAATACCCTGCGCCGGACTGAGGTACGCGCATC-GCAAGGATGCTGGCGTAATGGTCATCAGCGACCCGTCTTGAAACACGGACCAAGGAGTCGTCTTCGTATGCGAGTGTTCGGGTGTCAAACCCCTACGCGTAATGAAAGTGAACGCAGGTGAGAGCTTCGGCGCATCATCGACCGATCCTGATGTTCTCGGATGGATTTGAGTAAGAGCATACGGGGCCGGACCCGAAAGAAGGTGAACTATGCCTGTATAGGGTGAAGCCAGAGGAAACTCTGGTGGAGGCTCGCAGCGGTTCTGACGTGCGAATCGATCGTCAAATATGGGCATGGGGGCGAAAGACTAATCGAACCTTCTAGTAGCTGG---------------------------------------------------GATTGCGCTAT-TCTCATCATCGCTGCCGGTACTGGTGAGTTCGAGGCTGGTATCTCCAAGGATGGCCAGACCCGTGAGCACGCTCTGCTCGCCTTCACCCTCGGTGTCAAGCAGCTCATCGTTGCCATCAACAAGATGGACACCACCCAGTGGTCTGAGACCCGTTTCCAGGAGATCATCAAGGAGACTTCTTCTTTCATCAAGAAGGTCGGCTACAACCCCAAGACTGTTGCCTTCGTCCCCATCTCCGGCTTCAACGGTGACAACATGCTTACTGCCTCCACCAACTGCCCCTGGTACAAGGGTTGGGAGAAGGAGACCAAGGCTGG---CAAGTCCTCTGGCAAGACCCTCCTCGAGGCCATCGACGCCATTGAGGCTCCCAAGCGTCCCTCCGACAAGCCTCTCCGTCTTCCCCTCCAGGATGTTTACAAAATTGGTGGTATTGGAACGGTGCCCGTCGGCCGTGTCGAGACTGGTGTCATCAAGCCTGGCATGGTCGTCACCTTCGCTCCTGCCAACGTCACCACTGAAGTCAAGTCCGTCGAGATGCACCACGAGCAGCTCGCTGAGGGTGTTCCCGGTGACAACGTCGGCTTCAACGTGAAGAACGTTTCCGTCAAGGAAATCCGTCGTGGTAACGTCGCTGGTGACACCAAGAACGACCCTCCCCAGGGTGCCGCTTCCTTCAACGCCCAGGTCATTGTCATCAACCACCCTGGCCAGATCGGTAACGGTTACGCCCCCGTTCTTGACTGCCACACTGCCCACATTGCTTGCAAGTTCTCCGAGCTC-CTCGAGAAGATCGACCGCCGTACCGGTAAGTCGGTTGAGAACAACCCCAAGTTCATCAAGTCTGGTGACTCCGCCATCGTCAAGATGGTTCCCTCCAAGCCCATGTGCGTTGAGGCTTTCACCGACTACCCCCCT--------------------------------------------GAAGGTGAAGAAGGTTTTGGAGATTGTCTGCCACAACTGCAGCAAAGTGTTGGCCGATGAAGTTGGTCTTCCCTTTTCTCCTCGAGGCTTTT----GACC-TTGCTGGATGCTAAC--ATGAACTTTCAGAGCGATCCCGAATTCGTTACTGCTATTCACACGCGCGACCCAAAACTCCGATTCAAGCGCGTCTGGGCCGTCTGCAAGAAGAAGCGCAAGTGCGAGAACGAGGACAGACAGGACAAGAACAAGGATGAAGAGTTTGCCCCGGGTGCCAAGAGCGTCGTTCTCGAAGGACACGGTGGATGTGGCAACATGCAGCCGCAGGTAAGACAGGCCGCGCTGCAACTCAAGGCCGCCTTTGAAGTTACTTCGGAGGATGGTCCCAAGAGGAAGGAAACCGTCAACATCACCGCCGAAATGGCGCACGGTATTCTGCGCCGCATCTCTGAGCGCGATCTGCGCAACATTGGTCTCAACTCGGACTACGCCCGTCCTGAGTGGATGATCATCACTGTTTTGCCTGTTCCCCCTCCTCCTGTGCGTCCTAGTATTTCCATGGATGGTACTGGTACCGGCATGAGAAACGAAGACGATTTGACCTACAAGCTGGGTGATATCATTCGCGCCAACGGCAATGTCAAACAGGCCATCCGTGAAGGATCGCCGCAACACATTGCGCGTGATTTTGAGGAGCTTCTCCAATACCATGTTGCAACCTATATGGA----------------CTCTTTCGTGGCATCATGCGTCGCATGCACTCAGAACTGGCCAATTACCTGCGACGTTGTGTTGAAGGCAACCGTCACTTCAACTTGGCTGTTGGTATCAAGCCTGGCACACTTTCAAATGGTCTTAAGTACTCTCTTGCCACCGGTAACTGGGGTGACCAGAAGAAGGCCATGAGCTCCACCGCCGGAGTCTCCCAGGTGCTGAACCGATACACATTCGCCTCGACTCTATCCCATCTTCGGCGTACAAACACTCCCATTGGCAGAGACGGCAAACTGGCAAAGCCTCGTCAGCTGCACAACACCCACTGGGGTCTTGTCTGCCCGGCTGAGACGCCTGAAGGCCAGGCTTGTGGTCTTGTCAAGAATCTTTCTCTCATGTGCTACGTCAGCGTGGGCTCGCCCGCCGAGCCTCTCATTGATTTCATGATCAATCGAGGTATGGAGGTCATTGAGGAGTACGAGCCGCTCAGATACCCGCATGCAACCAAAATCTTCGTCAATGGTACGTGGGTCGGTGTGCACCAGGACCCGAAGCACCTTGTCAATCAAGTATTTGACACGCGTCGTAAATCCTACCTACAGTATGAGGTCTCTCTGATCAGAGAGATTCGTGACCAAGAGTTCAAAATCTTTTCTGATGCCGGCCGAGTCATGCGCCCCGTCTTTACTGTGCAACAGGAGGACGACGCGGAGACTGGCCTCGAAAAGGGTCAGCTTGTTTTGACCAAGGACTTGGTGAACAAGCTGGCGCAAGAGCAGGC-CGACCCACCTGATGAT-CCAGAAATGAAGATCGGCTGGGAGGGCTTGATCAAAGCTGGCGCAA-TCGAGTATTTGGATGCTGAAGAAGAAGAGACTTCAATGATCTGCATGACACCAGAAGATTTGGAACTTTACAGGCTTCAAAAGGCTGGTGTG-GCTGTCGACGACGATCCT---GGC--GATGAC-TTGAACAAG-CGTC-TCAAAACCAAGACGAATCCCACGACTCACATGTACACTCATT-GCGAAATTCATCCAAGTATGA-TTTTGGGTATTTGCGCAAGTATCATTCCTTTCCCAGACCACAACCAGGTAAGAAGC----------
RCEF7796        --GTAACAAGGTCTCCGTTGGTGAACCAGCGGAGGGATCATTACAGAGTTTACAACTCCC-AAACCCTTATGTGAACATACCTACAGTTGCTTCGGCGGACTCGCCCCGGCGTCCGGACGGCCCTGCGCCGCCCGCGGCCCGGACCCAGGCGGCCGCCGGAGACC-ACCAAACTCTTTGTATCAGCAGTCTCTTCTGAATCCGCCGCAAGGCAAAACAAATGAATCAAAACTTTCAACAACGGATCTCTTGGTTCTGGCATCGATGAAGAACGCAGCGAAATGCGATAAGTAATGTGAATTGCAGAATTCAGTGAATCATCGAATCTTTGAACGCACATTGCGCCCGCCAGCATTCTGGCGGGCATGCCTGTTCGAGCGTCATTTCAACCCTCGACGCCCCCTTGGGGGCATCGGCGTTGGGGACCAGCAGCATACCGCTGGCCCCGAAATGGAGTGGCGGCCCGTCCGCGGCGACCTCTGCGTAGTAGT-CCAACTCGCACCGGAACCCCGACGTGGCCACGCCGTAAAACACCCCACTTTCTGAACGTTGACCTCGGATCAGGTAGGAATACCCGCTGAACTTAAGCATATCA-----------------------------------CCCCAGTAACGGCGAGTGAAGCGGCAACAGCTCAAATTTGAAATCTGGCCCTC-GGGTCCGAGTTGTAATTTGTAGAGGATGCTTTTGGCGAGGTGCCTTCCGAGTTCCCTGGAACGGGACGCCATAGAGGGTGAGAGCCCCGTCTGGTCGGATACCAAGCCTCTGTAAAGCTCCTTCGACGAGTCGAGTAGTTTGGGAATGCTGCTCAAAATGGGAGGTATATGTCTTCTAAAGCTAAATATTGGCCAGAGACCGATAGCGCACAAGTAGAGTGATCGAAAGATGAAAAGCACTTTGAAAAGAGGGTTAAAAAGTACGTGAAATTGTTGAAAGGGAAGCGCCTATGACCAGACTTGGGCCCGGTGAATCATCCAGCGTTCTCGCTGGTGCACTTTGCCGGGCACAGGCCAGCATCAGTTTGGCGCGGGGGATAAAGGCTTTGGGAATGTGGCTCCCTCGGGAGTGTTATAGCCCATTGCGCAATACCCTGCGCCGGACTGAGGTACGCGCATT-GCAAGGATGCTGGCGTAATGGTCATCAGCGACCCGTCTTGAAACACGGACCAAGGAGTCGTCTTCGTATGCGAGTGTTCGGGTGTCAAACCCCTACGCGTAATGAAAGTGAACGCAGGTGAGAGCTTCGGCGCATCATCGACCGATCCTGATGTTCTCGGATGGATTTGAGTAAGAGCATACGGGGCCGGACCCGAAAGAAGGTGAACTATGCCTGTATAGGGTGAAGCCAGAGGAAACTCTGGTGGAGGCTCGCAGCGGTTCTGACGTGCGAATCGATCGTCAAATATGGGCATGGGGGCGAAAGACTAATCGAACCTTCT-----------------------------------------------------------------CGCTAT-TCTCATCATTGCCGCCGGTACTGGTGAGTTCGAGGCTGGTATCTCCAAGGATGGCCAGACCCGTGAGCACGCTCTTCTTGCTTTCACCCTCGGTGTCAAGCAGCTCATTGTCGCCATCAACAAGATGGACACTGCTCAGTGGGCCGAGGCTCGTTACCAGGAAATCATCAAGGAGACCTCTTCCTTCATCAAGAAGGTCGGCTACAACCCCGCTACCGTCGCCTTCGTCCCCATCTCCGGCTTCAACGGTGACAACATGCTTACTGCCTCCACCAACTGCCCCTGGTACAAGGGTTGGTCGAGGGAGACCAAGGCCGG---CAAGTACTCCGGCAAGACCCTCCTCGAGGCCATCGACTCCATCGAGCCCCCCACGCGTCCCTCCAACAAGCCCCTCCGTCTTCCCCTTCAGGATGTCTACAAGATCGGTGGTATCGGAACGGTGCCCGTCGGTCGTGTCGAGACCGGTGTCATCAAGCCTGGTATGGTCGTCACCTTCGCCCCCGCCAATGTCACCACTGAAGTCAAGTCCGTCGAGATGCACCACGAGCAGCTCGCTGAGGGTGTTCCCGGTGACAACGTCGGCTTCAACGTGAAGAACGTTTCCGTCAAGGAAATCCGTCGTGGTAACGTCGCTGGTGACAGCAAGAACGACCCCCCCATGGGTGCCGCTTCTTTCACCGCCCAGGTCATTGTCATCAACCACCCCGGCCAGATTGGTAACGGTTACGCCCCCGTCCTCGATTGCCACACTGCCCACATTGCTTGCAAGTTCGACACGCTC-CTCGAGAAGATCGACCGCCGTACCGGTAAGTCGGTTGAGAACGAGCCCAAGTTCATCAAGTCTGGTGACGCCGCCATCGTCAAGATGGTTCCCTCCAAGCCTAT--------------------------------------------------------------------------AGAAGGTGAAGAAGGTTTTGGAGATTGTCTGCCACAATTGCAGCAAAGTGTTGGCCGATGAAGTTGGTCTTCCCTGGACTCCATGAAGCTTTT----GCGC-TTGCTGGATGCTAAC---AACCCTCCCAGAGCGATCCCGAATTCGTCACAGCCATTAAGACCCGCGATCCGAAAGTCCGATTCAAGCGCGTCTGGGCCGTCTGCAAGAAGAAACGCAAGTGCGAGAATGAGGACAAACAAGACAAGAACAAGGAGGAAGAGTTTGTTCCTGGCGCGAAGAGCGTCGTTTTCGAAGGACACGGCGGCTGCGGCAACATGCAGCCGCAGGTGCGTCAAGCCGCGCTGCAACTCAAGGCCGCCTTTGAAGTCACTTCAGAAGACGGCCCCAAGAGGAAGGAGACTGTCAACATCAGCGCTGAGATGGCGCATGGTATCCTTCGCCGCATCTCGGAGCGCGATCTGCACAACATTGGTCTGAACGCGGACTATGCTCGTCCCGAATGGATGATCATCACTGTTCTGCCTGTCCCCCCCCCTCCTGTGCGTCCTAGTATCTCCATGGATGGTACCGGTACCGGCATGAGAAACGAAGACGATTTGACCTACAAGCTTGGCGATATCATTCGCGCCAACGGTAACGTCAAGCAGGCCATCCGCGAAGGATCGCCGCAACACATTGCGCGCGACTTCGAGGAGCTGCTCCAATACCATGTCGCTACC---------????????????????????????????????????????????????????????????????????????????????????????????????????????????????????????????????????????????????????????????????????????????????????????????????????????????????????????????????????????????????????????????????????????????????????????????????????????????????????????????????????????????????????????????????????????????????????????????????????????????????????????????????????????????????????????????????????????????????????????????????????????????????????????????????????????????????????????????????????????????????????????????????????????????????????????????????????????????????????????????????????????????????????????????????????????????????????????????????????????????????????????????????????????????????????????????????????????????????????????????????????????????????????????????????????????????????????????????????????????????????????????????????????????????????????????????????????????????????????????????????????????????????????????????????????????????????????????????????????????????????????????????????????????????????????????????????????????????????????????????
RCEF7877        TCGTAACAAGGTCTCCGTTGGTGAACCAGCGGAGGGATCATTACAGAGTTTACAACTCCC-AAACCCTTATGTGAACATACCTACAGTTGCTTCGGCGGACTCGCCCCGGCGTCCGGACGGCCCTGCGCCGCCCGCGGCCCGGACCCAGGCGGCCGCCGGAGACC-ACCAAACTCTTTGTATCAGCAGTCTCTTCTGAATCCGCCGCAAGGCAAAACAAATGAATCAAAACTTTCAACAACGGATCTCTTGGTTCTGGCATCGATGAAGAACGCAGCGAAATGCGATAAGTAATGTGAATTGCAGAATTCAGTGAATCATCGAATCTTTGAACGCACATTGCGCCCGCCAGCATTCTGGCGGGCATGCCTGTTCGAGCGTCATTTCAACCCTCGACGCCCCCTTGGGGGCATCGGCGTTGGGGACCAGCAGCATACCGCTGGCCCCGAAATGGAGTGGCGGCCCGTCCGCGGCGACCTCTGCGTAGTAGT-CCAACTCGCACCGGAACCCCGACGTGGCCACGCCGTAAAACACCCCACTTTCTGAACGTTGACCTCGGATCAGGTAGGAATACCCGCTGAACTTAAGCATATCAAAAG------------------------------GCCCCAGTAACGGCGAGTGAAGCGGCAACAGCTCAAATTTGAAATCTGGCCCTC-GGGTCCGAGTTGTAATTTGTAGAGGATGCTTTTGGCGAGGTGCCTTCCGAGTTCCCTGGAACGGGACGCCATAGAGGGTGAGAGCCCCGTCTGGTCGGATACCAAGCCTCTGTAAAGCTCCTTCGACGAGTCGAGTAGTTTGGGAATGCTGCTCAAAATGGGAGGTATATGTCTTCTAAAGCTAAATATTGGCCAGAGACCGATAGCGCACAAGTAGAGTGATCGAAAGATGAAAAGCACTTTGAAAAGAGGGTTAAAAAGTACGTGAAATTGTTGAAAGGGAAGCGCCTATGACCAGACTTGGGCCCGGTGAATCATCCAGCGTTCTCGCTGGTGCACTTTGCCGGGCACAGGCCAGCATCAGTTTGGCGCGGGGGATAAAGGCTTTGGGAATGTGGCTCCCTCGGGAGTGTTATAGCCCATTGCGCAATACCCTGCGCCGGACTGAGGTACGCGCATT-GCAAGGATGCTGGCGTAATGGTCATCAGCGACCCGTCTTGAAACACGGACCAAGGAGTCGTCTTCGTATGCGAGTGTTCGGGTGTCAAACCCCTACGCGTAATGAAAGTGAACGCAGGTGAGAGCTTCGGCGCATCATCGACCGATCCTGATGTTCTCGGATGGATTTGAGTAAGAGCATACGGGGCCGGACCCGAAAGAAGGTGAACTATGCCTGTATAGGGTGAAGCCAGAGGAAACTCTGGTGGAGGCTCGCAGCGGTTCTGACGTGCGAATCGATCGTCAAATATGGGCATGGGGGCGAAAGACT-----------------------------------------------GCAGTGAAGTCCACATTTGGGAGGCCGATTGCGCTATGTCTCATAATTGCCGCCGGTACTGGTGAGTTCGAGGCTGGTATCTCCAAGGATGGCCAGACCCGTGAGCACGCTCTTCTTGCTTTCACCCTCGGTGTCAAGCAGCTCATTGTCGCCATCAACAAGATGGACACTGCTCAGTGGGCCGAGGCTCGTTACCAGGAAATCATCAAGGAGACCTCTTCCTTCATCAAGAAGGTCGGCTACAACCCCGCTACCGTCGCCTTCGTCCCCATCTCCGGCTTCAACGGTGACAACATGCTTACTGCCTCCACCAACTGCCCCTGGTACAAGGGTTGGTCGAGGGAGACCAAGACCGG---CAAGTACTCCGGCAAGACCCTCCTCGAGGCCATCGACTCCATCGAGCCCCCCACGCGTCCCTCCAACAAGCCCCTCCGTCTTCCCCTTCAGGATGTCTACAAGATCGGTGGTATCGGAACGGTGCCCGTCGGTCGTGTCGAGACCGGTGTCATCAAGCCTGGTATGGTCGTCACCTTCGCCCCCGCCAATGTCACCACTGAAGTCAAGTCCGTCGAGATGCACCACGAGCAGCTCGCTGAGGGTGTTCCCGGTGACAACGTCGGCTTCAACGTGAAGAACGTTTCCGTCAAGGAAATCCGTCGTGGTAACGTCGCTGGTGACAGCAAGAACGACCCCCCCATGGGTGCCGCTTCTTTCACCGCCCAGGTCATTGTCATCAACCACCCCGGCCAGATTGGTAACGGTTACGCCCCCGTCCTCGATTGCCACACTGCCCACATTGCTTGCAAGTTCGACACGCTC-CTCGAGAAGATCGACCGCCGTACCGGTAAGTCGGTTGAGAACGAGCCCAAGTTCATCAAGTCTGGTGACGCCGCCATCGTCAAGATGGTTCCCTCCAAGCCTATGTGCGTTGAGACTTTCACCGAGTACCCCCCTCTA---------------CAAAACAGACATCCACCGAAC----------TGAAGAAGGTTTTGGAGATTGTCTGCCACAATTGCAGCAAAGTGTTGGCCGATGAAGTTGGTCTTCCCTGGACTCCATGAAGCTTTT----GCGC-TTGCTGGATGCTAAC---AACCCTCCCAGAGCGATCCCGAATTCGTCACAGCCATTAAGACCCGCGATCCGAAAGTCCGATTCAAGCGCGTCTGGGCCGTCTGCAAGAAGAAACGCAAGTGCGAGAATGAGGACAAACAAGACAAGAACAAGGAGGAAGAGTTTGTTCCTGGCGCGAAGAGCGTCGTTTTCGAAGGACACGGCGGCTGCGGCAACATGCAGCCGCAGGTGCGTCAAGCCGCGCTGCAACTCAAGGCCGCCTTTGAAGTCACTTCAGAAGACGGCCCCAAGAGGAAGGAGACTGTCAACATCAGCGCTGAGATGGCGCATGGTATCCTTCGCCGCATCTCGGAGCGCGATCTGCACAACATTGGTCTGAACGCGGACTATGCTCGTCCCGAATGGATGATCATCACTGTTCTGCCTGTCCCCCCCCCTCCTGTGCGTCCTAGTATCTCCATGGATGGTACCGGTACCGGCATGAGAAACGAAGACGATTTGACCTACAAGCTTGGCGATATCATTCGCGCCAACGGTAACGTCAAGCAGGCCATCCGCGAAGGATCGCCGCAACACATTGCGCGCGACTTCGAGGAGCTGCTCCAATACCATGTCGCTACCT--------????????????????????????????????????????????????????????????????????????????????????????????????????????????????????????????????????????????????????????????????????????????????????????????????????????????????????????????????????????????????????????????????????????????????????????????????????????????????????????????????????????????????????????????????????????????????????????????????????????????????????????????????????????????????????????????????????????????????????????????????????????????????????????????????????????????????????????????????????????????????????????????????????????????????????????????????????????????????????????????????????????????????????????????????????????????????????????????????????????????????????????????????????????????????????????????????????????????????????????????????????????????????????????????????????????????????????????????????????????????????????????????????????????????????????????????????????????????????????????????????????????????????????????????????????????????????????????????????????????????????????????????????????????????????????????????????????????????????????????????
S01             -----GTAACTCCTCCGTGGGTGAACCTGCGGAGGGATCATTACAGARTYKAYGGACCCA-CAACCCAAATGTGAACATACCAATCGTTGCTTCGGCGGACCCGCCCCGGCGTCCGGATGGCCCCACGCCGTCCGCGGCCCGGACCCAGGCGGCCGCCGGAGACCACCAAAACTTTTTGTATTCTCAGTTTCTTCTGAATCCGCCGCAAGGCAAAACAAATGAATCAAAACTTTCAACAACGGATCTCTTGGTTCTGGCATCGATGAAGAACGCAGCGAAATGCGATAAGTAATGTGAATTGCAGAATTCAGTGAATCATCGAATCTTTGAACGCACATTGCGCCCGCCAGCATTCTGGCGGGCATGCCTGTTCGAGCGTCATTTCAACCCTCGAGCTCCCTTTGGGGAGCCCGGCGTTGGGGATCGGCTGT--ACCGCCGGCCCCGAAATGGAGTGGCGGCCCGTCCGCGGCGACCTCTGCGTAGTAGCAACACCTCGCACCGGAACCCCGACGTGGCCACGCCGTAAAACACCCCACTTTSTGAACGWTGACCTCGGAKCAGGTMKGMATRCCCGSKGRACTTAAGCATATCAATAA??????????????????????????????????????????????????????????????????????????????????????????????????????????????????????????????????????????????????????????????????????????????????????????????????????????????????????????????????????????????????????????????????????????????????????????????????????????????????????????????????????????????????????????????????????????????????????????????????????????????????????????????????????????????????????????????????????????????????????????????????????????????????????????????????????????????????????????????????????????????????????????????????????????????????????????????????????????????????????????????????????????????????????????????????????????????????????????????????????????????????????????????????????????????????????????????????????????????????????????????????????????????????????????????????????????????????????????????????????????????????????????????????????????????????????????????????????????????????????????????????????????????????????????????????????????????????????????????????????????????????????????????????????????????????????????????????????????????????????????????????????????????????????????????????????????????????????????????????????????????????????????????????????????????????????????????????????????????????????????????????????????????????????????????????????????????????????????????????????????????????????????????????????????????????????????????????????????????????????????????????????????????????????????????????????????????????????????????????????????????????????????????????????????????????????????????????????????????????????????????????????????????????????????????????????????????????????????????????????????????????????????????????????????????????????????????????????????????????????????????????????????????????????????????????????????????????????????????????????????????????????????????????????????????????????????????????????????????????????????????????????????????????????????????????????????????????????????????????????????????????????????????????????????????????????????????????????????????????????????????????????????????????????????????????????????????????????????????????????????????????????????????????????????????????????????????????????????????????????????????????????????????????????????????????????????????????????????????????????????????????????????????????????????????????????????????????????????????????????????????????????????????????????????????????????????????????????????????????????????????????????????????????????????????????????????????????????????????????????????????????????????????????????????????????????????????????????????????????????????????????????????????????????????????????????????????????????????????????????????????????????????????????????????????????????????????????????????????????????????????????????????????????????????????????????????????????????????????????????????????????????????????????????????????????????????????????????????????????????????????????????????????????????????????????????????????????????????????????????????????????????????????????????????????????????????????????????????????????????????????????????????????????????????????????????????????????????????????????????????????????????????????????????????????????????????????????????????????????????????????????????????????????????????????????????????????????????????????????????????????????????????????????????????????????????????????????????????????????????????????????????????????????????????????????????????????????????????????????????????????????????????????????????????????????????????????????????????????????????????????????????????????????????????????????????????????????????????????????????????????????????????????????????????????????????????????????????????????????????
SY09221         -------------------------------GGAGGGACATTACAGAGTTTACAACTCCC-AAACCCAAATGTGAACATACCAATCGTTGCTTCGGCGGACCCGCCCCGGCGTCCGGACGGCCATACGCCGGCCGCGGCCCGGGCCCAGGCGGCCGCCGGAGACCACCAAAACTTTTTGTATTATCAGTGTCTTCTGAATCCGCCGCAAGGCAAAACAAATGAATCAAAACTTTCAACAACGGATCTCTTGGTTCTGGCATCGATGAAGAACGCAGCGAAATGCGATAAGTAATGTGAATTGCAGAATTCAGTGAATCATCGAATCTTTGAACGCACATTGCGCCCGCCAGCATTCTGGCGGGCATGCCTGTTCGAGCGTCATTTCAACCCTCGAGCTCCCTTTGGGGAGCCCGGCGTTGGGGATCGGCTGT--ACCGCCGGCCCCGAAATGGAGTGGCGGCCCGTCCGCGGCGACCTCTGCGTAGTAGCAACACCTCGCACCGGAACCCCGACGTGGCCACGCCGTAAAACACCCCACTTTCTGAACGTTGACCTCGGATCAGGTAGGAATACCCGCTGAACTTAAGCATATCTAAAC----TATCGGGAGCAAGAACAACAGGGATTGCCCCAGTAACGGCGAGTGAAGCGGCAACAGCTCAAATTTGAAATCTGGTCCCCAGGGCCCGAATTGTAATTTGTAGAGGATGCTTTTGGCAAGGTGCCTTCCGAGTTCCCTGGAACGGGACGCCATAGAGGGTGAGAGCCCCGTCTGGTCGGATACCAAGCCTCTGTAAAGCTCCTTCGACGAGTCGAGTAGTTTGGGAATGCTGCTCAAAATGGGAGGTATATGTCTTCTAAAGCTAAATATTGGCCAGAGACCGATAGCGCACAAGTAGAGTGATCGAAAGATGAAAAGCACTTTGAAAAGAGGGTTAAAAAGTACGTGAAATTGTTGAAAGGGAAGCGCCTATGACCAGACTTGGGCCCGGTGAATCATCCAGCGTTCTCGCTGGTGCACTTTGCCGGGCACAGGCCAGCATCAGTTTGGCGCGGGGGATAAAGGCTTTGGGAATGTGGCTCCCTCGGGAGTGTTATAGCCCATTGTGTAATACCCTGCGCCGGACTGAGGTACGCGCATT-GCAAGGATGCTGGCGTAATGGTCATCAGCGACCCGTCTTGAAACACGGACCAAGGAGTCGTCTTCGTATGCGAGTGTTCGGGTGTCAAACCCCTACGCGTAATGAAAGTGAACGCAGGTGAGAGCTTCGGCGCATCATCGACCGATCCTGATGTTCTCGGATGGATTTGAGTAAGAGCATACGGGGCCGGACCCGAAAGAAGGTGAACTATGCCTGTATAGGGTGAAGCCAGAGGAAACTCTGGTGGAGGCTCGCAGCGGTTCTGACGTGCGAATCGATCGTCAAATATGGGCATGGGGGCGAAAGACTAATCGAACCTTCTAGTAGCTGGTTTCCGCCGATTTCCCC-----CAGGCAATGATACTGCTACT--CCAGGCCGATTGCGCTAT-TCTCATCATTGCCGCCGGTACTGGTGAGTTCGAGGCTGGTATCTCCAAGGATGGCCAGACCCGTGAGCACGCTCTGCTCGCCTACACCCTCGGTGTCAAGCAGCTCATCGTCGCCATCAACAAGATGGACACCACCAAGTGGTCTGAGGATCGTTTCAACGAAATCATCAAGGAGACCTCTTCCTTCATCAAGAAGGTCGGCTACAACCCCAAGACTGTTGCCTTCGTCCCCATCTCCGGCTTCAACGGCGACAACATGCTTGAGCCCTCCACCAACTGCCCCTGGTATAAGGGTTGGGAGAAGGAGACCAAGGCTGG---CAAGTCCACCGGAAAGACCCTTCTCGAGGCCATTGACTCCATCGAGCCCCCCAAGCGTCCCCTCGACAAGCCCCTCCGTCTTCCCCTCCAGGATGTCTACAAGATTGGTGGTATCGGAACGGTGCCCGTCGGCCGTGTCGAGACCGGTATCATCAAGCCCGGCATGGTCGTCACCTTCGCTCCCTCCAACGTCACCACTGAAGTCAAGTCCGTCGAGATGCACCACGAGCAGCTGCCCGAGGGTGTTCCCGGTGACAACGTCGGCTTCAACGTGAAGAACGTCTCCGTCAAGGATATCCGCCGTGGTAACGTTGCCGGTGACTCCAAGAACGACCCCCCCATGGGCGCCGCCTCTTTCCAGGCCCAGGTCATTGTCATCAACCACCCTGGCCAGATCGGTAACGGTTACGCCCCCGTTCTTGACTGCCACACTGCCCACATTGCCTGCAAGTTCGACACCCTC-GAGGAGAAGATCGACCGCCGTACCGGTAAGGCCACTGAGACCAACCCCAAGTTCATCAAGTCTGGTGATTCCGCCATCGTCAAGATGGTTCCCTCCAAGCCCATGTGCGTTGAGGCTTTCACCGACTA-CCCCCTCTGGGCCGTTTCGCCGTCCGTGACATGCGTCAGACTCGT---------------GCGAGCTTGGAGAATGTCTGCCACAACTGCAGC-AAGTGTTGGCCGATGAAGTTGGTCTTCCCTTTTCTCCACGAAGCTTTG----TAGC-TTGCTGGATGCTAAC--ATGACCTCCCAGAGCGATCCCGAATTCGTTACCGCTATCCAAACCCGCGACCCGAAACTCCGATTCAAGCGCGTATGGGCTGTCTGCAAAAAGAAGCGCAAGTGCGAGAACGAGGACAGGCAAGATAAGAACAAGGATGAAGAATTTGCTCCTGGCGTCAAGTCTGTTGTCCTGGAAGGCCACGGTGGATGCGGCAACATGCAGCCACAGGTGAGACAGGCCGCTCTGCAACTCAAGGCCGCTTTCGAAGTCACTTCGGAAGACGGTCCCAAGAGAAAAGAGACTGTCAACATTACCGCCGAAATGGCCCATGGTATCCTGCGCCGCATTTCTGAGCGCGATATGCGCAACATCGGTCTCAACTCGGACTATGCTCGCCCCGAGTGGATGATCATCACTGTTCTGCCTGTTCCCCCGCCTCCTGTGCGTCCTAGTATTTCCATGGATGGTACTGGTACCGGCATGAGAAACGAGGATGATTTGACGTACAAGCTGGGCGATATCATTCGCGCCAACGGCAACGTCAAGCAGGCTATTCGCGAAGGATCGCCACAGCACATTGCGCGCGACTTTGAGGAGCTGCTTCAGTACCACGTTGCAACCTACATGGACCCCTACT-TGCT-AGCTCTTCCGCGGTATCATGCGCCGTATGCATTCTGAGCTTGCCAACTACCTTCGCCGTTGCGTCGAGGGCAACCGCCACTTCAACCTGGCTGTCGGCATCAAACCCGGCACACTATCCAATGGTCTCAAGTACTCGCTTGCCACCGGTAACTGGGGTGATCAGAAGAAGGCCATGAGCTCGACGGCTGGTGTTTCTCAAGTCTTGAATCGATACACATTCGCCTCCACGCTTTCTCATCTTCGTCGTACCAACACCCCGATCGGTCGAGATGGTAAATTGGCGAAGCCCCGTCAGCTTCACAACACGCATTGGGGTCTTGTCTGCCCGGCAGAGACTCCTGAAGGTCAAGCCTGCGGTCTGGTGAAGAACCTGTCGCTCATGTGCTATGTCTCTGTAGGCTCGCCTGCTGAGCCTCTAATCGACTTCATGATCAACAGAGGCATGGAGGTTATTGAAGAATATGAGCCTCTCCGCTATCCGCACGCCACCAAAATCTTTGTCAACGGCACGTGGGTCGGTGTGCACCAAGACCCCAAACATCTCGTCAACCAAGTCTTTGATACGCGTCGTAAATCTTATTTACAGTACGAGGTTTCACTCATTCGTGAAATCCGTGACCAGGAATTCAAGATCTTTTCTGATGCGGGCAGAGTCATGCGACCCGTTTTCACTGTTCAGCAGGAAGATGATGCCGAGACTGGCCTGGAGAAGGGTCAACTTGTCCTCACCAAGGACCTTGTCAACAAACTGGCTGAAGAGCA-GC-CGACCCACCTGACGAC-CCAGAGATGAAAATTGGCTGGGAAGGTCTGATCAAGGCAGGCGCTA-TTGAATATCTTGACGCCGAAGAAGAAGAGACGTCCATGATCTGTATGACTCCAGAAGA-TTGGAGCTTTACAGACTGCAGAAGGCCGGTGTT-GCTGTGGACGATGATCCC---GGC--GATGAT-CCGAACAAA-CGAC-TGAAGACC-AGACCAACCCGACAACCCACATGTACACTCACT-GCG-AATTCACCCAAGTATGA-TTTTTGGGTATTGCGCTAGCATTATCCCTTTCCCTGACCACAACAAGGTAAGATGA-CTGCAATTG
SY09222         -------------------------------GGAGGGACATTACAGAGTTTACAACTCCC-AAACCCAAATGTGAACATACCAATCGTTGCTTCGGCGGACCCGCCCCGGCGTCCGGACGGCCATACGCCGGCCGCGGCCCGGGCCCAGGCGGCCGCCGGAGACCACCAAAACTTTTTGTATTATCAGTGTCTTCTGAATCCGCCGCAAGGCAAAACAAATGAATCAAAACTTTCAACAACGGATCTCTTGGTTCTGGCATCGATGAAGAACGCAGCGAAATGCGATAAGTAATGTGAATTGCAGAATTCAGTGAATCATCGAATCTTTGAACGCACATTGCGCCCGCCAGCATTCTGGCGGGCATGCCTGTTCGAGCGTCATTTCAACCCTCGAGCTCCCTTTGGGGAGCCCGGCGTTGGGGATCGGCTGT--ACCGCCGGCCCCGAAATGGAGTGGCGGCCCGTCCGCGGCGACCTCTGCGTAGTAGCAACACCTCGCACCGGAACCCCGACGTGGCCACGCCGTAAAACACCCCACTTTCTGAACGTTGACCTCGGATCAGGTAGGAATACCCGCTGAACTTAAGCATATCTAAAC-----TATCGGGAAGAGACCAACAGGGATTGCCCCAGTAACGGCGAGTGAAGCGGCAACAGCTCAAATTTGAAATCTGGTCCCCAGGGCCCGAATTGTAATTTGTAGAGGATGCTTTTGGCAAGGTGCCTTCCGAGTTCCCTGGAACGGGACGCCATAGAGGGTGAGAGCCCCGTCTGGTCGGATACCAAGCCTCTGTAAAGCTCCTTCGACGAGTCGAGTAGTTTGGGAATGCTGCTCAAAATGGGAGGTATATGTCTTCTAAAGCTAAATATTGGCCAGAGACCGATAGCGCACAAGTAGAGTGATCGAAAGATGAAAAGCACTTTGAAAAGAGGGTTAAAAAGTACGTGAAATTGTTGAAAGGGAAGCGCCTATGACCAGACTTGGGCCCGGTGAATCATCCAGCGTTCTCGCTGGTGCACTTTGCCGGGCACAGGCCAGCATCAGTTTGGCGCGGGGGATAAAGGCTTTGGGAATGTGGCTCCCTCGGGAGTGTTATAGCCCATTGTGTAATACCCTGCGCCGGACTGAGGTACGCGCATT-GCAAGGATGCTGGCGTAATGGTCATCAGCGACCCGTCTTGAAACACGGACCAAGGAGTCGTCTTCGTATGCGAGTGTTCGGGTGTCAAACCCCTACGCGTAATGAAAGTGAACGCAGGTGAGAGCTTCGGCGCATCATCGACCGATCCTGATGTTCTCGGATGGATTTGAGTAAGAGCATACGGGGCCGGACCCGAAAGAAGGTGAACTATGCCTGTATAGGGTGAAGCCAGAGGAAACTCTGGTGGAGGCTCGCAGCGGTTCTGACGTGCGAATCGATCGTCAAATATGGGCATGGGGGCGAAAGACTAATCGAACCTTCTAGTAGCTGGTTTCCGCCGAATTTCCC----CCAGGCA--GATACTGCTACT--CCAGGCCGATTGCGCTAT-TCTCATCATTGCCGCCGGTACTGGTGAGTTCGAGGCTGGTATCTCCAAGGATGGCCAGACCCGTGAGCACGCTCTGCTCGCCTACACCCTCGGTGTCAAGCAGCTCATCGTCGCCATCAACAAGATGGACACCACCAAGTGGTCTGAGGATCGTTTCAACGAAATCATCAAGGAGACCTCTTCCTTCATCAAGAAGGTCGGCTACAACCCCAAGACTGTTGCCTTCGTCCCCATCTCCGGCTTCAACGGCGACAACATGCTTGAGCCCTCCACCAACTGCCCCTGGTATAAGGGTTGGGAGAAGGAGACCAAGGCTGG---CAAGTCCACCGGAAAGACCCTTCTCGAGGCCATTGACTCCATCGAGCCCCCCAAGCGTCCCCTCGACAAGCCCCTCCGTCTTCCCCTCCAGGATGTCTACAAGATTGGTGGTATCGGAACGGTGCCCGTCGGCCGTGTCGAGACCGGTATCATCAAGCCCGGCATGGTCGTCACCTTCGCTCCCTCCAACGTCACCACTGAAGTCAAGTCCGTCGAGATGCACCACGAGCAGCTGCCCGAGGGTGTTCCCGGTGACAACGTCGGCTTCAACGTGAAGAACGTCTCCGTCAAGGATATCCGCCGTGGTAACGTTGCCGGTGACTCCAAGAACGACCCCCCCATGGGCGCCGCCTCTTTCCAGGCCCAGGTCATTGTCATCAACCACCCTGGCCAGATCGGTAACGGTTACGCCCCCGTTCTTGACTGCCACACTGCCCACATTGCCTGCAAGTTCGACACCCTC-GAGGAGAAGATCGACCGCCGTACCGGTAAGGCCACTGAGACCAACCCCAAGTTCATCAAGTCTGGTGATTCCGCCATCGTCAAGATGGTTCCCTCCAAGCCCATGTGCGTTGAGGCTTTCACCGACTA-CCCCCTCTGGGCCGTTTCGCCGTCCGTGACATGCGTCAGACTCTT--------------GCTAGTTTGGTAGATTGTCTGCCAC-ACTGCAGCAAGTGTTGCGCCGATGAAGTTGGTCTTCCCTTTTCTCCACGAAGCTTTG----TAGC-TTGCTGGATGCTAAC--ATGACCTCCCAGAGCGATCCCGAATTCGTTACCGCTATCCAAACCCGCGACCCGAAACTCCGATTCAAGCGCGTATGGGCTGTCTGCAAAAAGAAGCGCAAGTGCGAGAACGAGGACAGGCAAGATAAGAACAAGGATGAAGAATTTGCTCCTGGCGTCAAGTCTGTTGTCCTGGAAGGCCACGGTGGATGCGGCAACATGCAGCCACAGGTGAGACAGGCCGCTCTGCAACTCAAGGCCGCTTTCGAAGTCACTTCGGAAGACGGTCCCAAGAGAAAAGAGACTGTCAACATTACCGCCGAAATGGCCCATGGTATCCTGCGCCGCATTTCTGAGCGCGATATGCGCAACATCGGTCTCAACTCGGACTATGCTCGCCCCGAGTGGATGATCATCACTGTTCTGCCTGTTCCCCCGCCTCCTGTGCGTCCTAGTATTTCCATGGATGGTACTGGTACCGGCATGAGAAACGAGGATGATTTGACGTACAAGCTGGGCGATATCATTCGCGCCAACGGCAACGTCAAGCAGGCTATTCGCGAAGGATCGCCACAGCACATTGCGCGCGACTTTGAGGAGCTGCTTCAGTACCACGTTGCAACCTACATGGACCCTAACT-TGCTAAGCTCTTCCGCGGTATCATGCGCCGTATGCATTCTGAGCTTGCCAACTACCTTCGCCGTTGCGTCGAGGGCAACCGCCACTTCAACCTGGCTGTCGGCATCAAACCCGGCACACTATCCAATGGTCTCAAGTACTCGCTTGCCACCGGTAACTGGGGTGATCAGAAGAAGGCCATGAGCTCGACGGCTGGTGTTTCTCAAGTCTTGAATCGATACACATTCGCCTCCACGCTTTCTCATCTTCGTCGTACCAACACCCCGATCGGTCGAGATGGTAAATTGGCGAAGCCCCGTCAGCTTCACAACACGCATTGGGGTCTTGTCTGCCCGGCAGAGACTCCTGAAGGTCAAGCCTGCGGTCTGGTGAAGAACCTGTCGCTCATGTGCTATGTCTCTGTAGGCTCGCCTGCTGAGCCTCTAATCGACTTCATGATCAACAGAGGCATGGAGGTTATTGAAGAATATGAGCCTCTCCGCTATCCGCACGCCACCAAAATCTTTGTCAACGGCACGTGGGTCGGTGTGCACCAAGACCCCAAACATCTCGTCAACCAAGTCTTTGATACGCGTCGTAAATCTTATTTACAGTACGAGGTTTCACTCATTCGTGAAATCCGTGACCAGGAATTCAAGATCTTTTCTGATGCGGGCAGAGTCATGCGACCCGTTTTCACTGTTCAGCAGGAAGATGATGCCGAGACTGGCCTGGAGAAGGGTCAACTTGTCCTCACCAAGGACCTTGTCAACAAACTGGCTGAAGAGCAGGC-CGACCCACCTGACGAC-CCAGAGATGAAAATTGGCTGGGAAGGTCTGATCAAGGCATGCGCTA-TTGAATATCTTGACGCCGAAGAAGAAGAGACGTCCATGATCTGTATGACTCCAGAAGATTTGGAGCTTTACAGACTGCAGAAAGGCCGTGTT-GCTGTGGACGATGATCCC---GGC--GATGAT-CCGAACAAA-CGAC-TGAAGACCAAGACCAA-CCGACAACCCACATGTACACTCACT-GCG-AATTCACCCAGTTATGA-TTTTGGGTATTGCGCCTAGCATTATCCCTTTCCCTGACCACAACCAGGTAAGATGAACTGCAAATG
TBRC_7242       ------------------TGGTGAACCAGCGGAGGGATCATTATCGAGTTTCCAACTCCCTTAACCCTTCTGTGAACATACCTACCGTTGCTTCGGCGGACTCGCCCCGGCGTCCGGACGGCCCTGCGCCGCCCGCGGCCCGGACCCAGGCGGCCGCCGGAGACC-CCCAAACTCTGTAT-TTATCAGCCTCTTCTGAATCCGCCGCAAGGCAAAACAAATGAATCAAAACTTTCAACAACGGATCTCTTGGTTCTGGCATCGATGAAGAACGCAGCGAAATGCGATAAGTAATGTGAATTGCAGAATTCAGTGAACCATCGAATCTTTGAACGCACATTGCGCCCGCCAGCACTCTGGCGGGCATGCCTGTTCGAGCGTCATTTCAACCCTCGACCTCCCTCCGGGGAGGTCGGCGTTGGGGAACGGCAGCACCCCGCCGGCCCCTAAATACAGTGGCGGCCCGTCCGCGGCGACCTCTGCGCAGTAGT-CCAACTCGCACCGGGAACCCGACGCGGCCACGCCGTAAAACACCCAACCTTCCGAACGTTGACCTCGAATCA-------------------------------------------------------------------------------------------------------TTTGAAATCTGGCCCCCAGGGTCCGAGTTGTAATTTGTAGAGGATGCTTTTGGCGAGGTGCCTTCCGAGTTCCCTGGAACGGGACGCCACAGAGGGTGAGAGCCCCGTCTGGTCGGCCACCGAGCCTCTGTAAAGCTCCTTCGACGAGTCGAGTAGTTTGGGAATGCTGCTCAAAATGGGAGGTATATGTCTTCTAAAGCTAAATACTGGCCAGAGACCGATAGCGCACAAGTAGAGTGATCGAAAGATGAAAAGCACTTTGAAAAGAGGGTTAAAAAGTACGTGAAATTGTTGAAAGGGAAGCGCCTATGACCAGACTTGGGCCCGGTGAATCATCCAGCGTTCTCGCTGGTGCACTTCGCCGGGCACAGGCCAGCATCAGTTTGGCGCGGGGGAAAAAGGCTCTGGGAATGTGGCTCCCCCGGGAGTGTTATAGCCCACCGCGTAATACCCTGCGCCGGACTGAGGTACGCGCATTCGCAAGGATGCTGGCGTAATGGTCATCAGCGACCCGTCTTGAAACACGGACCAAGGAGTCGTCTTCGTATGCGAGTGTTCGGGTGTCAAACCCCTACGCGTAATGAAAGTGAACGTAGGTGAGAGCTTCGGCGCATCACCGACCGATCCTGATGTTCTCGGATGGATTTGAGTAAGAGCATACGGGGCCGGACCCGAAAGAAGGTGAACTATGCCTGTATAGGGTGAAGCCAGAGGAAACTCTGGTGGAGGCTCGCAGCGGTTCTGACGTGCGAATCGATCGTCAAATATGGGCATGGGGGCGAAAGACTAATCGAACCTTCTAGTAGCTGGTTTC------------------------------------------------------------------ATTGCTGCCGGTACTGGTGAGTTCGAGGCTGGTATCTCCAAGGATGGCCAGACCCGTGAGCACGCTCTCCTCGCTTTCACCCTCGGTGTCAAGCAGCTCATTGTCGCCATCAACAAGATGGACACTGCTCAGTGGGCCGAGGCTCGTTACCAGGAAATCATCAAGGAGACCTCCAACTTCATCAAGAAGGTCGGCTACAACCCCAAGACTGTTGCCTTCGTCCCCATCTCTGGCTTCAACGGCGACAACATGCTTACTGCCTCCACCAACTGCCCCTGGTACAAGGGCTGGGAGAAGGAGACCAAGACTGG---CAAGTCCACTGGCAAGACCCTCCTCGAGGCCATCGACGCCATTGAGCCCCCCAAGCGTCCTCTCGACAAGCCTCTCCGTCTTCCCCTTCAGGATGTCTACAAGATCGGTGGTATCGGAACGGTGCCTGTCGGTCGTGTCGAGACTGGTATCATCAAGCCCGGTATGGTCGTCACCTTCGCCCCCGCTGGTGTCACCACTGAAGTCAAGTCCGTCGAGATGCACCACGAGCAGCTGCCCGAGGGTGTTCCCGGTGACAACGTCGGCTTCAACGTGAAGAACGTTTCCGTCAAGGAAATCCGTCGTGGTAACGTCGCTGGTGACTCCAAGAACGACCCCCCCAAGGGCTCCGCTTCTTTCAACGCCCAGGTCATTGTTATCAACCACCCTGGCCAGATTGGTAACGGTTATGCCCCCGTTCTCGATTGCCACACTGCCCACATTGCTTGCAAGTTCTCCGAGCTC-CTCGAGAAGATCGACCGCCGTACTGGTAAGTCGGTTGAGAACAACCCCAAGTTCATCAAGTCTGGTGACTCCGCCATTGTCAAGAT-------------------------------------------------------------------------------------------------------------------------------------------------------------------------------------------------------------------------------AGCGATCCCGAGTTTGTCACAGCCATCAACACCCGCGATCCAAAGCTTCGATTTAAGCGCGTCTGGGCCGTGTGCAAGAAGAAGCGCAAGTGTGAGAATGAGGACAGGCAAGACAAGAACAAGGATGAAGAGTTTGCTCCCGGCGCCAAGAACGTCGTTCTCGAAGGACACGGCGGATGCGGTAACATGCAGCCGCAGGTGAGACAAGCCGCGCTACAGCTCAAGGCCGCTTTCGAGGTGACTTCGGAAGAGGGCCCCAAGAGGAAGGAGACTGTCAACATTAGCGCTGAAATGGCGCACGGTATTCTTCGCCGCATCTCTGAACGCGACCTGCACAACATTGGTCTCAACTCAGACTATGCCCGTCCTGAGTGGATGATTATTACTGTTCTGCCTGTTCCCCCTCCTCCTGTGCGTCCTAGTATTTCCATGGATGGTACTGGTACCGGCATGAGAAACGAAGACGATCTGACCTACAAGCTTGGCGACATTATCCGCGCCAACGGTAATGTCAAACAAGCCATTCGCGAGGGTTCACCGCAGCACATTGCGCGTGATTTCGAGGAGCTGCTG------------------------------------------------------------------------------------------------------------------------------------------------------------------------------------------------------------------------------------------------------------------TTTGCCTCGACGCTGTCCCATCTTCGACGTACCAATACCCCCATCGGCAGAGATGGAAAACTGGCGAAACCCCGTCAGCTTCACAATACTCATTGGGGTCTCGTCTGCCCTGCCGAGACGCCTGAAGGTCAGGCTTGTGGACTTGTCAAAAACCTGTCTCTCATGTGCTATGTCAGCGTCGGTTCACCTGCTGAGCCGCTCATCGACTTCATGATCAACAGGGGTATGGAAGTTATCGAAGAGTACGAGCCACTCAGATATCCGCACGCCACGAAGATCTTTGTCAACGGGACATGGGTTGGCGTTCATCAGGACCCTAAGCACCTTGTGGATCAGGTATTTGAAACCCGTCGCAAATCATACCTGCAGTATGAGGTGTCTCTCATCAGAGAAATCCGCGATCAAGAATTCAAAATCTTTTCTGATGCGGGCCGCGTCATGCGGCCCGTCTTCACAGTACAGGAGAAAGATGACCCAGAGACTGGCCTCGAAAAGGGTCAGCTCGGTCTGACAAAGGACTTAGTCAACAAACTGGCGCAAGAACAAGC-TGACCCACCTGAGGAT-CCAGAGATGAAGATGGGCTGGGAGGGTCTGATCAAAGCTGGCGCGA-TTGAGTATTTGGATGCGGAAGAAGAGGAGACGTCCATGATTTGCATGACCCCGGAGGATCTAGAGCTGTATAGGCTTCAAAAAGCGGGTGTA-CCTGTCGAGGATGACTCG---GGC--GAGGAT-CCGAACAAG-CGTC-TGAAGACCAAAACCAACCCAACCACACACATGTACACTCACT-GCGAGATTCACCCAAGTATG--------------------------------------------------------------------
TBRC_7243       ------------------TGGTGAACCAGCGGAGGGATCATTATCGAGTTTCCAACTCCCTTAACCCTTCTGTGAACATACCTACCGTTGCTTCGGCGGACTCGCCCCGGCGTCCGGACGGCCCTGCGCCGCCCGCGGCCCGGACCCAGGCGGCCGCCGGAGACC-CCCAAACTCTGTAT-TTATCAGCCTCTTCTGAATCCGCCGCAAGGCAAAACAAATGAATCAAAACTTTCAACAACGGATCTCTTGGTTCTGGCATCGATGAAGAACGCAGCGAAATGCGATAAGTAATGTGAATTGCAGAATTCAGTGAACCATCGAATCTTTGAACGCACATTGCGCCCGCCAGCACTCTGGCGGGCATGCCTGTTCGAGCGTCATTTCAACCCTCGACCTCCCTCCGGGGAGGTCGGCGTTGGGGAACGGCAGCACCCCGCCGGCCCCTAAATACAGTGGCGGCCCGTCCGCGGCGACCTCTGCGCAGTAGT-CCAACTCGCACCGGGAACCCGACGCGGCCACGCCGTAAAACACCCAA------------------------------------------------------------------------------------------------------------------------------------------------------CCGAGTTGTAATTTGTAGAGGATGCTTTTGGCGAGGTGCCTTCCGAGTTCCCTGGAACGGGACGCCACAGAGGGTGAGAGCCCCGTCTGGTCGGCCACCGAGCCTCTGTAAAGCTCCTTCGACGAGTCGAGTAGTTTGGGAATGCTGCTCAAAATGGGAGGTATATGTCTTCTAAAGCTAAATACTGGCCAGAGACCGATAGCGCACAAGTAGAGTGATCGAAAGATGAAAAGCACTTTGAAAAGAGGGTTAAAAAGTACGTGAAATTGTTGAAAGGGAAGCGCCTATGACCAGACTTGGGCCCGGTGAATCATCCAGCGTTCTCGCTGGTGCACTTCGCCGGGCACAGGCCAGCATCAGTTTGGCGCGGGGGAAAAAGGCTCTGGGAATGTGGCTCCCCCGGGAGTGTTATAGCCCACCGCGTAATACCCTGCGCCGGACTGAGGTACGCGCATTCGCAAGGATGCTGGCGTAATGGTCATCAGCGACCCGTCTTGAAACACGGACCAAGGAGTCGTCTTCGTATGCGAGTGTTCGGGTGTCAAACCCCTACGCGTAATGAAAGTGAACGTAGGTGAGAGCTTCGGCGCATCACCGACCGATCCTGATGTTCTCGGATGGATTTGAGTAAGAGCATACGGGGCCGGACCCGAAAGAAGGTGAACTATGCCTGTATAGGGTGAAGCCAGAGGAAACTCTGGTGGAGGCTCGCAGCGGTTCTGACGTGCGAATCGATCGTCAAATATGGGCATGGGGGCGAAAGACTAATCGAACCTTCTAGTAGCTGGTTTC------------------------------------------------------------CTCATCATTGCTGCCGGTACTGGTGAGTTCGAGGCTGGTATCTCCAAGGATGGCCAGACCCGTGAGCACGCTCTCCTCGCTTTCACCCTCGGTGTCAAGCAGCTCATTGTCGCCATCAACAAGATGGACACTGCTCAGTGGGCCGAGGCTCGTTACCAGGAAATCATCAAGGAGACCTCCAACTTCATCAAGAAGGTCGGCTACAACCCCAAGACTGTTGCCTTCGTCCCCATCTCTGGCTTCAACGGCGACAACATGCTTACTGCCTCCACCAACTGCCCCTGGTACAAGGGCTGGGAGAAGGAGACCAAGACTGG---CAAGTCCACTGGCAAGACCCTCCTCGAGGCCATCGACGCCATTGAGCCCCCCAAGCGTCCTCTCGACAAGCCTCTCCGTCTTCCCCTTCAGGATGTCTACAAGATCGGTGGTATCGGAACGGTGCCTGTCGGTCGTGTCGAGACTGGTATCATCAAGCCCGGTATGGTCGTCACCTTCGCCCCCGCTGGTGTCACCACTGAAGTCAAGTCCGTCGAGATGCACCACGAGCAGCTGCCCGAGGGTGTTCCCGGTGACAACGTCGGCTTCAACGTGAAGAACGTTTCCGTCAAGGAAATCCGTCGTGGTAACGTCGCTGGTGACTCCAAGAACGACCCCCCCAAGGGCTCCGCTTCTTTCAACGCCCAGGTCATTGTTATCAACCACCCTGGCCAGATTGGTAACGGTTATGCCCCCGTTCTCGATTGCCACACTGCCCACATTGCTTGCAAGTTCTCCGAGCTC-CTCGAGAAGATCGACCGCCGTACTGGTAAGTCGGTTGAGAACAACCCCAAGTTCATCAAGTCTGGTGACTCCGCCATTGTCAAGAT-------------------------------------------------------------------------------------------------------------------------------------------------------------------------------------------------------------------------------AGCGATCCCGAGTTTGTCACAGCCATCAACACCCGCGATCCAAAGCTTCGATTTAAGCGCGTCTGGGCCGTGTGCAAGAAGAAGCGCAAGTGTGAGAATGAGGACAGGCAAGACAAGAACAAGGATGAAGAGTTTGCTCCCGGCGCCAAGAACGTCGTTCTCGAAGGACACGGCGGATGCGGTAACATGCAGCCGCAGGTGAGACAAGCCGCGCTACAGCTCAAGGCCGCTTTCGAGGTGACTTCGGAAGAGGGCCCCAAGAGGAAGGAGACTGTCAACATTAGCGCTGAAATGGCGCACGGTATTCTTCGCCGCATCTCTGAACGCGACCTGCACAACATTGGTCTCAACTCAGACTATGCCCGTCCTGAGTGGATGATTATTACTGTTCTGCCTGTTCCCCCTCCTCCTGTGCGTCCTAGTATTTCCATGGATGGTACTGGTACCGGCATGAGAAACGAAGACGATCTGACCTACAAGCTTGGCGACATTATCCGCGCCAACGGTAATGTCAAACAAGCCATTCGCGAGGGTTCACCGCAGCACATTGCGCGTGATTTCGAGGAGCTGCTG------------------------------------------------------------------------------------------------------------------------------------------------------------------------------------------------------------------------------------------------------------TATACGTTTGCCTCGACGCTGTCCCATCTTCGACGTACCAATACCCCCATCGGCAGAGATGGAAAACTGGCGAAACCCCGTCAGCTTCACAATACTCATTGGGGTCTCGTCTGCCCTGCCGAGACGCCTGAAGGTCAGGCTTGTGGACTTGTCAAAAACCTGTCTCTCATGTGCTATGTCAGCGTCGGTTCACCTGCTGAGCCGCTCATCGACTTCATGATCAACAGGGGTATGGAAGTTATCGAAGAGTACGAGCCACTCAGATATCCGCACGCCACGAAGATCTTTGTCAACGGGACATGGGTTGGCGTTCATCAGGACCCTAAGCACCTTGTGGATCAGGTATTTGAAACCCGTCGCAAATCATACCTGCAGTATGAGGTGTCTCTCATCAGAGAAATCCGCGATCAAGAATTCAAAATCTTTTCTGATGCGGGCCGCGTCATGCGGCCCGTCTTCACAGTACAGGAGAAAGATGACCCAGAGACTGGCCTCGAAAAGGGTCAGCTCGGTCTGACAAAGGACTTAGTCAACAAACTGGCGCAAGAACAAGC-TGACCCACCTGAGGAT-CCAGAGATGAAGATGGGCTGGGAGGGTCTGATCAAAGCTGGCGCGA-TTGAGTATTTGGATGCGGAAGAAGAGGAGACGTCCATGATTTGCATGACCCCGGAGGATCTAGAGCTGTATAGGCTTCAAAAAGCGGGTGTA-CCTGTCGAGGATGACTCG---GGC--GAGGAT-CCGAACAAG-CGTC-TGAAGACCAAAACCAACCCAACCACACACATGTACACTCACT-GCGAGATTCACCCAAGTATG--------------------------------------------------------------------
TBRC_7245       --------------------------------------CATTACCGAGTTTACAACTCCC-AAACCCTTCTGTGAACATACCTACCGTTGCTTCGGCGGACTCGCCCCGGCGCCCGGACGGCCTCGCGCCGCCCGCGGCCCGGACCCAGGCGGCCGCCGGAGACC-CCCAAACCCTGTAT-CCGTCAGCGTCTTCTGAATCCGCCGCGAGGCAAAACAAACGAATCAAAACTTTCAACAACGGATCTTTTGGTTTTGGCATCGATGAAGAACGCAGCGAAATGCGATAAGTAATGTGAATTGCAGAATTCCGTGAACCATCGAATCTTTGAACGCACATTGCGCCCGCCAGCACTCTGGCGGGCATGCCTGTTCGAGCGTCATCTCAACCCTCGACCCCCCCCCGGGGAGGTCGGCGTTGGGGAACGGCAGCACCCCGCCGGCCCCTAAATACAGTGGCGGCCCGTCCGCGGCGACCTCTGCGCAGTACT-CCAGCTCGCACCGGGAACCCGACGCGGCCACGCCGTAAAACACCCAACCCCCTGAACGCTGACCTCGAATCA------------------------------------??????????????????????????????????????????????????????????????????????????????????????????????????????????????????????????????????????????????????????????????????????????????????????????????????????????????????????????????????????????????????????????????????????????????????????????????????????????????????????????????????????????????????????????????????????????????????????????????????????????????????????????????????????????????????????????????????????????????????????????????????????????????????????????????????????????????????????????????????????????????????????????????????????????????????????????????????????????????????????????????????????????????????????????????????????????????????????????????????????????????????????????????????????????????????????????????????????????????????????????????????????????????????????????????????????????????????????????????????????????????????????????????-----------------------------------------------CTCATCATTGCTGCCGGTACTGGTGAGTTCGAGGCTGGTATCTCCAAGGATGGCCAGACCCGTGAGCACGCTCTCCTCGCTTTCACCCTTGGTGTCAAGCAGCTCATTGTCGCCATCAACAAGATGGACACTGCTCAGTGGGCCGAGGCTCGTTACCAGGAAATTATCAAGGAGACCTCCAACTTCATCAAGAAGGTCGGCTACAACCCCAAGACTGTCGCCTTCGTCCCCATCTCGGGCTTCAACGGCGACAACATGCTTACTGCCTCCACCAACTGCCCCTGGTACAAGGGTTGGGAGAAGGAGACCAAGGCTGG---CAAGTCCACTGGCAAGACCCTCCTCGAGGCCATCGACGCCATTGAGCCCCCCAAGCGTCCCCTCGACAAGCCCCTCCGTCTTCCTCTTCAGGATGTCTACAAGATCGGTGGTATCGGAACGGTGCCCGTCGGTCGTGTCGAGACTGGTATCATCAAGCCCGGCATGGTCGTCACCTTCGCCCCCGCTGGTGTCACCACTGAAGTCAAGTCCGTCGAGATGCACCACGAGCAGCTGCCCGAGGGTGTTCCCGGTGACAACGTCGGCTTCAACGTGAAGAACGTTTCCGTCAAGGAAATCCGTCGTGGCAACGTCGCTGGTGACTCCAAGAACGACCCCCCCAAGGGCGCCGCCTCTTTCAACGCCCAGGTCATTGTTATCAACCACCCTGGCCAGATTGGTAACGGTTACGCCCCCGTTCTCGACTGCCACACTGCCCACATTGCTTGCAAGTTCGCCGAGCTC-CTCGAGAAGATCGACCGCCGTACTGGTAAGTCGGTTGAGAACAACCCCAAGTTCATCAAGTCTGGTGACTCCGCCATCGTCAAGAT----------------------------------------------------------------------------------------???????????????????????????????????????????????????????????????????????????????????????????????????????????????????????????????????????????????????????????????????????????????????????????????????????????????????????????????????????????????????????????????????????????????????????????????????????????????????????????????????????????????????????????????????????????????????????????????????????????????????????????????????????????????????????????????????????????????????????????????????????????????????????????????????????????????????????????????????????????????????????????????????????????????????????????????????????????????????????????????????????????????????????????????????????????????????????????????????????????????????????????????---------------------------------------------------------------------------------------------------------------------------------------------------------------------TGGGGCGACCAGAAGAAAGCCATGAGCTCGACTGCTGGTGTGTCTCAGGTGTTGAATCGCTATACGTTTGCCTCGACGCTGTCCCATCTTCGACGTACCAATACGCCCATCGGCAGAGATGGCAAACTGGCGAAACCTCGTCAACTTCACAATACTCATTGGGGTCTCGTCTGTCCTGCTGAGACACCTGAAGGTCAGGCTTGTGGACTTGTCAAAAACCTGTCTCTCATGTGCTACGTCAGCGTAGGTTCGCCTGCCGAGCCGCTCATTGACTTCATGATCAACAGGGGTATGGAAGTTATCGAAGAGTACGAACCACTCAGATATCCTCACGCTACCAAGATCTTTGTCAACGGGACATGGGTTGGCGTTCACCAGGACCCAAAGCACCTTGTGGATCAGGTATTTGAAACCCGTCGCAAATCATACCTGCAGTATGAGGTGTCCCTCATCAGAGAAATCCGTGATCAAGAATTCAAGATCTTTTCTGATGCGGGCCGAGTCATGCGGCCCGTTTTTACAGTACAGGAGAAAGATGACCCGGAGACTGGCCTCGAAAAGGGTCAGCTTGGTCTGACAAAGGATTTAGTCAACAAACTGGCGCAAGAGCAGGC-TGACCCACCTGAGGAT-CCAGAAATGAAGATGGGCTGGGAGGGTCTGATCAAAGCTGGCGCGA-TTGAGTACTTGGATGCTGAAGAAGAGGAGACGTCCATGATTTGCATGACCCCGGAGGATCTAGAGCTGTATAGGCTTCAAAAAGCGGGTGTA-CCTGTCGAGGATGACTCG---GGC--GAGGAT-CCGAACAAG-CGTC-TGAAGACCAAAACTAACCCAACCACACACATGTACACTCACT-GCGAGATTCATCCAAGTATG--------------------------------------------------------------------
TBRC_7248       ------------------TGGTGAACCAGCGGAGGGATCATTACCGAGTTTACAACTCCC--AACCCTCCTGTGAACATACCTACCGTTGCTTCGGCGGACTCGCCCCGGCGTCCGGGCGGCCTCGCGCCGCCCGCGGCCCGGACCCAGGCGGCCGCCGGAGACC-CCCCAACTCTGTTT-CCATCAGCATCTTCTGAATCTGCCGCGAGGC-AAACAAACAAATTAAAACTTTCAACAACGGATCTCTTGGCTCTGGCATCGATGAAGAACGCAGCGAAATGCGATAAGTAATGTGAATTGCAGAATTCAGTGAACCATCGAATCTTTGAACGCACATTGCGCCCGCCAGCATTCTGGCGGGCATGCCTGTTCGAGCGTCATTACAACCCTCGACCTCCCCCCGGGGCGGTCGGCGTTGGGGAACGGCAGCACACCGCCGGCCCTGAAATGGAGTGGCGGCCCGTCCGCGGCGACCTCTGCGTAGTAAT-CCAGCTCGCACCGGGAACCCGACGCGGCCACGCCGTAAAACACCCAACCTTCTGAACGTTGACCTCGGATCA-------------------------------------------------------------------------------------------------------TTTGAAATCTGGCCCCCAGGGTCCGAGTTGTAATTTGTAGAGGATGCTTTGGGCGAGGTGCCTTCCGAGTTCCCTGGAACGGGACGCCACAGAGGGTGAGAGCCCCGTATGGTCGGACACCGAGCCTCTGTAAAGCTCCTTCGACGAGTCGAGTAGTTTGGGAATGCTGCTCAAAATGGGAGGTATATGTCTTCTAAAGCTAAATATTGGCCAGAGACCGATAGCGCACAAGTAGAGTGATCGAAAGATGAAAAGCACTTTGAAAAGAGGGTTAAAAAGTACGTGAAATTGTTGAAAGGGAAGCGCCCATGACCAGACTTGGGCCCGGTGAATCATCCGGCGTTCTCGCCGGTGCACTTTGCCGGGCACAGGCCAGCATCAGTTTGGGGCGGGGGACAAAGGCTCTGGGAATGTGGCTCCCTCGGGAGTGTTATAGCCCACCGCGTAATACCCTGCGCCGGACTGAGGTACGCGCATTCGCAAGGATGCTGGCGTAATGGTCATCAGCGACCCGTCTTGAAACACGGACCAAGGAGTCGTCTTCGTATGCGAGTGTTCGGGTGTCAAACCCCTACGCGGAATGAAAGTGAACGCAGGTGAGAGCTTCGGCGCATCATCGACCGATCCTGATGTCTTCGGATGGATTTGAGTAAGAGCATACGGGGCCGGACCCGAAAGAAGGTGAACTATGCCTGTATAGGGTGAAGCCAGAGGAAACTCTGGTGGAGGCTCGCAGCGGTTCTGACGTGCGAATCGATCGTCAAATATGGGCATGGGGGCGAAAGACTAATCGAACCTTCTAGTAGCTGGTTTC------------------------------------------------------------CTCATCATTGCTGCCGGTACTGGTGAGTTCGAGGCTGGTATCTCCAAGGATGGCCAGACCCGTGAGCACGCTCTCCTCGCTTTCACCCTTGGTGTCAAGCAGCTCATTGTCGCCATCAACAAGATGGACACTGCTCAGTGGGCCGAGGCTCGTTACCAGGAAATTATCAAGGAGACCTCCAACTTCATCAAGAAGGTCGGCTACAACCCCAAGACTGTTGCCTTCGTTCCCATCTCCGGCTTCAACGGCGACAACATGCTTACTGCCTCCACCAACTGCCCCTGGTACAAGGGTTGGGAGAAGGAGACCAAGGCTGG---CAAGTCCACTGGCAAGACCCTCCTCGAGGCTATCGACGCCATCGAGCCCCCCAAGCGTCCCCTCGACAAGCCTCTCCGTCTTCCCCTTCAGGATGTCTACAAGATCGGTGGTATCGGAACGGTGCCCGTCGGTCGTGTCGAGACTGGTATCATCAAGCCCGGTATGGTCGTCACCTTCGCCCCCGCTGGTGTCACCACTGAAGTCAAGTCCGTCGAGATGCACCACGAGCAGCTGCCCGAGGGTGTTCCCGGTGACAACGTCGGCTTCAACGTGAAGAACGTTTCCGTCAAGGAAATCCGTCGTGGTAACGTCGCTGGTGACTCCAAGAACGACCCCCCCAAGGGCGCCGCCTCTTTCAACGCCCAGGTCATTGTCATCAACCACCCTGGCCAGATTGGTAACGGTTACGCCCCCGTTCTCGACTGCCACACTGCCCACATTGCTTGCAAGTTCGCCGAGCTC-CTCGAGAAGATCGACCGCCGTACTGGTAAGTCGGTTGAGAACAACCCCAAGTTCATCAAGTCTGGTGACTCCGCCATCGTCAAGAT-------------------------------------------------------------------------------------------------------------------------------------------------------------------------------------------------------------------------------AGCGACCCCGAGTTTGTCACAGCCATCAACACTCGCGATCCGAAACTCCGATTCAAGCGCGTCTGGGCCGTGTGCAAGAAGAAGCGCAAGTGTGAGAACGAGGACAGGCAAGACAAGAACAAGGATGAAGAGTTCGCTCCCGGCGCCAAGAACGTCGTTCTCGAAGGACACGGCGGATGCGGTAACATGCAGCCGCAAGTGAGACAAGCCGCGCTGCAGCTGAAGGCCGCTTTTGAGGTGACTTCGGAAGAGGGCCCCAAGAGGAAGGAGACTGTCAACATCAGCGCCGAGATGGCGCACGGTATTCTTCGCCGCATCTCTGAACGCGATTTGCACAACATTGGTCTCAACTCCGACTATGCCCGTCCCGAGTGGATGATTATTACTGTTCTGCCTGTCCCCCCTCCTCCTGTGCGTCCTAGTATTTCCATGGATGGTACTGGTACCGGCATGAGAAATGAAGACGATTTGACTTACAAGCTTGGCGACATTATCCGCGCCAACGGCAATGTCAAGCAGGCCATTCGCGAAGGATCACC----------------------------------------------------------------------------------------------------------------------------------------------------------------------------------------------------------------------------------TGGGGCGACCAGAAGAAAGCCATGAGCTCAACTGCTGGCGTGTCTCAGGTGTTGAATCGCTATACGTTTGCCTCGACGCTGTCCCATCTTCGACGTACCAATACACCCATCGGCAGAGATGGCAAACTGGCGAAACCCCGTCAACTTCACAATACTCATTGGGGTCTCGTCTGTCCTGCTGAGACACCCGAAGGCCAGGCTTGTGGACTTGTCAAAAACCTGTCTCTCATGTGCTACGTCAGCGTCGGTTCGCCCGCCGAGCCGCTCATTGACTTCATGATCAACAGGGGTATGGAAGTTATCGAAGAGTACGAACCACTCAGATACCCGCACGCTACTAAGATCTTTGTCAACGGAACATGGGTTGGCGTTCACCAGGATCCCAAGCACCTTGTGGATCAGGTATTTGAAACCCGTCGCAAATCATATCTGCAGTATGAGGTGTCCCTCATCAGAGAAATTCGTGATCAAGAATTCAAGATCTTCTCTGATGCGGGCCGAGTCATGCGGCCCGTTTTTACAGTACAGGAGAAAGATGACCCGGAGACTGGCCTTGAAAAGGGCCAGCTTGGCCTGACAAAGGATTTAGTCAACAAACTGGCGCAAGAACAGGC-TGACCCACCCGAGGAT-CCAGAAATGAAGATGGGCTGGGAGGGTCTGATCAAAGCTGGTGCGA-TTGAGTATCTAGATGCTGAAGAGGAGGAGACGTCCATGATTTGCATGACCCCGGAGGATCTAGAGCTGTACAGGCTCCAAAAAGCCGGTGTA-CCTGTCGAGGATGACTCG---GGC--GAGGAT-CCGAACAAG-CGTC-TGAAGACCAAAACCAACCCAACTACACACATGTATACTCACT-GCGAGATCCATCCGAGTATG--------------------------------------------------------------------
TBRC_7249       ------------------TGGTGAACCAGCGGAGGGATCATTACCGAGTTTACAACTCCC--AACCCTCCTGTGAACATACCTACCGTTGCTTCGGCGGACTCGCCCCGGCGTCCGGGCGGCCTCGCGCCGCCCGCGGCCCGGACCCAGGCGGCCGCCGGAGACC-CCCCAACTCTGTTT-CCATCAGCATCTTCTGAATCTGCCGCGAGGC-AAACAAACAAATTAAAACTTTCAACAACGGATCTCTTGGCTCTGGCATCGATGAAGAACGCAGCGAAATGCGATAAGTAATGTGAATTGCAGAATTCAGTGAACCATCGAATCTTTGAACGCACATTGCGCCCGCCAGCATTCTGGCGGGCATGCCTGTTCGAGCGTCATTACAACCCTCGACCTCCCCCCGGGGCGGTCGGCGTTGGGGAACGGCAGCACACCGCCGGCCCTGAAATGGAGTGGCGGCCCGTCCGCGGCGACCTCTGCGTAGTAAT-CCAGCTCGCACCGGGAACCCGACGCGGCCACGCCGTAAAACACCCAACCTTCTGAACGTTGACCTCGGATCA-------------------------------------------------------------------------------------------------------TTTGAAATCTGGCCCCCAGGGTCCGAGTTGTAATTTGTAGAGGATGCTTTGGGCGAGGTGCCTTCCGAGTTCCCTGGAACGGGACGCCACAGAGGGTGAGAGCCCCGTATGGTCGGACACCGAGCCTCTGTAAAGCTCCTTCGACGAGTCGAGTAGTTTGGGAATGCTGCTCAAAATGGGAGGTATATGTCTTCTAAAGCTAAATATTGGCCAGAGACCGATAGCGCACAAGTAGAGTGATCGAAAGATGAAAAGCACTTTGAAAAGAGGGTTAAAAAGTACGTGAAATTGTTGAAAGGGAAGCGCCCATGACCAGACTTGGGCCCGGTGAATCATCCGGCGTTCTCGCCGGTGCACTTTGCCGGGCACAGGCCAGCATCAGTTTGGGGCGGGGGACAAAGGCTCTGGGAATGTGGCTCCCTCGGGAGTGTTATAGCCCACCGCGTAATACCCTGCGCCGGACTGAGGTACGCGCATTCGCAAGGATGCTGGCGTAATGGTCATCAGCGACCCGTCTTGAAACACGGACCAAGGAGTCGTCTTCGTATGCGAGTGTTCGGGTGTCAAACCCCTACGCGGAATGAAAGTGAACGCAGGTGAGAGCTTCGGCGCATCATCGACCGATCCTGATGTCTTCGGATGGATTTGAGTAAGAGCATACGGGGCCGGACCCGAAAGAAGGTGAACTATGCCTGTATAGGGTGAAGCCAGAGGAAACTCTGGTGGAGGCTCGCAGCGGTTCTGACGTGCGAATCGATCGTCAAATATGGGCATGGGGGCGAAAGACTAATCGAACCTTCTAGTAGCTGGTTTC------------------------------------------------------------CTCATCATTGCTGCCGGTACTGGTGAGTTCGAGGCTGGTATCTCCAAGGATGGCCAGACCCGTGAGCACGCTCTCCTCGCTTTCACCCTTGGTGTCAAGCAGCTCATTGTCGCCATCAACAAGATGGACACTGCTCAGTGGGCCGAGGCTCGTTACCAGGAAATTATCAAGGAGACCTCCAACTTCATCAAGAAGGTCGGCTACAACCCCAAGACTGTTGCCTTCGTTCCCATCTCCGGCTTCAACGGCGACAACATGCTTACTGCCTCCACCAACTGCCCCTGGTACAAGGGTTGGGAGAAGGAGACCAAGGCTGG---CAAGTCCACTGGCAAGACCCTCCTCGAGGCTATCGACGCCATCGAGCCCCCCAAGCGTCCCCTCGACAAGCCTCTCCGTCTTCCCCTTCAGGATGTCTACAAGATCGGTGGTATCGGAACGGTGCCCGTCGGTCGTGTCGAGACTGGTATCATCAAGCCCGGTATGGTCGTCACCTTCGCCCCCGCTGGTGTCACCACTGAAGTCAAGTCCGTCGAGATGCACCACGAGCAGCTGCCCGAGGGTGTTCCCGGTGACAACGTCGGCTTCAACGTGAAGAACGTTTCCGTCAAGGAAATCCGTCGTGGTAACGTCGCTGGTGACTCCAAGAACGACCCCCCCAAGGGCGCCGCCTCTTTCAACGCCCAGGTCATTGTCATCAACCACCCTGGCCAGATTGGTAACGGTTACGCCCCCGTTCTCGACTGCCACACTGCCCACATTGCTTGCAAGTTCGCCGAGCTC-CTCGAGAAGATCGACCGCCGTACTGGTAAGTCGGTTGAGAACAACCCCAAGTTCATCAAGTCTGGTGACTCCGCCATCGTCAAGAT-------------------------------------------------------------------------------------------------------------------------------------------------------------------------------------------------------------------------------AGCGACCCCGAGTTTGTCACAGCCATCAACACTCGCGATCCGAAACTCCGATTCAAGCGCGTCTGGGCCGTGTGCAAGAAGAAGCGCAAGTGTGAGAACGAGGACAGGCAAGACAAGAACAAGGATGAAGAGTTCGCTCCCGGCGCCAAGAACGTCGTTCTCGAAGGACACGGCGGATGCGGTAACATGCAGCCGCAAGTGAGACAAGCCGCGCTGCAGCTGAAGGCCGCTTTTGAGGTGACTTCGGAAGAGGGCCCCAAGAGGAAGGAGACTGTCAACATCAGCGCCGAGATGGCGCACGGTATTCTTCGCCGCATCTCTGAACGCGATTTGCACAACATTGGTCTCAACTCCGACTATGCCCGTCCCGAGTGGATGATTATTACTGTTCTGCCTGTCCCCCCTCCTCCTGTGCGTCCTAGTATTTCCATGGATGGTACTGGTACCGGCATGAGAAATGAAGACGATTTGACTTACAAGCTTGGCGACATTATCCGCGCCAACGGCAATGTCAAGCAGGCCATTCGCGAAGGATCACCGCAGCACATTGCCCGTGATTTCGAGGAGTTGCTG------------------------------------------------------------------------------------------------------------------------------------------------------------------------------------------------TGGGGCGACCAGAAGAAAGCCATGAGCTCAACTGCTGGCGTGTCTCAGGTGTTGAATCGCTATACGTTTGCCTCGACGCTGTCCCATCTTCGACGTACCAATACACCCATCGGCAGAGATGGCAAACTGGCGAAACCCCGTCAACTTCACAATACTCATTGGGGTCTCGTCTGTCCTGCTGAGACACCCGAAGGCCAGGCTTGTGGACTTGTCAAAAACCTGTCTCTCATGTGCTACGTCAGCGTCGGTTCGCCCGCCGAGCCGCTCATTGACTTCATGATCAACAGGGGTATGGAAGTTATCGAAGAGTACGAACCACTCAGATACCCGCACGCTACTAAGATCTTTGTCAACGGAACATGGGTTGGCGTTCACCAGGATCCCAAGCACCTTGTGGATCAGGTATTTGAAACCCGTCGCAAATCATATCTGCAGTATGAGGTGTCCCTCATCAGAGAAATTCGTGATCAAGAATTCAAGATCTTCTCTGATGCGGGCCGAGTCATGCGGCCCGTTTTTACAGTACAGGAGAAAGATGACCCGGAGACTGGCCTTGAAAAGGGCCAGCTTGGCCTGACAAAGGATTTAGTCAACAAACTGGCGCAAGAACAGGC-TGACCCACCCGAGGAT-CCAGAAATGAAGATGGGCTGGGAGGGTCTGATCAAAGCTGGTGCGA-TTGAGTATCTAGATGCTGAAGAGGAGGAGACGTCCATGATTTGCATGACCCCGGAGGATCTAGAGCTGTACAGGCTCCAAAAAGCCGGTGTA-CCTGTCGAGGATGACTCG---GGC--GAGGAT-CCGAACAAG-CGTC-TGAAGACCAAAACCAACCCAACTACACACATGTATACTCACT-GCGAGATCCATCCGAGTATG--------------------------------------------------------------------
TBRC_7251       ------------------TGGTGAACCAGCGGAGGGATCATTACCGAGTTTACAACTCCC-CAACCCTTCTGTGAACATACCTACCGTTGCTTCGGCGGACTCGCCCCGGCGTCCGGACGGCCTCGCGCCGCCCGCGGCCCGGACCCAGGCGGCCGCCGGAGACC-CCCCAACTCTGTTT-CCATCAGCATCTTCTGAATCTGCCGCGAGGCAAAACAAATGAATTAAAACTTTCAACAACGGATCTCTTGGCTCTGGCATCGATGAAGAACGCAGCGAAATGCGATAAGTAATGTGAATTGCAGAATTCAGTGAACCATCGAATCTTTGAACGCACATTGCGCCCGCCAGCATTCTGGCGGGCATGCCTGTTCGAGCGTCATTTCAACCCTCGACCTCCCCCTGGGGCGGTCGGCGTTGGGGAACGGCAGCACACCGCCGGCCCTGAAATGGAGTGGCGGCCCGTCCGCGGCGACCTCTGCGTAGTAAT-CCAGCTCGCACCGGGAACCCGACGCGGCCACGCCGTAAAACACCCAACTTTCTGAACGTTGACCTCGGATCA-------------------------------------------------------------------------------------------------------TTTGAAATCTGGCCTCC-GGGTCCGAGTTGTAATTTGTAGAGGATGCTTTTGGCGAGGTGCCTTCCGAGTTCCCTGGAACGGGACGCCATAGAGGGTGAGAGCCCCGTCTGGTCGGACACCGAGCCTCTGTAAAGCTCCTTCGACGAGTCGAGTAGTTTGGGAATGCTGCTCAAAATGGGAGGTATATGTCTTCTAAAGCTAAATATTGGCCAGAGACCGATAGCGCACAAGTAGAGTGATCGAAAGATGAAAAGCACTTTGAAAAGAGGGTTAAAAAGTACGTGAAATTGTTGAAAGGGAAGCGCCTATGACCAGACTTGGGCCCGGTGAATCATCCAGCGTTCTCGCTGGTGCACTTTGCCGGGCACAGGCCAGCATCAGTTTGGCGCGGGGGAAAAAGGTTTTGGGAATGTGGCTCCCTCGGGAGTGTTATAGCCCATTGCGTAATACCCTGCGCCGGACTGAGGTACGCGCATC-GCAAGGATGCTGGCGTAATGGTCATCAGCGACCCGTCTTGAAACACGGACCAAGGAGTCGTCTTCGTATGCGAGTGTTCGGGTGTCAAACCCCTACGCGTAATGAAAGTGAACGCAGGTGAGAGCTTCGGCGCATCATCGACCGATCCTGATGTTCTCGGATGGATTTGAGTAAGAGCATACGGGGCCGGACCCGAAAGAAGGTGAACTATGCCTGTATAGGGTGAAGCCAGAGGAAACTCTGGTGGAGGCTCGCAGCGGTTCTGACGTGCGAATCGATCGTCAAATATGGGCATGGGGGCGAAAGACTAATCGAACCTTCTAGTAGCTGGTTTC------------------------------------------------------------CTCATCATTGCTGCCGGTACTGGTGAGTTCGAGGCTGGTATCTCCAAGGATGGCCAGACCCGTGAGCACGCTCTCCTCGCTTTCACCCTTGGTGTCAAGCAGCTCATTGTCGCCATCAACAAGATGGACACTGCTCAGTGGGCCGAGGCTCGTTACCAGGAAATTATCAAGGAGACCTCCAACTTCATCAAGAAGGTCGGCTACAACCCCAAGACTGTTGCCTTCGTTCCCATCTCCGGCTTCAACGGCGACAACATGCTTACTGCCTCCACCAACTGCCCCTGGTACAAGGGTTGGGAGAAGGAGACCAAGGCTGG---CAAGTCCACTGGCAAGACCCTCCTCGAGGCTATCGACGCCATCGAGCCCCCCAAGCGTCCCCTCGACAAGCCTCTCCGTCTTCCCCTCCAGGATGTCTACAAGATCGGTGGTATCGGAACGGTGCCCGTCGGTCGTGTCGAGACTGGTATCATCAAGCCGGGTATGGTCGTCACCTTCGCCCCCGCTGGTGTCACCACTGAAGTCAAGTCCGTCGAGATGCACCACGAGCAGCTGCCCGAGGGTGTTCCCGGTGACAACGTCGGCTTCAACGTGAAGAACGTTTCCGTCAAGGAAATCCGTCGTGGTAACGTCGCTGGTGACTCCAAGAACGACCCCCCCAAGGGTGCCGCTTCTTTCAACGCCCAGGTCATTGTTATCAACCACCCTGGCCAGATTGGTAACGGTTACGCCCCCGTTCTCGACTGCCACACTGCCCACATTGCTTGCAAGTTCGCCGAGCTC-CTCGAGAAGATCGACCGCCGTACTGGTAAGTCGGTTGAGAACAACCCCAAGTTCATCAAGTCTGGTGACTCCGCCATCGTCAAGAT-------------------------------------------------------------------------------------------------------------------------------------------------------------------------------------------------------------------------------AGCGACCCCGAGTTTGTCACAGCCATCAACACTCGCGATCCGAAACTCCGATTCAAGCGCGTCTGGGCCGTGTGCAAGAAGAAGCGCAAGTGTGAGAACGAGGACAGGCAAGATAAGAACAAGGATGAAGAGTTCGCTCCCGGCGCCAAGAACGTCGTTCTCGAAGGACACGGTGGATGCGGTAACATGCAGCCGCAAGTGAGACAAGCCGCGCTGCAGCTGAAGGCCGCTTTTGAGGTGACTTCGGAAGAGGGCCCCAAGAGGAAGGAGACTGTCAACATCAGCGCTGAGATGGCGCACGGTATTCTTCGCCGCATCTCTGAACGCGATTTGCACAACATTGGTCTCAACTCCGACTATGCCCGTCCCGAGTGGATGATTATTACTGTTCTACCTGTCCCCCCTCCTCCCGTGCGTCCTAGTATCTCCATGGATGGTACTGGTACCGGCATGAGAAATGAAGACGATCTGACCTACAAGCTTGGCGACATTATCCGCGCCAACGGTAATGTCAAGCAGGCTATTCGCGAAGGCTCACCACAACATATAGCGCGTGACTTCGAGGAATTGTTA------------------------------------------------------------------------------------------------------------------------------------------------------------------------------------------------TGGGGCGACCAGAAGAAAGCCATGAGCTCAACTGCTGGCGTGTCTCAGGTGTTGAATCGCTATACGTTTGCCTCGACGCTGTCCCATCTTCGACGTACCAATACACCCATCGGCAGAGATGGCAAACTGGCGAAACCCCGTCAACTTCACAATACTCATTGGGGTCTCGTCTGTCCTGCTGAGACACCCGAAGGCCAGGCTTGTGGACTTGTCAAAAACCTGTCTCTCATGTGCTACGTCAGCGTCGGTTCGCCCGCCGAGCCGCTCATTGACTTCATGATCAACCGGGGTATGGAAGTTATCGAAGAGTACGAACCACTCAGATACCCGCACGCTACTAAGATCTTTGTCAACGGAACATGGGTTGGCGTTCACCAGGATCCCAAGCACCTTGTGGATCAGGTATTTGAAACCCGTCGCAAATCATATCTGCAGTATGAGGTGTCCCTCATCAGAGAAATTCGTGATCAAGAATTCAAGATCTTCTCTGATGCGGGCCGAGTCATGCGGCCCGTTTTTACAGTACAGGAGAAAGATGACCCGGAGACTGGCCTTGAAAAGGGCCAGCTTGGCCTGACAAAGGATTTAGTCAACAAACTGGCGCAAGAACAGGC-TGACCCACCCGAGGAT-CCAGAAATGAAGATGGGCTGGGAGGGTCTGATCAAAGCTGGTGCGA-TTGAGTATCTAGATGCTGAAGAAGAGGAGACGTCCATGATTTGCATGACCCCGGAGGATCTAGAGCTGTACAGGCTCCAAAAG---------------------------------------------------------------------------------------------------------------------------------------------------------------------------------------------
TBRC_7252       ------------------TGGTGAACCAGCGGAGGGATCATTACCGAGTTTACAACTCCC-CAACCCTTCTGTGAACATACCTACCGTTGCTTCGGCGGACTCGCCCCGGCGTCCGGACGGCCTCGCGCCGCCCGCGGCCCGGACCCAGGCGGCCGCCGGAGACC-CCCCAACTCTGTTT-CCATCAGCATCTTCTGAATCTGCCGCGAGGCAAAACAAATGAATTAAAACTTTCAACAACGGATCTCTTGGCTCTGGCATCGATGAAGAACGCAGCGAAATGCGATAAGTAATGTGAATTGCAGAATTCAGTGAACCATCGAATCTTTGAACGCACATTGCGCCCGCCAGCATTCTGGCGGGCATGCCTGTTCGAGCGTCATTTCAACCCTCGACCTCCCCCTGGGGCGGTCGGCGTTGGGGAACGGCAGCACACCGCCGGCCCTGAAATGGAGTGGCGGCCCGTCCGCGGCGACCTCTGCGTAGTAAT-CCAGCTCGCACCGGGAACCCGACGCGGCCACGCCGTAAAACACCCAACTTTCTGAACGTTGACCTCGGATCA-------------------------------------------------------------------------------------------------------TTTGAAATCTGGCCCCCAGGGTCCGAGTTGTAATTTGTAGAGGATGCTTTGGGCGAGGTGCCTTCCGAGTTCCCTGGAACGGGACGCCACAGAGGGTGAGAGCCCCGTATGGTCGGACACCGAGCCTCTGTAAAGCTCCTTCGACGAGTCGAGTAGTTTGGGAATGCTGCTCAAAATGGGAGGTATATGTCTTCTAAAGCTAAATATTGGCCAGAGACCGATAGCGCACAAGTAGAGTGATCGAAAGATGAAAAGCACTTTGAAAAGAGGGTTAAAAAGTACGTGAAATTGTTGAAAGGGAAGCGCCCATGACCAGACTTGGGCCCGGTGAATCATCCAGCGTTCTCGCCGGTGCACTTTGCCGGGCACAGGCCAGCATCAGTTTGGGGCGGGGGACAAAGGCTCTGGGAATGTGGCTCCCCCGGGAGTGTTATAGCCCACCGCGTAATACCCTGCGCCGGACTGAGGTACGCGCATTCGCAAGGATGCTGGCGTAATGGTCATCAGCGACCCGTCTTGAAACACGGACCAAGGAGTCGTCTTCGTATGCGAGTGTTCGGGTGTCAAACCCCTACGCGGAATGAAAGTGAACGCAGGTGAGAGCTTCGGCGCATCATCGACCGATCCTGATGTTCTCGGATGGATTTGAGTAAGAGCATACGGGGCCGGACCCGAAAGAAGGTGAACTATGCCTGTATAGGGTGAAGCCAGAGGAAACTCTGGTGGAGGCTCGCAGCGGTTCTGACGTGCGAATCGATCGTCAAATATGGGCATGGGGGCGAAAGACTAATCGAACCTTCTAGTAGCTGGTTTC------------------------------------------------------------------------------------------------------------------------------------------------------------------------------------------------------------------------------------------------------------------------------------------------------------------------------------------------------------------------------------------------------------------------------------------------------------------------------------CAGGATGTCTACAAGATCGGTGGTATCGGAACGGTGCCCGTCGGTCGTGTCGAGACTGGTATCATCAAGCCGGGTATGGTCGTCACCTTCGCCCCCGCTGGTGTCACCACTGAAGTCAAGTCCGTCGAGATGCACCACGAGCAGCTGCCCGAGGGTGTTCCCGGTGACAACGTCGGCTTCAACGTGAAGAACGTTTCCGTCAAGGAAATCCGTCGTGGTAACGTCGCTGGTGACTCCAAGAACGACCCCCCCAAGGGTGCCGCTTCTTTCAACGCCCAGGTCATTGTTATCAACCACCCTGGCCAGATTGGTAACGGTTACGCCCCCGTTCTCGACTGCCACACTGCCCACATTGCTTGCAAGTTCGCCGAGCTC-CTCGAGAAGATCGACCGCCGTACTGGTAAGTCGGTTGAGAACAACCCCAAGTTCATCAAGT--------------------------------------------------------------------------------------------------------------------------------------------------------------------------------------------------------------------------------------------------------AGCGACCCCGAGTTTGTCACAGCCATCAACACTCGCGATCCGAAACTCCGATTCAAGCGCGTCTGGGCCGTGTGCAAGAAGAAGCGCAAGTGTGAGAACGAGGACAGGCAAGATAAGAACAAGGATGAAGAGTTCGCTCCCGGCGCCAAGAACGTCGTTCTCGAAGGACACGGTGGATGCGGTAACATGCAGCCGCAAGTGAGACAAGCCGCGCTGCAGCTGAAGGCCGCTTTTGAGGTGACTTCGGAAGAGGGCCCCAAGAGGAAGGAGACTGTCAACATCAGCGCTGAGATGGCGCACGGTATTCTTCGCCGCATCTCTGAACGCGATTTGCACAACATTGGTCTCAACTCCGACTATGCCCGTCCCGAGTGGATGATTATTACTGTTCTACCTGTCCCCCCTCCTCCCGTGCGTCCTAGTATCTCCATGGATGGTACTGGTACCGGCATGAGAAATGAAGACGATCTGACCTACAAGCTTGGCGACATTATCCGCGCCAACGGTAATGTCAAGCAGGCTATTCGCGAAGGATCACCGCAGCACATTGCCCGTGATTTTGAGGAGTTGCTG------------------------------------------------------------------------------------------------------------------------------------------------------------------------------------------------TGGGGCGACCAGAAGAAAGCCATGAGCTCAACTGCTGGCGTGTCTCAGGTGTTGAATCGCTATACGTTTGCCTCGACGCTGTCCCATCTTCGACGTACCAATACACCCATCGGCAGAGATGGCAAACTGGCGAAACCCCGTCAACTTCACAATACTCATTGGGGTCTCGTCTGTCCTGCTGAGACACCCGAAGGCCAGGCTTGTGGACTTGTCAAAAACCTGTCTCTCATGTGCTACGTCAGCGTCGGTTCGCCCGCCGAGCCGCTCATTGACTTCATGATCAACCGGGGTATGGAAGTTATCGAAGAGTACGAACCACTCAGATACCCGCACGCTACTAAGATCTTTGTCAACGGAACATGGGTTGGCGTTCACCAGGATCCCAAGCACCTTGTGGATCAGGTATTTGAAACCCGTCGCAAATCATATCTGCAGTATGAGGTGTCCCTCATCAGAGAAATTCGTGATCAAGAATTCAAGATCTTCTCTGATGCGGGCCGAGTCATGCGGCCCGTTTTTACAGTACAGGAGAAAGATGACCCGGAGACTGGCCTTGAAAAGGGCCAGCTTGGCCTGACAAAGGATTTAGTCAACAAACTGGCGCAAGAACAGGC-TGACCCACCCGAGGAT-CCAGAAATGAAGATGGGCTGGGAGGGTCTGATCAAAGCTGGTGCGA-TTGAGTATCTAGATGCTGAAGAAGAGGAGACGTCCATGATTTGCATGACCCCGGAGGATCTAGAGCTGTACAGGCTCCAAAAAGCCGGCGTA-CCTGTCGAGGATGACTCG---GGC--GAGGAT-CCGAACAAG-CGTC-TGAAGACCAAAACCAACCCAACTACACACATGTATACTCACT-GCGAGATCCATCCAAGCATG--------------------------------------------------------------------
XX21081764      -------------------------------------------------------------------TCATGTGAACATACCCATCGTTGCTTCGGCGGACTCGCCCCGGCGCCCGGACGGCCTAGCGCCGCCCGCGGCCCGGATCCAGGCGGCCGCCGGAGGCC-CCGAAACTCTGTCT-TTATCAGCATCTTCTGAATCAGCCTCACGGCAAAACAAATGAATCAAAACTTTCAACAACGGATCTCTTGGTTCTGGCATCGATGAAGAACGCAGCGAAATGCGATAAGTAATGTGAATTGCAGAATTCAGTGAATCATCGAATCTTTGAACGCACATTGCGCCCGCCAGCATTCTGGCGGGCATGCCTGTTCGAGCGTCATTTCAACACTCGACCCCCCCCTGGGGAGGCCGGCGTTGGGGAACGGCAGCACACCGCCGCCCCCGAAATACAGTGGCGGTCCGTCCGCGGCGACCTCTGCGTAGTAAT-CCAGCTCGCACCGGAAGCTCGACGCGGCCACGCCGTAAAACACCCAAC--TCTGAATGTTGACCTCGGATCAGGTAGGAATACCCGCTGAACTTAAGCA---------------------------CCAACAGGGATTGCCCCAGTAMCGGCGAGTGAAGCGGCAACAGCTCAAATTTGAAATCTGGCCCCC-GGGTCCGAGTTGTAATTTGTAGAGGATGCTTTTGGCGAGGTGCCTTCCGAGTTCCCTGGAACGGGACGCCACAGAGGGTGAGAGCCCCGTCTGGTCGGACACCGAGCCTCTGTAAAGCTCCTTCGACGAGTCGAGTAGTTTGGGAATGCTGCTCAAAATGGGAGGTATATGTCTTCTAAAGCTAAATATTGGCCAGAGACCGATAGCGCACAAGTAGAGTGATCGAAAGATGAAAAGCACTTTGAAAAGAGGGTTAAACAGTACGTGAAATTGTTGAAAGGGAAGCGCCTATGACCAGACTTGGGCCCGGCGAATCATCCAGCGTTCTCGCTGGTGCACTTCGCCGGGCACAGGCCAGCATCAGTTTGGCGCGGGGGATAAAGGCTGTGGGAACGTGGCTCCCCCGGGAGTGTTATAGCCCACTGCGTAATACCCTGCGCCGGACTGAGGTACGCGCATT-GCAAGGATGCTGGCGTAATGGTCATCAGCGACCCGTCTTGAAACACGGACCAAGGAGTCGTCTTCGTATGCGAGTGTTCGGGTGTCAAACCCCTACGCGTAATGAAAGTGAACGCAGGTGAGAGCTTCGGCGCATCATCGACCGATCCTGATGTTCTCGGATGGATTTGAGTAAGAGCATACGGGGCCGGACCCGAAAGAAGGTGAACTATGCCTGTATAGGGTGAAGCCAGAGGAAACTCTGGTGGAGGCTCGCAGCGGTTCTGACGTGCGAATCGATCGTCAAATATGGGCATGGGGGCGAAAGACTAATCGAACCTTCTAGTACTGG---------------------------------------------------CGACTGCGCTAT-TCTCATCATTGCTGCCGGTACTGGTGAGTTCGAGGCTGGTATCTCCAAGGATGGCCAGACTCGCGAGCACGCTCTTCTCGCTTTCACCCTCGGCGTCAAGCAGCTCATTGTCGCCATCAACAAGATGGACACTGCTCAGTGGGCCGAAGCTCGTTACCAGGAAATTATCAAGGAGACCTCCAACTTCATCAAGAAGGTCGGCTACAACCCCAAGACTGTCGCCTTCGTCCCCATCTCCGGCTTCAACGGCGACAACATGCTTGCTGCCTCCTCCAACTGCCCCTGGTACAAGGGTTGGGAGAAGGAGACCAAGGCTGG---CAAGGCTACTGGCAAGACCCTCCTCGAGGCCATCGATGCTATCGAGCCCCCCAAGCGTCCTCTCGACAAGCCTCTCCGTCTTCCCCTTCAGGATGTCTACAAGATCGGTGGTATCGGAACGGTGCCCGTCGGTCGTGTTGAGACTGGTATCATCAAGCCCGGCATGGTCGTCACCTTCGCCCCCGCTGGTGTCACCACTGAAGTCAAGTCTGTCGAGATGCACCACGAGCAGCTGCCTGAGGGTGTTCCCGGCGACAACGTCGGCTTCAACGTGAAGAACGTTTCCGTCAAGGAAATCCGTCGCGGTAACGTTGCTGGTGACTCCAAGAACGACCCCCCCAAGGGCGCCGCTTCCTTCAATGCCCAGGTTATTGTCATCAACCACCCTGGTCAGATCGGTAACGGTTACGCCCCCGTTCTCGACTGCCACACTGCCCACATTGCTTGCAAGTTCTCCGAGCTC-CTCGAGAAGATCGACCGCCGTACTGGTAAGTCGGTTGAGAACAACCCCAAGTTCATCAAGTCTGGTGACTCCGCCATCGTCAAGATGGTTCCCTCCAAGCCCATGTGCGTTGAGGCTTTCACCGACTACC---------------------------------------------------------------TTTTGGAGATTGTCTGCCACAATTGCAGCAAAGTGTTGGCCGATGAAGTTGGTCTTACCTTCACTCCATGAAGCTTTT----GAGC-TTGCTGGACGCTAAC--GTGAACTCTCAGAGCGATCCCGAGTTTGTCGCAGCCGTCAACACCCGCGATCCGAAACTACGATTCAAACGCGTCTGGACAGTGTGCAAGAAGAAGCGCAAGTGTGAGAATGAGGACAGGCAAGAGAAAAACAAAGATGAAGAGTTTGCCCCAGATGCCAAGAGTGTTGTTCTTGAAGGTCATGGTGGATGCGGCAACATGCAGCCTCAGGTAAGACAAGCCGCGCTGCAGCTCAAGGCCGCTTTCGAGGTCACTACAGAAGATGGCCCCAAGAGGAGGGAGACCGTCAATATTAGCGCTGAAATGGCGCATGGTATTCTCCGCCGCATCTCTGAACGCGACCTACACAACATTGGTCTCAACTCGGACTATGCCCGTCCCGAGTGGATGATTATCACTGTTCTTCCCGTTCCCCCGCCTCCCGTGCGCCCTAGTATTTCCATGGATGGTACCGGCACCGGCATGAGAAATGAAGACGATTTGACATACAAGCTTGGCGACATCATTCGTGCCAACGGCAATGTCAAGCAGGCTATTCGCGAGGGATCACCACAACACATTGCACGTGATTTCGAAGAGCTGCTGCAG---------------------------------------------------------------------TCAGAGCTTGCCAACTACCTCAGGCGATGTGTTGAGGGTAACCGTCACTTTAATCTCGCTGTTGGTATCAAGCCTGGTACGCTCTCGAATGGTCTCAAATATTCGCTCGCCACTGGTAATTGGGGTGACCAGAAGAAAGCTATGAGCTCAACTGCAGGTGTATCCCAGGTTTTGAATCGCTACACATTCGCTTCAACGCTATCTCATCTTCGACGTACGAATACGCCCATTGGTAGAGATGGAAAACTTGCAAAACCTCGCCAGCTTCACAATACTCATTGGGGTCTTGTCTGCCCCGCTGAGACCCCTGAAGGCCAAGCTTGTGGTCTTGTCAAAAATCTGTCCCTCATGTGCTACGTCAGCGTTGGTTCGCCAGCCGAGCCGCTCATTGACTTCATGATCAACAGGGGTATGGAAGTTATCGAAGAGTACGAACCACTCAGATATCCACACGCTACCAAGATCTTCGTCAATGGAACCTGGGTTGGAGTTCACCAGGACCCCAAAAATCTTGTGGAACAGGTACTTGAGACCCGTCGCAAGTCCTACCTCCAATATGAGGTGTCTCTCATCAGAGAGATTCGTGATCAAGAATTTAAGATCTTCTCTGACGCCGGTCGAGTCATGCGGCCCGTTTTTACTGTACAAAAGGAGGACGATTCACAAATGGGGCTTTTAAAGGGTCAACTTGGTCTGACCAAGGATTTGGTCACCAAATTAGCCCAAGAGCAAGC-CGATCCACCAGATGAT-CCGGAAATGAAGCTGGGCTGGGAGGGTCTTATCAAAGCTGGCGCAA-TTGAGTACCTAGATGCTGAAGAAGAGGAGACATCAATGATTTGCATGACTCCGGAGGATCTGGAGCTCTATAGACTTCAGAAAGCCGGTACA-CCTGCCGAAGATGACTCC---AGC--GATGAT-CCGAACAAG-CGAC-TGAAGACCAAAACGAACCCTACCACTCACATGTACACGCATT-GTGAAATTCATCCGAGTATGA-TTTTAGGTATCTGTGCAAGCATTATTCCATTCCCAGACCACAACCAGGTAAGTTCA-TC-------
XY07011         -------------------------------GGAGGGACATTACAGAGTTTACAACTCCC-AAACCCCAATGTGAACATACCTCTTGTTGCTTCGGCGGACCCGCCCCGGCGTCCGGAAGGCCCCACGCCCTCCGCGGCCCGGGCCCAGGCGGCCGCCGGAGACCACCAAAACT-ATTGTATTATCAGTTTCTTCTGAATCCGCCGCAAGGCAAAACAAATGAATCAAAACTTTCAACAACGGATCTCTTGGTTCTGGCATCGATGAAGAACGCAGCGAAATGCGATAAGTAATGTGAATTGCAGAATTCAGTGAATCATCGAATCTTTGAACGCACATTGCGCCCGCCAGCATTCTGGCGGGCATGCCTGTTCGAGCGTCATTTCAACCCTCGAGCTCCCTTTGGGGAGCCCGGCGTTGGGGACCGGCAGCTTACCGCCGGCCCCGAAATGGAGTGGCGGCCCGTCCGCGGCGACCTCTGCGTAGTAACTACACCTCGCACCGGAACCCCGACGTGGCCACGCCGTAAAACACCCAACTTT-TGAACGTTGACCTCGGATCAGGTAGGAATACCCGCTGAACTTAACATTATCAAAA-------TGACGGGAGCAGACAACAGGGATTGCCCCAGTAACGGCGAGTGAAGCGGCAACAGCTCAAATTTGAAATCTGGCCCCC-GGGTCCGAGTTGTAATTTGCAGAGGATGCTTTGGGCGAGGTGACTTCCGAGTTCCCTGGAACGGGACGCCACAGAGGGTGAGAGCCCCGTATGGTCGTGCACCGAGCCCGTGTAAAGCTCCTTCGACGAGTCGAGTAGTTTGGGAATGCTGCTCAAAATGGGAGGTATATGTCTTCTAAAGCTAAATATTGGCCAGAGACCGATAGCGCACAAGTAGAGTGATCGAAAGATGAAAAGCACTTTGAAAAGAGGGTTAAAAAGTACGTGAAATTGTTGAAAGGGAAGCGCCTATGACCAGACTTGCGCCCGGTGAATCATCCAGCGTTCTCGCTGGTGCACTTTGCCGGGCACAGGCCAGCATCAGTTTGGCGCGGGGGACAAAGGCTTCGGGAATGTGGCTCCCTCGGGAGTGTTATAGCCCGCTGCGTAATACCCTGCGCCGGACTGAGGTACGCGCATC-GCAAGGATGCTGGCGTAATGGTCATCAGCGACCCGTCTTGAAACACGGACCAAGGAGTCGTCTTCGTATGCGAGTGTTCGGGTGTCAAACCCCTACGCGGAATGAAAGTGAACGCAGGTGAGAGCTTCGGCGCATCATCGACCGATCCTGATGTTCTCGGATGGATTTGAGTAAGAGCATACGGGGCCGGACCCGAAAGAAGGTGAACTATGCCTGTATAGGGTGAAGCCAGAGGAAACTCTGGTGGAGGCTCGCAGCGGTTCTGACGTGCGAATCGATCGTCAAATATGGGCATGGGGGCGAAAGACTAATCGAACCTTCTAGTAGCTGGTTTCCGCGAGTTAC------------TAAGGATACTGGTACT--CCAGGACGATTGCGCTAT-TCTCATCATTGCCGCCGGTACTGGTGAGTTCGAGGCTGGTATCTCCAAGGATGGCCAGACCCGTGAGCACGCTCTGCTCGCCTACACCCTCGGTGTCAAGCAGCTCATCGTTGCCATCAACAAGATGGACACCGCCAAGTGGGCTGAGGACCGTTACAACGAAATCATCAAGGAGACCTCCTCCTTCATCAAGAAGGTCGGCTACAACCCCAAGACTGTTGCCTTTGTCCCCATCTCCGGCTTCAACGGTGACAACATGCTGTCCCCCTCCACCAACTGCCCCTGGTACAAGGGCTGGGAGAAGGAGACCAAGGCTGG---CAAGTCCACCGGCAAGACCCTTCTCGAGGCCATTGACTCCATCGAGCCCCCTACCCGTCCCACCGACAAGCCCCTCCGTCTTCCCCTCCAGGATGTCTACAAGATTGGTGGTATCGGAACGGTGCCCGTCGGCCGTGTCGAGACCGGTATCATCAAGCCCGGCATGGTCGTCACCTTTGCTCCCGCCAACGTCACCACTGAAGTCAAGTCCGTCGAGATGCACCACGAGCAGCTGCCCCAGGGTGTTCCCGGCGACAACGTCGGCTTCAACGTGAAGAACGTCTCCGTCAAGGATATCCGCCGTGGTAACGTTGCCGGTGACTCCAAGAACGACCCCCCCATGGGTGCCGCTTCCTTCAAGGCCCA-GTCATTGTCATCAACCACCCTGGCCAGATTGGCAACGGTTACGCCCCCGTTCTTGACTGCCACACCGCCCACATTGCCTGCAAGTTCGACACACTCGATGGAGAAGATCGACCGCCGTACCGGTAAGTC-ACTGAGACCAACCCCAAGTTCATCAAGTCTGGTGATGTCGCCATTGTCAGA--TGGTCCCTCCAAGCCCATGTGCGTCGAGCGCTTCACCGACTACCCCCTCT---GGCGTTTCGCCGT-CGTGACATGCGTCAAACTGTG???????????????????????????????????????????????????????????????????????????????????????????????????????????????????????????????????????????????????????????????????????????????????????????????????????????????????????????????????????????????????????????????????????????????????????????????????????????????????????????????????????????????????????????????????????????????????????????????????????????????????????????????????????????????????????????????????????????????????????????????????????????????????????????????????????????????????????????????????????????????????????????????????????????????????????????????????????????????????????????????????????????????????????????????????????????????????????????????????????????????????????????????????????????????????????????????????????????????????????????????????????????????????????????????????????????????????????????????????????????????????????????????????????????????????????????????????????????????????????????????????????????????????????????????????????????????????????????????????????????????????????????????????????????????????????????????????????????????????????????????????????????????????????????????????????????????????????????????????????????????????????????????????????????????????????????????????????????????????????????????????????????????????????????????????????????????????????????????????????????????????????????????????????????????????????????????????????????????????????????????????????????????????????????????????????????????????????????????????????????????????????????????????????????????????????????????????????????????????????????????????????????????????????????????????????????????????????????????????????????????????????????????????????????????????????????????????????????????????????????????????????????????????????????????????????????????????????????????????????????????????????????
XY07012         -------------------------------GGAGGGACATTACAGAGTTTACAACTCCC-AAACCCCAATGTGAACATACCTCTTGTTGCTTCGGCGGACCCGCCCCGGCGTCCGGAAGGCCCCACGCCCTCCGCGGCCCGGGCCCAGGCGGCCGCCGGAGACCACCAAAACT-ATTGTATTATCAGTTTCTTCTGAATCCGCCGCAAGGCAAAACAAATGAATCAAAACTTTCAACAACGGATCTCTTGGTTCTGGCATCGATGAAGAACGCAGCGAAATGCGATAAGTAATGTGAATTGCAGAATTCAGTGAATCATCGAATCTTTGAACGCACATTGCGCCCGCCAGCATTCTGGCGGGCATGCCTGTTCGAGCGTCATTTCAACCCTCGAGCTCCCTTTGGGGAGCCCGGCGTTGGGGACCGGCAGCTTACCGCCGGCCCCGAAATGGAGTGGCGGCCCGTCCGCGGCGACCTCTGCGTAGTAACTACACCTCGCACCGGAACCCCGACGTGGCCACGCCGTAAAACACCCAACTTT-TGAACGTTGACCTCGGATCAGGTAGGAATACCCGCTGAACTTAACATTATCAAAA---------TTGGGTAGGAGCAACAGGGATTGCCCCAGTAACGGCGAGTGAAGCGGCAACAGCTCAAATTTGAAATCTGGTCCCCAGGGCCCGAATTGTAATTTGTAGAGGATGCTTTTGGCGAGGCGCCTTCCGAGTTCCCTGGAACGGGACGCCATAGAGGGTGAGAGCCCCGTCTGGTCGGATGCCTAGCCTCTGTAAAGCTCCTTCGACGAGTCGAGTAGTTTGGGAATGCTGCTCAAAATGGGAGGTATATGTCTTCTAAAGCTAAATATTGGCCAGAGACCGATAGCGCACAAGTAGAGTGATCGAAAGATGAAAAGCACTTTGAAAAGAGGGTTAAAAAGTACGTGAAATTGTTGAAAGGGAAGCGCCTATGACCAGACTTGGGCCCGGTGAATCATCCAGCGTTCTCGCTGGTGCACTTTGCCGGGCACAGGCCAGCATCAGTTTGGCGCGGGGGATAAAGGCTTTGGGAATGTGGCTCCCTCGGGAGTGTTATAGCCCATTGCGCAATACCCTGCGCCGGACTGAGGTACGCGCATT-GCAAGGATGCTGGCGTAATGGTCATCAGCGACCCGTCTTGAAACACGGACCAAGGAGTCGTCTTCGTATGCGAGTGTTCGGGTGTCAAACCCCTACGCGTAATGAAAGTGAACGCAGGTGAGAGCTTCGGCGCATCATCGACCGATCCTGATGTTCTCGGATGGATTTGAGTAAGAGCATACGGGGCCGGACCCG-AAGAAGGTGAACTATGCCTGTATAGGGTGAAGCCAGAGGAAACTCTGGTGGAGGCTCGCAGCGGTTCTGACGTGCGAATCGATCGTCAAATATGGGCATGGGGGCGAAAGACTAATCGAACCTTCTAGTAGCTGGTTTCCGCGA-------------AGGGCCAGGATACTGGTACTT-CCAGGCCGATTGCGCTAT-TCTCATCATTGCCGCCGGTACTGGTGAGTTCGAGGCTGGTATCTCCAAGGATGGCCAGACCCGTGAGCACGCTCTGCTCGCCTACACCCTCGGTGTCAAGCAGCTCATCGTTGCCATCAACAAGATGGACACCGCCAAGTGGGCTGAGGACCGTTACAACGAAATCATCAAGGAGACCTCCTCCTTCATCAAGAAGGTCGGCTACAACCCCAAGACTGTTGCCTTTGTCCCCATCTCCGGCTTCAACGGTGACAACATGCTGTCCCCCTCCACCAACTGCCCCTGGTACAAGGGCTGGGAGAAGGAGACCAAGGCTGG---CAAGTCCACCGGCAAGACCCTTCTCGAGGCCATTGACTCCATCGAGCCCCCTACCCGTCCCACCGACAAGCCCCTCCGTCTTCCCCTCCAGGATGTCTACAAGATTGGTGGTATCGGAACGGTGCCCGTCGGCCGTGTCGAGACCGGTATCATCAAGCCCGGCATGGTCGTCACCTTTGCTCCCGCCAACGTCACCACTGAAGTCAAGTCCGTCGAGATGCACCACGAGCAGCTGCCCCAGGGTGTTCCCGGCGACAACGTCGGCTTCAACGTGAAGAACGTCTCCGTCAAGGATATCCGCCGTGGTAACGTTGCCGGTGACTCCAAGAACGACCCCCCCATGGGTGCCGCTTCCTTCAAGGCCCAGGTCATTGTCATCAACCACCCTGGCCAGATTGGCAACGGTTACGCCCCCGTTCTTGACTGCCACACCGCCCACATTGCCTGCAAGTTCGACACCCTC-GAGGAGAAGATCGACCGCCGTACCGGTAAGGCCACCGAGACCAACCCCAAGTTCATCAAGTCTGGTGATGCCGCCATTGTCAAGATGGTTCCCTCCAAGCCCATGTGCGTCGAGCCCTTCACCGACTACCCCCCTCTGGGCCGTTTCGCCGTCCGTGACATGCGTCAAACCGTG???????????????????????????????????????????????????????????????????????????????????????????????????????????????????????????????????????????????????????????????????????????????????????????????????????????????????????????????????????????????????????????????????????????????????????????????????????????????????????????????????????????????????????????????????????????????????????????????????????????????????????????????????????????????????????????????????????????????????????????????????????????????????????????????????????????????????????????????????????????????????????????????????????????????????????????????????????????????????????????????????????????????????????????????????????????????????????????????????????????????????????????????????????????????????????????????????????????????????????????????????????????????????????????????????????????????????????????????????????????????????????????????????????????????????????????????????????????????????????????????????????????????????????????????????????????????????????????????????????????????????????????????????????????????????????????????????????????????????????????????????????????????????????????????????????????????????????????????????????????????????????????????????????????????????????????????????????????????????????????????????????????????????????????????????????????????????????????????????????????????????????????????????????????????????????????????????????????????????????????????????????????????????????????????????????????????????????????????????????????????????????????????????????????????????????????????????????????????????????????????????????????????????????????????????????????????????????????????????????????????????????????????????????????????????????????????????????????????????????????????????????????????????????????????????????????????????????????????????????????????????????????
YFCC_1708939    TCGTAACAAGGTCTCCGTTGGTGAACCAGCGGAGGGATCATTACCGAGTTTACAACTCCC-CAACCCTTCTGTGAACATACCTACTGTTGCTTCGGCGGACTCGCCCCGGCGTCCGGACGGCCTCGCGCCGCCCGCGGCCCGGACCCAGGCGGCCGCCGGAGACC-CCCCAACTCTGTTT-CCATCAGCATCTTCTGAATCCGCCGCGAGGCAAAACAAACGAATCAAAACTTCCAACAACGGATCTCTTGGTTCTGGCATCGATGAAGAACGCAGCGAAATGCGATAAGTAATGTGAATTGCAGAATTCAGTGAACCATCGAATCTTTGAACGCACATTGCGCCCGCCAGCATTCTGGCGGGCATGCCTGTTCGAGCGTCATTTCAACCCTCGACCTCCCCCTGGGGCGGTCGGCGTTGGGGAACGGCAGCACACCGCCGGCCCTGAAATGGAGTGGCGGCCCGTCCGCGGCGACCTCTGCGTAGTAAT-CCAGCTCGCACCGGGAACCCGACGCGGCCACGCCGTAAAACACCCAACTTTCTGAACGTTGACCTCGGATCAGGTAGGACTACCCGCTGAACTTAAGCATATCAA---TAAGCGGAGGAAAAGAAACCAACAGGGATTGCCCCAGTAACGGCGAGTGAAGCGGCAACAGCTCAAATTTGAAATCTGGCCCCCAGGGTCCGAGTTGTAATTTGTAGAGGATGCTTTGGGCGAGGTGCCTTCCGAGTTCCCTGGAACGGGACGCCACAGAGGGTGAGAGCCCCGTCTGGTCGGACACCGAGCCTCTGTAAAGCTCCTTCGACGAGTCGAGTAGTTTGGGAATGCTGCTCAAAATGGGAGGTATATGTCTTCTAAAGCTAAATATTGGCCAGAGACCGATAGCGCACAAGTAGAGTGATCGAAAGATGAAAAGCACTTTGAAAAGAGGGTTAAAAAGTACGTGAAATTGTTGAAAGGGAAGCGCCCATGACCAGACTTGGGCCCGGTGAATCATCCAGCGTTCTCGCCGGTGCACTTTGCCGGGCACAGGCCAGCATCAGTTCGGGGCGGGGGACAAAGGCTCTGGGAATGTGGCTCCCCCGGGAGTGTTATAGCCCACCGCGTAATACCCTGCGCCGGACTGAGGTACGCGCATTCGCAAGGATGCTGGCGTAATGGTCATCAGCGACCCGTCTTGAAACACGGACCAAGGAGTCGTCTTCGTATGCGAGTGTTCGGGTGTCAAACCCCTACGCGGAATGAAAGTGAACGCAGGTGAGAGCTTCGGCGCATCATCGACCGATCCTGATGTTCTCGGATGGATTTGAGTAAGAGCATACGGGGCCGGACCCGAAAGAAGGTGAACTATGCCTGTATAGGGTGAAGCCAGAGGAAACTCTGGTGGAGGCTCGCAGCGGTTCTGACGTGCGAATCGATCGTCAAATATGGGCATGGGGGCGAAAGACTAATCGAACCTTCTAGTAGCTGGTTT---------------ATCAAGAACATGATTACTGGTACTTCCCAGGCCGATTGCGCTAT-TCTCATCATTGCTGCCGGTACTGGTGAGTTCGAGGCTGGTATCTCCAAGGATGGCCAGACCCGTGAGCACGCTCTCCTCGCTTTCACCCTTGGTGTCAAGCAGCTCATTGTCGCCATCAACAAGATGGACACTGCTCAGTGGGCCGAGGCTCGTTACCAGGAAATTATCAAGGAGACCTCCAACTTCATCAAGAAGGTCGGCTACAACCCCAAGACTGTTGCCTTCGTTCCCATCTCCGGCTTCAACGGCGACAACATGCTTGCTGCCTCCACCAACTGCCCCTGGTACAAGGGTTGGGAGAAGGAGACCAAGGCTGG---CAAGTCCACTGGCAAGACCCTCCTCGAGGCCATCGACGCCATTGAGCCCCCCAAGCGTCCCCTCGACAAGCCTCTCCGTCTTCCCCTTCAGGATGTCTACAAGATCGGTGGTATCGGAACGGTGCCCGTCGGTCGTGTCGAGACTGGTATCATCAAGCCGGGTATGGTCGTCACCTTCGCCCCTGCTGGTGTCACCACTGAAGTCAAGTCCGTCGAGATGCACCACGAGCAGCTGCCCGAGGGTGTTCCCGGTGACAACGTCGGCTTCAACGTGAAGAACGTTTCCGTCAAGGAAATCCGTCGTGGTAACGTCGCTGGTGACTCCAAGAACGACCCCCCCAAGGGCGCCGCTTCTTTCAACGCCCAGGTCATTGTTATCAACCACCCTGGCCAGATTGGTAACGGTTACGCTCCCGTTCTCGACTGCCACACTGCCCACATTGCTTGCAAGTTCGCCGAGCTC-CTCGAGAAGATCGACCGCCGTACTGGTAAGTCGGTTGAGAACAACCCCAAGTTCATCAAGTCTGGTGACTCCGCCATCGTCAAGATGGTTCCCTCCAAGCCCATGTGCGTTGAGGCTTTCACCGACTACCCTCCTCTGGGCCGTTTCGCCGTCCGTGACATGCGTCA-------ATCAAGAAAGTGAAAAAGGTTTTGGAGATTGTCTGCCACAATTGCAGCAAAGTGTTGGCCGATGAAGTTGGTCTTCCCTTTACTCCATGAAGCCCTT----GAGC-TTGCTGGATGCTAAC--GTGAATTCTCAGAGCGACCCCGAGTTTGTCACAGCCATCAACACTCGCGATCCGAAACTCCGATTCAAGCGCGTCTGGGCCGTGTGCAAGAAGAAGCGCAAGTGTGAGAACGAGGACAGGCAAGACAAGAACAAGGATGAAGAGTTCGCTCCCGGCGCCAAGAACGTCGTTCTCGAAGGACACGGTGGATGCGGTAACATGCAGCCGCAAGTTAGACAAGCCGCGCTGCAGCTGAAGGCCGCTTTTGAGGTGACTTCGGAAGAGGGCCCCAAGAGGAAGGAGACTGTCAACATCAGCGCTGAGATGGCGCACGGTATTCTTCGCCGCATCTCTGAACGCGATTTGCACAACATTGGTCTCAACTCCGACTATGCCCGTCCCGAGTGGATGATTATTACTGTTCTGCCTGTCCCCCCTCCTCCCGTGCGTCCTAGTATCTCCATGGATGGCACTGGTACCGGCATGAGAAATGAAGACGATTTGACCTACAAGCTTGGCGACATTATCCGCGCCAACGGTAATGTCAAGCAGGCCATTCGCGAAGGATCACCGCAGCACATTGCCCGTGATTTCGAGGAGTTGCTGCAGTATCATGTTGCTACCTACATGGA-----------------------------------------------------------------------------------------------------TGGCTGTTGGTATCAAGCCTGGTACGCTTTCAAATGGTCTCAAGTACTCGCTTGCCACTGGTAACTGGGGCGACCAGAAGAAAGCCATGAGCTCGACTGCTGGTGTGTCTCAGGTGTTGAATCGCTATACGTTTGCCTCGACGCTGTCCCATCTTCGACGTACCAATACGCCCATCGGCAGAGATGGCAAACTGGCGAAACCCCGTCAACTTCACAATACTCATTGGGGTCTCGTCTGTCCTGCTGAGACACCCGAAGGCCAGGCTTGTGGACTTGTCAAAAACCTGTCTCTCATGTGCTACGTCAGCGTAGGTTCGCCTGCCGAGCCGCTCATTGACTTCATGATCAACCGGGGTATGGAAGTTATCGAAGAGTACGAACCACTCAGATACCCGCACGCTACCAAGATCTTTGTCAACGGGACATGGGTTGGCGTTCACCAGGACCCCAAGCACCTTGTGGATCAGGTATTTGAAACCCGTCGCAAATCATATCTGCAGTATGAGGTGTCCCTCATCAGAGAAATTCGTGATCAAGAATTCAAGATCTTCTCTGATGCGGGCCGCGTCATGCGGCCCGTTTTTACAGTACAGGAGAAAGATGACCCGGAGACTGGCCTTGAAAAGGGCCAGCTTGGCCTGACAAAGGATTTAGTCAACAAACTGGCGCAAGAACAGGC-TGACCCACCCGAGGAT-CCAGAAATGAAGATGGGCTGGGAGGGTCTGATCAAAGCTGGCGCGA-TTGAGTATCTAGATGCTGAAGAAGAGGAGACGTCCATGATTTGCATGACCCCGGAGGATCTAGAGCTGTACAGGCTCCAAAAAGCCGGCGTA-CCTGTCGAGGATGACTCG---GGC--GAGGAT-CCGAACAAG-CGTC-TGAAGACCAAAACCAACCCAACTACACACATGTATACTCACT-GCGAGATCCATCCAAGTATGA-TTTTGGGTATTTGTGCAAGCATCATTCC--------------------------------------
YFCC_1710936    TCGTAACAAGGTCTCCGTTGGTGAACCAGCGGAGGGATCATTACCGAGTTTACAACTCCC--AACCCTCCTGTGAACATACCTACCGTTGCTTCGGCGGACTCGCCCCGGCGTCCGGGCGGCCTCGCGCCGCCCGCGGCCCGGACCCAGGCGGCCGCCGGAGACC-CCCCAACTCTGTTT-CCATCAGCATCTTCTGAATCTGCCGCGAGGC-AAACAAACAAATTAAAACTTTCAACAACGGATCTCTTGGCTCTGGCATCGATGAAGAACGCAGCGAAATGCGATAAGTAATGTGAATTGCAGAATTCAGTGAACCATCGAATCTTTGAACGCACATTGCGCCCGCCAGCATTCTGGCGGGCATGCCTGTTCGAGCGTCATTACAACCCTCGACCTCCCCCCGGGGCGGTCGGCGTTGGGGAACGGCAGCACACCGCCGGCCCTGAAATGGAGTGGCGGCCCGTCCGCGGCGACCTCTGCGTAGTAAT-CCAGCTCGCACCGGGAACCCGACGCGGCCACGCCGTAAAACACCCAACCTTCTGAACGTTGACCTCGGATCAGGAAGGACTACCCGCTGAACTTAAGCATATCAA---TAAGCGGAGGAAAAGAAACCAACAGGGATTGCCCCAGTAACGGCGAGTGAAGCGGCAACAGCTCAAATTTGAAATCTGGCCCCCAGGGTCCGAGTTGTAATTTGTAGAGGATGCTTTGGGCGAGGTGCCTTCCGAGTTCCCTGGAACGGGACGCCACAGAGGGTGAGAGCCCCGTATGGTCGGACACCGAGCCTCTGTAAAGCTCCTTCGACGAGTCGAGTAGTTTGGGAATGCTGCTCAAAATGGGAGGTATATGTCTTCTAAAGCTAAATACTGGCCAGAGACCGATAGCGCACAAGTAGAGTGATCGAAAGATGAAAAGCACTTTGAAAAGAGGGTTAAAAAGTACGTGAAATTGTTGAAAGGGAAGCGCCCATGACCAGACTTGGGCCCGGTGAATCATCCGGCGTTCTCGCCGGTGCACTTTGCCGGGCACAGGCCAGCATCAGTTTGGGGCGGGGGACAAAGGCTCTGGGAATGTGGCTCCCTCGGGAGTGTTATAGCCCACCGCGTAATACCCTGCGCCGGACTGAGGTACGCGCATTCGCAAGGATGCTGGCGTAATGGTCATCAGCGACCCGTCTTGAAACACGGACCAAGGAGTCGTCTTCGTATGCGAGTGTTCGGGTGTCAAACCCCTACGCGGAATGAAAGTGAACGCAGGTGAGAGCTTCGGCGCATCATCGACCGATCCTGATGTCTTCGGATGGATTTGAGTAAGAGCATACGGGGCCGGACCCGAAAGAAGGTGAACTATGCCTGTATAGGGTGAAGCCAGAGGAAACTCTGGTGGAGGCTCGCAGCGGTTCTGACGTGCGAATCGATCGTCAAATATGGGCATGGGGGCGAAAGACTAATCGAACCTTCTAGTAGCTGGTTT---------------ATCAAGAACATGATTACTGGTACTTCCCAGGCCGATTGCGCTAT-TCTCATCATTGCTGCCGGTACTGGTGAGTTCGAGGCTGGTATCTCCAAGGATGGCCAGACCCGTGAGCACGCTCTCCTCGCTTTCACCCTTGGTGTCAAGCAGCTCATTGTCGCCATCAACAAGATGGACACTGCTCAGTGGGCCGAGGCTCGTTACCAGGAAATTATCAAGGAGACCTCCAACTTCATCAAGAAGGTCGGCTACAACCCCAAGACTGTTGCCTTCGTTCCCATCTCCGGCTTCAACGGCGACAACATGCTTACTGCCTCCACCAACTGCCCCTGGTACAAGGGTTGGGAGAAGGAGACCAAGGCTGG---CAAGTCCACTGGCAAGACCCTCCTCGAGGCTATCGACGCCATCGAGCCCCCCAAGCGTCCCCTCGACAAGCCTCTCCGTCTTCCCCTTCAGGATGTCTACAAGATCGGTGGTATCGGAACGGTGCCCGTCGGTCGTGTCGAGACTGGTATCATCAAGCCCGGTATGGTCGTCACCTTCGCCCCCGCTGGTGTCACCACTGAAGTCAAGTCCGTCGAGATGCACCACGAGCAGCTGCCTGAGGGTGTTCCCGGTGACAACGTCGGCTTCAACGTGAAGAACGTTTCCGTCAAGGAAATCCGTCGTGGTAACGTCGCTGGTGACTCCAAGAACGACCCCCCCAAGGGCTCCGCCTCTTTCAACGCCCAGGTCATTGTCATCAACCACCCTGGCCAGATTGGTAACGGTTACGCCCCCGTTCTCGACTGCCACACTGCCCACATTGCTTGCAAGTTCGCCGAGCTC-CTCGAGAAGATCGACCGCCGTACTGGTAAGTCGGTTGAGAACAACCCCAAGTTCATCAAGTCTGGTGACTCCGCCATCGTCAAGATGGTTCCCTCCAAGCCCATGTGCGTCGAGGCTTTCACCGACTACCCTCCTCTGGGCCGTTTCGCCGTCCGTGACATGCGTCA--------------------------TTTTGGAGATTGTCTGCCACAATTGCAGCAAAGTGTTGGCCGATGAAGTTGGTCTTCCCTTTACTCCATGAAGCCCTT----GAGC-TTGCTGGATGCTAAC--GTGAATTCCCAGAGCGACCCCGAGTTTGTCACAGCCATCAACACTCGCGATCCGAAACTCCGATTCAAGCGCGTCTGGGCCGTGTGCAAGAAGAAGCGCAAGTGTGAGAACGAGGACAGGCAAGACAAGAACAAGGATGAAGAGTTCGCTCCCGGCGCCAAGAACGTCGTTCTCGAAGGACACGGCGGATGCGGTAACATGCAGCCGCAAGTGAGACAAGCCGCGCTGCAGCTGAAGGCCGCTTTTGAGGTGACTTCGGAAGAGGGCCCCAAGAGGAAGGAGACTGTCAACATCAGCGCCGAGATGGCGCACGGTATTCTTCGCCGCATCTCTGAACGCGATTTGCACAACATTGGTCTCAACTCCGACTATGCCCGTCCCGAGTGGATGATTATTACTGTTCTGCCTGTCCCCCCTCCTCCTGTGCGTCCTAGTATTTCCATGGATGGTACTGGTACCGGCATGAGAAATGAAGACGATTTGACTTACAAGCTTGGCGACATTATCCGCGCCAACGGCAATGTCAAGCAGGCCATTCGCGAAGGATCACCGCAGCACATTGCCCGTGATTTCGAGGAGTTGCTGCAGTATCATGTTGCTACCTATATGGA--------------AGCTGTTCCGTGGTATTATGCGTCGAATGCATTCAGAGCTTGCCAACTACCTCAGACGTTGTGTTGAGGGCAACCGCCACTTCAACCTGGCTGTTGGTATCAAGCCCGGTACGCTTTCAAATGGTCTCAAGTACTCGCTTGCCACTGGTAACTGGGGCGACCAGAAGAAAGCCATGAGCTCAACTGCTGGCGTGTCTCAGGTGTTGAATCGCTATACGTTTGCCTCGACGCTGTCCCATCTTCGACGTACCAATACACCCATCGGCAGAGATGGCAAACTGGCGAAACCCCGTCAACTTCACAATACTCATTGGGGTCTCGTCTGTCCTGCTGAGACACCCGAAGGCCAGGCTTGTGGACTTGTCAAAAACCTGTCTCTCATGTGCTACGTCAGCGTCGGTTCGCCCGCCGAGCCGCTCATTGACTTCATGATCAACAGGGGTATGGAAGTTATCGAAGAGTACGAACCACTCAGATACCCGCACGCTACTAAGATCTTTGTCAACGGAACATGGGTTGGCGTTCACCAGGATCCCAAGCACCTTGTGGATCAGGTATTTGAAACCCGTCGCAAATCATATCTGCAGTATGAGGTGTCCCTCATCAGAGAAATTCGTGATCAAGAATTCAAGATCTTCTCTGATGCGGGCCGAGTCATGCGGCCCGTTTTTACAGTACAGGAGAAAGATGACCCGGAGACTGGCCTTGAAAAGGGCCAGCTTGGCCTGACAAAGGATTTAGTCAACAAACTGGCGCAAGAACAGGC-TGACCCACCCGAGGAT-CCAGAAATGAAGATGGGCTGGGAGGGTCTGATCAAAGCTGGTGCGA-TTGAGTATCTAGATGCTGAAGAGGAGGAGACGTCCATGATTTGCATGACCCCGGAGGATCTAGAGCTGTACAGGCTCCAAAAAGCCGGTGTA-CCTGTCGAGGATGACTCG---GGC--GAGGAT-CCGAACAAG-CGTC-TGAAGACCAAAACCAACCCAACTACACACATGTATACTCACT-GCGAGATCCATCCGAGTATGA-TTTTGGGCATTTGTGCAAGTATCATTCCATTCCCGGATCACAACCAAGTAAGCCTC-TCAATCTTT
YFCC_1808940    TCGTAACAAGGTCTCCGTTGGTGAACCAGCGGAGGGATCATTACCGAGTTTACAACTCCC-CAACCCTTCTGTGAACATACCTACTGTTGCTTCGGCGGACTCGCCCCGGCGTCCGGACGGCCTCGCGCCGCCCGCGGCCCGGACCCAGGCGGCCGCCGGAGACC-CCCCAACTCTGTTT-CCATCAGCATCTTCTGAATCCGCCGCGAGGCAAAACAAACGAATCAAAACTTCCAACAACGGATCTCTTGGTTCTGGCATCGATGAAGAACGCAGCGAAATGCGATAAGTAATGTGAATTGCAGAATTCAGTGAACCATCGAATCTTTGAACGCACATTGCGCCCGCCAGCATTCTGGCGGGCATGCCTGTTCGAGCGTCATTTCAACCCTCGACCTCCCCCTGGGGCGGTCGGCGTTGGGGAACGGCAGCACACCGCCGGCCCTGAAATGGAGTGGCGGCCCGTCCGCGGCGACCTCTGCGTAGTAAT-CCAGCTCGCACCGGGAACCCGACGCGGCCACGCCGTAAAACACCCAACTTTCTGAACGTTGACCTCGGATCAGGTAGGACTACCCGCTGAACTTAAGCATATCAA---TAAGCGGAGGAAAAGAAACCAACAGGGATTGCCCCAGTAACGGCGAGTGAAGCGGCAACAGCTCAAATTTGAAATCTGGCCCCCAGGGTCCGAGTTGTAATTTGTAGAGGATGCTTTGGGCGAGGTGCCTTCCGAGTTCCCTGGAACGGGACGCCACAGAGGGTGAGAGCCCCGTCTGGTCGGACACCGAGCCTCTGTAAAGCTCCTTCGACGAGTCGAGTAGTTTGGGAATGCTGCTCAAAATGGGAGGTATATGTCTTCTAAAGCTAAATATTGGCCAGAGACCGATAGCGCACAAGTAGAGTGATCGAAAGATGAAAAGCACTTTGAAAAGAGGGTTAAAAAGTACGTGAAATTGTTGAAAGGGAAGCGCCCATGACCAGACTTGGGCCCGGTGAATCATCCAGCGTTCTCGCCGGTGCACTTTGCCGGGCACAGGCCAGCATCAGTTCGGGGCGGGGGACAAAGGCTCTGGGAATGTGGCTCCCCCGGGAGTGTTATAGCCCACCGCGTAATACCCTGCGCCGGACTGAGGTACGCGCATTCGCAAGGATGCTGGCGTAATGGTCATCAGCGACCCGTCTTGAAACACGGACCAAGGAGTCGTCTTCGTATGCGAGTGTTCGGGTGTCAAACCCCTACGCGGAATGAAAGTGAACGCAGGTGAGAGCTTCGGCGCATCATCGACCGATCCTGATGTTCTCGGATGGATTTGAGTAAGAGCATACGGGGCCGGACCCGAAAGAAGGTGAACTATGCCTGTATAGGGTGAAGCCAGAGGAAACTCTGGTGGAGGCTCGCAGCGGTTCTGACGTGCGAATCGATCGTCAAATATGGGCATGGGGGCGAAAGACTAATCGAACCTTCTAGTAGCTGGTTT---------------ATCAAGAACATGATTACTGGTACTTCCCAGGCCGATTGCGCTAT-TCTCATCATTGCTGCCGGTACTGGTGAGTTCGAGGCTGGTATCTCCAAGGATGGCCAGACCCGTGAGCACGCTCTCCTCGCTTTCACCCTTGGTGTCAAGCAGCTCATTGTCGCCATCAACAAGATGGACACTGCTCAGTGGGCCGAGGCTCGTTACCAGGAAATTATCAAGGAGACCTCCAACTTCATCAAGAAGGTCGGCTACAACCCCAAGACTGTTGCCTTCGTTCCCATCTCCGGCTTCAACGGCGACAACATGCTTGCTGCCTCCACCAACTGCCCCTGGTACAAGGGTTGGGAGAAGGAGACCAAGGCTGG---CAAGTCCACTGGCAAGACCCTCCTCGAGGCCATCGACGCCATTGAGCCCCCCAAGCGTCCCCTCGACAAGCCTCTCCGTCTTCCCCTTCAGGATGTCTACAAGATCGGTGGTATCGGAACGGTGCCCGTCGGTCGTGTCGAGACTGGTATCATCAAGCCGGGTATGGTCGTCACCTTCGCCCCCGCTGGTGTCACCACTGAAGTCAAGTCCGTCGAGATGCACCACGAGCAGCTGCCCGAGGGTGTTCCCGGTGACAACGTCGGCTTCAACGTGAAGAACGTTTCCGTCAAGGAAATCCGTCGTGGTAACGTCGCTGGTGACTCCAAGAACGACCCCCCCAAGGGCGCCGCTTCTTTCAACGCCCAGGTCATTGTTATCAACCACCCTGGCCAGATTGGTAACGGTTACGCTCCCGTTCTCGACTGCCACACTGCCCACATTGCTTGCAAGTTCGCCGAGCTC-CTCGAGAAGATCGACCGCCGTACTGGTAAGTCGGTTGAGAACAACCCCAAGTTCATCAAGTCTGGTGACTCCGCCATCGTCAAGATGGTTCCCTCCAAGCCCATGTGCGTTGAGGCTTTCACCGACTACCCTCCTCTGGGCCGTTTCGCCGTCCGTGACATGCGTCA-------ATCAAGAAAGTGAAAAAGGTTTTGGAGATTGTCTGCCACAATTGCAGCAAAGTGTTGGCCGATGAAGTTGGTCTTCCCTTTACTCCATGAAGCCCTT----GAGC-TTGCTGGATGCTAAC--GTGAATTCTCAGAGCGACCCCGAGTTTGTCACAGCCATCAACACTCGCGATCCGAAACTCCGATTCAAGCGCGTCTGGGCCGTGTGCAAGAAGAAGCGCAAGTGTGAGAACGAGGACAGGCAAGACAAGAACAAGGATGAAGAGTTCGCTCCCGGCGCCAAGAACGTCGTTCTCGAAGGACACGGTGGATGCGGTAACATGCAGCCGCAAGTTAGACAAGCCGCGCTGCAGCTGAAGGCCGCTTTTGAGGTGACTTCGGAAGAAGGCCCCAAGAGGAAGGAGACTGTCAACATCAGCGCTGAGATGGCGCACGGTATTCTTCGCCGCATCTCTGAACGCGATTTGCACAACATTGGTCTCAACTCCGACTATGCCCGTCCCGAGTGGATGATTATTACTGTTCTGCCTGTCCCCCCTCCTCCCGTGCGTCCTAGTATCTCCATGGATGGCACTGGTACCGGCATGAGAAATGAAGACGATTTGACCTACAAGCTTGGCGACATTATCCGCGCCAACGGTAATGTCAAGCAGGCCATTCGCGAAGGATCACCGCAGCACATTGCCCGTGATTTCGAGGAGTTGCTGCAGTATCATGTTGCTACCTACATGGA-----------------------------------------------------------------------------------------------------TGGCTGTTGGTATCAAGCCTGGTACGCTTTCAAATGGTCTCAAGTACTCGCTTGCCACTGGTAACTGGGGCGACCAGAAGAAAGCCATGAGCTCGACTGCTGGTGTGTCTCAGGTGTTGAATCGCTATACGTTTGCCTCGACGCTGTCCCATCTTCGACGTACCAATACGCCCATCGGCAGAGATGGCAAACTGGCGAAACCCCGTCAACTTCACAATACTCATTGGGGTCTCGTCTGTCCTGCTGAGACACCCGAAGGCCAGGCTTGTGGACTTGTCAAAAACCTGTCTCTCATGTGCTACGTCAGCGTAGGTTCGCCTGCCGAGCCGCTCATTGACTTCATGATCAACCGGGGTATGGAAGTTATCGAAGAGTACGAACCACTCAGATACCCGCACGCTACCAAGATCTTTGTCAACGGGACATGGGTTGGCGTTCACCAGGACCCCAAGCACCTTGTGGATCAGGTATTTGAAACCCGTCGCAAATCATATCTGCAGTATGAGGTGTCCCTCATCAGAGAAATTCGTGATCAAGAATTCAAGATCTTCTCTGATGCGGGCCGCGTCATGCGGCCCGTTTTTACAGTACAGGAGAAAGATGACCCGGAGACTGGCCTTGAAAAGGGCCAGCTTGGCCTGACAAAGGATTTAGTCAACAAACTGGCGCAAGAACAGGC-TGACCCACCCGAGGAT-CCAGAAATGAAGATGGGCTGGGAGGGTCTGATCAAAGCTGGCGCGA-TTGAGTATCTAGATGCTGAAGAAGAGGAGACGTCCATGATTTGCATGACCCCGGAGGATCTAGAGCTGTATAGGCTCCAAAAAGCCGGCGTA-CCTGTCGAGGATGACTCG---GGC--GAGGAT-CCGAACAAG-CGTC-TGAAGACCAAAACCAACCCAACTACACACATGTATACTCACT-GCGAGATCCATCCAAGTATGA-TTTTGGGTATTTGTGCAAGCATCATTCC--------------------------------------
YFCC_1811934    TCGTAACAAGGTCTCCGTTGGTGAACCAGCGGAGGGATCATTATCGAGTTTCCAACTCCCTTAACCCTTCTGTGAACATACCTACCGTTGCTTCGGCGGACTCGCCCCGGCGTCCGGACGGCCCTGCGCCGCCCGCGGCCCGGACCCAGGCGGCCGCCGGAGACC-CCCAAACTCTGTAT-TTATCAGTCTCTTCTGAATCCGCCGCAAGGCAAAACAAATGAATCAAAACTTTCAACAACGGATCTCTTGGTTCTGGCATCGATGAAGAACGCAGCGAAATGCGATAAGTAATGTGAATTGCAGAATTCAGTGAACCATCGAATCTTTGAACGCACATTGCGCCCGCCAGCACTCTGGCGGGCATGCCTGTTCGAGCGTCATTTCAACCCTCGACCTCCCTCCGGGGAGGTCGGCGTTGGGGAACGGCAGCACCCCGCCGGCCCCTAAATACAGTGGCGGCCCGTCCGCGGCGACCTCTGCGCAGTAGT-CCAACTCGCACCGGGAACCCGACGCGGCCACGCCGTAAAACACCCAACCTTCCGAACGTTGACCTCGAATCAGGTAGGACTACCCGCTGAACTTAAGCATATCAA---TAAGCGGAGGAAAAGAAACCAACAGGGATTGCCCCAGTAACGGCGAGTGAAGCGGCAACAGCTCAAATTTGAAATCTGGCCCCCAGGGTCCGAGTTGTAATTTGTAGAGGATGCTTTTGGCGAGGTGCCTTCCGAGTTCCCTGGAACGGGACGCCACAGAGGGTGAGAGCCCCGTCTGGTCGGCCACCGAGCCTCTGTAAAGCTCCTTCGACGAGTCGAGTAGTTTGGGAATGCTGCTCAAAATGGGAGGTATATGTCTTCTAAAGCTAAATACTGGCCAGAGACCGATAGCGCACAAGTAGAGTGATCGAAAGATGAAAAGCACTTTGAAAAGAGGGTTAAAAAGTACGTGAAATTGTTGAAAGGGAAGCGCCTATGACCAGACTTGGGCCCGGTGAATCATCCAGCGTTCTCGCTGGTGCACTTCGCCGGGCACAGGCCAGCATCAGTTTGGCGCGGGGGACAAAGGCTCTGGGAATGTGGCTCCCCCGGGAGTGTTATAGCCCACCGCGTAATACCCTGCGCCGGACTGAGGTACGCGCATTCGCAAGGATGCTGGCGTAATGGTCATCAGCGACCCGTCTTGAAACACGGACCAAGGAGTCGTCTTCGTATGCGAGTGTTCGGGTGTCAAACCCCTACGCGTAATGAAAGTGAACGTAGGTGAGAGCTTCGGCGCATCACCGACCGATCCTGATGTTCTCGGATGGATTTGAGTAAGAGCATACGGGGCCGGACCCGAAAGAAGGTGAACTATGCCTGTATAGGGTGAAGCCAGAGGAAACTCTGGTGGAGGCTCGCAGCGGTTCTGACGTGCGAATCGATCGTCAAATATGGGCATGGGGGCGAAAGACTAATCGAACCTTCTAGTAGCTGGTTT---------------ATCAAGAACATGATTACTGGTACTTCCCAGGCCGATTGCGCTAT-TCTCATCATTGCTGCCGGTACTGGTGAGTTCGAGGCTGGTATCTCCAAGGATGGCCAGACCCGTGAGCACGCTCTCCTCGCTTTCACCCTCGGTGTCAAGCAGCTCATTGTCGCCATCAACAAGATGGACACTGCTCAGTGGGCCGAGGCTCGTTACCAGGAAATCATCAAGGAGACCTCCAACTTCATCAAGAAGGTCGGCTACAACCCCAAGACTGTTGCCTTCGTCCCCATCTCTGGCTTCAACGGCGACAACATGCTTACTGCCTCCACCAACTGCCCCTGGTACAAGGGCTGGGAGAAGGAGACCAAGACTGG---CAAGTCCACTGGCAAGACCCTCCTCGAGGCCATCGACGCCATTGAGCCCCCCAAGCGTCCCCTCGACAAGCCTCTCCGTCTTCCCCTTCAGGATGTCTACAAGATCGGTGGTATCGGAACGGTGCCTGTCGGTCGTGTCGAGACTGGTGTCATCAAGCCCGGTATGGTCGTCACCTTCGCTCCCGCTGGTGTCACCACTGAAGTCAAGTCCGTCGAGATGCACCACGAACAGCTGCCCGAGGGTGTTCCCGGTGACAACGTCGGCTTCAACGTGAAGAACGTTTCCGTCAAGGAAATCCGTCGTGGTAACGTCGCTGGTGACTCCAAGAACGACCCCCCCAAGGGCGCCGCTTCTTTCAACGCCCAGGTCATTGTTATCAACCACCCTGGCCAGATTGGTAACGGTTATGCCCCCGTTCTCGATTGCCACACTGCCCACATTGCTTGCAAGTTCTCCGAGCTC-CTCGAGAAGATCGATCGCCGTACTGGTAAGTCGGTTGAGAACAACCCCAAGTTCATCAAGTCTGGTGACTCCGCCATCGTCAAGATGGTTCCCTCCAAGCCCATGTGCGTTGAGGCTTTCACCGACTACCCTCCTCTGGGCCGTTTCGCCGTCCGTGACATGCGTCA-------ATCAAGAAAGTGAAGAAGGTTTTGGAGATTGTCTGCCACAATTGCAGCAAAGTGTTGGCCGATGAAGTTGGTCTTCCCTTTACTCCACAACGCTCTT----GAGC-TTGCTGGATGCTAAC--GTGAATTCTCAGAGCGATCCCGAGTTTGTCACAGCCATCAACACCCGCGATCCAAAGCTTCGATTTAAGCGCGTCTGGGCCGTGTGCAAGAAGAAGCGCAAGTGTGAGAATGAGGACAGGCAAGACAAGAACAAGGATGAAGAGTTTGCTCCCGGCGCCAAGAACGTCGTTCTCGAAGGACACGGCGGATGCGGTAACATGCAGCCGCAGGTGAGACAAGCCGCGCTACAGCTAAAGGCCGCTTTCGAGGTGACTTCGGAAGAAGGCCCCAAGAGGAAGGAGACTGTCAACATTAGCGCCGAAATGGCGCACGGTATTCTTCGCCGCATCTCTGAACGCGACCTGCACAACATTGGTCTCAACTCAGACTATGCCCGTCCTGAGTGGATGATTATTACTGTTCTGCCTGTTCCCCCTCCTCCTGTGCGTCCTAGTATTTCCATGGATGGTACTGGTACTGGCATGAGAAACGAAGACGATCTGACCTACAAGCTTGGCGACATTATCCGCGCCAACGGTAATGTCAAACAAGCCATTCGCGAGGGTTCACCGCAGCACATTGCGCGTGATTTCGAGGAGCTGCTGCAG-------------------------TCTACT-CGCTAAGCTGTTCCGTGGTATTATGCGTCGAATGCATTCAGAGCTTGCCAACTACCTCAGACGTTGTGTCGAGGGCAACCGCCACTTCAATCTGGCTGTCGGCATCAAGCCTGGTACGCTTTCAAATGGCCTCAAGTACTCGCTTGCCACTGGTAACTGGGGCGACCAGAAGAAAGCCATGAGCTCAACTGCCGGTGTATCTCAGGTGTTGAATCGCTATACGTTTGCCTCGACGCTGTCCCATCTTCGACGTACCAATACCCCCATCGGCAGAGATGGAAAACTGGCGAAACCTCGTCAGCTTCACAATACTCATTGGGGTCTCGTCTGCCCTGCCGAGACGCCTGAAGGTCAGGCTTGTGGACTTGTCAAAAACCTGTCTCTCATGTGCTACGTCAGCGTCGGTTCACCTGCCGAGCCGCTCATCGACTTCATGATCAACAGGGGTATGGAAGTTATCGAAGAGTACGAGCCACTCAGATATCCGCACGCCACGAAGATCTTTGTCAACGGGACATGGGTTGGCGTTCATCAGGACCCTAAGCACCTTGTGGATCAGGTCTTTGAAACCCGTCGCAAATCATACCTGCAGTATGAGGTGTCTCTCATCAGAGAAATCCGCGATCAAGAATTCAAAATCTTTTCTGATGCGGGCCGCGTCATGCGGCCCGTCTTCACAGTACAGGAGAAAGATGACCCAGAGACTGGCCTCGAAAAGGGTCAGCTTGGTCTGACAAAGGATTTAGTCAACAAACTGGCGCAAGAACAAGC-TGACCCACCTGAGGAT-CCAGAAATGAAGATGGGCTGGGAGGGTCTGATCAAAGCTGGCGCGA-TTGAGTATTTGGATGCGGAAGAAGAGGAGACGTCCATGATTTGCATGACCCCGGAGGATCTAGAGCTGTATAGGCTTCAAAAAGCGGGTGTA-CCTGTCGAGGATGACTCG---GGC--GAGGAT-CCGAACAAG-CGTC-TGAAGACCAAAACCAACCCAACCACACACATGTACACTCACT-GCGAGATTCACCCAAGTATGA-TTTTGGGTATTTGTGCAAGTATCATTCCATTCCCGGACCACAACCAGGTATGCCTC-TCAATCTTT
YFCC_2107937    TCGTAACAAGGTCTCCGTTGGTGAACCAGCGGAGGGATCATTATCGAGTTTACAACTCCC-AAACCCTTCTGTGAACATACCTACCGTTGCTTCGGCGGACTCGCCCCGGCGTCCGGACGGCCCAGCGCCGCCCGCGGCCCGGACCCAGGCGGCCGCCGGAGACC-CCCAAACTCTGTAT-CTGTCAGCGTATTCTGAATCCGCCGCAAGGCAAAAGAAACAAATCAAAACTTTCAACAACGGATCTCTTGGCTCTGGCATCGATGAAGAACGCAGCGAAATGCGATAAGTAATGTGAATTGCAGAATTCAGTGAACCATCGAATCTTTGAACGCACATTGCGCCCGCCAGCACTCTGGCGGGCATGCCTGTTCGAGCGTCATTTCAACCCTCGACCTCCCTCTGGGGAGGTCGGCGTTGGGGAACGGCAGCATACCGCCGGCCCCTAAATAGAGTGGCGGCCCGTCCGCGGCGACCTCTGCGCAGTACT-CCAGCTCGCACCGGAAACCCGACGCGGCCACGCCGTAAAACACCCAACTTTCTGAACGCTGACCTCGGATCAGGTAGGACTACCCGCTGAACTTAAGCATATCAA---TAAGCGGAGGAAAAGAAACCAACAGGGATTGCCCCAGTAACGGCGAGTGAAGCGGCAACAGCTCAAATTTGAAATCTGGCCCCCAGGGTCCGAGTTGTAATTTGCAGAGGATGCTTTTGGCGAGGTGCCTTCCGAGTTCCCTGGAACGGGACGCCGCAGAGGGTGAGAGCCCCGTCTGGTCGGCCACCGAGCCTCTGTAAAGCTCCTTCGACGAGTCGAGTAGTTTGGGAATGCTGCTCAAAATGGGAGGTATATGTCTTCTAAAGCTAAATATTGGCCAGAGACCGATAGCGCACAAGTAGAGTGATCGAAAGATGAAAAGCACTTTGAAAAGAGGGTTAAAAAGTACGTGAAATTGTTGAAAGGGAAGCGCCCATGACCAGACTTGGGCCCGGTGAATCATCCAGCGTTCTCGCCGGTGCACTTTGCCGGGCACAGGCCAGCATCAGTTTGGCGCGGGGGAGAAAGGCTCTGGGAATGTGGCTCCCCCGGGAGTGTTATAGCCCACCGCGCAATGCCCTGCGCCGGACTGAGGTACGCGCATTCGCAAGGATGCTGGCGTAATGGTCATCAGCGACCCGTCTTGAAACACGGACCAAGGAGTCGTCTTCGTATGCGAGTGTTCGGGTGTCAAACCCCTACGCGGAATGAAAGTGAACGCAGGTGAGAGCTTCGGCGCATCATCGACCGATCCTGATGTTCTCGGATGGATTTGAGTAAGAGCATACGGGGCCGGACCCGAAAGAAGGTGAACTATGCCTGTATAGGGTGAAGCCAGAGGAAACTCTGGTGGAGGCTCGCAGCGGTTCTGACGTGCGAATCGATCGTCAAATATGGGCATGGGGGCGAAAGACTAATCGAACCTTCTAGTAGCTGGTTT---------------ATCAAGAACATGATTACTGGTACTTCCCAGGCCGATTGCGCTAT-TCTCATCATTGCTGCCGGTACTGGTGAGTTCGAGGCTGGTATCTCCAAGGATGGCCAGACCCGTGAGCACGCTCTCCTCGCTTTCACCCTTGGTGTCAAGCAGCTCATTGTCGCCATCAACAAGATGGACACTGCTCAGTGGGCCGAGGCTCGTTACCAGGAAATTATCAAGGAGACCTCCAACTTCATCAAGAAGGTCGGCTACAACCCCAAGACTGTTGCCTTCGTTCCCATCTCCGGCTTCAACGGCGACAACATGCTTACTGCCTCCACCAACTGCCCCTGGTACAAGGGTTGGGAGAAGGAGACCAAGGCTGG---CAAGTCCACTGGCAAGACCCTCCTCGAGGCCATCGACGCCATCGAGCCCCCCAAGCGTCCCCTCGACAAGCCTCTCCGTCTTCCCCTTCAGGATGTCTACAAAATCGGTGGTATCGGAACGGTGCCCGTCGGTCGTGTCGAGACTGGTATCATCAAGCCCGGCATGGTCGTCACCTTTGCCCCCGCAGGTGTCACCACTGAAGTCAAGTCCGTCGAGATGCACCACGAGCAGCTGCCCGAGGGTGTTCCCGGTGACAACGTCGGCTTCAACGTGAAGAACGTTTCCGTCAAGGAAATCCGTCGTGGTAACGTTGCTGGTGACTCCAAGAACGACCCCCCCAAGGCCTCCGCTTCCTTCAACGCCCAGGTCATTGTTATCAACCACCCTGGCCAGATTGGTAACGGTTACGCCCCCGTTCTCGATTGCCACACTGCCCACATTGCTTGCAAGTTCTCCGAGCTC-CTCGAGAAGATCGACCGCCGTACTGGTAAGTCGGTTGAGAACAACCCCAAGTTCATCAAGTCTGGTGACTCGGCCATCGTCAAGATGGTTCCCTCCAAGCCCATGTGCGTTGAGGCTTTCACCGACTACCCTCCTCTGGGCCGTTTCGCCGTCCGTGACATGCGTCA-------ATCAAGAAAGTGAAGAAGGTTTTGGAGATTGTCTGCCACAATTGCAGCAAAGTGTTGGCCGATGAAGTTGGTCTTCCCTTGACTCCATGAAGCTCTT----GAGC-TTGCTGGATGCTAAC--GTGAATTCTCAGAGCGATCCCGAGTTTGTCACAGCCATCAATACCCGCGATCCGAAACTCCGATTCAAGCGCGTCTGGGCCGTGTGCAAGAAGAAGCGCAAGTGTGAGAACGAGGACAGGCAAGACAAGAATAAGGATGAAGAGTTTGCTCCCGGCGCCAAGAACGTCGTTCTCGAAGGCCATGGCGGATGCGGTAACATGCAGCCGCAGGTGAGACAAGCCGCGCTTCAGCTCAAGGCCGCTTTCGAGGTGACTTCGGAAGAGGGCCCCAAGAGGAAGGAGACTGTCAACATTAGCGCCGAAATGGCGCACGGTATTCTTCGCCGCATCTCTGAACGCGATTTGCACAACATTGGTCTCAACTCAGATTATGCCCGCCCTGAGTGGATGATCATCACTGTTCTGCCTGTTCCCCCTCCTCCCGTGCGTCCTAGTATTTCCATGGATGGTACTGGTACCGGCATGAGAAACGAAGACGACTTGACATACAAACTTGGCGACATTATCCGCGCCAACGGTAATGTCAAACAAGCCATCCGCGAGGGATCACCGCAGCACATTGCGCGTGATTTTGAGGAGCTGCTGCAGTACCACGTTGCCACCTATATGGA--TCTACT-CGCTAAGCTGTTCCGTGGTATTATGCGTCGAATGCATTCAGAGCTTGCCAACTACCTCAGACGTTGTGTTGAGGGCAACCGCCACTTCAACCTGGCTGTTGGTATCAAGCCTGGTACGCTTTCAAATGGTCTCAAGTACTCGCTCGCCACTGGTAACTGGGGCGACCAGAAGAAAGCCATGAGCTCAACTGCTGGTGTGTCTCAAGTGTTGAATCGCTATACGTTTGCCTCGACGCTGTCCCATCTTCGACGTACCAATACGCCCATCGGCAGAGATGGCAAACTGGCGAAACCTCGTCAACTTCACAATACTCATTGGGGACTTGTCTGTCCTGCTGAGACACCTGAAGGTCAGGCTTGTGGACTTGTCAAAAACCTGTCTCTCATGTGCTACGTCAGCGTAGGTTCGCCTGCCGAGCCGCTCATTGACTTCATGATCAACAGGGGTATGGAAGTCATCGAAGAGTACGAACCACTCAGATACCCGCACGCTACTAAGATCTTTGTCAACGGGACATGGGTTGGCGTTCACCAGGACCCAAAGCACCTTGTGGATCAGGTATTTGAAACCCGTCGCAAATCATACCTGCAGTATGAGGTGTCCCTCATCAGAGAAATTCGTGATCAAGAATTCAAGATCTTCTCTGATGCGGGCCGAGTCATGCGGCCCGTTTTTACAGTACAGGAGAAAGATGACCCGGAGACTGGCCTCGAAAAGGGTCAGCTTGGTCTGACAAAGGATTTAGTCAACAAACTGGCGCAAGAGCAGGC-TGACCCACCTGAGGAT-CCAGAAATGAAGATGGGCTGGGAGGGTCTGATCAAAGCTGGCGCGA-TTGAGTACTTGGATGCTGAAGAAGAGGAGACGTCCATGATTTGCATGACCCCGGAGGACCTCGAGCTGTACAGGCTTCAAAAAGCGGGTGTA-CCTGTCGAGGATGACTCC---GGC--GAGGAT-CCGAACAAG-CGTT-TGAAGACCAAGACCAATCCAACCACACACATGTACACTCACT-GCGAGATTCATCCAAGTATGA-TTTTAGGTATTTGTGCAAGTATCATTCCATTCCCGGACCACAACCAGGTAAGCCTC-TCAATTTTT
YFCC_2107938    TCGTAACAAGGTCTCCGTTGGTGAACCAGCGGAGGGATCATTATCGAGTTTACAACTCCC-AAACCCTTCTGTGAACATACCTACCGTTGCTTCGGCGGACTCGCCCCGGCGTCCGGACGGCCCAGCGCCGCCCGCGGCCCGGACCCAGGCGGCCGCCGGAGACC-CCCAAACTCTGTAT-CTGTCAGCGTATTCTGAATCCGCCGCAAGGCAAAAGAAACAAATCAAAACTTTCAACAACGGATCTCTTGGCTCTGGCATCGATGAAGAACGCAGCGAAATGCGATAAGTAATGTGAATTGCAGAATTCAGTGAACCATCGAATCTTTGAACGCACATTGCGCCCGCCAGCACTCTGGCGGGCATGCCTGTTCGAGCGTCATTTCAACCCTCGACCTCCCTCTGGGGAGGTCGGCGTTGGGGAACGGCAGCATACCGCCGGCCCCTAAATAGAGTGGCGGCCCGTCCGCGGCGACCTCTGCGCAGTACT-CCAGCTCGCACCGGAAACCCGACGCGGCCACGCCGTAAAACACCCAACTTTCTGAACGCTGACCTCGGATCAGGTAGGACTACCCGCTGAACTTAAGCATATCAA---TAAGCGGAGGAAAAGAAACCAACAGGGATTGCCCCAGTAACGGCGAGTGAAGCGGCAACAGCTCAAATTTGAAATCTGGCCCCCAGGGTCCGAGTTGTAATTTGCAGAGGATGCTTTTGGCGAGGTGCCTTCCGAGTTCCCTGGAACGGGACGCCGCAGAGGGTGAGAGCCCCGTCTGGTCGGCCACCGAGCCTCTGTAAAGCTCCTTCGACGAGTCGAGTAGTTTGGGAATGCTGCTCAAAATGGGAGGTATATGTCTTCTAAAGCTAAATATTGGCCAGAGACCGATAGCGCACAAGTAGAGTGATCGAAAGATGAAAAGCACTTTGAAAAGAGGGTTAAAAAGTACGTGAAATTGTTGAAAGGGAAGCGCCCATGACCAGACTTGGGCCCGGTGAATCATCCAGCGTTCTCGCCGGTGCACTTTGCCGGGCACAGGCCAGCATCAGTTTGGCGCGGGGGAGAAAGGCTCTGGGAATGTGGCTCCCCCGGGAGTGTTATAGCCCACCGCGCAATGCCCTGCGCCGGACTGAGGTACGCGCATTCGCAAGGATGCTGGCGTAATGGTCATCAGCGACCCGTCTTGAAACACGGACCAAGGAGTCGTCTTCGTATGCGAGTGTTCGGGTGTCAAACCCCTACGCGGAATGAAAGTGAACGCAGGTGAGAGCTTCGGCGCATCATCGACCGATCCTGATGTTCTCGGATGGATTTGAGTAAGAGCATACGGGGCCGGACCCGAAAGAAGGTGAACTATGCCTGTATAGGGTGAAGCCAGAGGAAACTCTGGTGGAGGCTCGCAGCGGTTCTGACGTGCGAATCGATCGTCAAATATGGGCATGGGGGCGAAAGACTAATCGAACCTTCTAGTAGCTGGTTT---------------ATCAAGAACATGATTACTGGTACTTCCCAGGCCGATTGCGCTAT-TCTCATCATTGCTGCCGGTACTGGTGAGTTCGAGGCTGGTATCTCCAAGGATGGCCAGACCCGTGAGCACGCTCTCCTCGCTTTCACCCTTGGTGTCAAGCAGCTCATTGTCGCCATCAACAAGATGGACACTGCTCAGTGGGCCGAGGCTCGTTACCAGGAAATTATCAAGGAGACCTCCAACTTCATCAAGAAGGTCGGCTACAACCCCAAGACTGTTGCCTTCGTTCCCATCTCCGGCTTCAACGGCGACAACATGCTTACTGCCTCCACCAACTGCCCCTGGTACAAGGGTTGGGAGAAGGAGACCAAGGCTGG---CAAGTCCACTGGCAAGACCCTCCTCGAGGCCATCGACGCCATCGAGCCCCCCAAGCGTCCCCTCGACAAGCCTCTCCGTCTTCCCCTTCAGGATGTCTACAAAATCGGTGGTATCGGAACGGTGCCCGTCGGTCGTGTCGAGACTGGTATCATCAAGCCCGGCATGGTCGTCACCTTTGCCCCCGCAGGTGTCACCACTGAAGTCAAGTCCGTCGAGATGCACCACGAGCAGCTGCCCGAGGGTGTTCCCGGTGACAACGTCGGCTTCAACGTGAAGAACGTTTCCGTCAAGGAAATCCGTCGTGGTAACGTTGCTGGTGACTCCAAGAACGACCCCCCCAAGGCCTCCGCTTCCTTCAACGCCCAGGTCATTGTTATCAACCACCCTGGCCAGATTGGTAACGGTTACGCCCCCGTTCTCGATTGCCACACTGCCCACATTGCTTGCAAGTTCTCCGAGCTC-CTCGAGAAGATCGACCGCCGTACTGGTAAGTCGGTTGAGAACAACCCCAAGTTCATCAAGTCTGGTGACTCGGCCATCGTCAAGATGGTTCCCTCCAAGCCCATGTGCGTTGAGGCTTTCACCGACTACCCTCCTCTGGGCCGTTTCGCCGTCCGTGACATGCGTCA-------ATCAAGAAAGTGAAGAAGGTTTTGGAGATTGTCTGCCACAATTGCAGCAAAGTGTTGGCCGATGAAGTTGGTCTTCCCTTGACTCCATGAAGCTCTT----GAGC-TTGCTGGATGCTAAC--GTGAATTCTCAGAGCGATCCCGAGTTTGTCACAGCCATCAATACCCGCGATCCGAAACTCCGATTCAAGCGCGTCTGGGCCGTGTGCAAGAAGAAGCGCAAGTGTGAGAACGAGGACAGGCAAGACAAGAATAAGGATGAAGAGTTTGCTCCCGGCGCCAAGAACGTCGTTCTCGAAGGCCATGGCGGATGCGGTAACATGCAGCCGCAGGTGAGACAAGCCGCGCTTCAGCTCAAGGCCGCTTTCGAGGTGACTTCGGAAGAGGGCCCCAAGAGGAAGGAGACTGTCAACATTAGCGCTGAAATGGCGCACGGTATTCTTCGCCGCATCTCTGAACGCGATTTGCACAACATTGGTCTCAACTCAGATTATGCCCGCCCTGAGTGGATGATCATCACTGTTCTGCCTGTTCCCCCTCCTCCCGTGCGTCCTAGTATTTCCATGGATGGTACTGGTACCGGCATGAGAAACGAAGACGACTTGACATACAAACTTGGCGACATTATCCGCGCCAACGGTAATGTCAAACAAGCCATCCGCGAGGGATCACCGCAGCACATTGCGCGTGATTTTGAGGAGCTGCTGCAGTACCACGTTGCCACCTATATGGA--TCTACT-CGCTAAGCTGTTCCGTGGTATTATGCGTCGAATGCATTCAGAGCTTGCCAACTACCTCAGACGTTGTGTTGAGGGCAACCGCCACTTCAACCTGGCTGTTGGTATCAAGCCTGGTACGCTTTCAAATGGTCTCAAGTACTCGCTCGCCACTGGTAACTGGGGCGACCAGAAGAAAGCCATGAGCTCAACTGCTGGTGTGTCTCAAGTGTTGAATCGCTATACGTTTGCCTCGACGCTGTCCCATCTTCGACGTACCAATACGCCCATCGGCAGAGATGGCAAACTGGCGAAACCCCGTCAACTTCACAATACTCATTGGGGACTTGTCTGTCCTGCTGAGACACCTGAAGGTCAGGCTTGTGGACTTGTCAAAAACCTGTCTCTCATGTGCTACGTCAGCGTAGGTTCGCCTGCCGAGCCGCTCATTGACTTCATGATCAACAGGGGTATGGAAGTCATCGAAGAGTACGAACCACTCAGATACCCGCACGCTACTAAGATCTTTGTCAACGGGACATGGGTTGGCGTTCACCAGGACCCAAAGCACCTTGTGGATCAGGTATTTGAAACCCGTCGCAAATCATACCTGCAGTATGAGGTGTCCCTCATCAGAGAAATTCGTGATCAAGAATTCAAGATCTTCTCTGATGCGGGCCGAGTCATGCGGCCCGTTTTTACAGTACAGGAGAAAGATGACCCGGAGACTGGCCTCGAAAAGGGTCAGCTTGGTCTGACAAAGGATTTAGTCAACAAACTGGCGCAAGAGCAGGC-TGACCCACCTGAGGAT-CCAGAAATGAAGATGGGCTGGGAGGGTCTGATCAAAGCTGGCGCGA-TTGAGTACTTGGATGCTGAAGAAGAGGAGACGTCCATGATTTGCATGACCCCGGAGGACCTCGAGCTGTACAGGCTTCAAAAAGCGGGTGTA-CCTGTCGAGGATGACTCC---GGC--GAGGAT-CCGAACAAG-CGTT-TGAAGACCAAGACCAATCCAACCACACACATGTACACTCACT-GCGAGATTCATCCAAGTATGA-TTTTAGGTATTTGTGCAAGTATCATTCCATTCCCGGACCACAACCAGGTAAGCCTC-TCAATTTTT
YFCC_2206935    TCGTAACAAGGTCTCCGTTGGTGAACCAGCGGAGGGATCATTATCGAGTTTCCAACTCCCTTAACCCTTCTGTGAACATACCTACCGTTGCTTCGGCGGACTCGCCCCGGCGTCCGGACGGCCCTGCGCCGCCCGCGGCCCGGACCCAGGCGGCCGCCGGAGACC-CCCAAACTCTGTAT-TTATCAGCCTCTTCTGAATCCGCCGCAAGGCAAAACAAATGAATCAAAACTTTCAACAACGGATCTCTTGGTTCTGGCATCGATGAAGAACGCAGCGAAATGCGATAAGTAATGTGAATTGCAGAATTCAGTGAACCATCGAATCTTTGAACGCACATTGCGCCCGCCAGCACTCTGGCGGGCATGCCTGTTCGAGCGTCATTTCAACCCTCGACCTCCCTCCGGGGAGGTCGGCGTTGGGGAACGGCAGCACCCCGCCGGCCCCTAAATACAGTGGCGGCCCGTCCGCGGCGACCTCTGCGCAGTAGT-CCAACTCGCACCGGGAACCCGACGCGGCCACGCCGTAAAACACCCAACCTTCCGAACGTTGACCTCGAATCAGGTAGGACTACCCGCTGAACTTAAGCATATCAA---TAAGCGGAGGAAAAGAAACCAACAGGGATTGCCCCAGTAACGGCGAGTGAAGCGGCAACAGCTCAAATTTGAAATCTGGCCCCCAGGGTCCGAGTTGTAATTTGTAGAGGATGCTTTTGGCGAGGTGCCTTCCGAGTTCCCTGGAACGGGACGCCACAGAGGGTGAGAGCCCCGTCTGGTCGGCCACCGAGCCTCTGTAAAGCTCCTTCGACGAGTCGAGTAGTTTGGGAATGCTGCTCAAAATGGGAGGTATATGTCTTCTAAAGCTAAATACTGGCCAGAGACCGATAGCGCACAAGTAGAGTGATCGAAAGATGAAAAGCACTTTGAAAAGAGGGTTAAAAAGTACGTGAAATTGTTGAAAGGGAAGCGCCTATGACCAGACTTGGGCCCGGTGAATCATCCAGCGTTCTCGCTGGTGCACTTCGCCGGGCACAGGCCAGCATCAGTTTGGCGCGGGGGACAAAGGCTCTGGGAATGTGGCTCCCCCGGGAGTGTTATAGCCCACCGCGTAATACCCTGCGCCGGACTGAGGTACGCGCATTCGCAAGGATGCTGGCGTAATGGTCATCAGCGACCCGTCTTGAAACACGGACCAAGGAGTCGTCTTCGTATGCGAGTGTTCGGGTGTCAAACCCCTACGCGTAATGAAAGTGAACGTAGGTGAGAGCTTCGGCGCATCACCGACCGATCCTGATGTTCTCGGATGGATTTGAGTAAGAGCATACGGGGCCGGACCCGAAAGAAGGTGAACTATGCCTGTATAGGGTGAAGCCAGAGGAAACTCTGGTGGAGGCTCGCAGCGGTTCTGACGTGCGAATCGATCGTCAAATATGGGCATGGGGGCGAAAGACTAATCGAACCTTCTAGTAGCTGGTTT---------------ATCAAGAACATGATTACTGGTACTTCCCAGGCCGATTGCGCTAT-TCTCATCATTGCTGCCGGTACTGGTGAGTTCGAGGCTGGTATCTCCAAGGATGGCCAGACCCGTGAGCACGCTCTCCTCGCTTTCACCCTCGGTGTCAAGCAGCTCATTGTCGCCATCAACAAGATGGACACTGCTCAGTGGGCCGAGGCTCGTTACCAGGAAATCATCAAGGAGACCTCCAACTTCATCAAGAAGGTCGGCTACAACCCCAAGACTGTTGCCTTCGTCCCCATCTCTGGCTTCAACGGCGACAACATGCTTACTGCCTCCACCAACTGCCCCTGGTACAAGGGCTGGGAGAAGGAGACCAAGACTGG---CAAGTCCACTGGCAAGACCCTCCTCGAGGCCATCGACGCCATTGAGCCCCCCAAGCGTCCCCTCGACAAGCCTCTCCGTCTTCCCCTTCAGGATGTCTACAAGATCGGTGGTATCGGAACGGTGCCTGTCGGTCGTGTCGAGACTGGTGTCATCAAGCCCGGTATGGTCGTCACCTTCGCCCCCGCTGGTGTCACCACTGAAGTCAAGTCCGTCGAGATGCACCACGAGCAGCTGCCCGAGGGTGTTCCCGGTGACAACGTCGGCTTCAACGTGAAGAACGTTTCCGTCAAGGAAATCCGTCGTGGTAACGTCGCTGGTGACTCCAAGAACGACCCCCCCAAGGGCGCCGCTTCTTTCAACGCCCAGGTCATTGTTATCAACCACCCTGGCCAGATTGGTAACGGTTATGCCCCCGTTCTCGATTGCCACACTGCCCACATTGCTTGCAAGTTCTCCGAGCTC-CTCGAGAAGATCGACCGCCGTACTGGTAAGTCGGTTGAGAACAACCCCAAGTTCATCAAGTCTGGTGACTCCGCCATCGTCA--------------------------------------------------------------------------------------------ATCAAGAAAGTGAAGAAGGTTTTGGAGATTGTCTGCCACAATTGCAGCAAAGTGTTGGCCGATGAAGTTGGTCTTCCCTTTACTCCACAACGCTCCT----GAGC-TTGCTGGATGCTAAC--GTGAATTCTCAGAGCGATCCCGAGTTTGTCACAGCCATCAACACCCGCGATCCAAAGCTTCGATTTAAGCGCGTCTGGGCCGTGTGCAAGAAGAAGCGCAAGTGTGAGAATGAGGACAGGCAAGACAAGAACAAGGATGAAGAGTTTGCTCCCGGCGCCAAGAACGTCGTTCTCGAAGGACACGGCGGATGCGGTAACATGCAGCCGCAGGTGAGACAAGCCGCGCTACAGCTAAAGGCCGCTTTCGAGGTGACTTCGGAAGAAGGCCCCAAGAGGAAGGAGACTGTCAACATTAGCGCCGAAATGGCGCACGGTATTCTTCGCCGCATCTCTGAACGCGACCTGCACAACATTGGTCTCAACTCAGACTATGCCCGTCCTGAGTGGATGATTATTACTGTTCTGCCTGTTCCCCCTCCTCCTGTGCGTCCTAGTATTTCCATGGATGGTACTGGTACTGGCATGAGAAACGAAGACGACCTGACCTACAAGCTTGGCGACATTATCCGCGCCAACGGTAATGTCAAACAAGCCATTCGCGAGGGTTCACCGCAGCACATTGCGCGTGATTTCGAGGAGCTGCTGCAGTATCATGTTGCCACCTACATGGA--TCTACT-CGCTAAGCTGTTCCGTGGTATTATGCGTCGAATGCATTCAGAGCTTGCCAACTACCTCAGACGTTGTGTCGAGGGCAACCGCCACTTCAATCTGGCTGTCGGCATCAAGCCTGGTACGCTTTCAAATGGCCTCAAGTACTCGCTTGCCACTGGTAACTGGGGCGACCAGAAGAAAGCCATGAGCTCAACTGCCGGTGTATCTCAGGTGTTGAATCGCTATACGTTTGCCTCGACGCTGTCCCATCTTCGACGTACCAATACCCCCATCGGCAGAGATGGAAAACTGGCGAAACCTCGTCAGCTTCACAATACTCATTGGGGTCTCGTCTGCCCTGCCGAGACGCCTGAAGGTCAGGCTTGTGGACTTGTCAAAAACCTGTCTCTCATGTGCTACGTCAGCGTCGGTTCACCTGCCGAGCCGCTCATCGACTTCATGATCAACAGGGGTATGGAAGTTATCGAAGAGTACGAGCCACTCAGATATCCGCACGCCACGAAGATCTTTGTCAACGGGACATGGGTTGGCGTCCATCAGGACCCTAAGCACCTTGTGGATCAGGTCTTTGAAACCCGTCGCAAATCATACCTGCAGTATGAGGTGTCTCTCATCAGAGAAATCCGCGATCAAGAATTCAAAATCTTTTCTGATGCGGGCCGCGTCATGCGGCCCGTCTTCACAGTACAGGAGAAAGATGACCCAGAGACTGGCCTCGAAAAGGGTCAGCTTGGTCTGACAAAGGATTTAGTCAACAAACTGGCGCAAGAACAAGC-TGACCCACCTGAGGAT-CCAGAAATGAAGATGGGCTGGGAGGGTCTGATCAAAGCTGGCGCGA-TTGAGTATTTGGATGCGGAAGAAGAGGAGACGTCCATGATTTGCATGACCCCGGAGGATCTAGAGCTGTATAGGCTTCAAAAAGCGGGTGTA-CCTGTCGAGGATGACTCG---GGC--GAGGAT-CCGAACAAG-CGTC-TGAAGACCAAAACCAACCCAACCACACACATGTACACTCACT-GCGAGATTCACCCAAGTATGA-TTTTGGGTATTTGTGCAAGTATCATTCCATTCCCGGACCACAACCAGGTATGCCTC-TCAATCTTT
YFCC_3103       TCGTAACAAGGTCTCCGTTGGTGAACCAGCGGAGGGATCATTACCGAGTTTACAACTCCC-AAACCCTTATGTGAACATACCAAATGTTGCTTCGGCGGACTCGCCCCGGCGTCCGGACGGCCTCGCGCCGCCCGCGGCCCGGGCTCAGGCGGCCGCCGGAGACC-ACAAAACTCTCTGTATTATCAGTATCTTCTGAATCAGCCGCAAGGCAAAACAAATGAATCAAAACTTTCAACAACGGATCTCTTGGTTCTGGCATCGATGAAGAACGCAGCGAAATGCGATAAGTAATGTGAATTGCAGAATTCAGTGAATCATCGAATCTTTGAACGCACATTGCGCCCGCCAGCATTCTGGCGGGCATGCCTGTTCGAGCGTCATTTCAACCCTCGACATCCCCTTGGGGAAGTCGGCGTTGGGGACCGGCAGCACACCGCCGGCCCCGAAATTGAGTGGCGGCCCGTCCGCGGCGACCTCTGCGTAGTAAT-CCAACTCGCACCGGAACCCCGACGTGGCCACGCCGTAAAACACCCAACTTTCTGAACGTTGACCTCGGATCAGGTAGGAATACCCGCTGAACTTAAGCATATCAATAA----------AAAAGAAACCAACAGGGATTGCCCCAGTAACGGCGAGTGAAGCGGCAACAGCTCAAATTTGAAATCTGGCCCTC-GGGTCCGAGTTGTAATTTGTAGAGGATGCTTTTGGCGAGGTGCCTTCCGAGTTCCCTGGAACGGGACGCCATAGAGGGTGAGAGCCCCGTCTGGTCGGATACCAAGCCTCTGTAAAGCTCCTTCGACGAGTCGAGTAGTTTGGGAATGCTGCTCAAAATGGGAGGTATATGTCTTCTAAAGCTAAATATTGGCCAGAGACCGATAGCGCACAAGTAGAGTGATCGAAAGATGAAAAGCACTTTGAAAAGAGGGTTAAAAAGTACGTGAAATTGTTGAAAGGGAAGCGCCTATGACCAGACTTGGGCCCGGTGAATCATCCAGCGTTCTCGCTGGTGCACTTTGCCGGGCACAGGCCAGCATCAGTTTGGCGCGGGGGATAAAGACTTTGGGAATGTGGCTCCCTCGGGAGTGTTATAGCCCATTGTGTAATACCCTGCGCCGGACTGAGGTACGCGCATC-GCAAGGATGCTGGCGTAATGGTCATCAGCGACCCGTCTTGAAACACGGACCAAGGAGTCGTCTTCGTATGCGAGTGTTCGGGTGTCAAACCCCTACGCGTAATGAAAGTGAACGCAGGTGAGAGCTTCGGCGCATCATCGACCGATCCTGATGTTCTCGGATGGATTTGAGTAAGAGCATACGGGGCCGGACCCGAAAGAAGGTGAACTATGCCTGTATAGGGTGAAGCCAGAGGAAACTCTGGTGGAGGCTCGCAGCGGTTCTGACGTGCGAATCGATCGTCAAATATGGGCATGGGGGCGAAAGACTAATCGA----------------------------------------------ATTACTGGTACTTCCCAGGCCGATTGCGCTAT-TCTCATCATCGCTGCCGGTACTGGTGAGTTCGAGGCTGGTATCTCCAAGGATGGCCAGACTCGTGAGCACGCTCTTCTCGCCTTCACCCTCGGTGTCAAGCAGCTCATTGTTGCCATCAACAAGATGGACACCACCAAGTGGTCTGAGGCCCGTTACCAGGAGATCATCAAGGAGACCTCCTCCTTCATCAAGAAGGTCGGCTACAACCCCAAGGCTGTTGCTTTCGTCCCCATCTCTGGCTTCAACGGCGACAACATGCTTGCTGCCTCCACCAACTGCCCCTGGTACAAGGGTTGGGAGAAGGAGACCAAGGCTGG---CAAGTCCTCCGGCAAGACCCTTCTCGAGGCCATCGACGCCATCGAGGCCCCCAAGCGTCCCACCGACAAGCCCCTCCGTCTTCCCCTTCAGGATGTCTACAAGATCGGTGGTATCGGAACGGTTCCCGTCGGTCGTGTCGAGACTGGTATCATCAAGCCCGGCATGGTCGTCACCTTCGCTCCCGCCAACGTCACCACTGAAGTCAAGTCCGTCGAGATGCACCACGAGCAGCTGCCCGAGGGTGTTCCCGGTGACAACGTCGGCTTCAACGTGAAGAACGTTTCCGTCAAGGAAATCCGTCGTGGTAACGTCGCTGGTGACACCAAGAACGACCCCCCCTCGGGTGCCGCTTCTTTCAACGCCCAGGTCATTGTCATCAACCACCCTGGCCAGATTGGTAACGGTTACGCTCCCGTTCTCGATTGCCACACTGCCCACATTGCTTGCAAGTTCTCCGAGCTC-CTCGAGAAGATCGACCGCCGTACCGGTAAGTCGGTTGAGAACAACCCCAAGTTCATCAAGTCTGGTGACTCTGCCATCGTCAAGATGGTTCCCTCCAAGCCCATGTGCGTTGAGGCTTTCACCGACTACCCCCCTCTGGGCCGTTTCGCCGTCCGTGAC----------------TCAAGAAAGTGAAGAAGGTTTTGGAGATTGTCTGCCACAACTGCAGCAAAGTGTTGGCCGATGAAGTTGGTCTTCCCTTTTCTCCACGATGCTTTT----GAGC-TTGCTGGATGCTAAC--ATGA--CCTCAGAGCGATCCTGAATTCGTTACAGCTGTTCACACCCGCGATCCGAAACTCCGATTCAAGCGCGTTTGGGCCGTCTGCAAGAAGAAGCGCAAGTGCGAGAACGAGGACAGACAGGACAAGAACAAGGACGAGGAGTTTGCTCCTGGTGTAAAGAGCGTCGTTCTTGAGGGACACGGCGGTTGTGGCAACATGCAGCCGCAGGTAAGACAGGCCGCGCTGCAGCTCAAGGCTGCTTTCGAAGTTACTTCGGAAGATGGCCCCAAGCGAAAGGAAACCGTCAACATCAGCGCCGAAATGGCGCACGGTATCCTGCGCCGCATCTCTGAGCGCGATCTGCACAATATTGGTCTCAACTCGGACTATGCCCGTCCTGAGTGGATGATCATTACCGTTTTGCCTGTCCCTCCTCCTCCCGTGCGTCCTAGTATTTCCATGGATGGTACGAGTACCGGCTCGAGAAACGAAGACGATTTGACCTACAAGCTTGGTGATATTATTCGCGCCAACGGTAACGTCAAGCAGGCTATTCGCGAAGGATCGCCGCAGCACATTGCGCGTGATTTCGAAGAGCTTTTGCAATACCATGTTGCCACATATATGGA----------------------------------------------------------------------------------------------TTCAACCTGGCAGTTGGAATCAAACCGGGCACGCTTTCGAATGGTCTCAAGTACTCCCTTGCCACTGGTAACTGGGGCGACCAGAAGAAAGCCATGAGCTCAACCGCGGGTGTGTCTCAGGTGTTGAATCGATATACCTTTGCGTCAACCCTATCTCATCTTCGACGCACAAATACGCCCATCGGCAGAGATGGCAAATTGGCGAAGCCTCGTCAACTTCACAACACTCATTGGGGTCTTGTCTGTCCTGCTGAGACACCTGAAGGCCAAGCCTGTGGTCTAGTCAAGAATTTGTCTCTCATGTGCTATGTCAGTGTCGGTTCGCCCGCCGAGCCCCTCATTGACTTCATGATCAATAGGGGTATGGAAGTCATCGAGGAGTACGAGCCACTCAGATACCCACACGCCACCAAAATCTTCGTCAATGGCACCTGGGTCGGCGTTCACCAGGATCCCAAGCACCTCGTCAACCAAGTATTTGACACGCGCCGCAAGTCCTATCTGCAGTACGAGGTCTCTCTGATCAGAGAAATTCGTGACCAAGAGTTCAAGATCTTTTCTGATGCCGGCCGAGTCATGCGACCCGTCTTCACCGTGCAACAGGACGATGACGCAGAGACTGGCCTTGAAAAGGGTCAGTTAGTCCTAACCAAGGACTTGGTGAACAAGCTGGCGCAAGAGCAAGC-CGATCCATCAGATGAT-CCAGAAATGAAGATTGGTTGGGAGGGTCTGATCAAAGCTGGCGCGA-TCGAATATCTGGATGCGGAAGAGGAGGAAACATCGATGATATGTATGACTCCGGAGGACCTGGAGCTTTACAGACTTCAAAAGGCCGGTGTA-GCTGTCGATGACGATCCC---GGC--GATGAT-TTGAATAAG-CGAC-TTAAAACGAAGACGAATCCAACGACTCACATGTACACGCACT-GCGAAATTCATCCAAGTATGA-TTTTGGGCATTTGTGCAAGCATCATTCC--------------------------------------
YFCC_3104       TCGTAACAAGGTCTCCGTTGGTGAACCAGCGGAGGGATCATTACCGAGTTTACAACTCCC-AAACCCTTATGTGAACATACCAAATGTTGCTTCGGCGGACTCGCCCCGGCGTCCGGACGGCCTCGCGCCGCCCGCGGCCCGGGCTCAGGCGGCCGCCGGAGACC-ACAAAACTCTCTGTATTATCAGTATCTTCTGAATCAGCCGCAAGGCAAAACAAATGAATCAAAACTTTCAACAACGGATCTCTTGGTTCTGGCATCGATGAAGAACGCAGCGAAATGCGATAAGTAATGTGAATTGCAGAATTCAGTGAATCATCGAATCTTTGAACGCACATTGCGCCCGCCAGCATTCTGGCGGGCATGCCTGTTCGAGCGTCATTTCAACCCTCGACATCCCCTTGGGGAAGTCGGCGTTGGGGACCGGCAGCACACCGCCGGCCCCGAAATTGAGTGGCGGCCCGTCCGCGGCGACCTCTGCGTAGTAAT-CCAACTCGCACCGGAACCCCGACGTGGCCACGCCGTAAAACACCCAACTTTCTGAACGTTGACCTCGGATCAGGTAGGAATACCCGCTGAACTTAAGCATATCAATAA----------AAAAGAAACCAACAGGGATTGCCCCAGTAACGGCGAGTGAAGCGGCAACAGCTCAAATTTGAAATCTGGCCCTC-GGGTCCGAGTTGTAATTTGTAGAGGATGCTTTTGGCGAGGTGCCTTCCGAGTTCCCTGGAACGGGACGCCATAGAGGGTGAGAGCCCCGTCTGGTCGGATACCAAGCCTCTGTAAAGCTCCTTCGACGAGTCGAGTAGTTTGGGAATGCTGCTCAAAATGGGAGGTATATGTCTTCTAAAGCTAAATATTGGCCAGAGACCGATAGCGCACAAGTAGAGTGATCGAAAGATGAAAAGCACTTTGAAAAGAGGGTTAAAAAGTACGTGAAATTGTTGAAAGGGAAGCGCCTATGACCAGACTTGGGCCCGGTGAATCATCCAGCGTTCTCGCTGGTGCACTTTGCCGGGCACAGGCCAGCATCAGTTTGGCGCGGGGGATAAAGACTTTGGGAATGTGGCTCCCTCGGGAGTGTTATAGCCCATTGTGTAATACCCTGCGCCGGACTGAGGTACGCGCATC-GCAAGGATGCTGGCGTAATGGTCATCAGCGACCCGTCTTGAAACACGGACCAAGGAGTCGTCTTCGTATGCGAGTGTTCGGGTGTCAAACCCCTACGCGTAATGAAAGTGAACGCAGGTGAGAGCTTCGGCGCATCATCGACCGATCCTGATGTTCTCGGATGGATTTGAGTAAGAGCATACGGGGCCGGACCCGAAAGAAGGTGAACTATGCCTGTATAGGGTGAAGCCAGAGGAAACTCTGGTGGAGGCTCGCAGCGGTTCTGACGTGCGAATCGATCGTCAAATATGGGCATGGGGGCGAAAGACTAATCGA----------------------------------------------ATTACTGGTACTTCCCAGGCCGATTGCGCTAT-TCTCATCATCGCTGCCGGTACTGGTGAGTTCGAGGCTGGTATCTCCAAGGATGGCCAGACTCGTGAGCACGCTCTTCTCGCCTTCACCCTCGGTGTCAAGCAGCTCATTGTTGCCATCAACAAGATGGACACCACCAAGTGGTCTGAGGCCCGTTACCAGGAGATCATCAAGGAGACCTCCTCCTTCATCAAGAAGGTCGGCTACAACCCCAAGGCTGTTGCTTTCGTCCCCATCTCTGGCTTCAACGGCGACAACATGCTTGCTGCCTCCACCAACTGCCCCTGGTACAAGGGTTGGGAGAAGGAGACCAAGGCTGG---CAAGTCCTCCGGCAAGACCCTTCTCGAGGCCATCGACGCCATCGAGGCCCCCAAGCGTCCCACCGACAAGCCCCTCCGTCTTCCCCTTCAGGATGTCTACAAGATCGGTGGTATCGGAACGGTTCCCGTCGGTCGTGTCGAGACTGGTATCATCAAGCCCGGCATGGTCGTCACCTTCGCTCCCGCCAACGTCACCACTGAAGTCAAGTCCGTCGAGATGCACCACGAGCAGCTGCCCGAGGGTGTTCCCGGTGACAACGTCGGCTTCAACGTGAAGAACGTTTCCGTCAAGGAAATCCGTCGTGGTAACGTCGCTGGTGACACCAAGAACGACCCCCCCTCGGGTGCCGCTTCTTTCAACGCCCAGGTCATTGTCATCAACCACCCTGGCCAGATTGGTAACGGTTACGCTCCCGTTCTCGATTGCCACACTGCCCACATTGCTTGCAAGTTCTCCGAGCTC-CTCGAGAAGATCGACCGCCGTACCGGTAAGTCGGTTGAGAACAACCCCAAGTTCATCAAGTCTGGTGACTCTGCCATCGTCAAGATGGTTCCCTCCAAGCCCATGTGCGTTGAGGCTTTCACCGACTACCCCCCTCTGGGCCGTTTCGCCGTCCGTGAC----------------TCAAGAAAGTGAAGAAGGTTTTGGAGATTGTCTGCCACAACTGCAGCAAAGTGTTGGCCGATGAAGTTGGTCTTCCCTTTTCTCCACGATGCTTTT----GAGC-TTGCTGGATGCTAAC--ATGA--CCTCAGAGCGATCCTGAATTCGTTACAGCTGTTCACACCCGCGATCCGAAACTCCGATTCAAGCGCGTTTGGGCCGTCTGCAAGAAGAAGCGCAAGTGCGAGAACGAGGACAGACAGGACAAGAACAAGGACGAGGAGTTTGCTCCTGGTGTAAAGAGCGTCGTTCTTGAGGGACACGGCGGTTGTGGCAACATGCAGCCGCAGGTAAGACAGGCCGCGCTGCAGCTCAAGGCTGCTTTCGAAGTTACTTCGGAAGATGGCCCCAAGCGAAAGGAAACCGTCAACATCAGCGCCGAAATGGCGCACGGTATCCTGCGCCGCATCTCTGAGCGCGATCTGCACAATATTGGTCTCAACTCGGACTATGCCCGTCCTGAGTGGATGATCATTACCGTTTTGCCTGTCCCTCCTCCTCCCGTGCGTCCTAGTATTTCCATGGATGGTACGAGTACCGGCTCGAGAAACGAAGACGATTTGACCTACAAGCTTGGTGATATTATTCGCGCCAACGGTAACGTCAAGCAGGCTATTCGCGAAGGATCGCCGCAGCACATTGCGCGTGATTTCGAAGAGCTTTTGCAATACCATGTTGCCACATATATGGA----------------------------------------------------------------------------------------------TTCAACCTGGCAGTTGGAATCAAACCGGGCACGCTTTCGAATGGTCTCAAGTACTCCCTTGCCACTGGTAACTGGGGCGACCAGAAGAAAGCCATGAGCTCAACCGCGGGTGTGTCTCAGGTGTTGAATCGATATACCTTTGCGTCAACCCTATCTCATCTTCGACGCACAAATACGCCCATCGGCAGAGATGGCAAATTGGCGAAGCCTCGTCAACTTCACAACACTCATTGGGGTCTTGTCTGTCCTGCTGAGACACCTGAAGGCCAAGCCTGTGGTCTAGTCAAGAATTTGTCTCTCATGTGCTATGTCAGTGTCGGTTCGCCCGCCGAGCCCCTCATTGACTTCATGATCAATAGGGGTATGGAAGTCATCGAGGAGTACGAGCCACTCAGATACCCACACGCCACCAAAATCTTCGTCAATGGCACCTGGGTCGGCGTTCACCAGGATCCCAAGCACCTCGTCAACCAAGTATTTGACACGCGCCGCAAGTCCTATCTGCAGTACGAGGTCTCTCTGATCAGAGAAATTCGTGACCAAGAGTTCAAGATCTTTTCTGATGCCGGCCGAGTCATGCGACCCGTCTTCACCGTGCAACAGGACGATGACGCAGAGACTGGCCTTGAAAAGGGTCAGTTAGTCCTAACCAAGGACTTGGTGAACAAGCTGGCGCAAGAGCAAGC-CGATCCATCAGATGAT-CCAGAAATGAAGATTGGTTGGGAGGGTCTGATCAAAGCTGGCGCGA-TCGAATATCTGGATGCGGAAGAGGAGGAAACATCGATGATATGTATGACTCCGGAGGACCTGGAGCTTTACAGACTTCAAAAGGCCGGTGTA-GCTGTCGATGACGATCCC---GGC--GATGAT-TTGAATAAG-CGAC-TTAAAACGAAGACGAATCCAACGACTCACATGTACACGCACT-GCGAAATTCATCCAAGTATGA-TTTTGGGCATTTGTGCAAGCATCATTCC--------------------------------------
YFCC_6101       -CGTAACAAGGTCTCCGTTGGTGAACCAGCGGAGGGATCATTACAGAGTTTACAACTCCC-AAACCCAAATGTGAACATACCTACTGTTGCTTCGGCGTGCTCGCCCCGGCGTCCGGCTGGCCTCGTGCTGGTCGCGGCCCGGAACCAGGTGGCCGCCGGAGAAAACCAAAACTCTTTGTATTATCAGCTTCTTCTGAATCCGCCGCAAGGCAAAACAAATGAATCAAAACTTTCAACAACGGATCTCTTGGTTCTGGCATCGATGAAGAACGCAGCGAAATGCGATAAGTAATGTGAATTGCAGAATTCAGTGAATCATCGAATCTTTGAACGCACATTGCGCCCGGGAGCATTCTCCCGGGCATGCCTGTTCGAGCGTCATTTCAACCCTCGATTTCCCTTTGGGGAAGTCGGCGTTGGAGATCGGCAGC--ACTGCCGGCTCCCAAATACAGTGGCGACCCG-CCGCGGGGACCCCTGCGTAGTAACTTACACTCGCACCGGAAACCAGACGT-GTCACGCCGTAAAACCCCCAACTTTCTGAACG-TGACCTCGGATCAGGTAG-------------------------------------------AAGAAACCAACAGGGATTGCCCCAGTAACGGCGAGTGAAGCGGCAACAGCTCAAATTTGAAATCTGGCCCCTAGGGTCCGAGTTGTAATTTGCAGAGGATGCTTTTGGCGAGGCGCCTTCCGAGTTCCCTGGAACGGGACGCCATAGAGGGTGAGAGCCCCGTCTGGTCGGATGCCAAGCCTATGTAAAGCTCCTTCGACGAGTCGAGTAGTTTGGGAATGCTGCTCAAAATGGGAGGTATATGTCTTCTAAAGCTAAATATTGGCCAGAGACCGATAGCGCACAAGTAGAGTGATCGAAAGATGAAAAGCACTTTGAAAAGAGGGTTAAAAAGTACGTGAAATTGTTGAAAGGGAAGCGCCTATGACCAGACTTGGGCCCGGTGAATCATCCAGCGTTCTCGCTGGTGCACTTTGCCGGGCACAGGCCAGCATCAGTTTGGCGCGGGGGATAAAGGTTTTGGGAATGTGGCTCCCTCGGGAGTGTTATAGCCCATTGCGTAATACCCTGCGCCGGACTGAGGTACGCGCATT-GCAAGGATGCTGGCGTAATGGTCATCAGCGACCCGTCTTGAAACACGGACCAAGGAGTCGTCTTCGTATGCGAGTGTTCGGGTGTCAAACCCCTACGCGTAATGAAAGTGAACGCAGGTGAGAGCTTCGGCGCATCATCGACCGATCCTGATGTTCTCGGATGGATTTGAGTAAGAGCATACGGGGCCGGACCCGAAAGAAGGTGAACTATGCCTGTATAGGGTGAAGCCAGAGGAAACTCTGGTGGAGGCTCGCAGCGGTTCTGACGTGCGAATCGATCGTCAAATATGGGCATGGGGGCGAAAGACTAATCGA----------------------------------------------ATTACTGGTACTTCCCAGGCCGATTGCGCTAT-TCTCATCATTGCCGCCGGTACTGGTGAGTTCGAGGCTGGTATCTCCAAGGATGGCCAGACCCGTGAGCACGCTCTGCTCGCCTACACCCTCGGTGTCAAGCAGCTCATTGTTGCCATCAACAAGATGGACACCACCAAGTGGTCCGAGGCCCGTTACCAGGAGATTATCAAGGAGACCTCCAACTTCATCAAGAAGGTCGGCTACAACCCCAAGACCGTTGCCTTCGTCCCCATCTCCGGCTTCAACGGCGACAACATGCTTCAGGCCTCCACCAACTGCCCCTGGTACAAGGGTTGGGAGAAGGAGACCAAGGCTGG---CAAGTCCACCGGTAAGACCCTTCTCGAGGCCATCGACTCCATCGAGGCCCCCAAGCGTCCCACCGACAAGCCCCTCCGCCTTCCCCTCCAGGATGTTTACAAGATCGGTGGTATCGGAACGGTGCCCGTCGGTCGTGTTGAGACTGGTATCATCAAGCCTGGCATGGTCGTCACCTTCGCCCCCGCTGGTGTCACCACTGAAGTCAAGTCCGTCGAGATGCACCACGAGCAGCTGCCCGAGGGTGTTCCCGGTGACAACGTCGGCTTCAACGTGAAGAACGTTTCCGTCAAGGAAATCCGTCGTGGTAACGTCGCTGGTGACTCCAAGAACGACCCCCCTGCCGGCGCTGCCTCTTTCAACGCCCAGGTCATTGTCATCAACCACCCTGGTCAGATCGGTAACGGTTACGCCCCCGTTCTTGATTGCCACACTGCCCACATTGCCTGCAAGTTCGACACTCTC-CTCGAGAAGATCGATCGCCGTACCGGTAAGGCCGTTGAGACCAACCCCAAGTTCGTCAAGTCTGGTGACGCCGCCATCGTCAAGATGGTTCCCTCTAAGCCCATGTGCGTTGAGGCTTTCACCGACTACCCCCCTCTGGGCCGTTTCGCCGTCCGTGACATG---------------AAGAAGGTCAAAAAGGTGTTGGAGATTGTCTGCCACAACTGCAGCAAAGTGTTGGCCGATGAAGTTGGTCTACCCTCTTCTCTATG-GACCCTT----GAGC-TTGCTGGATGCTAAC--AAGACCTTTCAGAGCGATCCCGAATTCGTTACAGCTATTCACACTCGCGATCCGAAAGTCCGATTCAAGCGCGTTTGGGCCGTGTGCAAGAAGAAGCGCAAGTGCGAGAACGAGGACAGACAGGACAAGAACAAGGATGAAGAGTTTGCACCTGGCGTCAAGTCTGTCGTCTTGGAAGGCCACGGCGGCTGCGGCAACATGCAGCCCCAAGTGCGACAAGCTGCGCTGCAGCTCAAGGCTGCTTTCGAAGTCACTTCGGAAGATGGCCCCAAGCGCAAGGAAACCGTCAATATCACGGCCGAAATGGCCCACGGTATCCTCCGCCGCATCTCTGAGAAGGACCTGCACAATATCGGTCTTAACTCGGATTATGCTCGTCCTGAGTGGATGATCATCACTGTTCTGCCAGTCCCCCCGCCCCCTGTGCGTCCTAGTATTTCCATGGATGGTACTGGTACCGGCATGAGAAACGAAGACGATTTGACCTACAAGCTTGGCGATATCATCCGCGCCAACGGTAACGTCAAGCAGGCTATTCGCGAAGGCTCGCCGCAGCATATCGCGCGCGACTTTGAGGAGCTGCTGCAATATCATGTTGCCACCAATATGGA----------------------------------------------------------------------------------------CGCCACTTTAACCTTGCCGTCGGTATCAAGCCCGGCACGCTCTCCAACGGTCTCAAGTACTCTCTCGCGACCGGCAACTGGGGTGACCAGAAGAAGGCCATGAGCTCGACGGCTGGTGTCTCTCAAGTGTTGAACAGATACACTTTCGCCTCGACGCTCTCCCATTTGCGACGCACCAACACGCCCATCGGCAGAGACGGCAAGCTGGCCAAGCCCCGCCAGCTTCACAACACACATTGGGGTCTTGTCTGCCCTGCCGAGACGCCCGAAGGACAGGCTTGTGGTCTCGTCAAGAACTTGTCGCTCATGTGCTACGTCAGTGTTGGTTCGCCTGCTGAGCCCCTCATTGATTTCATGATCAACAGAGGCATGGAGGTCATTGAAGAGTACGAGCCTCTGAGATACCCGCACGCCACCAAGATTTTCGTAAATGGAACTTGGGTGGGTGTGCACCAGGATCCCAAGCACCTGGTTAACCAAGTCTTTGACACCCGTCGCAAGTCGTACCTACAGTACGAGGTGTCTCTTATCAGAGAAATCCGCGACCAAGAGTTCAAGATCTTCTCCGATGCCGGCCGTGTCATGCGGCCTGTCTTCACTGTCCAGCAGGAGGACGATTCGGAAACTGGCCTCGAAAAGGGCCAGCTGGTTCTGACCAAAGACCTGGTGAACAAGCTAGCAGCAGAGCACGC-GGATCCGCCAGATGAC-CCTGACCTGAAGATTGGCTGGGAGGGTCTCATCAAGGCTGGTGCCA-TCGAATACCTGGACGCCGAAGAAGAGGAGACATCCATGATCTGCATGACTCCTGAGGACCTGGAGCTCTACAGGCTGCAAAAGGCCGGTGTG-GCTGTCGACGAGGATCCC---GGT--GATGAC-CCCA----------------------------------------------------------------------------------------------------------------------------------------------
YFCC_883        TCGTAACAAGGTCTCCGTTGGTGAACCAGCGGAGGGATCATTACCGAGTTTACAACTCCC-CAACCCTTCTGTGAACATACCTACCGTTGCTTCGGCGGACTCGCCCCGGCGTCCGGACGGCCTCGCGCCGCCCGCGGCCCGGACCCAGGCGGCCGCCGGAGACC-CCCCAACTCTGTTT-CCATCAGCATCTTCTGAATCTGCCGCGAGGCAAAACAAATGAATTAAAACTTTCAACAACGGATCTCTTGGCTCTGGCATCGATGAAGAACGCAGCGAAATGCGATAAGTAATGTGAATTGCAGAATTCAGTGAACCATCGAATCTTTGAACGCACATTGCGCCCGCCAGCATTCTGGCGGGCATGCCTGTTCGAGCGTCATTTCAACCCTCGACCTCCCCCTGGGGCGGTCGGCGTTGGGGAACGGCAGCACACCGCCGGCCCTGAAATGGAGTGGCGGCCCGTCCGCGGCGACCTCTGCGTAGTAAT-CCAGCTCGCACCGGGAACCCGACGCGGCCACGCCGTAAAACACCCAACTTTCTGAACGTTGACCTCGGATCAGGTAGGACTACCCGCTGAACTTAAGCATATCAA---TAAGCGGAGGAAAAGAAACCAACAGGGATTGCCCCAGTAACGGCGAGTGAAGCGGCAACAGCTCAAATTTGAAATCTGGCCCCCAGGGTCCGAGTTGTAATTTGTAGAGGATGCTTTGGGCGAGGTGCCTTCCGAGTTCCCTGGAACGGGACGCCACAGAGGGTGAGAGCCCCGTATGGTCGGACACCGAGCCTCTGTAAAGCTCCTTCGACGAGTCGAGTAGTTTGGGAATGCTGCTCAAAATGGGAGGTATATGTCTTCTAAAGCTAAATATTGGCCAGAGACCGATAGCGCACAAGTAGAGTGATCGAAAGATGAAAAGCACTTTGAAAAGAGGGTTAAAAAGTACGTGAAATTGTTGAAAGGGAAGCGCCCATGACCAGACTTGGGCCCGGTGAATCATCCAGCGTTCTCGCCGGTGCACTTTGCCGGGCACAGGCCAGCATCAGTTTGGGGCGGGGGACAAAGGCTCTGGGAATGTGGCTCCCCCGGGAGTGTTATAGCCCACCGCGTAATACCCTGCGCCGGACTGAGGTACGCGCATTCGCAAGGATGCTGGCGTAATGGTCATCAGCGACCCGTCTTGAAACACGGACCAAGGAGTCGTCTTCGTATGCGAGTGTTCGGGTGTCAAACCCCTACGCGGAATGAAAGTGAACGCAGGTGAGAGCTTCGGCGCATCATCGACCGATCCTGATGTTCTCGGATGGATTTGAGTAAGAGCATACGGGGCCGGACCCGAAAGAAGGTGAACTATGCCTGTATAGGGTGAAGCCAGAGGAAACTCTGGTGGAGGCTCGCAGCGGTTCTGACGTGCGAATCGATCGTCAAATATGGGCATGGGGGCGAAAGACTAATCGAACCTTCTAGTAGCTGGTTT---------------ATCAAGAACATGATTACTGGTACTTCCCAGGCCGATTGCGCTAT-TCTCATCATTGCTGCCGGTACTGGTGAGTTCGAGGCTGGTATCTCCAAGGATGGCCAGACCCGTGAGCACGCTCTCCTCGCTTTCACCCTTGGTGTCAAGCAGCTCATTGTCGCCATCAACAAGATGGACACTGCTCAGTGGGCCGAGGCTCGTTACCAGGAAATTATCAAGGAGACCTCCAACTTCATCAAGAAGGTCGGCTACAACCCCAAGACTGTTGCCTTCGTTCCCATCTCCGGCTTCAACGGCGACAACATGCTTACTGCCTCCACCAACTGCCCCTGGTACAAGGGTTGGGAGAAGGAGACCAAGGCTGG---CAAGTCCACTGGCAAGACCCTCCTCGAGGCTATCGACGCCATCGAGCCCCCCAAGCGTCCCCTCGACAAGCCTCTCCGTCTTCCCCTCCAGGATGTCTACAAGATCGGTGGTATCGGAACGGTGCCCGTCGGTCGTGTCGAGACTGGTATCATCAAGCCGGGTATGGTCGTCACCTTCGCCCCCGCTGGTGTCACCACTGAAGTCAAGTCCGTCGAGATGCACCACGAGCAGCTGCCCGAGGGTGTTCCCGGTGACAACGTCGGCTTCAACGTGAAGAACGTTTCCGTCAAGGAAATCCGTCGTGGTAACGTCGCTGGTGACTCCAAGAACGACCCCCCCAAGGGTGCCGCTTCTTTCAACGCCCAGGTCATTGTTATCAACCACCCTGGCCAGATTGGTAACGGTTACGCCCCCGTTCTCGACTGCCACACTGCCCACATTGCTTGCAAGTTCGCCGAGCTC-CTCGAGAAGATCGACCGCCGTACTGGTAAGTCGGTTGAGAACAACCCCAAGTTCATCAAGTCTGGTGACTCCGCCATCGTCAAGATGGTTCCCTCCAAGCCCATGTGCGTTGAGGCTTTCACCGACTACCCTCCTCTGGGCCGTTTCGCCGTCCGTGACATGCGTCA-------ATCAAGAAAGTGAAGAAGGTTTTGGAGATTGTCTGCCACAATTGCAGCAAAGTGTTGGCCGATGAAGTTGGTCTTCCCTTGACTCCATGAAGCCCTT----GAGC-TTGCTGGATGCTAAC--GTGAATTCTCAGAGCGACCCCGAGTTTGTCACAGCCATCAACACTCGCGATCCGAAACTCCGATTCAAGCGCGTCTGGGCCGTGTGCAAGAAGAAGCGCAAGTGTGAGAACGAGGACAGGCAAGATAAGAACAAGGATGAAGAGTTCGCTCCCGGCGCCAAGAACGTCGTTCTCGAAGGACACGGTGGATGCGGTAACATGCAGCCGCAAGTGAGACAAGCCGCGCTGCAGCTGAAGGCCGCTTTTGAGGTGACTTCGGAAGAGGGCCCCAAGAGGAAGGAGACTGTCAACATCAGCGCTGAGATGGCGCACGGTATTCTTCGCCGCATCTCTGAACGCGATTTGCACAACATTGGTCTCAACTCCGACTATGCCCGTCCCGAGTGGATGATTATTACTGTTCTACCTGTCCCCCCTCCTCCCGTGCGTCCTAGTATCTCCATGGATGGTACTGGTACCGGCATGAGAAATGAAGACGATCTGACCTACAAGCTTGGCGACATTATCCGCGCCAACGGTAATGTCAAGCAGGCTATTCGCGAAGGATCACCGCAGCACATTGCCCGTGATTTTGAGGAGTTGCTGCAGTATCATGTTGCTACCTACATGGA-----------------------------------------------------------------------------------------------------TGGCTGTTGGTATCAAGCCTGGTACGCTTTCAAATGGTCTCAAGTACTCGCTCGCCACTGGTAACTGGGGCGACCAGAAGAAAGCCATGAGCTCAACTGCTGGCGTGTCTCAGGTGTTGAATCGCTATACGTTTGCCTCGACGCTGTCCCATCTTCGACGTACCAATACACCCATCGGCAGAGATGGCAAACTGGCGAAACCCCGTCAACTTCACAATACTCATTGGGGTCTCGTCTGTCCTGCTGAGACACCCGAAGGCCAGGCTTGTGGACTTGTCAAAAACCTGTCTCTCATGTGCTACGTCAGCGTCGGTTCGCCCGCCGAGCCGCTCATTGACTTCATGATCAACCGGGGTATGGAAGTTATCGAAGAGTACGAACCACTCAGATACCCGCACGCTACTAAGATCTTTGTCAACGGAACATGGGTTGGCGTTCACCAGGATCCCAAGCACCTTGTGGATCAGGTATTTGAAACCCGTCGCAAATCATATCTGCAGTATGAGGTGTCCCTCATCAGAGAAATTCGTGATCAAGAATTCAAGATCTTCTCTGATGCGGGCCGAGTCATGCGGCCCGTTTTTACAGTACAGGAGAAAGATGACCCGGAGACTGGCCTTGAAAAGGGCCAGCTTGGCCTGACAAAGGATTTAGTCAACAAACTGGCGCAAGAACAGGC-TGACCCACCCGAGGAT-CCAGAAATGAAGATGGGCTGGGAGGGTCTGATCAAAGCTGGTGCGA-TTGAGTATCTAGATGCTGAAGAAGAGGAGACGTCCATGATTTGCATGACCCCGGAGGATCTAGAGCTGTACAGGCTCCAAAAAGCCGGCGTA-CCTGTCGAGGATGACTCG---GGC--GAGGAT-CCGAACAAG-CGTC-TGAAGACCAAAACCAACCCAACTACACACATGTATACTCACT-GCGAGATCCATCCAAGCATG--------------------------------------------------------------------
ZY06061         ------------------------ACCGCGGAAGGGAACATTATCGAGTTTCCAACTCCCTTAACCCTTCTGTGAACATACCTACCGTTGCTTCGGCGGACTCGCCCCGGCGTCCGGACGGCCCTGCGCCGCCCGCGGCCCGGACCCAGGCGGCCGCCGGAGACC-CCCAAACTCTGTAT-TTATCAGTCTCTTCTGAATCCGCCGCAAGGCAAAACAAATGAATCAAAACTTTCAACAACGGATCTCTTGGTTCTGGCATCGATGAAGAACGCAGCGAAATGCGATAAGTAATGTGAATTGCAGAATTCAGTGAACCATCGAATCTTTGAACGCACATTGCGCCCGCCAGCACTCTGGCGGGCATGCCTGTTCGAGCGTCATTTCAACCCTCGACCTCCCTCCGGGGAGGTCGGCGTTGGGGAACGGCAGCACCCCGCCGGCCCCTAAATACAGTGGCGGCCCGTCCGCGGCGACCTCTGCGCAGTAGT-CCAACTCGCACCGGGAACCCGACGCGGCCACGCCGTAAAACACCCAACCTTCCGAACGTTGACCTCGAATCAGGTAGGACTACCCGCTGAACTTAAGCATATCAATAA-----CGGGGAGGATGTACCAACAGGGATTGCCCCAGTAACGGCGAGTGAAGCGGCAACAGCTCAAATTTGAAATCTGGCCCCCAGGGTCCGAGTTGTAATTTGTAGAGGATGCTTTTGGCGAGGTGCCTTCCGAGTTCCCTGGAACGGGACGCCACAGAGGGTGAGAGCCCCGTCTGGTCGGCCACCGAGCCTCTGTAAAGCTCCTTCGACGAGTCGAGTAGTTTGGGAATGCTGCTCAAAATGGGAGGTATATGTCTTCTAAAGCTAAATACTGGCCAGAGACCGATAGCGCACAAGTAGAGTGATCGAAAGATGAAAAGCACTTTGAAAAGAGGGTTAAAAAGTACGTGAAATTGTTGAAAGGGAAGCGCCTATGACCAGACTTGGGCCCGGTGAATCATCCAGCGTTCTCGCTGGTGCACTTCGCCGGGCACAGGCCAGCATCAGTTTGGCGCGGGGGACAAAGGCTCTGGGAATGTGGCTCCCCCGGGAGTGTTATAGCCCACCGCGTAATACCCTGCGCCGGACTGAGGTACGCGCATTCGCAAGGATGCTGGCGTAATGGTCATCAGCGACCCGTCTTGAAACACGGACCAAGGAGTCGTCTTCGTATGCGAGTGTTCGGGTGTCAAACCCCTACGCGTAATGAAAGTGAACGTAGGTGAGAGCTTCGGCGCATCACCGACCGATCCTGATGTTCTCGGATGGATTTGAGTAAGAGCATACGGGGCCGGACCCGAAAGAAGGTGAACTATGCCTGTATAGGGTGAAGCCAGAGGAAACTCTGGTGGAGGCTCGCAGCGGTTCTGACGTGCGAATCGATCGTCAAATATGGGCATGGGGGCGAAAGACTAATCGAACCTTCTAGTAGCTGGTTTCCGCCGAGTTT--------GCCCAGGTATTACTGGTACTT-CCAGGCCGATTGCGCTAT-TCTCATCATTGCTGCCGGTACTGGTGAGTTCGAGGCTGGTATCTCCAAGGATGGCCAGACCCGTGAGCACGCTCTCCTCGCTTTCACCCTCGGTGTCAAGCAGCTCATTGTCGCCATCAACAAGATGGACACTGCTCAGTGGGCCGAGGCTCGTTACCAGGAAATCATCAAGGAGACCTCCAACTTCATCAAGAAGGTCGGCTACAACCCCAAGACTGTTGCCTTCGTCCCCATCTCTGGCTTCAACGGCGACAACATGCTTACTGCCTCCACCAACTGCCCCTGGTACAAGGGCTGGGAGAAGGAGACCAAGACTGG---CAAGTCCACTGGCAAGACCCTCCTCGAGGCCATCGACGCCATTGAGCCCCCCAAGCGTCCCCTCGACAAGCCTCTCCGTCTTCCCCTTCAGGATGTCTACAAGATCGGTGGTATCGGAACGGTGCCTGTCGGTCGTGTCGAGACTGGTGTCATCAAGCCCGGTATGGTCGTCACCTTCGCTCCCGCTGGTGTCACCACTGAAGTCAAGTCCGTCGAGATGCACCACGAACAGCTGCCCGAGGGTGTTCCCGGTGACAACGTCGGCTTCAACGTGAAGAACGTTTCCGTCAAGGAAATCCGTCGTGGTAACGTCGCTGGTGACTCCAAGAACGACCCCCCCAAGGGCGCCGCTTCTTTCAACGCCCAGGTCATTGTTATCAACCACCCTGGCCAGATTGGTAACGGTTATGCCCCCGTTCTCGATTGCCACACTGCCCACATTGCTTGCAAGTTCTCCGAGCTC-CTCGAGAAGATCGATCGCCGTACTGGTAAGTCGGTTGAGAACAACCCCAAGTTCATCAAGTCTGGTGACTCCGCCATCGTCAAGATGGTTCCCTCCAAGCCCATGTGCGTTGAGGCTTTCACCGACTACCCTCCTCTGGGCCGTTTCGCCGTCCGTGACATGCGTCAGACTGTC???????????????????????????????????????????????????????????????????????????????????????????????????????????????????????????????????????????????????????????????????????????????????????????????????????????????????????????????????????????????????????????????????????????????????????????????????????????????????????????????????????????????????????????????????????????????????????????????????????????????????????????????????????????????????????????????????????????????????????????????????????????????????????????????????????????????????????????????????????????????????????????????????????????????????????????????????????????????????????????????????????????????????????????????????????????????????????????????????????????????????????????????CTCTACT-CGCT-AGCTGTTCCGTGGTATTATGCGTCGAATGCATTCAGAGCTTGCCAACTACCTCAGACGTTGTGTCGAGGGCAACCGCCACTTCAATCTGGCTGTCGGCATCAAGCCTGGTACGCTTTCAAATGGCCTCAAGTACTCGCTTGCCACTGGTAACTGGGGCGACCAGAAGAAAGCCATGAGCTCAACTGCCGGTGTATCTCAGGTGTTGAATCGCTATACGTTTGCCTCGACGCTGTCCCATCTTCGACGTACCAATACCCCCATCGGCAGAGATGGAAAACTGGCGAAACCTCGTCAGCTTCACAATACTCATTGGGGTCTCGTCTGCCCTGCCGAGACGCCTGAAGGTCAGGCTTGTGGACTTGTCAAAAACCTGTCTCTCATGTGCTACGTCAGCGTCGGTTCACCTGCCGAGCCGCTCATCGACTTCATGATCAACAGGGGTATGGAAGTTATCGAAGAGTACGAGCCACTCAGATATCCGCACGCCACGAAGATCTTTGTCAACGGGACATGGGTTGGCGTCCATCAGGACCCTAAGCACCTTGTGGATCAGGTCTTTGAAACCCGTCGCAAATCATACCTGCAGTATGAGGTGTCTCTCATCAGAGAAATCCGCGATCAAGAATTCAAAATCTTTTCTGATGCGGGCCGCGTCATGCGGCCCGTCTTCACAGTACAGGAGAAAGATGACCCAGAGACTGGCCTCGAAAAGGGTCAGCTTGGTCTGACAAAGGATTTAGTCAACAAACTGGCGCAAGAACAAGC-TGACCCACCTGAGGAT-CCAGAAATGAAGATGGGCTGGGAGGGTCTGATCAAAGCTGGCGCGA-TTGAGTATTTGGATGCGGAAGAAGAGGAGACGTCCATGATTTGCATGACCCCGGAGGATCTAGAGCTGTATAGGCTTCAAAAAGCGGGTGTACCCTGTCGAGGATGACTCG---GGCCGAGGATC-CCGAACAAGCCGTC-TGAAGACCCA-------------------------------------------------------------------------------------------------------------------------
ZY06062         -------------------CCGACTGTACGCGGAGGGACATTATCGAGTTTCCAACTCCCTTAACCCTTCTGTGAACATACCTACCGTTGCTTCGGCGGACTCGCCCCGGCGTCCGGACGGCCCTGCGCCGCCCGCGGCCCGGACCCAGGCGGCCGCCGGAGACC-CCCAAACTCTGTAT-TTATCAGTCTCTTCTGAATCCGCCGCAAGGCAAAACAAATGAATCAAAACTTTCAACAACGGATCTCTTGGTTCTGGCATCGATGAAGAACGCAGCGAAATGCGATAAGTAATGTGAATTGCAGAATTCAGTGAACCATCGAATCTTTGAACGCACATTGCGCCCGCCAGCACTCTGGCGGGCATGCCTGTTCGAGCGTCATTTCAACCCTCGACCTCCCTCCGGGGAGGTCGGCGTTGGGGAACGGCAGCACCCCGCCGGCCCCTAAATACAGTGGCGGCCCGTCCGCGGCGACCTCTGCGCAGTAGT-CCAACTCGCACCGGGAACCCGACGCGGCCACGCCGTAAAACACCCAACCTTCCGAACGTTGACCTCGAATCAGGTAGGACTACCCGCTGAACTTAAGCATTAAA----------TAGCGGGAGTAGACAACAGGGATTGCCCCAGTAACGGCGAGTGAAGCGGCAACAGCTCAAATTTGAAATCTGGCCCCCAGGGTCCGAGTTGTAATTTGTAGAGGATGCTTTTGGCGAGGTGCCTTCCGAGTTCCCTGGAACGGGACGCCACAGAGGGTGAGAGCCCCGTCTGGTCGGCCACCGAGCCTCTGTAAAGCTCCTTCGACGAGTCGAGTAGTTTGGGAATGCTGCTCAAAATGGGAGGTATATGTCTTCTAAAGCTAAATACTGGCCAGAGACCGATAGCGCACAAGTAGAGTGATCGAAAGATGAAAAGCACTTTGAAAAGAGGGTTAAAAAGTACGTGAAATTGTTGAAAGGGAAGCGCCTATGACCAGACTTGGGCCCGGTGAATCATCCAGCGTTCTCGCTGGTGCACTTCGCCGGGCACAGGCCAGCATCAGTTTGGCGCGGGGGACAAAGGCTCTGGGAATGTGGCTCCCCCGGGAGTGTTATAGCCCACCGCGTAATACCCTGCGCCGGACTGAGGTACGCGCATTCGCAAGGATGCTGGCGTAATGGTCATCAGCGACCCGTCTTGAAACACGGACCAAGGAGTCGTCTTCGTATGCGAGTGTTCGGGTGTCAAACCCCTACGCGTAATGAAAGTGAACGTAGGTGAGAGCTTCGGCGCATCACCGACCGATCCTGATGTTCTCGGATGGATTTGAGTAAGAGCATACGGGGCCGGACCCGAAAGAAGGTGAACTATGCCTGTATAGGGTGAAGCCAGAGGAAACTCTGGTGGAGGCTCGCAGCGGTTCTGACGTGCGAATCGATCGTCAAATATGGGCATGGGGGCGAAAGACTAATCGAACCTTCTAGTAGCTGGTTTCCGCCGATTTT--------GCCCAGGTATTACTGGTACTT-CCAGGCCGATTGCGCTAT-TCTCATCATTGCTGCCGGTACTGGTGAGTTCGAGGCTGGTATCTCCAAGGATGGCCAGACCCGTGAGCACGCTCTCCTCGCTTTCACCCTCGGTGTCAAGCAGCTCATTGTCGCCATCAACAAGATGGACACTGCTCAGTGGGCCGAGGCTCGTTACCAGGAAATCATCAAGGAGACCTCCAACTTCATCAAGAAGGTCGGCTACAACCCCAAGACTGTTGCCTTCGTCCCCATCTCTGGCTTCAACGGCGACAACATGCTTACTGCCTCCACCAACTGCCCCTGGTACAAGGGCTGGGAGAAGGAGACCAAGACTGG---CAAGTCCACTGGCAAGACCCTCCTCGAGGCCATCGACGCCATTGAGCCCCCCAAGCGTCCCCTCGACAAGCCTCTCCGTCTTCCCCTTCAGGATGTCTACAAGATCGGTGGTATCGGAACGGTGCCTGTCGGTCGTGTCGAGACTGGTGTCATCAAGCCCGGTATGGTCGTCACCTTCGCTCCCGCTGGTGTCACCACTGAAGTCAAGTCCGTCGAGATGCACCACGAACAGCTGCCCGAGGGTGTTCCCGGTGACAACGTCGGCTTCAACGTGAAGAACGTTTCCGTCAAGGAAATCCGTCGTGGTAACGTCGCTGGTGACTCCAAGAACGACCCCCCCAAGGGCGCCGCTTCTTTCAACGCCCAGGTCATTGTTATCAACCACCCTGGCCAGATTGGTAACGGTTATGCCCCCGTTCTCGATTGCCACACTGCCCACATTGCTTGCAAGTTCTCCGAGCTC-CTCGAGAAGATCGATCGCCGTACTGGTAAGTCGGTTGAGAACAACCCCAAGTTCATCAAGTCTGGTGACTCCGCCATCGTCAAGATGGTTCCCTCCAAGCCCATGTGCGTTGAGGCTTTCACCGACTACCCTCCTCTGGGCCGTTTCGCCGTCCGTGACATGCGTCAGACTGTC???????????????????????????????????????????????????????????????????????????????????????????????????????????????????????????????????????????????????????????????????????????????????????????????????????????????????????????????????????????????????????????????????????????????????????????????????????????????????????????????????????????????????????????????????????????????????????????????????????????????????????????????????????????????????????????????????????????????????????????????????????????????????????????????????????????????????????????????????????????????????????????????????????????????????????????????????????????????????????????????????????????????????????????????????????????????????????????????????????????????????????????????CTCTACT-CGCT-AGCTGTTCCGTGGTATTATGCGTCGAATGCATTCAGAGCTTGCCAACTACCTCAGACGTTGTGTCGAGGGCAACCGCCACTTCAATCTGGCTGTCGGCATCAAGCCTGGTACGCTTTCAAATGGCCTCAAGTACTCGCTTGCCACTGGTAACTGGGGCGACCAGAAGAAAGCCATGAGCTCAACTGCCGGTGTATCTCAGGTGTTGAATCGCTATACGTTTGCCTCGACGCTGTCCCATCTTCGACGTACCAATACCCCCATCGGCAGAGATGGAAAACTGGCGAAACCTCGTCAGCTTCACAATACTCATTGGGGTCTCGTCTGCCCTGCCGAGACGCCTGAAGGTCAGGCTTGTGGACTTGTCAAAAACCTGTCTCTCATGTGCTACGTCAGCGTCGGTTCACCTGCCGAGCCGCTCATCGACTTCATGATCAACAGGGGTATGGAAGTTATCGAAGAGTACGAGCCACTCAGATATCCGCACGCCACGAAGATCTTTGTCAACGGGACATGGGTTGGCGTCCATCAGGACCCTAAGCACCTTGTGGATCAGGTCTTTGAAACCCGTCGCAAATCATACCTGCAGTATGAGGTGTCTCTCATCAGAGAAATCCGCGATCAAGAATTCAAAATCTTTTCTGATGCGGGCCGCGTCATGCGGCCCGTCTTCACAGTACAGGAGAAAGATGACCCAGAGACTGGCCTCGAAAAGGGTCAGCTTGGTCTGACAAAGGATTTAGTCAACAAACTGGCGCAAGAACAAGC-TGACCCACCTGAGGAT-CCAGAAATGAAGATGGGCTGGGAGGGTCTGATCAAAGCTGGCGCGA-TTGAGTATTTGGATGCGGAAGAAGAGGAGACGTCCATGATTTGCATGACCCCGGAGGATCTAGAGCTGTATAGGCTTCAAAAAGCGGGTGTACCCTGTCGAGGATGACTCG---GGCCGAGGATC-CCGAACAAGCCGTC-TGAAGACCCA-------------------------------------------------------------------------------------------------------------------------
ZY06511         -------------------CGAAGGTGACGCGGAGGGACATTATCGAGTTTCCAACTCCCTTAACCCTTCTGTGAACATACCTACCGTTGCTTCGGCGGACTCGCCCCGGCGTCCGGACGGCCCTGCGCCGCCCGCGGCCCGGACCCAGGCGGCCGCCGGAGACC-CCCAAACTCTGTAT-TTATCAGCCTCTTCTGAATCCGCCGCAAGGCAAAACAAATGAATCAAAACTTTCAACAACGGATCTCTTGGTTCTGGCATCGATGAAGAACGCAGCGAAATGCGATAAGTAATGTGAATTGCAGAATTCAGTGAACCATCGAATCTTTGAACGCACATTGCGCCCGCCAGCACTCTGGCGGGCATGCCTGTTCGAGCGTCATTTCAACCCTCGACCTCCCTCCGGGGAGGTCGGCGTTGGGGAACGGCAGCACCCCGCCGGCCCCTAAATACAGTGGCGGCCCGTCCGCGGCGACCTCTGCGCAGTAGT-CCAACTCGCACCGGGAACCCGACGCGGCCACGCCGTAAAACACCCAACCTTCCGAACGTTGACCTCGAATCAGGTAGGACTACCCGCTGAACTTAAGCATATAAAA------------AATGGGAGAGCACAGGGATTGCCCCAGTAACGGCGAGTGAAGCGGCAACAGCTCAAATTTGAAATCTGGCCCCCAGGGTCCGAGTTGTAATTTGTAGAGGATGCTTTTGGCGAGGTGCCTTCCGAGTTCCCTGGAACGGGACGCCACAGAGGGTGAGAGCCCCGTCTGGTCGGCCACCGAGCCTCTGTAAAGCTCCTTCGACGAGTCGAGTAGTTTGGGAATGCTGCTCAAAATGGGAGGTATATGTCTTCTAAAGCTAAATACTGGCCAGAGACCGATAGCGCACAAGTAGAGTGATCGAAAGATGAAAAGCACTTTGAAAAGAGGGTTAAAAAGTACGTGAAATTGTTGAAAGGGAAGCGCCTATGACCAGACTTGGGCCCGGTGAATCATCCAGCGTTCTCGCTGGTGCACTTCGCCGGGCACAGGCCAGCATCAGTTTGGCGCGGGGGAAAAAGGCTCTGGGAATGTGGCTCCCCCGGGAGTGTTATAGCCCACCGCGTAATACCCTGCGCCGGACTGAGGTACGCGCATTCGCAAGGATGCTGGCGTAATGGTCATCAGCGACCCGTCTTGAAACACGGACCAAGGAGTCGTCTTCGTATGCGAGTGTTCGGGTGTCAAACCCCTACGCGTAATGAAAGTGAACGTAGGTGAGAGCTTCGGCGCATCACCGACCGATCCTGATGTTCTCGGATGGATTTGAGTAAGAGCATACGGGGCCGGACCCGAAAGAAGGTGAACTATGCCTGTATAGGGTGAAGCCAGAGGAAACTCTGGTGGAGGCTCGCAGCGGTTCTGACGTGCGAATCGATCGTCAAATATGGGCATGGGGGCGAAAGACTAATCGAACCTTCTAGTAGCTGGTTTCCGCGGTTTT-------------CAAGGATTCTGGTACTT-CCAGGCCGATTGCGCTAT-TCTCATCATTGCTGCCGGTACTGGTGAGTTCGAGGCTGGTATCTCCAAGGATGGCCAGACCCGTGAGCACGCTCTCCTCGCTTTCACCCTCGGTGTCAAGCAGCTCATTGTCGCCATCAACAAGATGGACACTGCTCAGTGGGCCGAGGCTCGTTACCAGGAAATCATCAAGGAGACCTCCAACTTCATCAAGAAGGTCGGCTACAACCCCAAGACTGTTGCCTTCGTCCCCATCTCTGGCTTCAACGGCGACAACATGCTTACTGCCTCCACCAACTGCCCCTGGTACAAGGGCTGGGAGAAGGAGACCAAGACTGG---CAAGTCCACTGGCAAGACCCTCCTCGAGGCCATCGACGCCATTGAGCCCCCCAAGCGTCCTCTCGACAAGCCTCTCCGTCTTCCCCTTCAGGATGTCTACAAGATCGGTGGTATCGGAACGGTGCCTGTCGGTCGTGTCGAGACTGGTATCATCAAGCCCGGTATGGTCGTCACCTTCGCCCCCGCTGGTGTCACCACTGAAGTCAAGTCCGTCGAGATGCACCACGAGCAGCTGCCCGAGGGTGTTCCCGGTGACAACGTCGGCTTCAACGTGAAGAACGTTTCCGTCAAGGAAATCCGTCGTGGTAACGTCGCTGGTGACTCCAAGAACGACCCCCCCAAGGGCGCCGCTTCTTTCAACGCCCAGGTCATTGTTATCAACCACCCTGGCCAGATTGGTAACGGTTATGCCCCCGTTCTCGATTGCCACACTGCCCACATTGCTTGCAAGTTCTCCGAGCTC-CTCGAGAAGATCGACCGCCGTACTGGTAAGTCGGTTGAGAACAACCCCAAGTTCATCAAGTCTGGTGACTCCGCCATCGTCAAGATGGTTCCCTCCAAGCCCATGTGCGTTGAGGCTTTCACCGACTACCCTCCTCTGGGCCGTTTCGCCGTCCGTGACATGCGTCAGACCGTC???????????????????????????????????????????????????????????????????????????????????????????????????????????????????????????????????????????????????????????????????????????????????????????????????????????????????????????????????????????????????????????????????????????????????????????????????????????????????????????????????????????????????????????????????????????????????????????????????????????????????????????????????????????????????????????????????????????????????????????????????????????????????????????????????????????????????????????????????????????????????????????????????????????????????????????????????????????????????????????????????????????????????????????????????????????????????????????????????????????????????????????????TTCTACTCCGCTAAGCTGTTCCGTGGTATT-TGCGTCGAATGCATTCAGAGCTTGCCTACTACCTCAGACGTTGTGTCGAGGGCAACCGCCACTTCAATCTGGCTGTCGGCATCAAGCCTGGTACGCTTTCAAATGGTCTCAAGTACTCGCTTGCCACTGGTAACTGGGGCGACCAGAAGAAAGCCATGAGCTCAACTGCCGGTGTATCTCAGGTGTTGAATCGCTATACGTTTGCCTCGACGCTGTCCCATCTTCGACGTACCAATACCCCCATCGGCAGAGATGGAAAACTGGCGAAACCCCGTCAGCTTCACAATACTCATTGGGGTCTCGTCTGCCCTGCCGAGACGCCTGAAGGTCAGGCTTGTGGACTTGTCAAAAACCTGTCTCTCATGTGCTATGTCAGCGTCGGTTCACCTGCTGAGCCGCTCATCGACTTCATGATCAACAGGGGTATGGAAGTTATCGAAGAGTACGAGCCACTCAGATATCCGCACGCCACGAAGATCTTTGTCAACGGGACATGGGTTGGCGTTCATCAGGACCCTAAGCACCTTGTGGATCAGGTATTTGAAACCCGTCGCAAATCATACCTGCAGTATGAGGTGTCTCTCATCAGAGAAATCCGCGATCAAGAATTCAAAATCTTTTCTGATGCGGGCCGCGTCATGCGGCCCGTCTTCACAGTACAGGAG-AAGATGACCCAGAGACTGGCCTCG-AAAGGGTCAGCTCGGTCTGACAAAGACTTAGTCAAACAAACTGGCGCAAGAACAAGCTTGACCCACCTGAGGATCCCAGAGATGAAGATGGGCTGGGAGGGTCTGATC-AAGCTGGCGCGA-TTGATTATTTGGATGCGGAAGAAGAGGAGACGTCC-TGATTTGCATGACCCCGGATGATCTA-AACTGTATAGGCTTCA-AAAGCGGGTGTA-CCTGTCGAGGATGACTCC---GGC--GA-GAT-CCGAACATC-CGTC-CTATACCAA--------------------------------------------------------------------------------------------------------------------------
ZY06512         -------------------CGAAGGTGACGCGGAGGGACATTATCGAGTTTCCAACTCCCTTAACCCTTCTGTGAACATACCTACCGTTGCTTCGGCGGACTCGCCCCGGCGTCCGGACGGCCCTGCGCCGCCCGCGGCCCGGACCCAGGCGGCCGCCGGAGACC-CCCAAACTCTGTAT-TTATCAGCCTCTTCTGAATCCGCCGCAAGGCAAAACAAATGAATCAAAACTTTCAACAACGGATCTCTTGGTTCTGGCATCGATGAAGAACGCAGCGAAATGCGATAAGTAATGTGAATTGCAGAATTCAGTGAACCATCGAATCTTTGAACGCACATTGCGCCCGCCAGCACTCTGGCGGGCATGCCTGTTCGAGCGTCATTTCAACCCTCGACCTCCCTCCGGGGAGGTCGGCGTTGGGGAACGGCAGCACCCCGCCGGCCCCTAAATACAGTGGCGGCCCGTCCGCGGCGACCTCTGCGCAGTAGT-CCAACTCGCACCGGGAACCCGACGCGGCCACGCCGTAAAACACCCAACCTTCCGAACGTTGACCTCGAATCAGGTAGGACTACCCGCTGA----------------------------AATGGGAGAGCACAGGGATTGCCCCAGTAACGGCGAGTGAAGCGGCAACAGCTCAAATTTGAAATCTGGCCCCCAGGGTCCGAGTTGTAATTTGTAGAGGATGCTTTTGGCGAGGTGCCTTCCGAGTTCCCTGGAACGGGACGCCACAGAGGGTGAGAGCCCCGTCTGGTCGGCCACCGAGCCTCTGTAAAGCTCCTTCGACGAGTCGAGTAGTTTGGGAATGCTGCTCAAAATGGGAGGTATATGTCTTCTAAAGCTAAATACTGGCCAGAGACCGATAGCGCACAAGTAGAGTGATCGAAAGATGAAAAGCACTTTGAAAAGAGGGTTAAAAAGTACGTGAAATTGTTGAAAGGGAAGCGCCTATGACCAGACTTGGGCCCGGTGAATCATCCAGCGTTCTCGCTGGTGCACTTCGCCGGGCACAGGCCAGCATCAGTTTGGCGCGGGGGAAAAAGGCTCTGGGAATGTGGCTCCCCCGGGAGTGTTATAGCCCACCGCGTAATACCCTGCGCCGGACTGAGGTACGCGCATTCGCAAGGATGCTGGCGTAATGGTCATCAGCGACCCGTCTTGAAACACGGACCAAGGAGTCGTCTTCGTATGCGAGTGTTCGGGTGTCAAACCCCTACGCGTAATGAAAGTGAACGTAGGTGAGAGCTTCGGCGCATCACCGACCGATCCTGATGTTCTCGGATGGATTTGAGTAAGAGCATACGGGGCCGGACCCGAAAGAAGGTGAACTATGCCTGTATAGGGTGAAGCCAGAGGAAACTCTGGTGGAGGCTCGCAGCGGTTCTGACGTGCGAATCGATCGTCAAATATGGGCATGGGGGCGAAAGACTAATCGAACCTTCTAGTAGCTGGTTTCCGCGGTTTT-------------CAAGGATTCTGGTACTT-CCAGGCCGATTGCGCTAT-TCTCATCATTGCTGCCGGTACTGGTGAGTTCGAGGCTGGTATCTCCAAGGATGGCCAGACCCGTGAGCACGCTCTCCTCGCTTTCACCCTCGGTGTCAAGCAGCTCATTGTCGCCATCAACAAGATGGACACTGCTCAGTGGGCCGAGGCTCGTTACCAGGAAATCATCAAGGAGACCTCCAACTTCATCAAGAAGGTCGGCTACAACCCCAAGACTGTTGCCTTCGTCCCCATCTCTGGCTTCAACGGCGACAACATGCTTACTGCCTCCACCAACTGCCCCTGGTACAAGGGCTGGGAGAAGGAGACCAAGACTGG---CAAGTCCACTGGCAAGACCCTCCTCGAGGCCATCGACGCCATTGAGCCCCCCAAGCGTCCTCTCGACAAGCCTCTCCGTCTTCCCCTTCAGGATGTCTACAAGATCGGTGGTATCGGAACGGTGCCTGTCGGTCGTGTCGAGACTGGTATCATCAAGCCCGGTATGGTCGTCACCTTCGCCCCCGCTGGTGTCACCACTGAAGTCAAGTCCGTCGAGATGCACCACGAGCAGCTGCCCGAGGGTGTTCCCGGTGACAACGTCGGCTTCAACGTGAAGAACGTTTCCGTCAAGGAAATCCGTCGTGGTAACGTCGCTGGTGACTCCAAGAACGACCCCCCCAAGGGCGCCGCTTCTTTCAACGCCCAGGTCATTGTTATCAACCACCCTGGCCAGATTGGTAACGGTTATGCCCCCGTTCTCGATTGCCACACTGCCCACATTGCTTGCAAGTTCTCCGAGCTC-CTCGAGAAGATCGACCGCCGTACTGGTAAGTCGGTTGAGAACAACCCCAAGTTCATCAAGTCTGGTGACTCCGCCATCGTCAAGATGGTTCCCTCCAAGCCCATGTGCGTTGAGGCTTTCACCGACTACCCTCCTCTGGGCCGTTTCGCCGTCCGTGACATGCGTCAGACCGTC???????????????????????????????????????????????????????????????????????????????????????????????????????????????????????????????????????????????????????????????????????????????????????????????????????????????????????????????????????????????????????????????????????????????????????????????????????????????????????????????????????????????????????????????????????????????????????????????????????????????????????????????????????????????????????????????????????????????????????????????????????????????????????????????????????????????????????????????????????????????????????????????????????????????????????????????????????????????????????????????????????????????????????????????????????????????????????????????????????????????????????????????TTCTACTCCGCTAAGCTGTTCCGTGGTATT-TGCGTCGAATGCATTCAGAGCTTGCCTACTACCTCAGACGTTGTGTCGAGGGCAACCGCCACTTCAATCTGGCTGTCGGCATCAAGCCTGGTACGCTTTCAAATGGTCTCAAGTACTCGCTTGCCACTGGTAACTGGGGCGACCAGAAGAAAGCCATGAGCTCAACTGCCGGTGTATCTCAGGTGTTGAATCGCTATACGTTTGCCTCGACGCTGTCCCATCTTCGACGTACCAATACCCCCATCGGCAGAGATGGAAAACTGGCGAAACCCCGTCAGCTTCACAATACTCATTGGGGTCTCGTCTGCCCTGCCGAGACGCCTGAAGGTCAGGCTTGTGGACTTGTCAAAAACCTGTCTCTCATGTGCTATGTCAGCGTCGGTTCACCTGCTGAGCCGCTCATCGACTTCATGATCAACAGGGGTATGGAAGTTATCGAAGAGTACGAGCCACTCAGATATCCGCACGCCACGAAGATCTTTGTCAACGGGACATGGGTTGGCGTTCATCAGGACCCTAAGCACCTTGTGGATCAGGTATTTGAAACCCGTCGCAAATCATACCTGCAGTATGAGGTGTCTCTCATCAGAGAAATCCGCGATCAAGAATTCAAAATCTTTTCTGATGCGGGCCGCGTCATGCGGCCCGTCTTCACAGTACAGGAG-AAGATGACCCAGAGACTGGCCTCG-AAAGGGTCAGCTCGGTCTGACAAAGACTTAGTCAAACAAACTGGCGCAAGAACAAGCTTGACCCACCTGAGGATCCCAGAGATGAAGATGGGCTGGGAGGGTCTGATC-AAGCTGGCGCGA-TTGATTATTTGGATGCGGAAGAAGAGGAGACGTCC-TGATTTGCATGACCCCGGATGATCTA-AACTGTATAGGCTTCA-AAAGCGGGTGTA-CCTGTCGAGGATGACTCC---GGC--GA-GAT-CCGAACATC-CGTC-CTATACCAA--------------------------------------------------------------------------------------------------------------------------
