# Supplementary material for: Taxonomy, phylogeny, and evolutionary diversification of spider-pathogenic fungi from China (Hypocreales, Ascomycota)
Source: IMA Fungus. 2026 Apr 6;17:e171548. doi: 10.3897/imafungus.17.171548 (PMC13077317; doi:10.3897/imafungus.17.171548)
Supplement: Supplementary material 5 — Alignment used for constructing the phylogenetic tree shown in Fig. 2 [file imafungus-17-e171548-s005.phy]

 112 4316
1PACOTI        ?????????????????????????????????????????????????????????????????????????????????????????????????????????????????????????????????????????????????????????????????????????????????????????????????????????????????????????????????????????????????????????????????????????????????????????????????????????????????????????????????????????????????????????????????????????????????????????????????????????????????????????????????????????????????????????????????????????????????????????????????????????????????????????????????????????????????????????????????????????????????????????????????????????????????????????????????????????????????????????????????????????????????????????????????????????????????????????????????????????????????????????????????????????????????????????????????????????????????????????????????????????????????????????????????????????????????????????????????????????????????????????????????????????????????????????????????????????????????????????????????????????????????????????????????????????????????????????????????????????????????????????????????????????????????????????????????????????????????????????????????????????????????????????????????????????????????????????????????????????????????????????????????????????????????????????????????????????????????????????????????????????????????????????????????????????????????????????????????????????????????????????????????????????????????????????????????????????????????????????????????????????????????????????????????????????????????----------------------TGCTATTCTCATCATTGCCGCCGGCACTGGTGAGTTCGAGGCTGGTATCTCCAAAGATGGTCAGACTCGTGAGCACGCTCTTCTCGCCTACACTCTCGGTGTCAAGCAACTCATTGTTGCCATCAACAAGATGGACACCACCCAGTGGTCCGAGGCTCGTTTCCAGGAAATCATCAAGGAGACTTCCAACTTCATCAAGAAGGTCGGCTACAACCCCAAGACTGTTGCCTTCGTCCCCATCTCTGGCTTCAATGGCGACAACATGCTCGAGCCTTCCCCCAACTGCCCCTGGTACAAGGGCTGGGAGAAGGAAACCAAAGCTGGCAAGTCCACCGGTAAGACGCTCCTTGAGGCCATTGACTCCATCGAGGCTCCCAAGCGTCCCCTCGACAAGCCCCTCCGTCTTCCCCTTCAGGATGTCTACAAAATCGGTGGTATTGGAACGGTGCCTGTTGGTCGTGTCGAGACTGGCATCATCAAGCCCGGCATGGTCGTCACCTTCGCTCCCTCCAACGTTACCACTGAAGTCAAGTCTGTCGAGATGCACCACGAGCAACTGCCCGAGGGCGTTCCCGGTGACAATGTCGGCTTCAACGTGAAGAACGTCTCCGTCAAGGAAATCCGTCGTGGTAACGTTGCTGGTGACTCCAAGAACGATCCCCCCATGGGTGCCGCTTCTTTCCAAGCTCAGGTTATTGTCATCAACCACCCTGGCCAGATCGGTAACGGCTACGCCCCCGTTCTCGACTGCCACACTGCCCACATTGCCTGCAAGTTTGCCGAGCTTCAGGAGAAAATCGACCGCCGTACTGGTAAGGCTGTCGAGTCCAACCCCAAGTTCATCAAATCTGGTGACTCTGCCATCGTCAAGATGGTTCCCTCCAAGCCCATGTGCGTTGAG----------------------------------------------???????????????????????????????????????????????????????????????????????????????????????????????????????????????????????????????????????????????????????????????????????????????????????????????????????????????????????????????????????????????????????????????????????????????????????????????????????????????????????????????????????????????????????????????????????????????????????????????????????????????????????????????????????????????????????????????????????????????????????????????????????????????????????????????????????????????????????????????????????????????????????????????????????????????????????????????????????????????????????????????????????????????????????????????????????????????????????????????????????????????????????????????????????????????----------------ATGCGTCGCATGCACTCTGAGCTCGCCAACTACTTGAGGCGCTGTGTTGAAGGCAATCGCCACTTCAACCTGGCTGTCGGCATCAAGCCCGGTACATTATCCAACGGTCTCAAATATTCCCTTGCCACCGGTAACTGGGGTGACCAGAAAAAGGCGATGAGTTCGACCGCTGGTGTGTCTCAAGTGTTGAATCGATACACATTTGCTTCGACCCTTTCCCATCTTCGACGGACCAACACGCCCATTGGCAGAGACGGTAAGCTGGCGAAACCTCGTCAGCTCCACAACACGCATTGGGGTCTTGTCTGCCCTGCTGAAACGCCCGAAGGCCAAGCTTGTGGTCTAGTCAAGAATTTGTCTCTCATGTGCTACGTCAGTGTCGGCTCGCCCGCTGAGCCACTCATTGACTTCATGATCAATAGGGGCATGGAAGTCATCGAAGAGTACGAGCCTCTTCGATACCCCCATTCTACCAAGATTTTTGTCAACGGTACCTGGGTCGGCGTGCATCAAGATCCGAAGCATCTCGTGAACCAAGTATTTGATACTCGTCGCAAATCATACTTACAATACGAGGTCTCCCTTGTGCGAGAGATTCGCGATCAGGAATTCAAGATCTTCTCTGATGCTGGTAGAGTCATGCGACCTGTCTTTACCGTGCAACAGGAAGATGACGCCGAGACAGGTCTCGAAAAGGGTCAGCTTGTGCTCACCAAGGACTTGGTCAACAAGCTGGCAGAGGAGCAGGCAGACCCGCCTGACGATCCAGACGTGAAGATTGGTTGGGAGGGCTTGATCAAGGCCGGCGCCATCGAGTACCTCGATGCCGAGGAGGAGGAGACGTCGATGATCTGTATGACGCCGGAAGATTTGGAGCTGTACAGGCTTCAGAAAGCAGGCGTGGCTG-TGGATGACGAC-CCCGGCGACGATCCGAACAAGCGTC-TAAAGACCAGAACGAACCCTACCACACACATGTACACTCACTGCGAAATCCACCCAAGCATGATTTTGGGGATTTGCGCCAGTATTATTCCTTTTCCTGATCATAACCAG-----------------------------------
26PACOTI       GTAACAAGGTCTCCGTTGGTGAACCAGCGGAGGGATCATTATAGAGTTACAAACTCC---AAACCACTGTGAACATACC--TATGTTGCTTCGGCGGGTTCCCGGTCGTCCGCGG----------------------------------CCGCCCCGCCGGAGGT--ATCAAACTCTGATTTCT-----AGCGAATCTTCTGAGTCTTATAATAAGC------------AATCAAAACTTTCAGCAACGGATCTCTTGGCTCTGGCATCGATGAAGAACGCAGCGAAATGCGATAAGTAATGTGAATTGCAGAATTCAGTGAATCATCGAATCTTTGAACGCACATTGCGCCCACCAGCACTCTGGTGGGCATGCCCGTCTGAGCGTCATTTCAACCCTCAGGGCCCGTC-----CGCGGGACCTGGCGTTGGGGATCAGC--CTCCTGGCTGGCCCTGAAATCTAGTGGCGGTCCTTCCACGACCTCCCCTGTGCAGTAG--TGATACCTCGCAGCGGGATAGTGGTCTGGCCATGCCGTAAAACCCCCTAC-TTCTCAAGGTTGACCTCAGATCGGGTAGGAATACCCGCTGAACTTAAGCATATCAATAA????????????????????????????????????????????????????????????????????????????????????????????????????????????????????????????????????????????????????????????????????????????????????????????????????????????????????????????????????????????????????????????????????????????????????????????????????????????????????????????????????????????????????????????????????????????????????????????????????????????????????????????????????????????????????????????????????????????????????????????????????????????????????????????????????????????????????????????????????????????????????????????????????????????????????????????????????????????????????????????????????????????????????????????????????????????????????????????????????????????????????????????????????????????????????????????????????????????????????????????????????????????????????????????????????????????????????????????????????????????----------------------CGCTATTCTCATCATTGCCGCCGGTACTGGTGAGTTCGAGGCTGGTATTTCCAAGGATGGCCAGACTCGTGAGCACGCTCTTCTTGCCTACACCCTTGGTGTCAAGCAGCTCATTGTCGCTATCAACAAGATGGACACCACCCAGTGGTCCGAGAACCGTTTCCAGGAAATTATCAAGGAGACTTCCAACTTCATCAAGAAGGTCGGCTACAACCCCAAGACTGTCGCCTTCGTCCCCATCTCTGGCTTCAACGGCGACAACATGCTGGAGTCTTCCCCCAACTGCCCCTGGTACAAGGGCTGGGAGAAGGAGACCAAGGCTGGCAAGTCGACTGGTAAGACTCTTCTCGAGGCCATCGACTCCATTGAGGCCCCCAAGCGTCCCCTTGACAAGCCTCTCCGTCTTCCCCTTCAGGATGTCTACAAGATTGGTGGTATCGGAACGGTGCCCGTCGGCCGTGTCGAGACTGGTATCATCAAGCCCGGCATGGTTGTCACCTTTGCTCCCTCCAACGTCACCACTGAAGTCAAGTCGGTCGAGATGCACCACGAGCAGCTGCCCGAGGGTGTTCCCGGTGACAATGTCGGCTTCAACGTGAAGAACGTCTCTGTCAAGGAAATCCGTCGTGGTAACGTTGCTGGTGACTCCAAGAACGACCCTCCCATGGGTGCCGCTTCCTTCCAGGCTCAGGTTATTGTTATCAACCACCCTGGTCAGATTGGTAACGGTTACGCCCCCGTTCTTGACTGCCACACCGCCCACATTGCCTGCAAGTTCGCCGAGCTCCAGGAGAAGATCGACCGCCGTACTGGTAAGGCTGTCGAGTCCAACCCCAAGTTCATCAAGTCTGGCGACTCTGCCATTGTCAAGATGGTTCCCTCCAAGCCCATGTGCGTTGAGGCTTTCACCGACTACCCTCCTCTGGGCCGTTTCGCCGTCCGTGACA???????????????????????????????????????????????????????????????????????????????????????????????????????????????????????????????????????????????????????????????????????????????????????????????????????????????????????????????????????????????????????????????????????????????????????????????????????????????????????????????????????????????????????????????????????????????????????????????????????????????????????????????????????????????????????????????????????????????????????????????????????????????????????????????????????????????????????????????????????????????????????????????????????????????????????????????????????????????????????????????????????????????????????????????????????????????????????????????????????????????????????????????????????????????----------------ATGCGTCGCATGCACTCTGAGCTCGCCAACTACTTGAGGCGCTGTGTTGAAGGCAATCGCCACTTCAACCTGGCTGTCGGCATCAAGCCCGGTACATTATCCAACGGTCTCAAATATTCCCTTGCCACCGGTAACTGGGGTGACCAGAAAAAGGCGATGAGTTCGACCGCTGGTGTGTCTCAAGTGTTGAATCGATACACATTTGCTTCGACCCTTTCCCATCTTCGACGGACCAACACGCCCATTGGCAGAGACGGTAAGCTGGCGAAACCTCGTCAGCTCCACAACACGCATTGGGGTCTTGTCTGCCCTGCTGAAACGCCCGAAGGCCAAGCTTGTGGTCTAGTCAAGAATTTGTCTCTCATGTGCTACGTCAGTGTCGGCTCGCCCGCTGAGCCACTCATTGACTTCATGATCAATAGGGGCATGGAAGTCATCGAAGAGTACGAGCCTCTTCGATACCCCCATTCTACCAAGATTTTTGTCAACGGTACCTGGGTCGGCGTGCATCAAGATCCGAAGCATCTCGTGAACCAAGTATTTGATACTCGTCGCAAATCATACTTACAATACGAGGTCTCCCTTGTGCGAGAGATTCGCGATCAGGAATTCAAGATCTTCTCTGATGCTGGTAGAGTCATGCGACCTGTCTTTACCGTGCAACAGGAAGATGACGCCGAGACAGGTCTCGAAAAGGGTCAGCTTGTGCTCACCAAGGACTTGGTCAACAAGCTGGCAGAGGAGCAGGCAGACCCGCCTGACGATCCAGACGTGAAGATTGGTTGGGAGGGCTTGATCAAGGCCGGCGCCATCGAGTACCTCGATGCCGAGGAGGAGGAGACGTCGATGATCTGTATGACGCCGGAAGATTTGGAGCTGTACAGGCTTCAGAAAGCAGGCGTGGCTG-TGGATGACGAC-CCCGGCGACGATCCGAACAAGCGTC-TAAAGACCAGAACGAACCCTACCACACACATGTACACTCACTGCGAAATCCACCCAAGCATGATTTTGGGGATTTGCGCCAGTATTATTCCTTTTCCTGATCATAACCAG-----------------------------------
A29            ?????????????????????????????????????????????????????????????????????????????????????????????????????????????????????????????????????????????????????????????????????????????????????????????????????????????????????????????????????????????????????????????????????????????????????????????????????????????????????????????????????????????????????????????????????????????????????????????????????????????????????????????????????????????????????????????????????????????????????????????????????????????????????????????????????????????????????????????????????????????????????????????????????????????????????????????????????-------------------------------------------------------------------------------------------------------------------------------------------------------------------------------------------------------------------------------------------------------------------------------------------------------------------------------------------------------------------------------------------------------------------------------------------------------------------GGGGGAAAAGGATTTGGGAATGTGGCTCCCTGGGGAGTGTTATAGCCCATCGCAAAATACCGTGCGCCGGG-TGAGGTTCGCGCCCGGCAAGGATGCTGGCGTAATGGTCATCAGCGACCCGTCTTGAAACACGGACCAAGGAGTCGTCTTTGTATGCGAGTGTTCGGGTGTCAAACCCCTACGCGTAATGAAAGTGAACGCAGGTGAGAGCTTCGGCGCATCATCGACCGATCCTGATGTTCTCGGATGGATTTGAGTAAGAGCATACGGGGCCGGACCCGAAAGAAGGTGAACTA---------------------------------------------------------------------------------------------------------------------------------------------------------------------------------------------------------------------------------------------------CCTCGGTGTTAAGCAGCTCATTGTCGCCTTCAACAAGATGGACACCACTCGGTGGTCCGAGAACCGTTTCCAGGAAATTATCAAGGAGACTTCCAACTTCATCAAAAAGGTCGGTTATAACCCCAAAACCGTTGCCTTCGTCCCCATCTCTGGCTTCAAGGGGGACAACATGCTCGAGCCTTCTCCCAACTGCCCCTGGTACAAGGGCTGGGAAAAGGAGACCAAGGCTGGCAAGTCGTCTGGCAAGACTCTTCTCGAGGCTATCGACTCCATCGAGCCTCCCAAGCGTCCTCTTGACAAGCCTCTCCGTCTTCCCCTTCAGGATGTCTACAAAATTGGTGGTATCGGAACGGTGCCTGTCGGCCGTGTCGAGACTGGTATCATCAAGCCTGGCATGGTCGTCACCTTTGCTCCCGCCAACGTTACCACTGAAGTCAAGTCGGTCGAAATGCACCACGAGCAGCTGCCCGAGGGTGTTCCCGGTGACAATGTCGGCTTCAACGTGAAAAACGTCTCATTCAAGGAAATCCGTCGTGGTAACTTT----------------------------------------------------------------------------------------------------------------------------------------------------------------------------------------------------------------------------------------------------------------------------------------------------------------------??????????????????????????????????????????????????????????????????????????????????????????????????????????????????????????????????????????????????????????????????????????????????????????????????????????????????????????????????????????????????????????????????????????????????????????????????????????????????????????????????????????????????????????????????????????????????????????????????????????????????????????????????????????????????????????????????????????????????????????????????????????????????????????????????????????????????????????????????????????????????????????????????????????????????????????????????????????????????????????????????????????????????????????????????????????????????????????????????????????????????????????????????????????????????????????????????????????????????????????????????????????????????????????????????????????????????????????????????????????????????????????????????????????????????????????????????????????????????????????????????????????????????????????????????????????????????????????????????????????????????????????????????????????????????????????????????????????????????????????????????????????????????????????????????????????????????????????????????????????????????????????????????????????????????????????????????????????????????????????????????????????????????????????????????????????????????????????????????????????????????????????????????????????????????????????????????????????????????????????????????????????????????????????????????????????????????????????????????????????????????????????????????????????????????????????????????????????????????????????????????????????????????????????????????????????????????????????????????????????????????????????????????????????????????????????????????????????????????????????????????????????????????????????????????????????????????????????????????????????????????????????????????
ARSEF1915      --AACAAGGTCTCCGTTGGTGAACCAGCGGAGGGATCATTACCGAGTGAACAACTCCCCAACCCGAGTGCGAACCTACCAAGACGTTGCCTCGGCGCGCCCGCCCCG------------------------------------------GGCGGCCGCCGGGGC-CCCGGAAACCCTG-TGCGT-TGCGAGCATCCCCTCTGAGCAGGCCGCAAGGC--GGCACGAACAAATCAAAACTTTCAACAACGGATCTCTTGGCTCTGGCATCGATGAAGAACGCAGCGAAATGCGATACGTAGTGTGAATTGCAGAACTCAGTGAACCATCGAATCTTTGAACGCACATTGCGCCCGGCAGCATTCTGCCGGGCATGCCTGTCCGAGCGTCGTCTCGACCCTCGAGCCCCCCT-----TGGGGGCCCCGGCGTTGGGGACCGGCAG-CCGCTGCCGGCCCTGAAATTGAGTGGCGGCCCGTCCGCGGCGACCTCTGCGCAGTAC--CATCACCTCGCACCGGGACCCCGACGCGGCCACGCCGTAAAGGACGACGACCCCTGGACGTCGACCTCGGATCAGGCAGGACTA-----------------------------------AACCAACAGGGATTGCCCTAGTAACGGCGAGTGAAGCGGCAGCAGCTCAAATTTGAAATCTGGCCCCCCGGGTCCGAGTTGTAATTTGCAGAGGATGCTTCGGGCCCGGCGCCCTCCGAGTTCCCTGGAACGGGACGCCACAGAGGGTGAGAGCCCCGTCTGGTCGGACGCCAGGCCCGTGTGAAGCTCCTTCGACGAGTCGAGTAGTTTGGGAATGCTGCTCAAAACGGGAGGTATATGTCTTCTAAAGCTAAATACCGGCCAGAGACCGATAGCGCACAAGTAGAGTGATCGAAAGATGAAAAGCACTTTGGAAAGAGGGTTAAAGAGTACGTGAAATTGTTGAAAGGGAAGCGTCTACGACCAGACCCGGGCCCGACGGATCACCCGGCGTTCTCGCCGGCGCACTCCGCCGGGCCCAGGCCAGCATCAGTCCGGGGCGGGGGACAAAGGCTCTGGGAACGTGGCTCCGCCTGGAGTGTTATAGCCCACCGCGCAATGCCCCGCGCCGGACTGAGGTTCGCGCACCGCAAGGATGCTGGCGTAATGGTCGTCGGCGACCCGTCTTGAAACACGGACCAAGGAGTCGTCTTCGTATGCGAGTGTCGGGGTGCCAAACCCCCACGCGGAATGAAAGTGAACGCAGGTGAGAGCCTTGGCGCATCACCGACCGATCCTGACGTTCTCAGATGGATTTGAGTAGGAGCATACGGGGCCGGACCCGAAAGAAGGTGAACTATGCCTGTGTAGGGTGAAGCCAGAGGAAACTCTGGTGGAGGCTCGCAGCGGTTCTNACGTGCGAATCGATCGTCAAACATGGGCATGGGGGCGAAAGACTAATCGAAC---------------------CTGGCACTTCCCAGGCCGACTGCGCTATTCTCATCATCGCCGCCGGTACTGGTGAGTTCGAGGCTGGTATCTCCAAGGATGGCCAGACCCGTGAGCACGCTCTGCTCGCCTACACCCTCGGTGTCAAGCAGCTCATCGTTGCCATCAACAAGATGGACACGACCCAGTGGTCTGAGGCCCGTTTCCAGGAAATCATCAAGGAGACTTCCAACTTCATCAAGAAGGTCGGCTACAATCCCAAGACTGTCGCCTTCGTCCCCATCTCTGGCTTCAACGGTGACAACATGCTCGAGTCCTCCCCCAACTGCCCCTGGTACAAGGGTTGGGAGAAGGAGACCAAGGCTGGCAAGTCCACCGGCAAGACTCTCCTCGAGGCCATCGACTCCATCGAGCCCCCCAAGCGTCCCCTCGACAAGCCTCTCCGTCTTCCCCTCCAGGATGTCTACAAGATCGGTGGTATCGGAACGGTGCCTGTCGGCCGTGTCGAGACTGGTATCATCAAGCCCGGTATGGTCGTTACCTTTGCTCCCTCCAACGTTACCACTGAAGTCAAGTCGGTTGAGATGCACCACGAGCAGCTGCCCGAGGGTGTTCCCGGCGACAACGTCGGCTTCAACGTGAAGAACGTCTCTGTCAAGGAAATCCGCCGTGGCAATGTTGCCGGTGACTCCAAGAACGACCCCCCTATGGGCGCCGATTCCTTCCAGGCTCAGGTCATTGTCATCAACCACCCTGGCCAGATTGGCAACGGTTATGCTCCCGTTCTTGACTGCCACACTGCCCACATTGCTTGCAAGTATGCCGAGCTCCAGTAGAAGATCGATCGCCGTACCGGTAAGGCTGTCGAGTCCAACCCCAAATTCATCAAGTCCGGTGACTCTGCCATCGTCAAGATGGTTCCCTCCAAGCCCATGTGCGTCGAGGCCTTTACCGACTACCCCCCTCTGGGCCGTTTCGCCGTCCGTGACA-----------------------------------------------------------------AAGTTGGTCTTC-CCTCTT-----CAAGACAC-------TTTCCTTGAACCCGGCGGATGC--TAACATGAC-CCCAGAGCGATCCTGAATTTGTTGCAGCCATCCGGACGCGCGACCCGAAAGTCCGCTTCAAGCGCGTTTGGGCAGTCTGTAAGAAGAAGCGGAAATGTGACAATGAAGACAGACAGGATAAA---AACAAAGACGAGGCCTTTGTTCCCGG---GGTGAAGAACCCCGTTATCGAAGGCCACGGCGGATGTGGCAACATGCAACCACAAGTTAGACAAGCTGCTCTGCAGCTCAAAGCTGCTTTTGAAGTTGCTCCAGAAGAC---GGGCCCAAGAGAAAGGAGACCGTCAACATTACAGCCGAAATGGCCCACGGTATCCTTCGTCGCATCTCTGAGCGCGATCTGCATAACATTGGCCTCAACTCGGACTATGCACGTCCAGAGTGGATGATCATTACCGTCTTGCCTGTGCCTCCTCCCCCTGTGCGTCCTAGTATCTCCATGGATGGTACCGGTACCGGTATGAGAAACGAGGATGATTTGACCTACAAGCTGGGCGATATCATTCGTGCCAACGGCAACGTCAAGCAGGCCATTCGCGAAGGCTCGCCG------------------------------------------------------------CTGTTCCGTGGCATCATGCGCCGCATGCACTCTGAGCTGGCCAACTACCTGAGACGCTGTGTTGAGGGCAACCGTCACTTCAACCTGGCAGTCGGCATCAAGCCTGGCACACTGTCCAACGGTCTCAAATACTCCCTTGCCACTGGTAATTGGGGTGACCAGAAGAAGGCTATGAGCTCGACCGCGGGTGTTTCACAAGTGCTGAACCGATACACGTTTGCTTCCACTCTTTCCCATCTTCGACGAACCAATACACCCATTGGCAGAGACGGAAAATTGGCGAAACCTCGCCAGCTCCACAACACTCACTGGGGCCTCGTCTGCCCTGCTGAAACGCCCGAGGGCCAGGCCTGCGGTCTGGTGAAGAACCTGTCTCTCATGTGCTACGTCAGTGTCGGCTCGCCTGCTGAGCCGCTTATTGACTTCATGATCAACAGAGGCATGGAAGTCATCGAAGAGTATGAGCCCCTACGATACCCCCATGCTACCAAGATTTTCGTCAACGGCACCTGGGTCGGCGTGCATCAAGATCCCAAGCATCTCGTGAGCCAAGTCTTTGACACACGCCGCAAGTCATACTTGCAATACGAAGTCTCTCTCGTGCGAGAGATTCGCGACCAAGAATTCAAGATTTTCTCTGATGCTGGCAGAGTCATGCGACCTGTCTTTACCGTGCAGCAGGAAGACGACGCCGAGACGGGCCTTGAGAAAGGCCAGCTCGTGCTCACCAAAGACTTGGTCAACAAGCTCGCAGAGGAGCAGTCGGACCCGCCTGACGATCTGGAGACGAAGATGGGCTGGGAAGGCTTGATCAAGGCCGGCGCCATCGAATATCTCGATGCTGAAGAAGAGGAAACGGCGATGATCTGTATGACTCCAGAGGACCTGGAGCTCTACAGGCTTCAAAAGGCAGGCGTCGCTG-TAGATGATGAC-CCTGGCGATGACCTGAACAAACGTC-TGAAGACCAGAACGAACCCGACCACACACATGTACACTCACTGCGAAATCCACCCGAGTATGATTCTGGGCAT------------------------------------------------------------------------
BCC02191       GTAACAAGGTCTCCGTTGGTGAACCAGCGGAGGGATCATTACCGGACTTGACAACTCCCCGACCCGTCGCGAACCTACC-CGTCGTTGCCTCGGCGCGCCCGCCTCC------------------------------------------GGCGGCCGCCGGGGACCCCCGAAACCCTG-CATCT-TGCGGCGTCGGCCTCTGAGCCCGCCGGGAGGA--AAACAGAATGAATCAAAACTTTCAACAACGGATCTCTTGGCTCTGGCATCGATGAAGAACGCAGCGAAATGCGATAAGTAATGTGAATTGCAGAATTCAGTGAACCATCGAATCTTTGAACGCACATTGCGCCCGGCAGCACTCTGCCGGGCATGCCTGTCCGAGCGTCATCCCAGCACTCGGGCCCCCCT-------GGGGGCCCGGCGTTGGGGCCCGGCGGCCACCGGCCGGCCCCGAAATCGAGTGGCGGCCCGCCCGCGGCGACCTCTGCGCAGTAC--CACAGCCTCGCACGGGGAGCCGGGCGCGGCCACGCCGTGAAACAGCCCGTAC----TACGTTGACCTCGGATCAGGCAGGGATACCCGCTGAACTTAAGCATATCATA-----------------AAGTTATTGCCCCAGTAACGGCGAGTGAAGCGGCAACAGCTCAAATTTGAAATCCGGCCCCC--GGCCCGAGTTGTAATTTGCAGAGGATGCTTCCGGCGCGGCGCCTTCCGAGTTCCCTGGAACGGGACGCCACAGAGGGTGAGAGCCCCGTCCGGTCGGACGCCAAGCCTGTGTGAAGCTCCTTCGACGAGTCGAGTAGTTTGGGAATGCTGCTCAAAACGGGAGGTATACGTCTTCTAAAGCTAAATACCGGCCAGAGACCGATAGCGCACAAGTAGAGTGATCGAAAGATGAAAAGCACTTTGGAAAGAGGGTTAAAAAGTACGTGAAATTGTTGAAAGGGAAGCGCCCGTGACCAGACTCGGGCCCGGCGGATCACCCGGCGTTCTCGCCGGGGCACTCCGCCGGGCGCGGGCCAGCATCAGCTCGGCGCGGGGGACAAAGGCTCTGGGAACGTGGCTCCCCCGGGAGTGTTATAGCCCACCGCGCAATGCCCCGCGCCGGACTGAGGTACGCGCACCGCAAGGATGCTGGCGTAATGGTCACCGGCGACCCGTCTTGAAACACGGACCAAGGAGTCGTCTTCGTATGCGAGTGTTCGGGTGTCAAACCCCTACGCGGAATGAAAGTGAACGCAGGTGGGAGCCTCGGCGCACCACCGACCGATCCCGATGTTCTCGGACGGATTTGAGTAGGAGCATACGGGGCCGGACCCGAAAGAAGGTGAACTATGCCTGTGTAGGGTGAAGCCAGAGGAAACTCTGGTGGAGGCTCGCAGCGGTTCTGACGTGCGAATCGATCGTCAAACATGGGCATGGGGGCGAAAGACTAATCGAACCTTCTAGTAGCTGGTTTCCGC-----------------------------------------------------------------------------------CAGACTCGTGAGCACGCTCTCCTCGCCTACACCCTCGGTGTCAAGCAGCTCATCGTTGCCATCAACAAGATGGACACCACCCAGTGGTCCGAGGCCCGTTTCCAGGAGATCATCAAGGAGACCTCCAACTTCATCAAGAAGGTCGGCTACAACCCCAAGACTGTTGCCTTCGTTCCCATCTCCGGCTTCAACGGCGACAACATGCTTGAGCCCTCCTCCAACTGCCCCTGGTACAAGGGTTGGGAGAAGGAGACCAAGGCCGGCAAGTCCACCGGCAAGACTCTCCTTGAGGCCATCGACTCTATCGAGGCCCCCAAGCGCCCTCTCGACAAGCCCCTCCGTCTTCCCCTCCAGGATGTCTACAAGATCGGCGGTATCGGAACGGTGCCCGTCGGTCGTGTCGAGACTGGTATCATCAAGCCCGGCATGGTCGTCACTTTCGCTCCCTCCAACGTCACCACTGAAGTCAAGTCGGTCGAGATGCACCACGAGCAGCTGCCCGAGGGTGTTCCCGGTGACAACGTCGGCTTCAACGTGAAGAACGTTTCCGTCAAGGAAATCCGTCGTGGTAACGTCGCTGGTGACTCCAAGAACGACCCCCCCATGGCTGCCGCTTCCTTCCAGGCCCAGGTCATCGTCATCAACCACCCTGGCCAGATCGGTAACGGCTACGCCCCCGTCCTCGACTGCCACACTGCCCACATTGCCTGCAAGTTCGCCGAGCTCCAGGAGAAGATCGACCGCCGTACCGGTAAGGCTGTCGAGAGCAACCCCAAGTTCATCAAGTCGGGTGATTCTGCCATCGTCAAGATGGTTCC--------------------------------------------------------------------??????????????????????????????????????????????????????????????????????????????????????????????????????????????????????????????????????????????????????????????????????????????????????????????????????????????????????????????????????????????????????????????????????????????????????????????????????????????????????????????????????????????????????????????????????????????????????????????????????????????????????????????????????????????????????????????????????????????????????????????????????????????????????????????????????????????????????????????????????????????????????????????????????????????????????????????????????????????????????????????????????????????????????????????????????????????????????????????????????????????????????????????????????????????????????????????????????????????????????????????????????????????????????????????????????????????????????????????????????????????????????????????????????????????????????????????????????????????????????????????????????????????????????????????????????????????????????????????????????????????????????????????????????????????????????????????????????????????????????????????????????????????????????????????????????????????????????????????????????????????????????????????????????????????????????????????????????????????????????????????????????????????????????????????????????????????????????????????????????????????????????????????????????????????????????????????????????????????????????????????????????????????????????????????????????????????????????????????????????????????????????????????????????????????????????????????????????????????????????????????????????????????????????????????????????????????????????????????????????????????????????????????????????????????????????????????????????????????????????????????????????????????????????????????????????????????????????????????????????????????????????????????????
BCC16025       ?????????????????????????????????????????????????????????????????????????????????????????????????????????????????????????????????????????????????????????????????????????????????????????????????????????????????????????????????????????????????????????????????????????????????????????????????????????????????????????????????????????????????????????????????????????????????????????????????????????????????????????????????????????????????????????????????????????????????????????????????????????????????????????????????????????????????????????????????????????????????????????????????????????????????????????????????????-------------CACAGGGATTGCCCCAGT-ACGGCGAGTGAAGCGGCAGCAGCTCAAATTTGAAATCTCGCCCCCGGGGCCCGAGTTGTAGTTTGCAGAGGACGCTCTGGGCGCGGCGCCTTCCGAGTTCCCTGGAACGGGACGCCACAGAGGGTGAGAGCCCCGTCTGGTCGGACGCCAGGCCCATGTAGAGCTCCTTCGACGAGTCGAGTAGTTTGGGAATGCTGCTCAAAACGGGAGGTATATGTCTTCTAAAGCTAAATACCGGCCAGAGACCGATAGCGCACAAGTAGAGTGATCGAAAGATGAAAAGCACTTTGGAAAGAGGGTTAAACAGTACGTGAAATTGTTGAAAGGGAAGCGCCCATGACCAGACCTGGGCCCGGCAGGCCACCCGGCGTTCTCGCCGGGGCACCCTGCCGGGCGCAGGCCAGCATCAGCTCGGCGCGGGGGACAAAGGCGGCGGGAACGTGGCTCCCCAGGGAGTGTTATAGCCCGCCGCGCAACGCCCCGGGCCGGGCTGAGGCACGCGCACCGCAAGGATGCTGGCGTAATGGTCATCAGCGACCCGTCTTGAAACACGGACCAAGGAGTCGTCTTCGTATGCGAGTGTTCGGGTGCCAAACCCCTACGCGCAATGAAAGTGAACGCGGGTGAGAGCTTCGGCGCATCACCGACCGATCCTGATGTTCTCGGATGGATTTGAGTAGGAGCATACGGGGCCGGACCCGAAAGAAGGTGAACTATGCCTGTGTAGGGTGAAGCCAGAGGAAACTCTGGTGGAGGCTCGCAGCGGTTCTGACGTGCGAATCGATCGTCAAACATGGGCATGGGGGCGAAAGACTAATCGAA--------------------------------------------------------CATCGCCGCCGGTACTGGTGAGTTTGAGGCTGGTATCTCCAAGGATGGCCAGACTCGTGAGCACGCTCTTCTCGCCTACACTCTCGGTGTCAAGCAGCTCATCGTTGCCATCAACAAGATGGACACCACCCAGTGGTCTGAGGCCCGTTTCCAGGAAATCATCAAGGAGACTTCCAACTTCATCAAGAAGGTCGGCTACAACCCCAAGACTGTCGCCTTCGTCCCCATCTCTGGCTTCAACGGTGACAACATGCTGGAGTCTTCTCCCAACTGCCCCTGGTACAAGGGCTGGGAAAAGGAGACCAAGGCCGGCAAGTCCACCGGTAAGACCCTCCTCGAGGCTATCGACTCCATCGAGCCCCCCAAGCGTCCTCTCGACAAGCCTCTCCGTCTTCCCCTTCAGGATGTCTACAAGATTGGTGGTATCGGAACGGTGCCCGTCGGCCGTGTCGAGACTGGTATCATCAAGCCCGGCATGGTCGTCACCTTTGCTCCCTCCAACGTCACCACTGAAGTCAAGTCTGTCGAGATGCACCACGAGCAGCTGCCCGAGGGTGTTCCCGGTGACAATGTCGGCTTCAACGTGAAGAACGTCTCCGTCAAGGAAATCCGTCGTGGTAATGTTGCTGGAGACTCCAAGAATGACCCCCCCATGGCTGCCGCTTCTTTCCAAGCTCAGGTCATTGTCATCAACCACCCCGGCCAGATTGGTAACGGTTACGCCCCTGTTCTTGACTGCCACACCGCCCACATTGCCTGCAAGTTCGCCGAGCTTCAGGAGAAGATTGACCGCCGTACTGGTAAGGCGGTCGAGTCCAACCCCAAGTTCATCAAGTCTGGTGACTCTGCCATTGTCAAGATGGTTCCTTCCAAGCCCATGTGCGTTGAGGCTTTCACCGACTACCCCCCTC-------------------------CAAGAAGGTCAAGAAAATTCT--GGAAATTATCTGCCACAACTGTAGCAAAGTTTTGGCCGATGAAGTTGGTCTC---CCCCTCTT--CATCACGC-TTC--TCTTTCTCGACCACAGCGGATGC--TAACATCAC-CTCAGAGCGATCCAGAATTTGTTGCAGCGCTGCGTACTCGCGATCCGAAAGTACGATTTAAGCGCGTTTGGACTGTCTGCAAGAAGAAACGTAAATGTGAAAATGATGATAGACAAGACAAA---AACAAGGACGAGGCCTTCGCTCCCGG---TGTTAAGAACCCCGTTTTCGAAGGCCACGGCGGATGTGGTAACATGCAACCACAAGTCAGACAAGCCGCTCTGCAACTCAAGGCTGCTTTCGAAGTCACCTCAGAAGAG---GGACCCAAGAGAAAGGAAACCATCAACATTACTGCCGAAATGGCTCATGGTATCCTCCGTCGCATTTCCGAGCGCGACTTGCATAACATAGGTCTCAACTCGGACTACGCACGTCCAGAGTGGATGATCATTACCGTCTTGCCCGTGCCCCCTCCTCCTGTGCGTCCTAGTATATCCATGGATGGTACCGGTACCGGTATGAGAAACGAGGATGATTTGACCTACAAGCTAGGTGACATCATTCGCGCCAACGGCAACGTCAAGCAGGCCATCCGCGAAGGATCGCCGCAGCACATTGCGCGCGACTTTGAAGAACTACTGCAATACCATGTTGCTACCTACATGG-???????????????????????????????????????????????????????????????????????????????????????????????????????????????????????????????????????????????????????????????????????????????????????????????????????????????????????????????????????????????????????????????????????????????????????????????????????????????????????????????????????????????????????????????????????????????????????????????????????????????????????????????????????????????????????????????????????????????????????????????????????????????????????????????????????????????????????????????????????????????????????????????????????????????????????????????????????????????????????????????????????????????????????????????????????????????????????????????????????????????????????????????????????????????????????????????????????????????????????????????????????????????????????????????????????????????????????????????????????????????????????????????????????????????????????????????????????????????????????????????????????????????????????????????????????????????????????????????????????????????????????????????????????????????????????????????????????????????????
BCC2093        ?????????????????????????????????????????????????????????????????????????????????????????????????????????????????????????????????????????????????????????????????????????????????????????????????????????????????????????????????????????????????????????????????????????????????????????????????????????????????????????????????????????????????????????????????????????????????????????????????????????????????????????????????????????????????????????????????????????????????????????????????????????????????????????????????????????????????????????????????????????????????????????????????????????????????????????????????????--------------------------------------AGTGAAGCGGCAGCAGCTCAAATTTGAAATCCGGCCCCCGGGGCCCGAGTTGTAATTTGCAGAGGATGCTTCGGGCGAGGCGCCTTCCGAGTTCCCTGGAACGGGACGCCGCAGAGGGTGAGAGCCCCGTCTGGTCGGACGCCGAGCCCGCGTGAAGCCCCTTCGACGAGTCGAGTAGTTTGGGAATGCTGCTCAAAACGGGAGGTATATGTCTTCTAAAGCTAAATACCGGCCAGAGACCGATAGCGCACAAGTAGAGTGATCGAAAGATGAAAAGCACTTTGGAAAGAGGGTTAAAAAGTACGTGAAATTGTTGAAAGGGAAGCGCCCGCGACCAGACTTGGGCCCGGCGGATCACCCGGCGTTCTCGCCGGCGCACTCCGCCGGGCGCAGGCCAGCATCGGTCCGGCGCGGGGGACAAAGGCCCTGGGAACGTGGCTCCCCCGGGAGTGTTATAGCCCACCGCGCAATGCCCCGCGCCGGACCGAGGAACGCGCACCGCAAGGATGCTGGCGTAATGGTCGCCGGCGACCCGTCTTGAAACACGGACCAAGGAGTCGTCTTCGTATGCGAGTGTTCGGGTGTCAAACCCCTACGCGGAATGAAAGTGAACGCAGGTGAGAGCCTCGGCGCATCATCGACCGATCCTGATGTCCTCGGATGGATTTGAGTAGGAGCATACGGGGCCGGACCCGAAAGAAGGTGAACTATGCCTGCGTAGGGTGAAGCCAGAGGAAACTCTGGTGGAGGCTCGCAGCGGTTCTGACGTGCGAATCGATCGTCAAACGTGGGCATGGGGGCGAAAGACTAATCGAA-----------------------------------------------------TATCATTGCCGCCGGCACTGGTGAGTTCGAGGCTGGTATCTCCAAGGATGGCCAGACTCGTGAGCACGCTCTCCTCGCCTACACCCTCGGTGTCAAGCAGCTCATCGTCGCCATCAACAAGATGGATACGACTCAGTGGTCCGAGGCCCGTTTCCAGGAAATCATCAAGGAGACATCCAACTTCATCAAGAAGGTCGGCTACAACCCCAAGACTGTTGCCTTCGTTCCCATCTCTGGCTTCAACGGCGACAACATGCTCGAGTCCTCCTCCAACTGCCCCTGGTACAAGGGCTGGGAGAAGGAGACCAAGGCCGGCAAGTCCACCGGCAAGACTCTCCTCGAGGCCATCGACTCCATCGAGGCTCCCAAGCGTCCCCTCGACAAGCCCCTCCGTCTTCCCCTCCAGGATGTCTACAAGATTGGCGGCATCGGAACGGTGCCCGTTGGTCGTGTCGAGACTGGTATCATCAAGCCCGGCATGGTCGTCACCTTTGCTCCCTCCAACGTCACCACTGAAGTCAAGTCGGTCGAGATGCACCACGAGCAGCTGCCCGAGGGTGTGCCCGGCGACAACGTCGGCTTCAACGTGAAGAACGTTTCCGTCAAGGAAATCCGTCGTGGCAACGTCGCTGGTGACTCCAAGAACGACCCCCCCATGGGTGCCGCTTCCTTCCAGGCTCAGGTTATTGTCATCAACCACCCTGGCCAGATTGGCAACGGTTACGCCCCTGTTCTCGACTGCCACACTGCCCACATTGCCTGCAAGTTCGCCGAGCTCCAGGAGAAGATCGACCGCCGTACCGGTAAGGCTGTCGAGAGCAACCCCAAGTTTATCAAGTCTGGTGACTCCGCCATTGTCAAGATGGTTCCCTCCAAGCCCATGTGCGTCGAGGCCTTCACCGACT---------------------------------???????????????????????????????????????????????????????????????????????????????????????????????????????????????????????????????????????????????????????????????????????????????????????????????????????????????????????????????????????????????????????????????????????????????????????????????????????????????????????????????????????????????????????????????????????????????????????????????????????????????????????????????????????????????????????????????????????????????????????????????????????????????????????????????????????????????????????????????????????????????????????????????????????????????????????????????????????????????????????????????????????????????????????????????????????????????????????????????????????????????????????????????????????????????----------GGCATTATGCGCCGCATGCACTCTGAGCTGGCCAACTATCTGAGGCGCTGTGTTGAAGGCAATCGCCACTTTAACCTGGCAGTCGGCATCAAACCCGGCACTCTATCCAACGGGCTCAAGTACTCCCTTGCCACTGGCAACTGGGGCGACCAGAAGAAGGCCATGAGCTCGACCGCCGGTGTGTCGCAGGTGCTGAATCGATATACGTTTGCCTCCACCCTTTCCCATCTTCGACGCACCAACACGCCCATCGGCAGAGACGGCAAGCTGGCGAAGCCTCGTCAACTCCACAACACCCATTGGGGCCTGGTCTGTCCTGCTGAAACGCCCGAAGGCCAGGCCTGCGGGTTGGTCAAGAATTTGTCCCTCATGTGCTATGTCAGTGTCGGATCACCCGCCGAGCCGCTCATTGACTTCATGATCAACAGAGGCATGGAAGTCATCGAGGAGTACGAACCTCTGCGATACCCACATGCCACCAAGATTTTCGTCAACGGCACTTGGGTTGGCGTACACCAAGACCCCAAGCACCTCGTGAACCAAGTCTTCGACACCCGTCGCAAGTCATACTTGCAGTACGAGGTATCTCTTGTGCGGGAGATTCGTGACCAGGAGTTCAAGATCTTTTCCGATGCCGGCAGAGTTATGCGACCCGTATTTACCGTACAGCAGGAAGACGATGCCGAGACGGGTCTTGATAAAGGTCAGCTTGTGCTCACGAAGGATTTGGTCAACAAGCTTGCCGAGGAGCAGGCAGATCCGTCTGACGACCCCGAGCTGAAGATTGGCTGGGAGAGCTTGATCAAGGCCGGCGCCATCGAGTATCTGGATGCTGAAGAAGAGGAGACGTCAATGATTTGTATGACGCCGGAAGATTTGGAGTTTTACCGACTGCAAAAGGCTGGCGTGGCTA-TGGATGACGAC-CCCGGCGACGACTTGAACAAGCGTC-TGAAGACCAAGACAAACCCGACCACACACATGTACACTCACTGTGAAATCCACCCAAGTATGATCTTGGGCATCTGCGCCAGCATCATTCCTTTCCCCGATCACAATCAG-----------------------------------
BCC23860       GTAACAAGGTCTCCGTTGGTGAACCAGCGGAGGGATCATTACCGAGTTTTCAACTCCCAAACCCAGACGTGAACATACC-AGTCGTTGCTTCGGCGGACCCGTCCCGGCGTCCGGGCGGCCGTTCCCGCGGCCCGCGGCCCGGACCCAAGGCGGCCGCCGGAGACCCCCAAAACTCTC-TGTAT-TGCG-AGCATCTCTGTGAATCTGCCGCGAGGCAAGAGCAAAATGAATCAAAACTTTCAACAACGGATCTCTTGGTTCTGGCATCGATGAAGAACGCAGCGAAATGCGATAAGTAATGTGAATTGCAGAATTCAGTGAATCATCGAATCTTTGAACGCACATTGCGCCCGGCAGCACTCTGCCGGGCATGCCTGTTCGAGCGTCATCTCAACCCTCGAGCTCCCCCGCC--TGGGGAGCCCGGCGTTGGGGACCGGCAGCCAACCGCCGGCCCCGAAATGGAGTGGCGGCCCGTCCGCGGCGACCTCTGCGCAGTAA--CCACACCTCGCACCGGGAACCCGACGCGGCCACGCCGTGAAACACCCAACTCTCTGAACGTTGACCTCGGATCAGGTAGGGATACCCGCTGAACTTAAGCATATCAATAA------------CAACAGGGATTGCCCCAGTAACGGCGAGTGAAGCGGCAACAGCTCAAATTTGAAATCCGGCCCCC--GGCCCGAGTTGTAATTTGCAGAGGATGCTTCCGGCGCGGCGCCTTCCGAGTTCCCTGGAACGGGACGCCACAGAGGGTGAGAGCCCCGTCCGGTCGGACGCCAAGCCGGTGTGAAGCTCCTTCGACGAGTCGAGTAGTTTGGGAATGCTGCTCAAAACGGGAGGTATATGTCTTCTAAAGCTAAATACCGGCCAGAGACCGATAGCGCACAAGTAGAGTGATCGAAAGATGAAAAGCACTTTGGAAAGAGGGTTAAAAAGTACGTGAAATTGTTGAAAGGGAAGCGCCCGTGACCAGACTCGGGCCCGGCGGATCACCCGGCGTTCTCGCCGGGGCACTCCGCCGGGCGCGGGCCAGCATCAGCTCGGCGCGGGGGACAAAGGCTCTGGGAACGTGGCTCCCCCGGGAGTGTTATAGCCCACCGCGCAATGCCCCGCGCCGGACTGAGGTACGCGCACCGCAAGGATGCTGGCGTAATGGTCACCGGCGACCCGTCTTGAAACACGGACCAAGGAGTCGTCTTCGTATGCGAGTGTTCGGGTGTCAAACCCCTACGCGGAATGAAAGTGAACGCAGGTGGGAGCCTCGGCGCACCACCGACCGATCCCGATGTTCTCGGACGGATTTGAGTAGGAGCATACGGGGCCGGACCCGAAAGAAGGTGAACTATGCCTGTGTAGGGTGAAGCCAGAGGAAACTCTGGTGGAGGCTCGCAGCGGTTCTGACGTGCGAATCGATCGTCAAACATGGGCATGGGGGCGAAAGACTAATCGAACCTTCTAGTAGCTGGTTTCCCC-----------------GATTGCGCTATTCTCATCATTGCCGCCGGTACTGGTGAGTTCGAGGCTGGTATCTCCAAGGATGGCCAGACCCGTGAGCACGCTCTTCTCGCCTACACCCTCGGTGTCAAGCAGCTCATCGTTGCCATCAACAAGATGGACACGACCCAGTGGTCCGAGACCCGTTTCCAGGAAATCATCAAGGAGACCTCCAACTTCATCAAGAAGGTCGGCTACAACCCCAAGACTGTTGCCTTTGTCCCCATCTCTGGCTTCAACGGCGACAACATGCTTGAGCCCTCCCCCAACTGCCCCTGGTACAAGGGCTGGGAGAAGGAGACTAAGGCTGGCAAGTCCACTGGCAAGACTCTCCTTGAGGCCATCGACTCCATCGAGGCCCCCAAGCGTCCTCTCGACAAGCCCCTCCGTCTTCCCCTCCAGGATGTCTACAAGATTGGCGGTATCGGAACGGTGCCCGTCGGTCGTGTCGAGACTGGTATCATCAAGCCCGGCATGGTCGTCACCTTTGCTCCCTCCAACGTCACCACTGAAGTCAAGTCGGTCGAGATGCACCACGAGCAGCTGCCCGAGGGTGTTCCCGGCGACAACGTTGGCTTCAACGTGAAGAACGTTTCCGTCAAGGAAATCCGTCGTGGTAACGTCGCTGGTGACTCCAAGAACGACCCCCCCATGGGTGCCGCTTCCTTCCAGGCCCAGGTCATTGTCATCAACCACCCTGGCCAGATTGGCAACGGTTACGCCCCCGTCCTTGATTGCCACACTGCCCACATTGCCTGCAAGTTCGCCGAGCTCCAGGAGAAGATCGACCGCCGTACCGGTAAGGCCGTCGAGACCAACCCCAAGTTCATCAAGTCTGGTGACTCCGCCATCGTCAAGATGGTTCCCTCCAAGCCCATGTGCG---------------------------------------------------??????????????????????????????????????????????????????????????????????????????????????????????????????????????????????????????????????????????????????????????????????????????????????????????????????????????????????????????????????????????????????????????????????????????????????????????????????????????????????????????????????????????????????????????????????????????????????????????????????????????????????????????????????????????????????????????????????????????????????????????????????????????????????????????????????????????????????????????????????????????????????????????????????????????????????????????????????????????????????????????????????????????????????????????????????????????????????????????????????????????????????????????????????????????????????????????????????????????????????????????????????????????????????????????????????????????????????????????????????????????????????????????????????????????????????????????????????????????????????????????????????????????????????????????????????????????????????????????????????????????????????????????????????????????????????????????????????????????????????????????????????????????????????????????????????????????????????????????????????????????????????????????????????????????????????????????????????????????????????????????????????????????????????????????????????????????????????????????????????????????????????????????????????????????????????????????????????????????????????????????????????????????????????????????????????????????????????????????????????????????????????????????????????????????????????????????????????????????????????????????????????????????????????????????????????????????????????????????????????????????????????????????????????????????????????????????????????????????????????????????????????????????????????????????????????????????????????????????????????????????????????????????????
BCC27968       -----------TCCGTTGGTGAACCAGCGGAGGGATCATTACCGAGTCCGCGACTCCCTCACCCCCCTGCGAACCTACC-AGCCGTTGCCTCGGCGGCCCCCGACCCCCGTCCGCG-------------------------------GGGGCGGCCGCCGGGGACCCAGCAAGCCCG--TTTCC-TGC-AAGCAGCCGTCTGAGCCCGCCGCGAGGC--AGCGCGAACGAGTCAAAACTTTCAACAACGGATCTCTTGGCTCTGGCATCGATGAAGAACGCAGCGAAATGCGATACGTAATGCGAATTGCAGAATTCAGTGAGCCATCGAATCTTTGAACGCACATTGCGCCCGGCAGCACTCTGCCGGGCATGCCTGTCCGAGCGTCATCCCACCCCTCGGGCCCCCCCTCG-CGGGGGGGGCCGGCGCCTGGGGCCCGGCGCCCGCCGCCGGCCCCGAAATCCATCGGCGGCCCG-CCGAGGCGACCTCTGCGCAGTAGAACCTGACCACGCACTGGGAGCCGGGCGCGGCCACGCCGTAAAAGAGCCCCCCCCCTAGACGTTGACCTCGGATCAGGTAGGACCACCCGCTGAACTTAAGCATATCAA------------------------------------CGGCGAGTGAAGCGGCAGCAGCTCAAATTTGAAATCTGGCCCCCGGGGCCCGAGTTGTAGTTTGCAGAGGACGCTCCGGGCGAGGCGCCTTCCGAGTTCCCTGGAACGGGACGCCACAGAGGGTGAGAGCCCCGTCCGGTCGGACGCCAGGCCCGCGTGGAGCTCCTTCGACGAGTCGAGTAGTTTGGGAATGCTGCTCAAAACGGGAGGTATATGTCTTCTAAAGCTAAATACCGGCCAGAGACCGATAGCGCACAAGTAGAGTGATCGAAAGATGAAAAGCACTTTGGAAAGAGGGTTAAACAGCACGTGAAATTGTTGAAAGGGAAGCGCCCGCGACCAGACTTGGGCCCGGCAGGTCACCCGGCGTTCTCGCCGGGGCACTCTGCCGGGCGCAGGCCAGCATCGGCTCGGCGCGGGGGACAAAGGCGGCGGGAACGTGGCTCCCCCGGGAGTGTTATAGCCCGCCGCGTCACGCCCCGCGCCGGGCCGAGGCACGCGCACCGCAAGGATGCTGGCGTAATGGTCGTCGGCGACCCGTCTTGAAACACGGACCAAGGAGTCGTCCTCGTATGCGAGTGTCGGGGTGCCAAACCCCTACGCGCAATGAAAGTGAACGCAGGTGAGAGCCCTGGCGCATCATCGACCGATCCCGAAGTTCTCGGACGGATTTGAGTAGGAGCATACGGGGCCGGACCCGAAAGAAGGTGAACTATGCCTGCGTAGGGTGAAGCCAGAGGAAACTCTGGTGGAGGCTCGCAGCGGTTCTGACGTGCGAATCGATCGTCAAACGTGGGCATGGGGGCGAAAGACTAATCGAACCTTCTAGTAGCTGGTTTCCGC--------------------------------------------------------------------------------------------GAGCACGCCCTGCTCGCCTACACGCTCGGTGTCAAGCAGCTCATTGTTGCTATCAACAAGATGGACACCACGCAGTGGTCCGAGGCTCGTTTCCAGGAAATCATCAAGGAGACTTCCAACTTCATCAAGAAGGTCGGCTACAACCCCAAGACTGTTGCCTTTGTCCCCATCTCCGGCTTCAACGGCGACAACATGCTCGAGGCCTCTCCCAACTGCCCCTGGTACAAGGGCTGGGAGAAGGAGACCAAGGCTGGCAAGTCCACCGGCAAGACTCTTCTCGAGGCCATCGACTCCATCGAGCCCCCCAAGCGTCCTCTCGACAAGCCTCTCCGTCTTCCCCTTCAGGACGTCTACAAGATTGGCGGTATCGGAACGGTGCCTGTCGGCCGTGTCGAGACTGGCATCATCAAGCCCGGCATGGTCGTCACCTTTGCTCCCTCCAACGTCACCACTGAAGTCAAGTCGGTCGAGATGCACCACGAGCAGCTGCCCGAGGGTGTTCCCGGCGACAATGTCGGCTTCAACGTGAAGAACGTCTCCGTCAAGGAAATCCGTCGTGGTAACGTTGCTGGTGACTCCAAGAACGACCCCCCCATGGGTGCCGCTTCCTTCCAGGCCCAGGTCATTGTCATCAACCACCCTGGCCAGATTGGTAACGGTTACGCTCCCGTTCTCGACTGCCACACGGCCCACATTGCCTGCAAGTTCGCCGAGCTCCAGGAGAAGATTGACCGCCGTACCGGTAAGGCTGTCGAGTCCAACCCCAAGTTCATCAAGTCGGGTGACTCCGCCATTGTCAAGATGGTGCCCTCCAAGCCCATGTGCGTCGAGGCCTTCACCGACTACCCCCCTCTGGGCCGCT-----------------AAGAAAGTCAAAAAAGTCTT--GGAAATCGTGTGCCAAAATTGCAGCAAAGTGTTGGCCGATGAAGTTGGTCTCC-CCTTCTT----CACCGTGC-TTC-TCTTTTCTTGGCTTCTGTGGATGC--TAACGTGAC-CCCAGAGCGATCCAGATTTTGTCGCAGCCCTGCGTACGCGCGATCCCAAGGTTCGCTTCAAGCGCGTCTGGGCAGTCTGCAAGAAGAAACGCAAATGTGAAAACGAAGATAGACAGGACAAG---GGCATAGACTCGCCCTTTGCCCCCGG---TGTCAAGAACCCTGTTGTCGACGGCCACGGCGGATGCGGAAACATGCAGCCGCAAGTCAGGCAAGCCGCTCTGCAGCTCAAGGCCGCCTTTGAGGTCGTTTCGGAAGAA---GGGCCCAAGAGAAAGGAAACCATCAACATCACGGCCGAAATGGCCCTCAACATCCTCCGCCGCATTTCCGACCGCGACCTGCACAACATTGGTCTCAACGCCGACTACGCACGTCCCGAGTGGATGATCATTACCGTCCTGCCCGTGCCCCCTCCTCCTGTGCGTCCTAGTATCTCCATGGATGGTACCGGTACTGGCATGAGAAACGAAGACGACTTGACCTACAAGCTGGGTGACATTATTCGTGCCAACGGCAACGTCAAGCAAGCTATTCGTGAGGGGTCGCCCCAACACATTGCCCGCGACTTTGAGGAGCTGTTGCAGTACCACGT---------------???????????????????????????????????????????????????????????????????????????????????????????????????????????????????????????????????????????????????????????????????????????????????????????????????????????????????????????????????????????????????????????????????????????????????????????????????????????????????????????????????????????????????????????????????????????????????????????????????????????????????????????????????????????????????????????????????????????????????????????????????????????????????????????????????????????????????????????????????????????????????????????????????????????????????????????????????????????????????????????????????????????????????????????????????????????????????????????????????????????????????????????????????????????????????????????????????????????????????????????????????????????????????????????????????????????????????????????????????????????????????????????????????????????????????????????????????????????????????????????????????????????????????????????????????????????????????????????????????????????????????????????????????????????????????????????????????????????????????
BCC28797       ---------------------------------------TACCGAGTCCGCGACTCCCTCACCCCCCTGCGAACCTACC-AGCCGTTGCCTCGGCGGCCCCCGACCCCCGTCCGCG-------------------------------GGGGCGGCCGCCGGGGACCCAGCAAGCCCG--TTTCC-TGC-AAGCAGCCGTCTGAGCCCGCCGCGAGGC--AGCGCGAACGAGTCAAAACTTTCAACAACGGATCTCTTGGCTCTGGCATCGATGAAGAACGCAGCGAAATGCGATACGTAATGCGAATTGCAGAATTCAGTGAGCCATCGAATCTTTGAACGCACATTGCGCCCGGCAGCACTCTGCCGGGCATGCCTGTCCGAGCGTCATCCCACCCCTCGGGCCCCCCCTCG-CGGGGGGGCCCGGCGCCTGGGGCCCGGCGCCCGCCGCCGGCCCCGAAATCCATCGGCGGCCCG-CCGAGGCGACCTCTGCGCAGTAGAACCTGACCACGCACTGGGAGCCGGGCGCGGCCACGCCGTAAAAGAGCCCCCCCCCTAGACGTTGACCTCGGATCAGGTAGGACCACCCGCTGAACTTAAGCATATCAATAA-----------------------------GTAACGGCGAGTGAAGCGGCAGCAGCTCAAATTTGAAATCTGGCCCCCGGGGCCCGAGTTGTAGTTTGCAGAGGACGCTCCGGGCGAGGCGCCTTCCGAGTTCCCTGGAACGGGACGCCACAGAGGGTGAGAGCCCCGTCCGGTCGGACGCCAGGCCCGCGTGGAGCTCCTTCGACGAGTCGAGTAGTTTGGGAATGCTGCTCAAAACGGGAGGTATATGTCTTCTAAAGCTAAATACCGGCCAGAGACCGATAGCGCACAAGTAGAGTGATCGAAAGATGAAAAGCACTTTGGAAAGAGGGTTAAACAGCACGTGAAATTGTTGAAAGGGAAGCGCCCGCGACCAGACTTGGGCCCGGCAGGTCACCCGGCGTTCTCGCCGGGGCACTCTGCCGGGCGCAGGCCAGCATCGGCTCGGCGCGGGGGACAAAGGCGGCGGGAACGTGGCTCCCCCGGGAGTGTTATAGCCCGCCGCGTCACGCCCCGCGCCGGGCCGAGGCACGCGCACCGCAAGGATGCTGGCGTAATGGTCGTCGGCGACCCGTCTTGAAACACGGACCAAGGAGTCGTCCTCGTATGCGAGTGTTGGGGTGCCAAACCCCTACGCGCAATGAAAGTGAACGCAGGTGAGAGCCCTGGCGCATCATCGACCGATCCCGAAGTTCTCGGACGGATTTGAGTAGGAGCATACGGGGCCGGACCCGAAAGAAGGTGAACTATGCCTGCGTAGGGTGAAGCCAGAGGAAACTCTGGTGGAGGCTCGCAGCGGTTCTGACGTGCGAATCGATCGTCAAACGTGGGCATGGGGGCGAAAGACTAATCGAACCTTCTAGTAGCTGGTTTCCGCCTGGTACTTCCCAGGCCGACTGCGCTATTCTCATCATCGCTGCCGGTACTGGTGAGTTCGAGGCTGGTATCTCCAAGGATGGCCAGACTCGTGAGCACGCCCTGCTCGCCTACACGCTCGGTGTCAAGCAGCTCATTGTTGCTATCAACAAGATGGACACCACGCAGTGGTCCGAGGCTCGTTTCCAGGAAATCATCAAGGAGACTTCCAACTTCATCAAGAAGGTCGGCTACAACCCCAAGACTGTTGCCTTTGTCCCCATCTCCGGCTTCAACGGCGACAACATGCTCGAGGCCTCCCCCAACTGCCCCTGGTACAAGGGCTGGGAGAAGGAGACCAAGGCTGGCAAGTCCACCGGCAAGACTCTTCTCGAGGCCATCGACTCCATCGAGCCCCCCAAGCGTCCTCTCGACAAGCCTCTCCGTCTTCCCCTTCAGGACGTCTACAAGATTGGCGGTATCGGAACGGTGCCTGTCGGCCGTGTCGAGACTGGCATCATCAAGCCCGGCATGGTCGTCACCTTTGCTCCCTCCAACGTCACCACTGAAGTCAAGTCGGTCGAGATGCACCACGAGCAGCTGCCCGAGGGTGTTCCCGGCGACAATGTCGGCTTCAACGTGAAGAACGTCTCCGTCAAGGAAATCCGTCGTGGTAACGTTGCTGGTGACTCCAAGAACGACCCCCCCATGGGTGCCGCTTCCTTCCAGGCCCAGGTCATTGTCATCAACCACCCTGGCCAGATTGGTAACGGTTACGCTCCCGTTCTCGACTGCCACACGGCCCACATTGCCTGCAAGTTCGCCGAGCTCCAGGAGAAGATTGACCGCCGTACCGGTAAGGCTGTCGAGTCCAACCCCAAGTTCATCAAGTCGGGTGACTCCGCCATTGTCAAGATGGTGCCCTCCAAGCCCATGTGCGTCGAGGCCTTCACCGACTA-----------------------------------AGAAAGTCAAAAAAGTCTT--GGAAATCGTGTGCCAGAATTGCAGCAAAGTGTTGGCCGATGAAGTTGGTCTCC-CCTTCTT----CACCGCGC-TTC-TCTTTTCTTGGCTTCAGTGGATGC--TAACGTGAC-CCCAGAGCGATCCAGATTTTGTCGCAGCCCTGCGTACGCGCGATCCCAAGGTGCGCTTCAAGCGCGTCTGGGCAGTCTGCAAGAAGAAACGCAAATGTGAAAACGAAGATAGACAGGACAAG---GGCATAGACTCGCCCTTTGCCCCCGG---TGTCAAGAACCCTGTTGTCGACGGCCACGGCGGATGCGGAAACATGCAGCCGCAAGTCAGGCAAGCCGCTCTGCAGCTCAAGGCTGCCTTTGAGGTCGTTTCGGAAGAA---GGGCCCAAGAGAAAGGAAACCATCAACATCACGGCCGAAATGGCCCTCAACATCCTCCGCCGCATTTCCGACCGCGACCTGCACAACATTGGTCTCAACGCCGACTACGCACGTCCCGAGTGGATGATCATTACCGTCCTGCCCGTGCCCCCTCCTCCTGTGCGTCCTAGTATCTCCATGGATGGTACCGGTACTGGCATGAGAAACGAAGACGACTTGACCTACAAGCTGGGTGACATTATTCGTGCCAACGGCAACGTCAAGCAAGCTATTCGTGAGGGGTCGCCCCAACACATTGCCCGCGACTTTGAGGAGCTGTTGCAGTACCACGTCGCCACCTATATGG--------------------------------------------------------------------------------------------------------------------------------------------------------------------------------------------------------------------------------------------------------------------------------------------AAACCTCGTCAGCTCCACAACACACATTGGGGTCTCGTCTGCCCTGCTGAAACGCCAGAAGGCCAGGCTTGCGGTCTGGTCAAGAACTTGTCTCTCATGTGCTACGTCAGCGTCGGCTCGCCTGCTGAGCCACTCATTGACTTCATGATCAATAGAGGAATGGAAGTCATCGAAGAGTACGAGCCTCTTCGATATCCCCATGCTACGAAGATTTTTGTGAACGGTACCTGGGTCGGCGTTCATCAAGATCCCAAGCATCTCGTCAACCAAGTCTTCGACACGCGTCGCAAATCATACTTGCAATACGAGGTCTCCCTCGTGCGGGAGATTCGCGACCAGGAGTTCAAGATCTTCTCTGACGCCGGCAGAGTCATGCGACCCGTCTTTACCGTGCAACAGGAAGACGACGCCGAGACCGGTCTCGAAAAGGGTCAACTAGTGCTCACAAAGGATCTGGTGAACAAACTGGCAGAGGAACAGGCAGACCCGCCTGACGATCCAGATCTGAAGATTGGCTGGGAGGGCTTAATCAAGGCCGGCGCTATTGAGTATCTCGATGCCGAAGAGGAGGAAACGGCCATGATCTGTATGACGCCAGAGGATTTGGAGTTGTACCGGCTTCAAAAAGCAGGCTTAGCCG-TGGATGATGAC-CCGGCCGAGGATCCAAACAAGCGCT-TAAAGACCAGAACGAACCCTACCACACACATGTACACTCACTGCGAAATTCACCCAAGCATGATTTTGGG---------------------------------------------------------------------------
BCC36526       GTAACAAGGTCTCCGTTAGTGAACTAGCAGAGGGATTATTAGCGAGTCGACCGCTCCTACACCCCCGTGCAAACCTACT-AGCTATTGCCTTAGCGCGCGCCTGCCCGCGG--------------------------------------CGGCGCCGCCGGGGACCCGCGAAACACCC-TAGACGCGA-AGCCTCCCCTCTAAGCCTGCCAACAGGCAGCGCGATAGCAAGTCAAAACTTTCAGCAATAGATCTCTTAGCTCTAGCATCGATAAAGAACGCAGCAAAATGCGATACATAATGCGAATTGCAGAGTCTAGTGAGCTATCGAATCTTTAAACGCACATTGCGCCCAGCAGCACTCTGCCGGGCATGCCTGTCCAAGCGTCGCCCCCCTACTTAGGCCCTAGCCTCGGGGCGCGGCCCGGCGCTAGGGCGCAGCGGCCCCCCGCCTGCCCCGAAACGCAGCGGCAGCGCGCCCGCAGCGACCCCTACGCAGCAAG----AACCTCGCGGCGGGAGCCCAGCGCGGCCACGCCACCAACAACGCTACGCGCAACGCGTCAACCTCAGATCAGGCAGGACCACCCGCTAAACTTAAGCATATC-----????????????????????????????????????????????????????????????????????????????????????????????????????????????????????????????????????????????????????????????????????????????????????????????????????????????????????????????????????????????????????????????????????????????????????????????????????????????????????????????????????????????????????????????????????????????????????????????????????????????????????????????????????????????????????????????????????????????????????????????????????????????????????????????????????????????????????????????????????????????????????????????????????????????????????????????????????????????????????????????????????????????????????????????????????????????????????????????????????????????????????????????????????????????????????????????????????????????????????????????????????????????????????????????????????????????????????????????????????????????-----------------------------------------------------------------------------------CAGACTCGTGAGCACGCTCTTCTCGCCTACACTCTCGGTGTCAAGCAGCTCATTGTTGCTATCAACAAGATGGACACCACTCAGTGGTCCGAGGCTCGTTTCCAGGAAATTATCAAGGAGACGTCCAACTTCATCAAGAAGGTCGGCTACAACCCCAAGACTGTTGCCTTCGTCCCCATCTCTGGCTTCAACGGCGACAACATGCTCGAGGCTTCCCCCAACTGCCCCTGGTACAAGGGCTGGGAGAAGGAGACCAAGGCTGGCAAGTCCACCGGTAAGACTCTTCTCGAGGCCATCGACTCCATCGAGGCCCCCAAGCGTCCCCTTGACAAGCCTCTTCGTCTTCCCCTTCAGGATGTCTACAAGATCGGTGGTATTGGAACGGTGCCTGTCGGCCGTGTCGAGACTGGCATCATCAAGCCCGGCATGGTTGTCACCTTTGCTCCCTCCAACGTCACCACTGAAGTCAAGTCGGTCGAGATGCACCACGAGCAGCTGCCCGAGGGTGTTCCCGGCGACAATGTCGGCTTCAACGTGAAGAACGTCTCCGTCAAGGAAATCCGTCGTGGTAACGTTGCTGGTGACTCCAAGAATGATCCTCCCATGGGTGCCGCTTCCTTCCAGGCCCAGGTTATTGTCATCAACCACCCTGGCCAGATTGGTAACGGCTATGCCCCCGTTCTTGACTGCCACACTGCCCACATTGCCTGCAAGTTCGCCCAGCTTGAGGAGAAGATCGACCGCCGTACTGGTAAGGCTGTCGAGTCCAACCCCAAGTTCATCAAGTCCGGTGACTCTGCCATTGTCAAGATGGTTCCCTCCAAGCCCATGTGCGTTGAGG-----------------------------------------------------GTCAAAAAAGTCCT--CGAGATTGTCTGCCACAACTGCAGCAAAGTGTTGGCTGATGAAGTTGGTCTTT-CCTCTT-----CAAGCCAC-CTC---TCCTTCTCCACATCAGCGGTGC--TAACATGAC-CTCAGAGCGATCCGGATTTTGTCGCGGCCCTGCGCACGCGCGATCCCAAGGTTCGATTTAAGCGCGTTTGGGCCGTCTGCAAGAAGAAACGTAAGTGTGAAAACGAAGAGAAACAGGACAAG---AACAAAGACGAGGCCTTTCTTCCCGG---TGTTAAGACCCCGGCTTTCGAGGGCCACGGCGGCTGTGGCAATATGCAGCCACAGGTTAGGCAGGCCGCTCTGCAGCTCAAGGCTGCTTTCGAAGTCATTTCGGATGATGGGGGGCCAAAGAGGAAGGAAACCATCAACATCACTGCCGAAATGGCTCATGGTATCCTTCGTCGCATTTCCGAACGCGACTTGCATAATATTGGTCTCAACGCCGACTACGCACGTCCGGAGTGGATGATCATAACCGTCTTGCCCGTGCCCCCTCCTCCTGTGCGTCCTAGTATATCCATGGATGGTACCGGCACCGGAATGAGAAACGAAGATGATTTAACCTACAAACTGGGTGACATTATTCGTGCCAACGGCAACGTGAAGCAGGCCATCCGCGAGGGGTCGCCGCAGCATATTGCACGCGACTTTGAAGAGCTATTGCAATACCATGTCGCTACC------------------------------------------------------------------------------------------------------------------------------------------------------------------------------------------------------------------------------------------------------------CGGACCAACACGCCAATCGGCAGAGACGGCAAGCTGGCGAAACCTCGTCAGCTCCACAACACGCACTGGGGTCTTGTGTGCCCGGCTGAAACGCCCGAAGGCCAGGCTTGCGGTCTGGTCAAGAACTTGTCTCTCATGTGCTACGTCAGTGTCGGCTCGCCCGCTGAGCCACTCATTGACTTCATGATCAACAGAGGCATGGAAGTCATCGAAGAGTACGAGCCTCTTCGATATCCCCATGCTACCAAAATTTTCGTCAATGGTACCTGGGTCGGTGTGCATCAGGATCCAAAACATCTCGTGAATCAAGTCTTTGACACTCGCCGCAAATCATACTTGCAATACGAGGTTTCCCTCGTGCGAGAGATTCGTGACCAGGAATTCAAAATCTTTTCTGACGCCGGCAGAGTCATGCGACCTGTCTTTACCGTGCAACAGGAAGACGACACCGAAACAGGTCTCGAAAAGGGCCAGCTTGTGCTCACCAAGGACTTGGTCAACAAGCTGTCAGAGGAGCAGGCAGACCCGCCTGACGATCCAGATATGAAGATTGGCTGGGAGGGTTTGATCAAGGCCGGCGCTATTGAGTATCTCGATGCCGAGGAAGAGGAAACATCGATGATTTGCATGACGCCGGAGGATTTGGAACTGTATAGGCTTCAGAAAGCGGGTGTTGCCG-TGGATGACGAC-CCGGGCGATGATCTGAACAAGCGCC-TGAAAACCAGAACGAATCCTACGACACACATGTACACTCACTGCGAAATTCACCCAAGCATGATTTTGGGCATTTGCGCAAGTATCATTCCTTTCCCCGAT--------------------------------------------
BCC36541       ---ACAAGGTCTCCGTTGGTGAACCAGCGGAGGGATCATTACCGAGTTTTCAACTCCCAAACCCAGACGTGAACATACC-AGTCGTTGCTTCGGCGGACCCGTCCCGGCGTCCGGGCGGCCGTTCCCGCGGCCCGCGGCCCGGACCCAAGGCGGCCGCCGGAGACCCCCAAAACTCTC-TGTAT-TGCG-AGCATCTCTGTGAATCTGCCGCGAGGCAAGAGCAAAATGAATCAAAACTTTCAACAACGGATCTCTTGGTTCTGGCATCGATGAAGAACGCAGCGAAATGCGATAAGTAATGTGAATTGCAGAATTCAGTGAATCATCGAATCTTTGAACGCACATTGCGCCCGGCAGCACTCTGCCGGGCATGCCTGTTCGAGCGTCATCTCAACCCTCGAGCTCCCCCGCC--TGGGGAGCCCGGCGTTGGGGACCGGCAGCCAACCGCCGGCCCCGAAATGGAGTGGCGGCCCGTCCGCGGCGACCTCTGCGCAGTAA--CCACACCTCGCACCGGGAACCCGACGCGGCCACGCCGTGAAACACCCAACTCTCTGAACGTTGACCTCGGATCAGGTAGGGATACCCGCTGAACTTAAGCATA------------------------------------GTAACGGCGAGTGAAGCGGCAACAGCTCAAATTTGAAATCCGGCCCCCGGGGCCCGAGTTGTAATTTGCAGAGGATGCTTCCGGCGCGGCGCCTTCCGAGTTCCCTGGAACGGGACGCCACAGAGGGTGAGAGCCCCGTCTGGTCGGACGCCAAGCCGGTGTGAAGCTCCTTCGACGAGTCGAGTAGTTTGGGAATGCTGCTCAAAATGGGAGGTATATGTCTTCTAAAGCTAAATACTGGCCAGAGACCGATAGCGCACAAGTAGAGTGGTCGAAAGATGAAAAGCACTTTGAAAAGAGGGTTAAAAAGTACGTGAAATTGTTGAAAGGGAAGCGCCCATGACCAGACTTGGGCCCGGCGAATCACCCAGCGTTCTCGCTGGCGCACTTTGCCGGGCACAGGCCAGCATCAGTCTGGCACGGGGGACAAAGGCTCTGGGAACGTGGCTCCCCCGGGAGTGTTATAGCCCACCGCGCAATGCCCCGCGCCGGACTGAGGTACGCGCACCGCAAGGATGCTGGCGTAATGGTCATCAGCGACCCGTCTTGAAACACGGACCAAGGAGTCGTCTTCGTATGCGAGTGTTCGGGTGTCAAACCCCTACGCGGAATGAAAGTGAACGCAGGTGAGAGCCTCGGCGCATCATCGACCGATCCTGATGTTCTCGGATGGATTTGAGTAGGAGCATACGGGGCCGGACCCGAAAGAAGGTGAACTATGCCTGTATAGGGTGAAGCCAGAGGAAACTCTGGTGGAGGCTCGCAGCGGTTCTGACGTGCGAATCGATCGTCAAATATGGGCA---------------------------------------------------------------------------------TGCCGCCGGTACTGGTGAGTTCGAGGCTGGTATCTCCAAGGATGGCCAGACCCGTGAGCACGCTCTTCTCGCCTACACCCTCGGTGTCAAGCAGCTCATCGTTGCCATCAACAAGATGGACACGACCCAGTGGTCCGAGACCCGTTTCCAGGAAATCATCAAGGAGACCTCCAACTTCATCAAGAAGGTCGGCTACAACCCCAAGACTGTTGCCTTTGTCCCCATCTCTGGCTTCAACGGCGACAACATGCTTGAGCCCTCCCCCAACTGCCCCTGGTACAAGGGCTGGGAGAAGGAGACTAAGGCTGGCAAGTCCACTGGCAAGACTCTCCTTGAGGCCATCGACTCCATCGAGGCCCCCAAGCGTCCTCTCGACAAGCCCCTCCGTCTTCCCCTCCAGGATGTCTACAAGATTGGCGGTATCGGAACGGTGCCCGTCGGTCGTGTCGAGACTGGTATCATCAAGCCCGGCATGGTCGTCACCTTTGCTCCCTCCAACGTCACCACTGAAGTCAAGTCGGTCGAGATGCACCACGAGCAGCTGCCCGAGGGTGTTCCCGGCGACAACGTTGGCTTCAACGTGAAGAACGTTTCCGTCAAGGAAATCCGTCGTGGTAACGTCGCTGGTGACTCCAAGAACGACCCCCCCATGGGTGCCGCTTCCTTCCAGGCCCAGGTCATTGTCATCAACCACCCTGGCCAGATTGGCAACGGTTACGCCCCCGTCCTTGATTGCCACACTGCCCACATTGCCTGCAAGTTCGCCGAGCTCCAGGAGAAGATCGACCGCCGTACCGGTAAGGCCGTCGAGACCAACCCCAAGTTCATCAAGTCTGGTGACTCCGCCATCGTCAAGATGGTTCCCTCCAAGCCCATGTGCGTTGAGGCC-------------------------------------------TCAAAAAAGTCAAGAAAGTTTT--GGAGATAGTCTGCCACAACTGCAGCAAAGTGTTGGCCGATGAAGTTGGTCTTC-CCTCTTCTC--CAAGACGC-TTATTTTTTTCTTGAGCTCACTGGATGC--TAACATGAC-CTCAGAGCGATCCCGAGTTTGTCGCAGCCATTCACACCCGCGATCCGAAGGTCCGATTCAAGCGCGTCTGGGCGGTCTGCAAGAAGAAGCGCAAGTGTGAGAATGAAGACAGACAGGACAAA---AACAAGGAGGAGGCCTTCGCTCCCGG---TGTTAAGAACACCGTTATCGAGGGCCACGGCGGATGTGGCAACATGCAGCCACAAGTCAGGCAAGCCGCTCTGCAACTCAAGGCTGCTTTTGAAGTTGCTTCGGAAGAT---GGTCCCAAGAGAAAGGAAACCGTAAACATCACTGCCGAAATGGCCCACGGTATCCTTCGTCGCATTTCTGAGCGCGACCTGCACAACATGGGTCTAAACTCGGATTACGCACGTCCAGAGTGGATGATCATCACCGTCTTGCCCGTGCCCCCTCCCCCTGTGCGTCCTAGTATCTCCATGGATGGTACCGGCACCGGTATGAGAAACGAAGATGATTTGACCTACAAGTTAGGTGACATCATTCGTGCCAACGGCAATGTGAAGCAGGCCATTCGCGAGGGATCGCCGCAGCACATTGCGCGTGATTTTGAGGAGCTGCTGCAATACCATGTCGCCACCTACATGG-------CCGTGGCATTATGCGCCGTATGCACTCTGAGCTGGCCAACTACCTGAGGCGCTGTGTTGAAGGCAACCGCCACTTCAACCTGGCAGTCGGCATCAAGCCTGGCACTCTGTCCAACGGCCTCAAGTATTCCCTTGCCACTGGCAACTGGGGTGACCAGAAGAAAGCCATGAGCTCGACCGCCGGTGTGTCACAGGTGTTGAATCGATACACATTTGCTTCGACCCTCTCCCATCTTCGGCGCACCAACACGCCTATCGGCAGAGACGGCAAACTGGCGAAGCCCCGTCAACTCCACAACACCCATTGGGGTCTCGTCTGTCCTGCTGAAACACCTGAAGGCCAGGCTTGCGGTCTGGTCAAGAATTTGTCCCTCATGTGCTACGTCAGTGTCGGCTCGCCCGCTGAGCCGCTCATTGATTTCATGATCAACAGAGGCATGGAAGTCATCGAGGAGTACGAACCCCTCCGTTACCCACATGCCACCAAGATTTTCGTCAACGGCACTTGGGTCGGCGTGCATCAAGATCCCAAGCACCTCGTGAACCAAGTCTTCGACACTCGTCGCAAATCATACTTGCAATACGAGGTCTCTCTCGTGCGCGAGATCCGTGACCAGGAATTCAAGATCTTCTCTGACGCCGGCAGAGTCATGCGACCTGTCTTTACCGTGCAACAGGAAGACGACGCCGAGACGGGTCTCGAAAAAGGTCAGCTTGTGCTTACAAAGGATTTGGTCAACAAGCTCGCCGAGGAACAGGCAGATCCTCCTGACGATCCAGAACTGAAGATTGGCTGGGAGGGCTTGATCAAGGCCGGCGCCATCGAGTATCTGGATGCTGAAGAAGAGGAGACATCGATGATCTGTATGACGCCGGAAGACTTGGAGCTGTACAGACTTCAGAAGGCAGGCGTGGCTG-TTGATGACGAC-CCCGGCGACGACTTGAACAAGCGTC-TGAAGACCAAGACAAACCCGACCACACACATGTACACTCACTGCGAAATTCACCCAAGTATGATTTTGGGCATCTGTGCTAGCATTATCCCTTTCCCCGATCACAACCAGGTATGC-----------------------------
BCC39684       ------------------------------------------------------------------------------------------------------------------------------------------TTGGGAGTTTTGGCGGCCGCCGGAGAAAGGAAAAACCCTTTTATAT--GC--TATATTTTTCAGAATGAGGCGCAAGGCCAAACAAAAATGAATCAAAACTTTCAACAACGGATCTCTTGGTTCTGGCATCGATGAAGAACGCAGCGAAATGCGATACGTAATGTGAATTGCAGAATTTAGTGAATCATCGAATCTTTGAACGCACATTGCGCCCGGCAGCACTCTGCCGGGCATGCCTGTTCGAGCGTCATTTCAACCTTCACGCCCTCCTTTAGGGGAAAGGCGCGGCATTGGGGAGCGACACCACTCAGTCGTCCCTGAAAATTATTTGCGGCCGGTTGTGGCAGACAATTGTGTAGTAC-TTATAACCTCACACTGAAAGCCCTGCCGTG-----------------------------------------------------------------------------------------------------ATTGCCCCAGTAACGGCGAGTGAAGCGGCAACAGCTCAAATTTGAAATCTGGCCCTCGTGGTCCGAATTGTAATTTGCAGAGGATGCTTTTGGCGAAGCGCCTTCCGAGTTCCCTGGAACGGGACGCCATAGAGGGTGAGAGCCCCGTCTGGTCGGACGCTAAGCCTCTGTAAAGCTCCTTCGACGAGTCGAGTAGTTTGGGAATGCTGCTCAAAATGGGAGGTATATGTCTTCTAAAGCTAAATATTGGCCAGAGACCGATAGCGCACAAGTAGAGTGATCGAAAGATGAAAAGCACTTTGAAAAGAGGGTTAAATAGTACGTGAAATTGTTGAAAGGGAAGCGCCTATGACCAGACTTGGGCCCGGTGAATCATCCAGCGTTCTCGCTGGTGCACTTTGCCGGGCACAGGCCAGCATCAGTTGGGCGCGGGAGACAAAGGCACTGGGAACGTGGCTCCCCTGGGAGTGTTATAGCCCGGTGCGTAATACCCTGCGCCGGACTGAGGTACGCGCATTGCAAGGATGCTGGCGTAATGGTCATCAGCGACCCGTCTTGAAACACGGACCAAGGAGTCGTCTTCGTATGCGAGTGTTTGGGTGTCAAACCCGTACGCGTAATGAAAGTGAACGCAGGTGAGAGCTTCGGCGCATCATCGACCGATCCTGATGTTCTCGGATGGATTTGAGTAAGAGCATACGGGGCCGGACCCGAAAGAAGGTGAACTATGCCTGTATAGGGTGAAGCCAGAGGAAACTCTGGTGGAGGCTCGCAGCGGTTCTGACGTGCGAATCGATCGTCAAATATGGGCATGGGGGCGAAAGACTAATCGAACCTTCTAGTAGCTGGTTTC--------------------------GCTATTCTCATCATCGCCGCCGGTACTGGTGAGTTCGAGGCTGGTATCTCCAAGGATGGTCAGACCCGTGAGCACGCTCTGCTTGCCTACACTCTCGGTGTAAAGCAGCTCATTGTTGCCATCAACAAGATGGACACTACAAAGTGGTCTGAGAACCGTTTCCAGGAAATCATCAAGGAGACTTCCAACTTCATCAAGAAGGTCGGCTACAATCCCAAGACTGTTGCCTTTGTCCCCATCTCCGGCTTCCACGGCGATAACATGCTTGCCGCGTCCACCAACTGTCCCTGGTACAAGGGTTGGGAGAAGGAGACCAAGGCTGGCAAGTCGACCGGCAAGACTCTTCTCGAGGCTATCGACTCCATCGAGCCCCCCAAGCGCCCCACCGACAAGCCTCTCCGCCTTCCCCTCCAGGACGTCTACAAGATCGGTGGTATTGGAACAGTGCCCGTCGGTCGTGTCGAGACGGGTATCATCAAGCCCGGCATGGTCGTCACCTTTGCTCCCTCCAACGTCACTACTGAAGTCAAGTCTGTGGAGATGCATCACGAGCAGCTGGCTGAGGGTGTTCCTGGTGACAACGTCGGCTTCAACGTGAAGAATGTTTCCGTCAAGGAAATCCGTCGTGGAAACGTCGCTGGTGACTCCAAGAACGACCCCCCTATGGGTGCCGCTTCCTTCCAGGCCCAGGTCATTGTCATCAACCACCCTGGCCAGATTGGTAACGGTTACGCTCCCGTTCTTGACTGCCACACTGCCCATATTGCCTGCAAGTTTGACACTCTCGAGGAGAAGATTGACCGCCGTACTGGTAAGGCTGTTGAGAGCAACCCCAAGTTCGTCAAGTCTGGTGACGCCGCTATTGTCAAGATGGTTCCCTCCAAGCCCATGTGC---------------------------------------------------------------------------------------------------------------------------------------------------------------------------------------------------AGCGATCCTGAATTCGTCGCAGCTATTCGCACCCGTGATCCGAAAGTACGTTTTAAACGCGTATGGGTTGTCTGCAAAAAGAAACGCAAATGCGACAACGAGGAGAGACAGGACAAG---AAGAAAGATGACGATTTTGCTCCCGATGTTGTCAAGAACCCCGTCATTGAGGGCCATGGTGGCTGTGGCAACATGCAGCCGCTGGTCCGGCAAGCCGCGCTGCAGCTTAAGGCCGCCTTCGAGACGACTTCAGAGGGT---GGCGAGAAAAGGAAGGACGTCGTCAACATCTCGGCTGAAATGGCCCACGGTATCCTTCGCCGCATTTCCGAGCACGACATGCGCAACATAGGTCTCAACTCGGATTATGCTCGTCCCGAGTGGATGATTATTACCGTTTTACCCGTCCCGCCTCCTCCTGTGCGCCCAAGTATTTCTATGGATGGTACTGGTACTGGCATGAGGAACGAAGACGACCTGACGTACAAACTGGGCGACATAATTCGTGCCAACGGTAACGTCAAGCAGGCCATTCGCGAAGGTTCACCGCAGCACATTGCGCGCGATTTTGAAGAACTGCTG---------------------------------------------------------------------------------------------------------------------------------------------------------------------------------------------------------------------------------------------------------TCTACGCTCTCCCATCTCAGACGTACAAACACGCCAATCGGTAGGGATGGCAAGCTGGCGAAACCCCGTCAACTGCACAACACTCACTGGGGTCTTGTCTGCCCTGCTGAAACTCCCGAAGGCCAGGCGTGTGGCCTAGTGAAGAACTTGTCTCTCATGTGCTATGTCAGTGTGGGCTCACCCGCCGAGCCGCTCGTCGACTTCATGATAAATAGAGGTATGGAGGTTATCGAAGAGTACGAACCTCTTCGTTACCCCCATGCCACCAAGATTTTCGTCAACGGAACCTGGGTTGGCATCCACCAGGATCCCAAGCATCTCGTGAGCCAAGTTTTCGACACTCGTCGCAAGTCGTACCTGCAATATGAAGTCTCCCTTGTTCGCGAAATCCGTGATCAAGAATTCAAGATTTTCTCCGATGCTGGCAGAATTATGCGACCCGTCTTCACTGTTTTGCAGGAAGATGACGCAGAGACTGGTATTGAAAAGGGCCAACTCGCGCTTACAAAAGAGCTAGTCAACAGGCTCGCCCTGGAACAGGCTGACCCACCTGATGATCCGGAGATGAAGACAGGATGGGAGGGCCTTATCAAGGCCGGCGCCATTGAGTACCTCGATGCTGAGGAAGAGGAGACATCCATGATTTGCATGACCCCCGAAGATCTGGAGTTTTACAGGCTGCAAAAGGCTGGTTTGGCGG-TAGACGACGAT-CAAGGTGATGACTTGAATAAGCGTC-TGAAGACCAAGACAAACCCGACAACCCACATGTACACGCATTGCGAAATTCATCCA-----------------------------------------------------------------------------------------
BCC39705       GTAACAAGGTCTCCGTTGGTGAACCAGCGGAGGGATCATTAGCGAGTAA-TAACTCCCAAACCCTA-TGCGAACCTACC-AGTCGTTGCCTCGGCGAG-------------------------------------------------ATAAAAGCCGCCGGGGAACCCTAAACCTCTG-CTTAA-AGAG-CTGAACACTATGAGCCCGC--GTAAGCG-GCACGAATTTAGTCAAAACTTTCAACAACGGATCTCTTGGCTCTGGCATCGATGAAGAACGCAGCGAAATGCGATACGTAATGTGAATTGCAGAATCCAGTGAACCATCGAATCTTTGAACGCACATTGCGCCCGGCAGCACTCTGCCGGGCATGCCTGTCCGAGCGTCATCTCAGCCCTCGAGCCCCC-------TAGGGGGCGCGGTGTTGGGGAGCGGCAG-A-CCTGCCGGCCCTGAAATATAGTGGCGGCCCGTCCTCGGCGA-CCCTGCGCAGTAA---TCAAGCTCGCAGCGGAAGCCTGGCGGGCTGGCCAGAACACAGCCTTAGGTTATTCTTAGTTGACCTCGGATCAGGTAGGACTACCCGCTGAACTTAAGCATATC--------------------------------------CGGCGAGTGAAGCGGCAACAGCTCAAATTTGAAATCTGGCCCTA--GGCCCGAATTGTAGTTTGCAGAGGACGCTCTGGGCGAGGCGCCTTCCGAGTTCCCTGGAACGGGACGCCATAGAGGGTGAGAGCCCCGTACGGTCGGACGCCAAGCCTATGTAGAGCTCCTTCGACGAGTCGAGTAGTTTGGGAATGCTGCTCAAAACGGGAGGTATATGTCTTCTAAAGCTAAATACCGGCCAGAGACCGATAGCGCACAAGTAGAGTGATCGAAAGATGAAAAGCACTTTGGAAAGAGGGTTAAAGAGTACGTGAAATTGTTGAAAGGGAAGCGCCCACGACCAGACTTGGGCCTGGCAGACCAACCGGCGTTCTCGCTGGGGCGCGCTGCCAGGCACAGGCCAGCATCAGCCTGGCGCGGGGGATAAAGGCGGCGGGAACGTGGCTCCCCTGGGAGTGTTATAGCCCACCGTGTAATGCCCTGGGCCAGGCTGAGGATCGCGCATTGCAAGGATGCTGGCGTAATGGTCGCGAGCGACCCGTCTTGAAACACGGACCAAGGAGTCGTCCTCGTATGCGAGTGTTGGGGTGGTAAACCCCCACGCGGAATGAAAGTGAACGTAGGTGAGAGCTTCGGCGCATCACCGACCGATCCTGATGTTCTCGGATGGATTTGAGTAAGAGCATACGGGGCCGGACCCGAAAGAAGGTGAACTATGCCTGTGTAGGGTGAAGCCAGAGGAAACTCTGGTGGAGGCTCGCAGCGGTTCTGACGTGCGAATCGATCGTCAAACATGGGCATGGGGGCGAAAGACTAATCGAACCTTCTAGTAGCTGGTTTCCGC------------------------------------TTGCCGCCGGTACTGGTGAGTTCGAGGCTGGTATCTCCAAGGATGGTCAGACCCGTGAGCACGCTCTTCTCGCCTACACCCTCGGTGTCAAGCAACTTATTGTTGCCATCAACAAGATGGACACCACCCAGTGGTCCGAGGCTCGTTTCCAGGAAATCATCAAGGAGACTTCCAACTTCATCAAGAAGGTCGGCTACAACCCCAAGACTGTCGCTTTCGTCCCCATCTCTGGCTTCAACGGCGACAACATGCTTGAGTCTTCCCCCAACTGCCCCTGGTACAAGGGCTGGGAGAAGGAGACCAAGGCTGGCAAGTCCACTGGTAAGACTCTTCTCGAGGCCATTGACTCCATCGAGGCCCCCAAGCGTCCTCTGGACAAGCCCCTCCGTCTTCCCCTTCAGGATGTCTACAAGATTGGTGGTATCGGAACGGTGCCCGTCGGTCGTGTCGAGACTGGTATCATCAAGCCCGGCATGGTCGTCACCTTTGCTCCCTCCAACGTCACCACTGAAGTCAAGTCTGTTGAGATGCACCACGAGCAGCTGCCCGAGGGTGTTCCCGGTGACAATGTCGGCTTCAACGTGAAGAACGTTTCCGTAAAGGAAATCCGTCGTGGTAACGTTGCTGGTGACTCCAAGAACGACCCCCCCATGGGTGCCGCTTCCTTCCAGGCTCAGGTCATTGTCATCAACCACCCTGGCCAGATTGGCAACGGTTACGCTCCCGTTCTTGACTGCCACACCGCCCACATTGCCTGCAAGTTCGCTGAGCTTCAGGAGAAGATTGACCGCCGTACTGGTAAGGCTGTCGAGTCCAACCCCAAGTTCATCAAGTCTGGTGACTCTGCCATTGTCAAGATGGTTCCTTCCAAGCCCATGTGCGTTGAG----------------------------------------------TCAAAAAAGTCAAAAAAGTTCT--CGAAATAGTCTGCCACAACTGTAGCAAAGTCTTGGCTGATGAAGTTGGTCTTT-TTCTCTCTTCGCATCACGC-TTCCTCAGTTTTCGAGCTCAGTCAGTGCCTCATGTCAAT-CTCAGAGCGATCCCGACTTTGTCGCAGCCCTGCGCACTCGCGATCCAAAAGTTCGTTTCAAGCGCGTTTGGACTGTCTGCAAGAAGAAGCGCAGATGTGAAAATGACGAGGGACAGGACAAA---AACAAGGACGACGCCTTTGTTCCCGG---TGTTAAGAACGCCGTTTTCCAAGGCCATGGAGGATGTGGCAATGTGCAGCCACAAGTAAGACAGGCCGCTCTGCAACTCAAGGCTGCTTTCGAAGTCACGACGGAAGAT---GGCCCCAAGAGAAAGGAAACCATCAACATTACGGCTGAAATGGCTCACGGTATCCTTCGTCGCATCTCTGATCGCGACTTGCACAATATCGGTCTCAACTCGGACTATGCACGTCCAGAGTGGATGATTATTACTGTCTTACCCGTGCCCCCTCCTCCTGTGCGTCCTAGTATTTCCATGGATGGTACCGGTACCGGTATGAGAAACGAGGATGACTTGACCTACAAGCTCGGCGACATTATTCGTGCCAACGGCAACGTCAAGCAAGCTATTCGTGAAGGCTCCCCCCAGCACATTGCCCGCGACTTTGAGGAGTTGCTGCAATACCATGTTGCCAC-----------------------TTATGCGCCGTATGCATTCTGAGCTGGCCAACTACTTAAGGCGCTGCGTTGAAGGCAACCGCCACTTCAACCTGGCTGTCGGCATCAAGCCAGGCACACTATCCAACGGTCTGAAATATTCCCTTGCCACTGGTAATTGGGGTGACCAGAAAAAGGCGATGAGTTCGACTGCCGGCGTGTCGCAAGTGTTGAACCGATACACATTTGCTTCGACTCTTTCCCATCTTCGACGGACCAACACGCCCATTGGCAGAGACGGTAAGCTGGCGAAACCTCGTCAGCTCCACAACACGCATTGGGGTCTTGTCTGCCCTGCTGAAACGCCTGAAGGCCAGGCTTGCGGTCTAGTCAAGAACTTGTCTCTCATGTGCTACGTCAGTGTCGGCTCGCCTGCCGAACCACTCATTGACTTCATGATCAACAGAGGCATGGAAGTTATAGAAGAATATGAACCCCTACGATACCCCCATGCCACCAAGATTTTTGTAAATGGTACCTGGGTCGGCGTGCACCAAGATCCCAAGCATCTTGTGAACCAAGTCTTCGACACTCGTCGCAAATCATATTTACAATACGAGGTTTCCCTTGTGCGAGAGATTCGCGACCAGGAATTCAAAATCTTCTCCGACGCTGGCAGAGTCATGCGACCTGTCTTCACTGTGCAGCAGGAAGACGACACCGAGACGGGTCTCGAAAAGGGCCAGCTTGTGCTCACTAAAGAATTAGTCAACAAGTTGGCAGAGGAGCAGGCAGACCCGCCTGACGATCCAGATATGAAGATGGGCTGGGAGGGCTTGATCAAGGCTGGCGCCATTGAGTATCTCGATGCCGAAGAAGAGGAGACGTCGATGATTTGTATGACGCCGGAGGATCTGGAGCTGTACAGGCTTCAGAAAGCAGGTGTGGCTG-TAGATGATGAT-CCCGGTGATGATCCGAACAAGCGTC-TGAAGACCAGAACGAATCCGACTACACACATGTACACTCACTGCGAAATCCACCCAAGTATGATATTGGGCATCTGCGCCAGTATTATTCCTTTCCCCGATCATAACCAGGTATGT-----------------------------
BCC39707       GTAACAAGGTCTCCGTTGGTGAACCAGCGGAGGGATCATTACCGGGCCC-CGACTCCCGAACCCCCCTGCGAACCTGCC-GGCCGTTGCCTCGGCGGACCCTCC---------------------------------------------GGGGCCCGCCGGGGGCGCCACGAGCGAGCGCGTGCGCGCGCAGAGCCCGTCTGAGCCCGCCGCGAGGCA-GCGCAAAGCGAGTCAAAACTTTCAGCAACGGATCTCTTGGCTCTGGCATCGATGAAGAACGCAGCGAAATGCGATACGTAATGCGAATCGCAGAACCCAGTGAGCCATCGAATCTTTGAACGCACATTGCGCCCGGCAGCACTCTGCCGGGCATGCCCGTCCGAGCGTCGCCCCAGCCCTCGAGCCCACC----------GGGCGCGGCGTTGGGGCGCGGCGGCGCGCCGCCGGCCCCCAAATGCAGCGGCGGCCCGCCCGCGGCGACCCGTGCGCAGTAG--CCACCCTACGCACCGGCAGCCGGGCGCGGCCGCGCCGCGAGACACCCCACGCAGCGGACGCCGACCTCGGATCGGGCAGGACCACCCGCTGAACTTAAGCATATCA-------------------------------------CGGCGAGTGAAGCGGCAGCAGCTCAGATTTGAAATCGGGCGCCCGGCGGCCGAGTTGTAGTCTGCAGAGGACGCCCTGGGCGCGGCGCCGTCCGAGTTCCCTGGAACGGGACGCCGCAGAGGGTGAGAGCCCCGTCCGGTCGGACGCCACGCCCGCGTAGGGCTCCTTCGACGAGTCGAGTAGTTTGGGAATGCTGCTCAAAGCGGGAGGTAAATGTCTTCCAAAGCTAAATACCGGCCAGAGACCGATAGCGCACAAGTAGAGTGATCGAAAGATGAAAAGCACTTTGGAAAGAGGGTTAAAGAGCACGTGAAATTGCTGAAAGGGAAGCGCCCGCGACCAGACTTGGGCCCGGCAGGCCACCCGTCGTTCTCGGCGGGGCACCCTGCCGGGCGCAGGCCAGCATCGGCCCGGCGCGGGGGAGAAAGGCGGCGGGAACGTGGCTCCCCCAGGGGAGTTACAGCCCGCCGCGCCACGCCCCGCGCGGGGCCGAGGCACGCGCACCGCAAGGATGCTGGCGTAATGGTCGCCGGCGACCCGTCTTGAAACACGGACCAAGGAGTCGTCCTCGTATGCGAGTGTCGGGGTGCCAAACCCCTGCGCGCAGTGAAAGCGAACGCGGGTGAGAGCCGCGGCGCATCATCGACCGATCCTGATGTTCTCGGATGGATTTGAGTAGGAGCGTACGGGGCCGGACCCGAAAGAAGGTGAACTATGCCTGCGTAGGGTGAAGCCATGGGAAACCATGGTGGAGGCTCGCAGCGGTTCTGACGTGCGAATCGATCGTCAAACGTGGGCATGGGGGCGAAAGACTAATCGAACCTTCTAGTAGCTGGTTTCCGC------------------------------------------------CTGGTGAGTTCGAGGCTGGTATCTCCAAGGATGGCCAGACTCGTGAGCACGCTCTTCTTGCCTACACCCTCGGTGTCAAGCAGCTCATTGTCGCCATTAACAAGATGGACACCACCCAGTGGTCCGAGAACCGTTTCCAGGAAATTATCAAGGAAACTTCCAACTTCATCAAGAAGGTCGGCTACAATCCCAAGACTGTTGCCTTCGTCCCCATCTCTGGCTTCAACGGCGACAACATGCTGGAGTCTTCCCCCAACTGCCCCTGGTACAAGGGCTGGGAGAAGGAGACCAAGGCTGGCAAGTCCACTGGTAAGACTCTTCTTGAGGCCATCGACTCCATCGAGGCCCCCAAGCGTCCCCTTGACAAGCCTCTCCGTCTTCCCCTTCAGGATGTCTACAAGATTGGTGGTATCGGAACGGTGCCTGTCGGCCGTGTCGAGACTGGTATCATCAAGCCTGGCATGGTTGTCACCTTTGCTCCCGCCAACGTCACCACTGAAGTCAAGTCGGTCGAGATGCACCACGAGCAGCTGCCCGAGGGTGTTCCCGGTGACAACGTCGGCTTCAACGTGAAGAACGTCTCTGTCAAGGAAATCCGTCGTGGTAACGTTGCTGGTGACTCCAAGAACGACCCTCCCATGGGTGCCGCTTCCTTCCAGGCTCAGGTTATTGTCATCAATCACCCCGGCCAGATTGGTAACGGTTACGCCCCCGTTCTTGACTGCCACACCGCCCACATTGCCTGCAAGTTCGCCGAGCTCCAGGAGAAGATCGACCGCCGTACTGGTAAGGCTGTCGAGTCCAACCCTAAGTTCATCAAGTCTGGTGATTCTGCCATTGTCAAGATGGTTCCCTCCAAGCCCATGTGCGTTGAG----------------------------------------------TCAAAAAAGTCAAAAAAGTCCT--CGAGATTGTCTGCCATAACTGTAGCAAAGTGTTGGCCGACGAA----------------------------------------------------------------------------AGCGATCCAGATTTTGTCGCAGCCCTGCGTACGCGCGACCCCAAAGTTCGGTTTAAGCGCGTCTGGGCTGTTTGTAAAAAGAAGCGAAAGTGCGAGAACGAGGACAGGCAGGACAAG---AACAAGGACGAGCCTTTTGCTCCCGG---CGTAAAGAATCCCGTCGTCGAGGGCCACGGTGGATGTGGTAACATGCAGCCACAAGTGAGGCAGGCCGCTCTGCAGCTCAAGGCCGCTTTCGAAGTCGTTCCCGAAGACGGAGGGCCGAAGAGAAAGGAAACGATCAACATCACTGCTGAGATGGCTCACGGCATCCTCCGTCGCATTTCGGAGCGTGACTTGCATAACATTGGTCTCAACTCGGACTATGCGCGTCCAGAGTGGATGATTATTACCGTCCTACCCGTGCCCCCTCCTCCTGTGCGTCCTAGTATCTCCATGGATGGTACCGGTACCGGTATGAGAAACGAAGATGACTTGACCTACAAGCTGGGTGACATCATTCGCGCCAACGGCAACGTCAAGCAGGCCATTCGCGAAGGCTCGCCCCAGCACATTGCTCGTGACTTTGAAGAGCTGTTGCAGTACCATGTTGCCACCTACAT-----TGTTCCGCGGTATTATGCGCCGCATGCACTCTGAGCTAGCCAATTACTTAAGGCGTTGTGTTGAAGGCAACCGCCACTTCAACCTAGCTGTCGGCATCAAGCCTGGCACATTATCCAACGGCCTCAAATACTCCCTTGCCACTGGCAATTGGGGTGACCAGAAAAAGGCGATGAGCTCGACTGCCGGTGTGTCGCAAGTGTTGAATCGATACACGTTTGCTTCGACTCTCTCCCATCTTCGGCGGACCAACACGCCCATTGGCAGGGACGGTAAGCTGGCGAAGCCTCGCCAGCTTCATAACACGCATTGGGGTCTCGTCTGCCCCGCCGAAACGCCCGAAGGCCAGGCTTGTGGCCTGGTAAAGAACTTGTCTCTTATGTGCTACGTCAGTGTCGGCTCGCCCGCCGAACCGCTCATTGACTTCATGATCAATAGGGGCATGGAAGTCATCGAAGAGTACGAACCCCTTCGATATCCCCATGCTACTAAGATTTTCGTCAACGGTACCTGGGTTGGCGTGCATCAAGATCCCAAGCATCTTGCTAATCAAGTCTTCGACACTCGTCGCAAATCATACTTGCAATATGAGGTCTCTCTCGTGCGAGATATCCGTGACCAGGAATTCAAGATCTTCTCGGACGCTGGCAGAGTCATGCGACCTGTTTTTACCGTGCAGCAGGAAGATGACACCGAGACGGGTCTTGAAAAGGGCCAGCTTGTGCTCACTAAGGACTTAGTCAACAAGCTGGCAGAAGAGCAAGCAGATCCGCCTGACGATCCAGATACGAAAATTGGCTGGGAAGGCCTGATCAAGGCTGGCGCCATCGAGTATCTCGATGCCGAAGAAGAGGAGACATCTATGATCTGTATGACGCCGGAGGATTTGGAGCTGTACAGGCTTCAGAAAGCGGGTGTGGCTG-TGGATGATGAC-CCGGGCGACGATCCAAACAAGCGTT-TGAAAACAAGAACAAACCCTACCACACACATGTATACCCACTGTGAAATCCACCCAAGCATGATCTTAGGCATCTGTGCTAGTATTATTCCTTTTCCCGATCACAACCAGGTATGC-----------------------------
BCC41203       GTAACAAGGTCTCCGTTGGTGAACCAGCGGAGGGATCATTACCGGGCCC-CGACTCCCGAACCCCCCTGCGAACCTGCC-GGCCGTTGCCTCGGCGGACCCTCC---------------------------------------------GGGGCCCGCCGGGGGCGCCACGAGCGAGCGCGCGCGCGCGCAGAGCCCGTCTGAGCCCGCCGCGAGGCA-GCGCAAAGCGAGTCAAAACTTTCAGCAACGGATCTCTTGGCTCTGGCATCGATGAAGAACGCAGCGAAATGCGATACGTAATGCGAATCGCAGAACCCAGTGAGCCATCGAATCTTTGAACGCACATTGCGCCCGGCAGCACTCTGCCGGGCATGCCCGTCCGAGCGTCGCCCCAGCCCTCGAGCCCACC----------GGGCGCGGCGTTGGGGCGCGGCGGCGCGCCGCCGGCCCCCAAATGCAGCGGCGGCCCGCCCGCGGCGACCCGTGCGCAGTAG--CCACCCTACGCACCGGCAGCCGGGCGCGGCCGCGCCGCGAGACACCCCACGCAGCGGACGCCGACCTCGGATCGGGCAGGACCACCCGCTGAACTTAAGCATATC-----????????????????????????????????????????????????????????????????????????????????????????????????????????????????????????????????????????????????????????????????????????????????????????????????????????????????????????????????????????????????????????????????????????????????????????????????????????????????????????????????????????????????????????????????????????????????????????????????????????????????????????????????????????????????????????????????????????????????????????????????????????????????????????????????????????????????????????????????????????????????????????????????????????????????????????????????????????????????????????????????????????????????????????????????????????????????????????????????????????????????????????????????????????????????????????????????????????????????????????????????????????????????????????????????????????????????????????????????????????????----------------CGACTGCGCTATTCTCATCATTGCCGCCGGTACTGGTGAGTTCGAGGCTGGTATCTCCAAGGATGGCCAGACTCGTGAGCACGCTCTTCTTGCCTACACCCTCGGTGTCAAGCAGCTCATTGTCGCCATTAACAAGATGGACACCACCCAGTGGTCCGAGAACCGTTTCCAGGAAATTATCAAGGAAACTTCCAACTTCATCAAGAAGGTCGGCTACAATCCCAAGACTGTTGCCTTCGTCCCCATCTCTGGCTTCAACGGCGACAACATGCTGGAGTCTTCCCCCAACTGCCCCTGGTACAAGGGCTGGGAGAAGGAGACCAAGGCTGGCAAGTCCACTGGTAAGACTCTTCTTGAGGCCATCGACTCCATCGAGGCCCCCAAGCGTCCCCTTGACAAGCCTCTCCGTCTTCCCCTTCAGGATGTCTACAAGATTGGTGGTATCGGAACGGTGCCTGTCGGCCGTGTCGAGACTGGTATCATCAAGCCTGGCATGGTTGTCACCTTTGCTCCCGCCAACGTCACCACTGAAGTCAAGTCGGTCGAGATGCACCACGAGCAGCTGCCCGAGGGTGTTCCCGGTGACAACGTCGGCTTCAACGTGAAGAACGTCTCTGTCAAGGAAATCCGTCGTGGTAACGTTGCTGGTGACTCCAAGAACGACCCTCCCATGGGTGCCGCTTCCTTCCAGGCTCAGGTTATTGTCATCAATCACCCCGGCCAGATTGGTAACGGTTACGCCCCCGTTCTTGACTGCCACACCGCCCACATTGCCTGCAAGTTCGCCGAGCTCCAGGAGAAGATCGACCGCCGTACTGGTAAGGCTGTCGAGTCCAACCCTAAGTTCATCAAGTCTGGTGATTCTGCCATTGTCAAGATGGTTCCCTCCAAGCCCATGTGCGT--------------------------------------------------------------------------------------------CTGTAGCAAAGTGTTGGCCGACGAA----------------------------------------------------------------------------AGCGATCCAGATTTTGTCGCAGCCCTGCGTACGCGCGACCCCAAAGTTCGGTTTAAGCGCGTCTGGGCTGTTTGTAAAAAGAAGCGAAAGTGCGAGAACGAGGACAGGCAGGACAAG---AACAAGGACGAGCCTTTTGCTCCCGG---CGTAAAGAATCCCGTCGTCGAGGGCCACGGTGGATGTGGTAACATGCAGCCACAAGTGAGGCAGGCCGCTCTGCAGCTCAAGGCCGCTTTCGAAGTCGTTCCCGAAGACGGAGGGCCGAAGAGAAAGGAAACGATCAACATCACTGCTGAGATGGCTCACGGCATCCTCCGTCGCATTTCGGAGCGTGACTTGCATAACATTGGTCTCAACTCGGACTATGCGCGTCCAGAGTGGATGATTATTACCGTCCTACCCGTGCCCCCTCCTCCTGTGCGTCCTAGTATCTCCATGGATGGTACCGGTACCGGTATGAGAAACGAAGATGACTTGACCTACAAGCTGGGTGACATCATTCGCGCCAACGGCAACGTCAAGCAGGCCATTCGCGAAGGCTCGCCCCAGCACATTGCTCGTGACTTTGAAGAGCTGTTGCAGTACCATGTTGCCACCTATATGG-???????????????????????????????????????????????????????????????????????????????????????????????????????????????????????????????????????????????????????????????????????????????????????????????????????????????????????????????????????????????????????????????????????????????????????????????????????????????????????????????????????????????????????????????????????????????????????????????????????????????????????????????????????????????????????????????????????????????????????????????????????????????????????????????????????????????????????????????????????????????????????????????????????????????????????????????????????????????????????????????????????????????????????????????????????????????????????????????????????????????????????????????????????????????????????????????????????????????????????????????????????????????????????????????????????????????????????????????????????????????????????????????????????????????????????????????????????????????????????????????????????????????????????????????????????????????????????????????????????????????????????????????????????????????????????????????????????????????????
BCC41864       -TAACAAGGTCTCCGTTGGTGAACCAGCGGAGGGATCATTACGGATTGCCACAATCCCAAACCCGTGTGCGAACCTACC--GTCGTTGCCTCGGCGGACCCGTCCCGGCGCCCGGGCGGCCGCTCCCGCGGCCCGCGGCCCGGACCCACGTCGGCCGCCGGGGGCCCGAAA---CCTC-TGTAT-TGCG-AGCATCAGTCTGAGTCCGCCGCCAGGCGGGAAGCGAATCAGTCAAAACTTTCAACAACGGATCTCTTGGCTCTGGCATCGATGAAGAACGCAGCGAAATGCGATAAGTAATGTGAATTGCAGAATTCAGTGAATCATCGAATCTTTGAACGCACATTGCGCCCGGCAGCACTCTGCCGGGCATGCCTGTTCGAGCGTCATCTCAACCCTCGAGCCCCCCC-----CGGGGGGCCCGGCGTTGGGGACCGGCAGCCAGCCGCCGGCCCCGAAATGGAGTGGCGGCCCGCCCGCGGCGACCCCTGCGCAGTAC--ACATGCCTCGCAGCGGGAGCCCGGCGCGGCCACGCCGTAAAGCGAACC----TCTGAACGTTGACCTCGGATCAGGTAGGGATACCCGCTGAACTTAAGC-----------------------------------CCCAGTAACGGCGAGTGAAGCGGCAACAGCTCAAATTTGAAATCCGGCCCCCGGGGCCCGAGTTGTAATTTGCAGAGGATGCTTCGGGCGAGGCGCCTTCCGAGTTCCCTGGAACGGGACGCCACAGAGGGTGAGAGCCCCGTCTGGTCGGACGCCGAGCCCGCGTGAAGCTCCTTCGACGAGTCGAGTAGTTTGGGAATGCTGCTCAAAACGGGAGGTATATGTCTTCTAAAGCTAAATACCGGCCAGAGACCGATAGCGCACAAGTAGAGTGATCGAAAGATGAAAAGCACTTTGAAAAGAGGGTTAAAAAGTACGTGAAATTGTTGAAAGGGAAGCGCCCGCGACCAGACTTGGGCCCGGCGGATCACCCGGCGTTCTCGCCGGCGCACTCCGCCGGGCACAGGCCAGCATCGGTCCGGCGCGGGGGACAAAGGCTCTGGGAACGTGGCTCCCCCGGGAGTGTTATAGCCCACCGCGCAATGCCCTGCGCCGGACCGAGGAACGCGCACCGCAAGGATGCTGGCGTAATGGTCGTCGGCGACCCGTCTTGAAACACGGACCAAGGAGTCGTCTTCGTATGCGAGTGTTCGGGTGTCAAACCCCTACGCGGAATGAAAGTGAACGCAGGTGAGAGCCTCGGCGCATCATCGACCGATCCTGATGTCCTCGGATGGATTTGAGTAGGAGCATACGGGGCCGGACCCGAAAGAAGGTGAACTATGCCTGCGTAGGGTGAAGCCAGAGGAAACTCTGGTGGAGGCTCGCAGCGGTTCTGACGTGCGAATCGATCGTCAAACGTGGGCATGGG---------------------------------------------------------GACTGCGCTATTCTCATCATTGCCGCCGGCACTGGTGAGTTCGAGGCTGGTATTTCCAAGGATGGCCAGACTCGTGAGCACGCTCTGCTCGCCTACACCCTCGGTGTCAAGCAGCTCATCGTCGCCATCAACAAGATGGACACGACTCAGTGGTCCGAGGCTCGTTTCCAGGAAATCATCAAGGAGACATCCAACTTCATCAAGAAGGTCGGCTACAACCCCAAGACTGTTGCCTTTGTCCCCATCTCTGGCTTCAACGGCGACAACATGCTCGAGTCCTCCTCCAACTGCCCTTGGTACAAGGGTTGGGAGAAGGAGACCAAGGCCGGCAAGTCCACCGGCAAGACTCTCCTCGAGGCCATCGACTCCATTGAGGCCCCCAAGCGTCCCCTCGACAAGCCCCTCCGCCTTCCCCTCCAGGATGTCTACAAGATTGGCGGTATCGGAACGGTGCCCGTCGGTCGTGTCGAGACCGGTATCATCAAGCCTGGCATGGTCGTCACCTTTGCCCCCTCCAACGTCACCACTGAAGTCAAGTCGGTCGAGATGCACCACGAGCAGCTGCCCGAGGGTGTTCCCGGCGACAACGTCGGCTTCAACGTGAAGAACGTTTCCGTCAAGGAAATCCGCCGTGGCAACGTCGCTGGTGACTCCAAGAACGACCCCCCCATGGGCGCCGCTTCCTTCCAGGCTCAGGTTATTGTCATCAACCACCCTGGCCAGATTGGCAACGGTTACGCCCCTGTTCTCGACTGCCACACTGCTCACATTGCCTGCAAGTTCGCCGAGCTCCAGGAGAAGATCGACCGCCGTACCGGTAAGGCTGTCGAGAGCAACCCCAAGTTCATCAAGTCTGGTGACTCCGCCATTGTCAAGATGGTTCCCTCCAAGCCCATGTGCGTCGAGGCCT------------------------------------------??????????????????????????????????????????????????????????????????????????????????????????????????????????????????????????????????????????????????????????????????????????????????????????????????????????????????????????????????????????????????????????????????????????????????????????????????????????????????????????????????????????????????????????????????????????????????????????????????????????????????????????????????????????????????????????????????????????????????????????????????????????????????????????????????????????????????????????????????????????????????????????????????????????????????????????????????????????????????????????????????????????????????????????????????????????????????????????????????????????????????????????????????????????????????????????????????????????????????????????????????????????????????????????????????????????????????????????????????????????????????????????????????????????????????????????????????????????????????????????????????????????????????????????????????????????????????????????????????????????????????????????????????????????????????????????????????????????????????????????????????????????????????????????????????????????????????????????????????????????????????????????????????????????????????????????????????????????????????????????????????????????????????????????????????????????????????????????????????????????????????????????????????????????????????????????????????????????????????????????????????????????????????????????????????????????????????????????????????????????????????????????????????????????????????????????????????????????????????????????????????????????????????????????????????????????????????????????????????????????????????????????????????????????????????????????????????????????????????????????????????????????????????????????????????????????????????????????????????????????????????????????????????
BCC45076       GTAACAAGGTCTCCGTTGGTGAACCAGCGGAGGGATCATTAGCGAGTAA-TAACTCCCAAACCCTG-TGCGAACCTACC-AGTCGTTGCCTCGGC------------------------------------------------------CTTAACGGCCGGGGAACCCTAAACCTCTG-CTTTT-TTAG-GGAAACACTATGAGCCCGC--GTAAGCG-GTA-GAAAAAAGTCAAAACTTTCAACAACGGATCTCTTGGCTCTGGCATCGATGAAGAACGCAGCGAAATGCGATACGTAATGTGAATTGCAGAATCCAGTGAACCATCGAATCTTTGAACGCACATTGCGCCCGGCAGCACTCTGCCGGGCATGCCTGTCCGAGCGTCATCTCAGCCCTCGAGCCCCC-------TAGGGGGCGCGGTGTTGGGGAGCGGCAG-A-CCTGCCGGCCCTGAAATATAGTGGCGGCCCGTCCTCGGCGA-CCCTGCGCAGTAA---TCAAGCTCGCAGCGGAAGCCTGGCGGGCTGGCCAGAACAGCAGCCTAGCTTCTCCTTAGTTGACCTCGGATCAGGTAGGACTACCCGCTGAACTTAAGCATATCAAT--?????????????????????????????????????????????????????????????????????????????????????????????????????????????????????????????????????????????????????????????????????????????????????????????????????????????????????????????????????????????????????????????????????????????????????????????????????????????????????????????????????????????????????????????????????????????????????????????????????????????????????????????????????????????????????????????????????????????????????????????????????????????????????????????????????????????????????????????????????????????????????????????????????????????????????????????????????????????????????????????????????????????????????????????????????????????????????????????????????????????????????????????????????????????????????????????????????????????????????????????????????????????????????????????????????????????????????????????????????????????????????????????????????????????????????????????????????????????????????????????????????????????????????????????????????????????????????????????????????????????????????????????????????????????????????????????????????????????????????????????????????????????????????????????????????????????????????????????????????????????????????????????????????????????????????????????????????????????????????????????????????????????????????????????????????????????????????????????????????????????????????????????????????????????????????????????????????????????????????????????????????????????????????????????????????????????????????????????????????????????????????????????????????????????????????????????????????????????????????????????????????????????????????????????????????????????????????????????????????????????????????????????????????????????????????????????????????????????????????????????????????????????????????????????????????????????????????????????????????????????????????TCAAAAAAGTCAAAAAAGTTCT--CGAAATAGTCTGCCACAACTGTAGCAAAGTCTTGGCTGATGAAGTTGGTCTTT-TCCTCTCTTCGCATCACGC-TTCCTCAGTTTTCGAGCTCAGTCAGTGCCTCATGTCAAT-TTCAGAGCGATCCCGACTTTGTCGCAGCCCTGCGCACTCGCGATCCAAAAGTTCGTTTCAAGCGCGTTTGGACTGTCTGCAAGAAGAAGCGCAGATGTGAAAATGACGAGGGACAGGACAAA---AACAAGGACGACGCCTTTGTTCCCGG---TGTTAAGAACGCCGTTTTCCAAGGCCATGGAGGATGTGGCAATATGCAGCCACAAGTAAGACAGGCCGCTCTGCAACTCAAGGCTGCTTTCGAAGTCACGACGGAAGAT---GGCCCCAAGAGAAAGGAAACCATCAACATTACGGCTGAAATGGCTCACGGTATCCTTCGTCGCATCTCTGATCGCGACTTGCACAACATTGGCCTCAACTCGGACTATGCACGTCCAGAGTGGATGATTATCACCGTCTTACCCGTGCCCCCTCCTCCTGTGCGTCCTAGTATTTCCATGGATGGTACCGGTACCGGTATGAGAAACGAAGATGACTTGACCTACAAGCTCGGCGACATTATTCGTGCCAACGGCAACGTCAAGCAAGCTATTCGTGAAGGCTCCCCCCAGCACATTGCCCGCGACTTTGAGGAGTTGCTGCAATACCATGTTGCCACCTACATGG---------------TTATGCGCCGTATGCATTCTGAGCTGGCCAACTACTTAAGGCGCTGCGTTGAAGGCAACCGCCACTTCAACCTGGCTGTCGGCATCAAGCCAGGCACACTATCCAACGGTCTGAAATATTCCCTTGCCACTGGTAATTGGGGTGACCAGAAAAAAGCGATGAGTTCGACTGCCGGCGTGTCGCAAGTGTTGAACCGATACACATTTGCTTCGACTCTTTCCCATCTTCGACGGACCAACACGCCCATTGGCAGAGACGGTAAGCTGGCGAAACCTCGTCAGCTCCACAACACGCATTGGGGTCTTGTCTGCCCTGCTGAAACGCCCGAAGGCCAGGCTTGCGGTCTAGTCAAGAACTTGTCTCTCATGTGCTACGTCAGTGTCGGCTCGCCTGCCGAACCACTCATTGACTTCATGATCAACAGAGGCATGGAAGTTATAGAAGAATATGAACCCCTACGATACCCCCATGCCACCAAGATTTTTGTAAATGGTACCTGGGTCGGCGTGCACCAAGATCCCAAGCATCTTGTGAACCAAGTCTTCGACACTCGTCGCAAATCATATTTACAATACGAGGTTTCCCTTGTGCGAGAGATTCGCGACCAGGAATTCAAAATCTTCTCCGACGCTGGCAGAGTCATGCGACCTGTCTTCACTGTGCAGCAGGAAGACGACGCCGAGACGGGTCTCGAAAAGGGCCAGCTTGTGCTCACTAAAGAATTAGTCAACAAGTTGGCAGAGGAGCAGGCAGACCCGCCTGACGATCCAGATATGAAGATGGGCTGGGAGGGCTTGATCAAGGCTGGCGCCATCGAGTATCTCGATGCCGAAGAAGAGGAGACGTCGATGATTTGTATGACGCCGGAGGATCTGGAGCTGTACAGGCTTCAGAAAGCAGGTGTGGCTG-TAGATGATGAT-CCCGGTGATGATCCGAACAAGCGTC-TGAAGACCAGAACGAATCCGACTACACACATGTACACTCACTGCGAAATCCACCCAAGTATGATATTGGGCATCTGCGCCAGTATTATTCCTTTCCCCGATCATAACCAGGTATGT-----------------------------
BCC45112       -------------------------TGCGGAGGGATCATTACCGGGCCC-CGACCCCCGCACCCCCATGCCAACCTACC--TCTGTTGCCTCGGCGGACGACGTCGGTTCCTCTCACC-----------------------------GACCCGGCCGCCGTGGACCACACACACCCGC-AGCGT-CGACAGCAGCCCGTCTGAGCCCGCCGCGAGGCA-GCGCAAAGCGAGTCAAAACTTTCAGCAACGGATCTCTTGGCTCTGGCATCGATGAAGAACGCAGCGAAATGCGATACGTAATGCGAATTGCAGAATCCAGTGAGCCATCGAATCTTTGAACGCACATTGCGCCCGGCAGCGCTCTGCCGGGCATGCCTGTTCGAGCGTCACCTCAGCCCTCGAGCCGCCGCCCTAGGCGGCGGCGCGGCCTTGGGGCGCGGCAGCCCCCTGCCGGCCCCGAAATGCAGCGGCGGACCGCCCGCGGCGACCTGTGCGCAAAGTGCCATACCTACGCACCGAGAGCCGCGCGGGACGAAGCTGCACAGCCTCCTGTGCAGCACACGCTGACCTCGGATCAGGCAGGACCACCCGCTGAACTTAAGCATATC----------------------------------------GCGAGTGAAGCGGCAGCAGCTCAGATTTGAAATCTGGTCCCCGGGATCCGAGTTGTGGTCTGCAGAGGATGCCCTGGGCGCGGCGCCTTCCGAGTTCCCTGGAACGGGACGCCACAGAGGGTGAGAGCCCCGTCAGGTCGGACGCCAGGCCCGTGTAGGGCTCCTTCGACGAGTCGAGTAGTTTGGGAATGCTGCTCAAAGTGGGAGGTATATGTCTTCTAAAGCTAAATACCGGCCAGAGACCGATAGCGCACAAGTAGAGTGATCGAAAGATGAAAAGCACTTTGGAAAGAGGGTTAAAGAGCACGTGAAATTGCTGAAAGGGAAGCGCCCGCGACCAGACTTGGGCCCGGCAGGTCACCCAGGCTCTCGGCAGGGGCACTCTGCCGGGCGCAGGCCAGCATCGGCTCGGCGCGGGGGACAAAGGCGGCGGGAACGTGGCTCCTCAGGGAGTGTTATAGCCCGCCGCGCCATGCCCTGCGCCGGGCCGAGGCACGCGCACCGCAAGGATGCTGGCGTAATGGTCGCCGGCGACCCGTCTTGAAACACGGACCAAGGAGTCGATCTCGTATGCGAGTGTTGGGGTGCCAAACCCCTACGCGCAGTGAAGGCGAACGCAGGTGAGAGCCTCGGCGCATCATCGACCGATCCTGATGTTCTCGGATGGATTTGAGTAGGAGCATACGGGGCCGGACCCGAAAGAAGGTGAACTATGCCTGTGTAGGGTGAAGCCAGAGGAAACTCTG---------------------------------------------------------------------------------------------------------------------------------CATTGCCGCTGGTACTGGTGAGTTCGAGGCTGGTATCTCCAAGGATGGCCAGACTCGTGAGCACGCTCTTCTTGCCTACACTCTCGGTGTCAAGCAGCTCATTGTCGCCATCAACAAGATGGACACCACTCAGTGGTCCGAGAACCGTTTCCAGGAAATCATCAAGGAGACTTCCAACTTCATCAAGAAGGTCGGCTACAACCCCAAGACTGTTGCCTTCGTTCCCATCTCTGGCTTCAACGGCGACAACATGCTTGAGCCTTCCTCCAACTGCCCCTGGTACAAGGGCTGGGAGAAGGAGACCAAGGCTGGCAAATCCACTGGTAAGACTCTTCTCGAGGCTATCGATTCCATCGAGCCCCCCAAGCGTCCCACCGACAAGCCCCTTCGTCTTCCCCTCCAGGATGTCTACAAGATTGGTGGTATCGGAACGGTGCCTGTTGGCCGTGTCGAGACTGGTATCATCAAGCCCGGCATGGTTGTCACTTTCGCTCCCGCCAACGTCACCACTGAAGTCAAGTCTGTCGAGATGCACCACGAGCAGCTGCCCGAGGGTGTCCCCGGTGACAACGTTGGCTTCAACGTGAAGAACGTCTCCGTCAAGGAAATCCGTCGTGGTAACGTTGCTGGTGACTCCAAGAACGATCCCCCCATGGGTGCCGCTTCCTTCACGGCTCAGGTTATTGTCATCAACCACCCTGGCCAGATTGGCAACGGTTATGCCCCCGTTCTTGACTGCCACACCGCCCACATTGCCTGCAAGTTCGCCGAGCTTCTGGAGAAGATCGACCGCCGTACTGGTAAGGCTGTCGAGACCAACCCCAAGTTCATCAAGTCTGGTGACGCTGCC---------------------------------------------------------------------------------------------------AAAGTTCT--GGAGATTGTTTGCCACAACTGTAGCAAAGTGTTGGCCGATGAAGTTAGTATTT--TCTTTCTT--CATGACGC-TTC--TCTTTCTCAAGCTTAGTGGATGC--TAACATGAC-TCCAGTCCGATCCAGATTTTGTCGCAGCCCTGCGTACTCGCGACCCCAAAGTTCGCTTCAAGCGCGTTTGGGCAGTCTGCAAGAAGAAAAGAAAATGCGAAAATGAGGATAGACAGGACAAG---AACAACGATGAGGCTTTTGCTCCGGG---TGTAAAGAATCCCGTCGTCGAGGGTCACGGCGGATGCGGTAACATGCAGCCACTGGTCAGGCAAGCCGCTCTGCAACTCAAGGCCGCCTTTGAAGTTGTTCCGGAAGATGGAGGACCCAAGAGAAAAGAAACCATCAACATCACTGCTGAAATGGCTCATGGCATTCTTCGTCGCATTTCTGAGAGCGACTTGCATAACATTGGCCTCAATTCGGACTATGCACGCCCAGAATGGATGATCGTTACTGTCCTACCCGTGCCTCCTCCTCCTGTGCGTCCTAGTATCTCTATGGATGGCACTGGTACTGGCATGAGAAACGAAGATGATTTAACCTACAAGCTGGGTGACATTATTCGTGCCAACGGCAACGTCAAGCAGGCCATTCGCGAAGGGTCACCGCAGCACATCGCGCGCGATTTTGAGGAGCTTTTGCAATATCATGTCGCT-----------???????????????????????????????????????????????????????????????????????????????????????????????????????????????????????????????????????????????????????????????????????????????????????????????????????????????????????????????????????????????????????????????????????????????????????????????????????????????????????????????????????????????????????????????????????????????????????????????????????????????????????????????????????????????????????????????????????????????????????????????????????????????????????????????????????????????????????????????????????????????????????????????????????????????????????????????????????????????????????????????????????????????????????????????????????????????????????????????????????????????????????????????????????????????????????????????????????????????????????????????????????????????????????????????????????????????????????????????????????????????????????????????????????????????????????????????????????????????????????????????????????????????????????????????????????????????????????????????????????????????????????????????????????????????????????????????????????????????????
BCC45574       ------------------------------------------------------------ACCCCCATGCCAACCTACC--TCTGTTGCCTCGGCGGACGACGTCGGTTCTTCTCACC-----------------------------GACCCGGCCGCCGTGGACCACACACACCCGC-AGCGT-CAAGAGCAGCCCGTCTGAGCCCGCCGCGAGGCA-GCGCAAAGCGAGTCAAAACTTTCAGCAACGGATCTCTTGGCTCTGGCATCGATGAAGAACGCAGCGAAATGCGATACGTAATGCGAATTGCAGAATCCAGTGAGCCATCGAATCTTTGAACGCACATTGCGCCCGGCAGCGCTCTGCCGGGCATGCCTGTTCGAGCGTCACCTCAGCCCTCGAGCCGCCGCCCTAGGCGGCGGCGCGGCCTTGGGGCGCGGCAGCCCCCTGCCGGCCCCGAAATGCAGCGGCGGCCCGCCCGCGGCGACCTGTGCGCAAAGTGCCATACCTACGCACCGAGAGCCGGGCGGGACGAAGCTGCACAGCCTTCTGTGCAGCACACGCTGACCTCGGATCAGGCAGGACCACCCGCTGAACTTAA-----------------------------------------------GCGAGTGAAGCGGCAGCAGCTCAGATTTGAAATCTGGTCCCCGGGATCCGAGTTGTAGTCTGCAGAGGATGCTCTGGGCGCGGCGCCTTCCGAGTTCCCTGGAACGGGACGCCACAGAGGGTGAGAGCCCCGTCAGGTCGGACGCCAGGCCCGTGTAGAGCCCCTTCGACGAGTCGAGTAGTTTGGGAATGCTGCTCAAAGTGGGAGGTATATGTCTTCTAAAGCTAAATACCGGCCAGAGACCGATAGCGCACAAGTAGAGTGATCGAAAGATGAAAAGCACTTTGGAAAGAGGGTTAAAGAGCACGTGAAATTGCTGAAAGGGAAGCGCCCGCGACCAGACTTGGGCCCGGCAGGTCACCCAGGCTCTCGGCAGGGGCACTCTGCCGGGCGCAGGCCAGCATCGGCTCGGCGCGGGGGACAAAGGCGGTGGGAATGTGGCTCCTCAGGGAGTGTTATAGCCCGCCGCGCCATGCCCTGCGCCGGGCCGAGGCACGCGCACCGCAAGGATGCTGGCGTAATGGTCGCCGGCGACCCGTCTTGAAACACGGACCAAGGAGTCGATCTCGTATGCGAGTGTTGGGGTGCCAAACCCCTACGCGCAGTGAAAGCGAACGCAGGTGAGAGCCTCGGCGCATCATCGACCGATCCTGATGTTCTCGGATGGATTTGAGTAGGAGCATACGGGGCCGGACCCGAAAGAAGGTGAACTATGCCTGTGTAGGGTGAAGCCAGAGGAAACTCTGGTGGAGGCTCGCAGCGGTTC--------------------------------------------------------------------------------------------------------CTCATCATTGCCGCTGGTACTGGTGAGTTCGAGGCTGGTATCTCCAAGGATGGCCAGACTCGTGAGCACGCTCTTCTTGCCTACACTCTCGGTGTCAAGCAGCTCATTGTCGCCATCAACAAGATGGACACCACTCAGTGGTCCGAGAACCGTTTCCAGGAAATCATCAAGGAGACTTCCAACTTCATCAAGAAGGTCGGCTACAACCCCAAGACTGTTGCCTTCGTTCCCATCTCTGGCTTCAACGGCGACAACATGCTTGAGCCTTCTTCCAACTGCCCCTGGTACAAGGGCTGGGAGAAGGAGACCAAGGCTGGCAAGTCCACCGGTAAGACTCTTCTCGAGGCTATCGACTCCATCGAGCCCCCCAAGCGTCCCACCGACAAGCCCCTTCGTCTTCCCCTCCAGGATGTCTACAAGATTGGTGGTATCGGAACGGTGCCTGTTGGCCGTGTCGAGACTGGTATCATCAAGCCCGGCATGGTTGTCACCTTCGCTCCCGCCAACGTCACCACTGAAGTCAAGTCTGTCGAGATGCACCACGAGCAGCTGTCCGAGGGTGTTCCCGGTGACAACGTTGGCTTCAACGTGAAGAACGTCTCCGTCAAGGAAATTCGTCGTGGTAATGTTGCTGGTGACTCCAAGAACGATCCCCCGATGGGTGCCGCTTCCTTCACGGCTCAGGTTATTGTCATCAACCACCCTGGCCAGATTGGTAACGGTTATGCCCCCGTTCTTGACTGCCACACCGCCCACATTGCCTGCAAGTTCGCCGAGCTTCTGGAGAAGATCGACCGCCGTACTGGTAAGGCTGTCGAGACCAACCCCAAGTTCATCAAGTCTGGTGACGCTGCCATCGTCAAGATGGTTCCCTCCAAGCCCATGTGC---------------------------------------------------------AAAGTCAAAAAAGTTCT--GGAGATTGTTTGCCACAACTGTAGCAAAGTGTTGGCCGATGAAGTTAGTATTT--TCTTTCTT--CATGACGC-TTC--TCTTTCTCAAGCTTAGTGGATGC--TAACATGAC-TCCAGTCCGATCCAGATTTTGTCGCAGCCCTGCGTACTCGCGACCCCAAAGTTCGCTTTAAGCGCGTTTGGGCAGTCTGCAAGAAGAAAAGAAAATGCGAAAATGAGGATAGACAGGACAAG---AACAACGATGAGGCTTTTGCGCCGGG---TGTAAAGAATCCCGTCGTCGAGGGTCACGGCGGATGTGGTAACATGCAACCTCTAGTCAGGCAAGCCGCTCTGCAACTCAAGGCCGCCTTTGAAGTTGTTCCGGAAGATGGTGGGCCCAAGAGAAAAGAAACCATCAACATCACTGCTGAAATGGCTCATGGTATTCTTCGTCGCATTTCCGAGAGCGACTTGCATAACATTGGCCTCAATTCGGACTATGCACGTCCAGAGTGGATGATTGTTACTGTCCTACCTGTGCCTCCTCCTCCTGTGCGTCCTAGTATCTCTATGGATGGAACTGGTACTGGCATGAGAAACGAAGATGATTTGACCTACAAGCTGGGTGACATTATTCGTGCCAACGGCAACGTCAAGCAAGCCATCCGCGAAGGGTCACCGCAGCACATTGCGCGCGATTTTGAGG----------------------------------???????????????????????????????????????????????????????????????????????????????????????????????????????????????????????????????????????????????????????????????????????????????????????????????????????????????????????????????????????????????????????????????????????????????????????????????????????????????????????????????????????????????????????????????????????????????????????????????????????????????????????????????????????????????????????????????????????????????????????????????????????????????????????????????????????????????????????????????????????????????????????????????????????????????????????????????????????????????????????????????????????????????????????????????????????????????????????????????????????????????????????????????????????????????????????????????????????????????????????????????????????????????????????????????????????????????????????????????????????????????????????????????????????????????????????????????????????????????????????????????????????????????????????????????????????????????????????????????????????????????????????????????????????????????????????????????????????????????????
BCC45580       GTAACAAGGTCTCCGTTGGTGAACCAGCGGAGGGATCATTACCGGGCCC-CGACTCCCGCACCCCCATGCCAACCTACC--TTTGTTGCCTCGGCGGACGATGTCGGTCTTTTGCACC-----------------------------GACCCGGCCGCCGTGGACCACACAGACCCAT-AGCGT-CACGAGCAGCCCGTCTGAGCCCGCCGCGAGGCA-GCGCAAAGCGAGTCAAAACTTTCAGCAACGGATCTCTTGGCTCTGGCATCGATGAAGAACGCAGCGAAATGCGATACGTAATGCGAATTGCAGAATCCAGTGAGCCATCGAATCTTTGAACGCACATTGCGCCCGGCAGCACTCTGCCGGGCATGCCTGTTCGAGCGTCACCTCAGCCCTCGAGCCGCCGCCCTAGGCGGCGGCGCGGCGTTGGGGCGCGGCAGCTCCCTGCCAGCCCCGAAATGCAGCGGCGGCCCGCCCGCGGCGACCTGTGCGCAAAGTGCCATACCCACGCACCGGGAGCCGGGCGGGACGAAGCTGCACAGGCTTCTGTGCAGCACACGTTGACCTCGGATCAGGCAGGACCACCCGCTGAACTTAAGCATATCAATAA-----------------------------GTAACGGCGAGTGAAGCGGCAGCAGCTCAGATTTGAAATCTGGCCCCCGGGGCCCGAGTTGTAGTCTGCAGAGGATGCCCTGGGCGCGGCGCCTTCCGAGTTCCCTGGAACGGGACGCCACAGAGGGTGAGAGCCCCGTCTGGTCGGACGCCAGGCCCGTGTAGGGCTCCTTCGACGAGTCGAGTAGTTTGGGAATGCTGCTCAAAGTGGGAGGTATATGTCTTCTAAAGCTAAATACCGGCCAGAGACCGATAGCGCACAAGTAGAGTGATCGAAAGATGAAAAGCACTTTGGAAAGAGGGTTAAAGAGCACGTGAAATTGCTGAAAGGGAAGCGCCCGCGACCAGACTTGGGCCCGGCAGGTCACCCAGGCTCTCGGCAGGGGCACTCTGCCGGGCGCAGGCCAGCATCGGCTCGGCGCGGGGGACAAAGGCGGCGGGAACGTGGCTCCTCAGGGAGTGTTATAGCCCGCCGCGCCATGCCCCGTGCCGGGCCGAGGCACGCGCACCGCAAGGATGCTGGCGTAATGGTCGCCGGCGACCCGTCTTGAAACACGGACCAAGGAGTCGTCCTCGTATGCGAGTGTTGGGGTGCCAAACCCCTACGCGCAGTGAAAGCGAACGCAGGTGAGAGCCTCGGCGCATCATCGACCGATCCTGATGTTCTCGGATGGATTTGAGTAGGAGCATACGGGGCCGGACCCGAAAGAAGGTGAACTATGCCTGTGTAGGGTGAAGCCAGAGGAAACTCTGGTGGAGGCTCGCAGCGGTTCTGACGTGCGAATCGATCGTCAAACATGGGCATG-----------------------------------------------------------------------------------------ACTGGTGAGTTCGAGGCTGGTATCTCCAAGGATGGCCAGACTCGTGAGCACGCTCTTCTTGCCTACACTCTCGGTGTCAAGCAGCTCATTGTCGCCATCAACAAGATGGACACCACCCAGTGGTCCGAGAACCGTTTCCAGGAAATCATCAAGGAGACTTCCAACTTCATCAAGAAGGTCGGCTACAACCCCAAGACTGTTGCCTTCGTTCCCATCTCTGGCTTCAACGGCGACAACATGCTTGAGCCTTCCTCCAACTGCCCCTGGTACAAGGGCTGGGAGAAGGAGACCAAGGCTGGCAAGTCTACCGGTAAGACTCTTCTCGAGGCCATCGACTCCATCGAGCCCCCCAAGCGTCCCACCGACAAGCCTCTCCGTCTTCCCCTCCAGGACGTCTACAAGATTGGTGGTATCGGAACGGTGCCTGTCGGTCGTGTCGAGACTGGTATCATCAAGCCCGGCATGGTTGTCACCTTCGCTCCCTCCAACGTCACCACTGAAGTCAAGTCCGTCGAGATGCACCACGAGCAGCTGCCCGAGGGTGTTCCCGGTGACAACGTTGGCTTCAACGTGAAGAACGTCTCCGTCAAGGAAATCCGTCGTGGTAACGTTGCTGGTGACTCCAAGAACGATCCCCCCATGGGTGCCGCTTCCTTCCAGGCTCAGGTTATTGTCATCAACCACCCTGGCCAGATTGGCAACGGTTATGCCCCCGTTCTTGACTGCCACACCGCCCACATTGCCTGCAAGTTCGCCGAGCTCCAGGAGAAGATCGACCGCCGTACTGGTAAGGCTGTTGAGAACAAC---------------------------------------------------------------------------------------------------------------------------------AAAGTTCT--GGAGATTGTTTGCCACAACTGTAGCAAAGTGTTGGCCGATGAAGTTAGTATTT--TCTCTCTT--CATGACGC-TTC--CCTTTCTCAAGCTTGGTGGATAC--TAACATGACTTTCAGTCCGATCCAGATTTTGTCGCAGCCCTGCGTACTCGCGATCCGAAAGTCCGTTTCAAGCGCGTCTGGGCAGTCTGCAAGAAGAAAAGAAAATGCGAAAATGAGGATAGACAGGACAAG---AATAACGATGAGGCTTTTGCTCCGGG---CGTAAAGAATCCCGTTGTCGAGGGTCACGGCGGATGTGGTAACATGCAGCCACTAGTCAGGCAAGCCGCTCTGCAACTCAAGGCCGCCTTTGAAGTTGTTCCGGAAGATGGAGGGCCCAAGAGAAAAGAAACAATCAACATCACTGCTGAAATGGCTCACGGTATTCTTCGTCGCATTTCTGAGAGCGACTTGCATAACATTGGCCTCAACTCGGACTATGCACGTCCAGAGTGGATGATCGTTACCGTTTTACCCGTGCCCCCTCCTCCTGTGCGTCCAAGTATCTCTATGGATGGCACTGGTACCGGCATGAGAAACGAAGATGATTTGACCTACAAGCTGGGTGACATTATTCGTGCCAACGGCAACGTCAAGCAGGCCATTCGCGAAGGGTCACCGCAGCACATTGCGCGCGACTTTGAAGAGCTTTTGCAATATCATGTTGCTACC--------???????????????????????????????????????????????????????????????????????????????????????????????????????????????????????????????????????????????????????????????????????????????????????????????????????????????????????????????????????????????????????????????????????????????????????????????????????????????????????????????????????????????????????????????????????????????????????????????????????????????????????????????????????????????????????????????????????????????????????????????????????????????????????????????????????????????????????????????????????????????????????????????????????????????????????????????????????????????????????????????????????????????????????????????????????????????????????????????????????????????????????????????????????????????????????????????????????????????????????????????????????????????????????????????????????????????????????????????????????????????????????????????????????????????????????????????????????????????????????????????????????????????????????????????????????????????????????????????????????????????????????????????????????????????????????????????????????????????????
BCC47519       ----------------TGGTGAACCAGCGGAGGGATCATTACGGACCGCCGCAGTCCCAAACCC--GCGCGAACCTACC-GGCCGTTGCCTCGGCGGGCCCGTCCCGGCGCCCGGGCGGCGGCTCCCGCAGTCCGCGGCCCGGACGCACGTCGGCCGCCGGGGACCCCCAA---CCTC-TGTAT-CGCG-AGCGTCCGTCTGAGTCCGCCGCGAGGCGGGGAGCGAATCAGTCAAAACTTTCAACAACGGATCTCTTGGCTCTGGCATCGATGAAGAACGCAGCGAAATGCGATAAGTAATGTGAATTGCAGAACCCAGCGAACCATCGAATCTTTGAACGCACATTGCGCCCGGCAGCACTCTGCCGGGCATGCCTGTCCGAGCGTCGTCCCGACCCTCGAGCCCCCCC------TGGGGGCCCGGCGTTGGGGACCGGCGGCCGCCCGCCCGCCCCGAAATGGAGTGGCGGCCCGCCCGCGGCGACCCCTGCGCAGTAC--GCAAGCCTCGCAGCGGGAGCCGGGCGCGGCCACGCCCCGGAGCGACCC---TTCTGAACGTCGACCTCGGATCAGGCAGGGATACCCGCTGAACTTAAGCATAT------------------------------------------------------------------TTTGAAATCCGGCCCCCGGGGCCCGAGTTGTGACCTGCAGAGGACGCTTCGGGCGAGGCGCCGTCCGAGTTCCCTGGAACGGGACGCCGCAGAGGGTGAGAGCCCCGTCTGGTCGGACGCCGAGCCCGCGTGAAGCCCCTTCGACGAGTCGAGTAGTTTGGGAATGCTGCTCAAAGCGGGAGGTATATGCCTTCTAAAGCTAAATACCGGCCAGAGACCGATAGCGCACAAGTAGAGTGATCGAAAGATGAAAAGCACTTTGGAAAGAGGGTTAAAGAGTACGTGAAATTGTTGAAGGGGAAGCGCCCGCGACCAGACTTGGGCCCGGCGGATCAACCGGCGTTCTCGCCGGCGCACTCCGCCGGGCGCAGGCCAGCATCGGCCCGGCGCGGGGGACAAAGGCCCTGGGAACGTGGCTCCCCCGGGAGTGTTATAGCCCACCGCGCAATGCCCCGCGCCGGACCGAGGAACGCGCACCGCAAGGATGCTGGCGTAATGGTCGTCGGCGACCCGTCTTGAAACACGGACCAAGGAGTCGTCCTCGTATGCGAGTGTTCGGGTGTCAAACCCCTACGCGGAATGAAAGTGAACGCAGGTGAGAGCCCCGGCGCATCATCGACCGATCCTGATGTCCTCGGATGGATTTGAGTAGGAGCATACGGGGCCGGACCCGAAAGAAGGTGAACTATGCCTGCGTAGGGTGAAGCCAGAGGAAACTCTGGTGGAGGCTCGCAGCGGTTCTGACGTGCGAATCGATCGTCAAACGTGGGCATGGGGGCGAAAGACTAATCGAACCTTCTAGTAGCTGGTTTC--------------------------------CTCATCATCGCCGCCGGCACTGGTGAGTTCGAGGCTGGTATCTCCAAGGATGGCCAGACTCGTGAGCACGCTCTCCTCGCCTACACCCTCGGTGTCAAGCAGCTTATCGTCGCCATCAACAAGATGGACACGACTCAGTGGTCCGAGGCCCGTTTCCAGGAAATCATCAAGGAGACATCCAACTTCATCAAGAAGGTCGGCTACAACCCCAAGACTGTCGCCTTCGTCCCCATCTCTGGCTTCAACGGCGACAACATGCTCGAGCCCTCCTCCAACTGCCCCTGGTACAAGGGCTGGGAGAAGGAGACCAAGGCCGGCAAGTCCACCGGCAAGACTCTCCTCGAGGCTATCGACTCCATTGAGGCTCCCAAGCGTCCCCTCGACAAGCCTCTCCGTCTCCCCCTCCAGGATGTCTACAAGATTGGCGGTATCGGAACGGTGCCTGTCGGCCGTGTCGAGACTGGTATCATCAAGCCTGGCATGGTCGTCACCTTCGCTCCCTCCAACGTTACCACTGAAGTCAAGTCGGTCGAGATGCACCACGAGCAGCTGCCCGAGGGTGTTCCCGGCGACAACGTCGGCTTCAACGTGAAGAACGTTTCCGTCAAGGAAATCCGTCGTGGCAACGTCGCTGGTGACTCCAAGAACGACCCCCCCATGGGCGCCGCTTCCTTCCAGGCCCAGGTCATTGTCATCAACCACCCTGGCCAGATTGGCAACGGTTACGCCCCTGTTCTCGACTGCCACACCGCCCACATTGCCTGCAAGTTCGCCGAGCTCCAGGAGAAGATCGACCGTCGTACCGGTAAGGCTGTCGAGAGCAACCCCAAGTTCATCAAGTCTGGTGACTCTGCCATTGTCAAGATGGTCCCC------------------------------------------------------------------------------------------------------------------------------------------------------------------------------------------------------------------AGCGATCCCGACTTTGCCGCAGCTATTCGGACCCGCGACCCAAAAGTCCGCTTTAAGCGCGTCTGGGCAGCCTGTTCGAAGAAGACCAAGTGTGAGAATGAGGCTCCAAAGGAGGAG---AAGGACCAAGACGAACTCGGCTTTGGTTCTGCCAAGAATGTCGTCCTTGAGGGACACGGTGGTTGCGGCAATGCGATGCCAAAAGTGAGACAAGCTGCTCTGCAACTCAAGGCTACCTTTGATTTCGCTGGCGATGACGGGGGTCCCAAGCGAAAGGAAACCGTCAACATCAGTGCGGAAATGGCCCATGGCATTCTTCGCCGCATATCCGAGCAGGACTTGCACAACATGGGCCTCAACGGAGACTATGCCCGCCCAGAGTGGATGATCGTCACCGTCTTGCCCGTGCCCCCGCCTCCCGTGCGTCCTAGTATATCCATGGATGGTACCGGCACCGGCATGAGAAACGAAGACGATTTGACCTACAAGTTGGGCGACATCATTCGTGCCAACGGAAACGTCAAGCAAGCCATTCGTGAAGGGTCGCCACAGCACATTGCGCGCGACTTTGAAGAGCTGCTACAGTACCATGTCGCTACTTA----------------------------------------------------------------------------------------------------------------------------------------------------------------------------------ATGAGCTCGACCGCCGGCGTGTCGCAGGTGCTGAATCGATATACGTTTGCCTCCACCCTTTCCCATCTTCGACGCACCAACACGCCCATCGGCAGAGACGGCAAGCTGGCGAAGCCTCGTCAACTCCACAACACCCATTGGGGCCTGGTCTGTCCTGCTGAGACGCCTGAAGGCCAGGCCTGCGGGCTGGTCAAGAATTTGTCCCTCATGTGCTATGTCAGTGTCGGATCACCCGCCGAGCCGCTCATTGACTTCATGATCAACAGAGGCATGGAAGTCATCGAGGAGTACGAACCTCTGCGATACCCACATGCCACCAAGATTTTCGTCAACGGCACTTGGGTTGGCGTGCATCAAGACCCCAAGCACCTCGTGAACCAAGTCTTCGACACCCGTCGCAAATCATACTTGCAATACGAGGTCTCTCTTGTGCGAGAGATTCGTGACCAGGAGTTCAAGATCTTTTCTGATGCCGGCAGAGTTATGCGACCCGTCTTTACCGTGCAGCAAGAAGACGATGCCGAGACGGGTCTCGATAAAGGTCAGCTTGTGCTCATGAAGGATTTAGTCAACAAGCTAGCCGAGGAGCAGGCAGATCCGTCTGACGACCCCGAGCTGAAGATTGGCTGGGAGAGCTTGATCAAGGCCGGCGCCATCGAGTATCTGGATGCTGAAGAAGAGGAGACGTCGATGATTTGCATGACGCCGGAAGACTTGGAGCTTTACAGACTGCAAAAGGCTGGCGTGGCTG-TGGATGACGAC-CCCGGTGACGACTTGAACAAGCGTC-TGAAGACCAAGACAAACCCGACCACACACATGTACACTCACTGTGAAATCCACCCAAGTATGATCTTGGGCATCTGCGCCAGCATCA----------------------------------------------------------
BCC47520       -------------------------------------------------------------------------------------TGCCTTCGGCGGGCCCGTCCCAGCGCCCGGGCGGCGGCTCCCGCGGTCCGCGGCCCAGACGCACGTCGGCCGCTGGGGACCCCTAA---CCTC-TGTAT-CGCG-AGCGTCCGTCTAAGTCCGCCGCGAGGCGGGGAGCGAATTAGTTAAAACTTTCAACAACGGATCTCTTAGCTCTGGCATCGATGAAGAACGTAGCGAAATGCGATAAGTAATGTGAATTGTAGAACCTAGCGAACTATCGAATCTTTGAACGCACATTGCGCCCAGTAGCACTCTGCTAGGCATGCCTGTCCGAGCGTCGTCCCGACCCTCGAGCCCCCCC------TAGGGGCCTGGCGTTAGGGACCGGCGGCCGCCCGCCCGCCCCGAAATGGAGTGGCGGCCCGCCCGCAGCGACCCCTACGTAGTAC--GTAAGCCTCGTAGCGGGAGC------------------------------------------------------------------------------------------------------------------------------------------------------TTTGAAATCCGGCCCCCGGGGCCCGAGTTGTGACCTGCAGAGGACGCTTCGGGCGAGGCGCCGTCCGAGTTCCCTGGAACGGGACGCCGCAGAGGGTGAGAGCCCCGTCTGGTCGGACGCCGAGCCCGCGTGAAGCCCCTTCGACGAGTCGAGTAGTTTGGGAATGCTGCTCAAAGCGGGAGGTATATGCCTTCTAAAGCTAAATACCGGCCAGAGACCGATAGCGCACAAGTAGAGTGATCGAAAGATGAAAAGCACTTTGGAAAGAGGGTTAAAGAGTACGTGAAATTGTTGAAAGGGAAGCGCCCGCGACCAGACTTGGGCCCGGCGGATCAACCGGCGTTCTCGCCGGCGCACTCCGCCGGGCGCAGGCCAGCATCGGCCCGGCGCGGGGGACAAAGGCCCTGGGAACGTGGCTCCCCCGGGAGTGTTATAGCCCACCGCGCAATGCCCCGCGCCGGACCGAGGAACGCGCACCGCAAGGATGCTGGCGTAATGGTCGTCGGCGACCCGTCTTGAAACACGGACCAAGGAGTCGTCCTCGTATGCGAGTGTTCGGGTGTCAAACCCCTACGCGGAATGAAAGTGAACGCAGGTGAGAGCCCCGGCGCATCATCGACCGATCCTGATGTCCTCGGATGGATTTGAGTAGGAGCATACGGGGCCGGACCCGAAAGAAGGTGAACTATGCCTGCGTAGGGTGAAGCCAGAGGAAACTCTGGTGGAGGCTCGCAGCGGTTCTGACGTGCGAATCGATCGTCAAACGTGGGCATGGGGGCGAAAGACTAATCGAACCTTCTAGTAGCTGGTTTC--------------------------------------------------------------------------------------------------------------GCCTACACCCTCGGTGTCAAGCAGCTTATCGTCGCCATCAACAAGATGGACACGACTCAGTGGTCCGAGGCCCGTTTCCAGGAAATCATCAAGGAGACATCCAACTTCATCAAGAAGGTCGGCTACAACCCCAAGACTGTCGCCTTCGTCCCCATCTCTGGCTTCAACGGCGACAACATGCTCGAGCCCTCCTCCAACTGCCCCTGGTACAAGGGCTGGGAGAAGGAGACCAAGGCCGGCAAGTCCACCGGCAAGACTCTCCTCGAGGCTATCGACTCCATTGAGGCTCCCAAGCGTCCCCTCGACAAGCCTCTCCGTCTCCCCCTCCAGGATGTCTACAAGATTGGCGGTATCGGAACGGTGCCTGTCGGCCGTGTCGAGACTGGTATCATCAAGCCTGGCATGGTCGTCACCTTCGCTCCCTCCAACGTTACCACTGAAGTCAAGTCGGTCGAGATGCACCACGAGCAGCTGCCCGAGGGTGTTCCCGGCGACAACGTCGGCTTCAACGTGAAGAACGTTTCCGTCAAGGAAATCCGTCGTGGCAACGTCGCTGGTGACTCCAAGAACGACCCCCCCATGGGCGCCGCTTCCTTCCAGGCCCAGGTCATTGTCATCAACCACCCTGGCCAGATTGGCAACGGTTACGCCCCTGTTGTCGACTGCCACACCGCCCACATTGCCTGCAAGTTCGCCGAGCTCCTGGAGAAGATCGACCGTCGTACCGGTAAGGCTGTCGAGAGCAACCCCAAGTTCATCAAGTGTGGTGACTCTGCCATTGTCAAGAT-------------------------------------------------------------------------------------------------------------------------------------------------------------------------------------------------------------------------AGCGATCCCGACTTTGCCGCAGCTATTCGGACCCGCGACCCAAAAGTCCGCTTTAAGCGCGTCTGGGCAGCCTGTTCGAAGAAGACCAAGTGTGAGAATGAGGCTCCAAAGGAGGAG---AAGGACCAAGACGAACTCGGCTTTGGTTCTGCCAAGAATGTCGTCCTTGAGGGACACGGTGGTTGCGGCAATGCGATGCCAAAAGTGAGACAAGCTGCTCTGCAACTCAAGGCTACCTTTGATTTCGCTGGCGATGACGGGGGTCCCAAGCGAAAGGAAACCGTCAACATCAGTGCGGAAATGGCCCATGGCATTCTTCGCCGCATATCCGAGCAGGACTTGCACAACATGGGCCTCAACGGAGACTATGCCCGCCCAGAGTGGATGATCGTCACCGTCTTGCCCGTGCCCCCGCCTCCCGTGCGTCCTAGTATATCCATGGATGGTACCGGCACCGGCATGAGAAACGAAGACGATTTGACCTACAAGTTGGGCGACATCATTCGTGCCAACGGAAACGTCAAGCAAGCCATTCGTGAAGGGTCGCCACAGCACATTGCGCGCGACTTTGAAGAGCTGCTACAGTACCATGTCGCTACTTATATGG-----------------------------------------------------------------------------------------------------------------------------------------------------------------------------------------------------------------------------------ACCCTTTCCCATCTTCGACGCACCAACACGCCCATCGGCAGAGACGGCAAGCTGGCGAAGCCTCGTCAACTCCACAACACCCATTGGGGCCTGGTCTGTCCTGCTGAGACGCCTGAAGGCCAGGCCTGCGGGCTGGTCAAGAATTTGTCCCTCATGTGCTATGTCAGTGTCGGATCACCCGCCGAGCCGCTCATTGACTTCATGATCAACAGAGGCATGGAAGTCATCGAGGAGTACGAACCTCTGCGATACCCACATGCCACCAAGATTTTCGTCAACGGCACTTGGGTTGGCGTGCATCAAGACCCCAAGCACCTCGTGAACCAAGTCTTCGACACCCGTCGCAAATCATACTTGCAATACGAGGTCTCTCTTGTGCGAGAGATTCGTGACCAGGAGTTCAAGATCTTTTCTGATGCCGGCAGAGTTATGCGACCCGTCTTTACCGTGCAGCAAGAAGACGATGCCGAGACGGGTCTCGATAAAGGTCAGCTTGTGCTCACGAAGGATTTAGTCAACAAGCTAGCCGAGGAGCAGGCAGATCCGTCTGACGACCCCGAGCTGAAGATTGGCTGGGAGAGCTTGATCAAGGCCGGCGCCATCGAGTATCTGGATGCTGAAGAAGAGGAGACGTCGATGATTTGCATGACGCCGGAAGACTTGGAGCTTTACAGACTGCAAAAGGCTGGCGTGGCTG-TGGATGACGAC-CCCGGTGACGACTTGAACAAGCGTC-TGAAGACCAAGACAAACCCGACCACACACATGTACACTCACTGTGAAATCCACCCAAGTATGATCTTGGGCATCTGCGCCAGCATCA----------------------------------------------------------
BCC47530       ----------------------------------------------TCTCCCACTCCCAAACCC-AGTGCGAACCTACC-AGTCGTTGCCTCGGCGGCCCGCGTCCA------------------------------------------GGCGGCCGCCGGGGACCCCGAAACTCTCTCTGTAC-TGTAAGGCACCCTTCTGAACCCGCCGCAAGGC--AGCACGAATAAGTCAAAACTTTCAACAACGGATCTCTTGGCTCTGGCATCGATGAAGAACGCAGCGAAATGCGATACGTAATGCGAATTGCAGAATTCAGTGAACCATCGAATCTTTGAACGCACATTGCGCCCGGCAGCACTCTGCCGGGCATGCCTGTTCGAGCGTCATCTCAACCCTCGAGCCCCCCTTCCAGGGGGGGGCCCGGCGTTGGGGACCGGCAG-CCACCGCCGGCCCTGAAATCAGGCGGCGGCCCGCTCGCGGCACCCACTGCGCAGTACCTTCCTGCCTCGCACTGGGAGCCCGGCGCGGCCACGCCGAAAGCACACGTCCACAGCACGCGTTGACCTCGGATCAGGTAGGGCTACCCGCTGAACTTAAGCATA-------AGGAAAAGAAACCAACAGGGATTGCCCCAGTAACGGCGAGTGAAGCGGCAGCAGCTCAAATTTGAAATCTGGCCCCTGGGGCCCGAGTTGTAGTTTGCAGAGGATGCTCTGGGCGCGGCGCCTTCCGAGTTCCCTGGAACGGGACGCCACAGAGGGTGAGAGCCCCGTCTGGTCGGACGCCAAGCCCGTGTAGAGCTCCTTCGACGAGTCGAGTAGTTTGGGAATGCTGCTCAAAGCGGGAGGTATATGTCTTCTAAAGCTAAATACCGGCCAGAGACCGATAGCGCACAAGTAGAGTGATCGAAAGATGAAAAGCACTTTGGAAAGAGGGTTAAAGAGCACGTGAAATTGTTGAAAGGGAAGCGCCCGTGACCAGACCTGGGCCCGGCGAATCACCTGGCGTTCTCGCCGGCGCACTTCACCGGGCACAGGCCAGCATCAGCTCGACGCGGGGGACAAAGGCGGCGGGAACGTGGCTCCCCAGGGAGTGTTATAGCCCGCCGCGCAATGCCCCGCGCCGGACTGAGGTACGCGCACCGCAAGGATGCTGGCGTAATGGTCATCGGCGACCCGTCTTGAAACACGGACCAAGGAGTCGTCTTCGTATGCGAGTGTTGGGGTGCCAAACCCCCGCGCGGAATGAAAGTGAACGCAGGTGAGAGCTCCGGCGCATCACCGACCGATCCTGATGTTCTCGGATGGATTTGAGTAGGAGCATACGGGGCCGGACCCGAAAGAAGGTGAACTATGCCTGTGTAGGGTGAAGCCAGAGGAAACTCTGGTGGAGGCTCGCAGCGGTTCTGACGTGCGAATCGATCGTCAAACATGGGCATGGGGGCG-----------------------------------------------------GACTGCGCTATTCTCATCATTGCCGCCGGTACTGGTGAGTTCGAGGCTGGTATCTCCAAGGATGGCCAGACTCGTGAGCACGCTCTCCTCGCCTACACTCTTGGTGTCAAGCAACTCATCGTTGCCATCAACAAGATGGACACCACCCAGTGGTCCGAGGCCCGTTTCCAGGAAATTATCAAGGAAACCTCAAACTTCATCAAGAAGGTCGGTTACAACCCCAAGACTGTTGCTTTCGTCCCCATCTCTGGCTTCAACGGCGACAACATGCTTGAGACCTCCCCCAACTGCCCCTGGTACAAGGGATGGGAGAAGGAGACCAAGGCCGGCAAATCTACTGGTAAGACTCTTCTCGAGGCTATCGACTCCATCGAGGCTCCCAAGCGTCCCCTCGACAAGCCCCTCCGTCTTCCCCTTCAGGACGTCTACAAGATCGGTGGTATTGGAACGGTGCCTGTCGGTCGTGTTGAGACTGGTATCATCAAGCCCGGCATGGTTGTTACCTTTGCTCCCTCCAACGTCACCACTGAAGTCAAGTCGGTTGAGATGCACCACGAGCAGCTGCCCGAGGGTGTTCCCGGTGACAATGTCGGCTTCAACGTGAAGAACGTCTCCGTCAAGGAAATTCGTCGTGGTAACGTTGCCGGTGACTCCAAGAACGACCCCCCCATGGGTGCCGCTTCTTTCCAGGCCCAGGTTATCGTTATCAACCACCCTGGCCAGATTGGTAACGGTTACGCCCCCGTTCTTGACTGCCACACTGCCCACATTGCCTGCAAGTTTGCCGAGCTCCAGGAGAAGATCGACCGCCGTACTGGCAAGTCTGTCGAGACCAACCCCAAGTTCATCAAGTCTGGTGACTCTGCCATCGTTAAGATGGTTCCCTCTAAGCCCATGTGCGTCGAGGCTTTCACCGACTACCCCCCTCTGGGTCGTTTCGCCGTCCGTGAC-???????????????????????????????????????????????????????????????????????????????????????????????????????????????????????????????????????????????????????????????????????????????????????????????????????????????????????????????????????????????????????????????????????????????????????????????????????????????????????????????????????????????????????????????????????????????????????????????????????????????????????????????????????????????????????????????????????????????????????????????????????????????????????????????????????????????????????????????????????????????????????????????????????????????????????????????????????????????????????????????????????????????????????????????????????????????????????????????????????????????????????????????????????????????-------------------------------------------------------------------------------------------------------------------------------------------------------------------------GCTATGAGTTCGACTGCCGGCGTGTCGCAAGTGTTGAACCGATATACATTTGCTTCGACCCTTTCTCATCTTCGGCGTACCAACACACCCATTGGCAGAGACGGGAAGCTGGCAAAACCTCGTCAGCTCCATAACACGCATTGGGGTCTCGTCTGTCCTGCCGAAACGCCTGAGGGGCAGGCTTGCGGTCTGGTCAAGAACTTGTCTCTCATGTGCTACGTCAGTGTCGGCTCGCCCGCTGAACCACTTATTGACTTTATGATCAACAGAGGCATGGAAGTCATTGAAGAGTACGAACCTTTAAGATACCCTCATGCCACCAAGATTTTCGTCAACGGTACCTGGGTTGGCGTGCATCAAGATCCCAAGCATCTTGTGAATCAAGTCTTCGATACTCGTCGCAAATCATATTTACAATACGAGGTCTCTCTAGTTCGAGAGATTCGCGACCAGGAATTCAAAATCTTCTCAGACGCCGGCAGAGTCATGCGACCTGTCTTCACAGTGCAACAGGAAGACGATGCCGAGACGGGCCTCGAAAAGGGCCAGCTTGTGCTCACCAAGGATCTGGTCAACAAGCTGGCAGAGGAGCAGGCAGACCCGTCTGATGATCCAGAAATGAAGATTGGCTGGGAGGGCTTAATCAAGGCTGGAGCCATCGAGTATCTCGATGCCGAGGAAGAGGAGACTACGATGATCTGTATGACGCCGGAGGATTTGGAGCTGTACAGACTTCAGAAGGCGGGCGTGGCCG-TGGATGATGAC-CCCGGTGACGATCCGAACAAGCGTC-TAAAGACTAGAACGAACCCGACCACACACATGTACACTCACTGCGAAATTCATCCAAGCATGATTTTGGGCATCTGCGCTAGTATTATTCCTTTCCCCGACCACAACCAGGTATGCGAACTTGCTGCTCTTTACCAAACAAAAGG
BCC47976       --AACAAGGTCTCCGTTGGTGAACCAGCGGAGGGATCATTACCGAGTCTCCCACTCCCAAACCC-AGTGCGAACCTACC-AGTCGTTGCCTCGGCGGCCCGCGTCCA------------------------------------------GGCGGCCGCTGGGGACCCTGAAACTCTCTCTGTAC-TGTAAGGCACCCTTCTGAACCCGCCGCAAGGC--AGCACGAATAAGTCAAAACTTTCAACAACGGATCTCTTGGCTCTGGCATCGATGAAGAACGCAGCGAAATGCGATACGTAATGCGAATTGCAGAATTCAGTGAACCATCGAATCTTTGAACGCACATTGCGCCCGGCAGCACTCTGCCGGGCATGCCTGTTCGAGCGTCATCTCAACCCTCGAGCCCCCCCTTC--GGGGGGGCCCGGCGTTGGGGACCGGCAG-CCACCGCCGGCCCTGAAATCAGGCGGCGGCCCGCTCGCGGCACCCACTGCGCAGTACCTTCCTGCCTCGCACTGGGAGCCCGGCGCGGCCACGCCGAAAGCACACGTCCACAGCACGCGTTGACCTCGGATCAGGTAGGGCTACCCGCTGAACTTAAGCATATC-----------------------GGATTGCCCCAGTAACGGCGAGTGAAGCGGCAGCAGCTCAAATTTGAAATCTGGCCCCTGGGGCCCGAGTTGTAGTTTGCAGAGGATGCTCTGGGCGCGGCGCCTTCCGAGTTCCCTGGAACGGGACGCCACAGAGGGTGAGAGCCCCGTCTGGTCGGACGCCAAGCCCGTGTAGAGCTCCTTCGACGAGTCGAGTAGTTTGGGAATGCTGCTCAAAGCGGGAGGTATATGTCTTCTAAAGCTAAATACCGGCCAGAGACCGATAGCGCACAAGTAGAGTGATCGAAAGATGAAAAGCACTTTGGAAAGAGGGTTAAAGAGCACGTGAAATTGTTGAAAGGGAAGCGCCCGTGACCAGACCTGGGCCCGGCGAATCACCTGGCGTTCTCGCCGGCGCACTTCACCGGGCACAGGCCAGCATCAGCTCGACGCGGGGGACAAAGGCGGCGGGAACGTGGCTCCCCAGGGAGTGTTATAGCCCGCCGCGCAATGCCCCGCGCCGGACTGAGGTACGCGCACCGCAAGGATGCTGGCGTAATGGTCATCGGCGACCCGTCTTGAAACACGGACCAAGGAGTCGTCTTCGTATGCGAGTGTTGGGGTGCCAAACCCCCGCGCGGAATGAAAGTGAACGCAGGTGAGAGCTCCGGCGCATCACCGACCGATCCTGATGTTCTCGGATGGATTTGAGTAGGAGCATACGGGGCCGGACCCGAAAGAAGGTGAACTATGCCTGTGTAGGGTGAAGCCAGAGGAAACTCTGGTGGAGGCTCGCAGCGGTTCTGACGTGCGAATCGATCGTCAAACATGGGCATGG-------------------------------------------------------------------------------GCCGCCGGTACTGGTGAGTTCGAGGCTGGTATCTCCAAGGATGGCCAGACTCGTGAGCACGCTCTCCTCGCCTACACTCTTGGTGTCAAGCAACTCATCGTTGCCATCAACAAGATGGACACCACCCAGTGGTCCGAGGCCCGTTTCCAGGAAATTATCAAGGAAACCTCAAACTTCATCAAGAAGGTCGGTTACAACCCCAAGACTGTTGCTTTCGTCCCCATCTCTGGCTTCAACGGCGACAACATGCTTGAGACCTCCCCCAACTGCCCCTGGTACAAGGGATGGGAGAAGGAGACCAAGGCCGGCAAATCTACTGGTAAGACTCTTCTCGAGGCTATCGACTCCATCGAGGCTCCCAAGCGTCCCCTCGACAAGCCCCTCCGTCTTCCCCTTCAGGACGTCTACAAGATCGGTGGTATTGGAACGGTGCCTGTCGGTCGTGTTGAGACTGGTATCATCAAGCCCGGCATGGTTGTTACCTTTGCTCCCTCCAACGTCACCACTGAAGTCAAGTCGGTTGAGATGCACCACGAGCAGCTGCCCGAGGGTGTTCCCGGTGACAATGTCGGCTTCAATGTGAAGAACGTCTCCGTCAAGGAAATTCGTCGTGGTAACGTTGCCGGTGACTCCAAGAACGACCCCCCCATGGGTGCCGCTTCTTTCCAGGCCCAGGTTATCGTTATCAACCACCCTGGCCAGATTGGTAACGGTTACGCCCCCGTTCTTGACTGCCACACTGCCCACATTGCCTGCAAGTTTGCCGAGCTCCAGGAGAAGATCGACCGCCGTACTGGCAAGTCTGTCGAGACCAACCCCAAGTTCATCAAGTCTGGTGACTCTGCCATCGTTAAGATGGTTCCCTCTAAGCCCATGTGCGTCGAGGCTTTCACTGAC------------------------------------------GTCAAGAAAGTTCT--GGAGATTGTCTGCCACAACTGTAGCAAAGTGTTGGCCGATGAAGTTGGTTTTC-CCTCTTCTT--CATGACGC-TTT---CTTTCACCTGCTCAGTGAATGC--TAACATAAC-CTCAGAGCGATCCGGATTTTGTTGCAGCCCTGCGCACTCGCGATCCGAAAGTACGATTCAAGCGTGTTTGGGCAGTCTGCAAGAAGAAACGCAAATGTGAGAACGAAGATAGACAGGACAAA---AACAAGGACGAGGCCTTCGTTCCCGG---CGTTAAGAACGCCGTTTTCGAAGGCCATGGTGGATGTGGTAACATGCAGCCACAAGTAAGACAAGCCGCTTTGCAACTCAAGGCTGCTTTCGAAGTTACTTCGGAAGAG---GGGCCCAAGAGAAAGGAAACCATCAACATCACTGCCGAAATGGCTCATGGTATTCTTCGTCGCATTTCTGAGCGCGACTTGCATAACATTGGTCTCAACTCGGACTACGCACGTCCAGAGTGGATGATCATCACCGTCTTGCCTGTGCCCCCTCCTCCTGTGCGTCCTAGTATTTCCATGGATGGTACCGGTACTGGTATGAGAAACGAAGATGACTTGACGTACAAGCTGGGTGACATTATTCGTGCCAACGGCAACGTCAAGCAGGCCATTCGTGAAGGATCGCCGCAGCATATTGCGCGCGACTTCGAGGAACTTCTCCAATACCATGTCGCTACCTATATGG-----------------------------------------------------------------------------------------------------------------------------------------------------------------------------------TCGACTGCCGGCGTGTCGCAAGTGCTGAACCGATATACATTTGCTTCGACCCTTTCTCATCTTCGGCGTACCAACACACCCATTGGCAGAGACGGGAAGCTGGCAAAACCTCGTCAGCTCCATAACACACATTGGGGTCTCGTCTGTCCTGCCGAAACGCCTGAGGGGCAGGCTTGCGGTCTGGTCAAGAACTTGTCTCTCATGTGCTACGTCAGTGTCGGCTCGCCCGCTGAACCACTTATTGACTTTATGATCAACAGAGGCATGGAAGTCATTGAAGAATATGAACCTTTACGATACCCTCATGCCACCAAGATTTTTGTCAACGGTACCTGGGTTGGCGTGCATCAAGACCCCAAGCATCTTGTGAATCAAGTCTTCGATACTCGTCGCAAATCATATTTGCAATACGAGGTCTCTCTAGTTCGAGAGATTCGCGACCAGGAATTCAAAATCTTCTCAGACGCCGGCAGAGTCATGCGACCTGTCTTCACAGTGCAACAGGAAGACGATGCCGAGACGGGCCTCGAAAAGGGCCAGCTTGTGCTCACCAAGGATTTGGTCAACAAGCTGGCAGAGGAGCAGGCAGACCCGTCTGATGATCCAGAGATGAAGATTGGCTGGGAGGGCTTAATCAAGGCTGGCGCCATCGAGTATCTCGATGCCGAGGAAGAGGAGACTACGATGATCTGTATGACGCCGGAGGATTTGGAGCTGTACAGACTTCAGAAGGCGGGCGTGGCCG-TGGATGATGAC-CCCGGTGACGATCCGAACAAGCGTC-TAAAGACTAGAACGAACCCGACCACACACATGTACACTCACTGCGAAATTCATCCAAGCATGATTTTGGGCATCTGCGCTAGTATTATTCCTTTCCCCGACCACAACCAGGTATGCGAACTTGCTGCTCTTTACCAAACAAAAGG
BCC48704       ------AGGTCTCCGTTGGTGAACCAGCGGAGGGATCATTACCGAGTTTTCAACTCCCAAACCCAAATGTGAACCTACC---TCGTTGCTTCGGCGGCCTCGCCCCAGCGTCCGGAAGGCCCTCGCGCC-GTTCGCGACCCGGATCCA-GGCGACCGCCGGAGGCCCCTTCAACTCTG-TATCT-TCCAAGCAAGTCTTCTGAGTGAGCCGCAAGGCACAAAACAAATGAATCAAAACTTTCAACAACGGATCTCTTGGTTCTGGCATCGATGAAGAACGCAGCGAAATGCGATAAGTAATGTGAATTGCAGAATTCAGTGAATCATCGAATCTTTGAACGCACATTGCGCCCGCCAGCATTCTGGCGGGCATGCCTGTTCGAGCGTCATTTCAACCCTCGAGCTCCCCT-----TGGGGAGCCCGGCGTTGGGGACCGGCCGCATATCGCCGTCCCTGAAATGGAGTGGCGGCCCGTTGGCGGCGACCTCTGCGTAGTAG--CACTACCCCGCACCGGAAACCCCACGCGGCCCCGCCGTAAAACACCCCACCTTTTGAACGTTGACCTCGGATCAGGTAGGACTACCCGCTGAACTTAAGCA-------------------------------TGCCCCAGTAACGGCGAGTGAAGCGGCAACAGCTCAAATTTGAAATCTGGTCCCCAGGGCCCGAGTTGTAATTTGTAGAGGATGCTTTTGGCGCGGCGCCTTCCGAGTTCCCTGGAACGGGACGCCATAGAGGGTGAGAGCCCCGTCTGGTCGGATGCCAAGCCTCTGTAAAGCTCCTTCGACGAGTCGAGTAGTTTGGGAATGCTGCTCAAAATGGGAGGTATATGTCTTCTAAAGCTAAATATTGGCCAGAGACCGATAGCGCACAAGTAGAGTGATCGAAAGATGAAAAGCACTTTGAAAAGAGGGTTAAACAGTACGTGAAATTGTTGAAAGGGAAGCGCCTATGACCAGACTTGGGCCCGGTGAATCATCCAGCGTTCTCGCTGGTGCACTTTGCCGGGCACAGGCCAGCATCAGTTTGGCGCGGGGGAGAAAGGCTTTGGGAACGTGGCTCCCCCGGGAGTGTTATAGCCCATTGCGCAATACCCTGCGCCGGACTGAGGTACGCGCATTGCAAGGATGCTGGCGTAATGGTCATCAGCGACCCGTCTTGAAACACGGACCAAGGAGTCGTCTTCGTATGCGAGTGTTCGGGTGTCAAACCCCTACGCGTAATGAAAGTGAACGCAGGTGAGAGCTTCGGCGCATCATCGACCGATCCTGATGTTCTCGGATGGATTTGAGTAAGAGCATACGGGGCCGGACCCGAAAGAAGGTGAACTATGCCTGTATAGGGTGAAGCCAGAGGAAACTCTGGTGGAGGCTCGCAGCGGTTCTGACGTGCGAATCGATCGTCAAATATGGGCATGGGG-----------------------------------------------------------------ATTCTCATTATCGCTGCCGGTACTGGTGAGTTCGAGGCTGGTATCTCCAAGGATGGCCAGACTCGTGAGCACGCTCTTCTCGCCTACACCCTGGGTGTCAAGCAGCTCATTGTTGCCATCAACAAGATGGACACCACCCAGTGGTCTGAGGCCCGTTTCCAGGAAATTATCAAGGAGACTTCCAACTTCATCAAGAAGGTCGGCTACAACCCCAAGACCGTTGCCTTCGTCCCCATCTCTGGTTTCCACGGCGACAACATGCTTGAGGCCTCCAAGAACGCCCCCTGGTACAAGGGCTGGGAGAAGGAGACCAAGGCTGGCAAGTCCACTGGCAAGACCCTTCTCGAGGCCATTGACTCCATTGAGGCCCCCAAGCGTCCCGTCGACAAGCCCCTCCGTCTTCCCCTCCAGGATGTCTACAAGATCGGTGGTATCGGAACGGTGCCTGTCGGTCGTGTCGAGACTGGTATCATCAAGCCCGGTATGGTCGTCACTTTCGCTCCCTCCAACGTCACCACTGAAGTCAAGTCCGTCGAGATGCACCACGAGCAGCTCCCTGAGGGTAACCCTGGTGACAACGTCGGCTTCAACGTGAAGAACGTTTCCGTCAAGGAAATCCGTCGTGGTAACGTTGCCGGTGACTCCAAGAACGACCCCCCTATGGGTGCCGCCTCTTTCCAGGCCCAGGTCATTGTCATCAACCACCCTGGCCAGATTGGTAACGGTTACGCCCCCGTTCTCGACTGCCACACTGCCCACATTGCCTGCAAGTTTGCTGAGCTCCAGGAGAAGATCGACCGCCGTACCGGTAAGGCTGTCGAGACCAACCCCAAGTTCATCAAGTCTGGTGACTCTGCCATCGTCAAGATGGTTCCCTCCAAGCCCATGTGC------------------------------------------------------------------AAGGTTTT--GGAGATTGTCTGCCACAATTGCAGCAAAGTGTTGGCCGATGAAGTTGGTCTTC-CCTTTTCTC--CACGGAGC-CT------TTTTTAAGCTTACTGGATGC--TAACATGACCCTCAGAGTGATCCCGAATTCGTCACAGCCATTCATACTCGCGACCCGAAAGTTCGATTCAAGCGTGTCTGGGCTGTCTGCAAAAAGAAGCGCAAGTGTGAGAATGAGGATCGGCAAGATAAG---AATAAGGACGAAGAGTTTGCACCCGG---TGCGAAGAGCGTCGTTCTGGAAGGACATGGCGGATGCGGTAACATGCAGCCGCAGGTCAGGCAGGCCGCGCTTCAGCTCAAGGCTGCCTTCGAAGTCACTTCGGAAGAC---GGACCAAAAAGGAAAGAAACTGTCAACATCAGTGCTGAAATGGCACACGGCATCCTTCGTCGCATTTCTGAACGAGACTTGCGCAATATGGGTCTCAACTCGGACTACGCTCGTCCAGAGTGGATGATTATTACTGTTCTACCAGTCCCTCCTCCTCCTGTGCGTCCTAGTATTTCCATGGATGGTACCGGTACCGGTATGAGAAATGAAGATGACTTGACATATAAGCTGGGCGATATTATTCGCGCCAATGGCAACGTCAAGCAGGCCATCCGTGAAGGATCGCCGCAGCACATTGCGCGTGACTTT------------------------------------------------------------------------------------------------------------------------------------------------------------------------------------------------------------------------------------------------------CGATATACTTTTGCCTCGACATTGTCCCATCTGCGACGTACCAATACGCCCATTGGCAGAGACGGCAAGCTGGCAAAGCCCCGTCAGCTTCACAACACTCACTGGGGCCTTGTTTGCCCTGCTGAAACCCCTGAAGGTCAAGCTTGCGGTCTGGTCAAGAACTTGTCCCTGATGTGCTATGTCAGTGTCGGCTCTCCCGCCGAGCCGCTCATTGACTTCATGATCAACAGAGGCATGGAAGTCATTGAGGAATATGAGCCTCTCAGATACCCCCACGCCACCAAAATTTTTGTCAACGGAACCTGGGTTGGCGTGCACCAAGATCCTAAGCACCTTGTCAACCAGGTTTTCGATACCCGCCGCAAGTCATATCTACAATATGAGGTTTCTCTCATCAGAGAGATCCGTGACCAGGAATTCAAGATTTTCTCCGATGCGGGCAGAGTTATGCGGCCTGTCTTTACTGTGCAGCAGGAGGACGATGCGGAAACCGGTCTCGAAAAGGGCCAGCTTGTTTTGACCAAAGACTTGGTGAACAAGCTCGCACAGGAACAGGCTGACCCGCCCGATGACCCGGAGCTTAAGATTGGTTGGGAAGGACTTATCAAGGCTGGTGCTATCGAATATCTTGATGCTGAAGAAGAAGAAACCTCGATGATTTGCATGACTCCTGAGGATTTAGAGCTTTACAGACTCCAAAAGGCCGGTGTAGCAG-TGGACGATGAC-CCAGGCGACGATTTGAATAAGCGTC-TCAAGACAAAAACAAATCCAACAACGCACATGTACACTCACTGCGAAATCCACCCCAGTATGATATTG-----------------------------------------------------------------------------
BCC48975       -----------TCCGTTGGTGAACCAGCGGAGGGATCATTACCGAGTTTTCAACTCCCAAACCCAAATGTGAACATACC---TCGTTGCTTCGGCGGACTCGCCCCAGTGTCCGGTCAGCCTCTGCGCT-GCCCGCGGCCTGGATCCA-GGCGGCCGCCGGAGAACCTTACAACTCTG-TTTCT-TCTG---AAGTCTTCTGAGTGAGCCGCAAGGCA-CAAACAAATGAATCAAAACTTTCAACAACGGATCTCTTGGTTCTGGCATCGATGAAGAACGCAGCGAAATGCGATAAGTAATGTGAATTGCAGAATTCAGTGAATCATCGAATCTTTGAACGCACATTGCGCCCGCCAGCATTCTGGCGGGCATGCCTGTTCGAGCGTCATTTCAACCCTCGAGCTCCCTT-----TGGGGAGCCCGGCGTTGGGGGACGGCAGCTTACCGCCGCCCCCGAAATCGAGTGGCGGCCCGTCCGCGGCGACCTCTGCGTAGTAC-TTTTTACACCGCACTGGAGACCCGACGTGGCCACGCCGTAAAACACACCACTTTCTGAACGTTGACCTCGGATCAGGTAGGAATACCCGCTGAACTTAAGCAT----------------------------ATTGCCCCAGTAACGGCGAGTGAAGCGGCAACAGCTCAAATTTGAAATCTGGTCCCTAGGGCCCGAATTGTAATTTGTAGAGGATGCTTTTGGCACGGTGCCTTCCGAGTTCCCTGGAACGGGACGCCATAGAGGGTGAGAGCCCCGTCTGGTCGGATGCCTAGCCTCTGTAAAGCTCCTTCGACGAGTCGAGTAGTTTGGGAATGCTGCTCAAAATGGGAGGTATATGTCTTCTAAAGCTAAATATTGGCCAGAGACCGATAGCGCACAAGTAGAGTGATCGAAAGATGAAAAGCACTTTGAAAAGAGGGTTAAACAGTACGTGAAATTGTTGAAAGGGAAGCGCCTATGACCAGACTTGGGCCCGGTGAATCACCCAGCGTTCTCGCTGGTGCACTTTGCCGGGCACAGGCCAGCATCAGTTTGGCGCGGGGGATAAAGGCTTTGGGAATGTGGCTCCCTCGGGAGTGTTATAGCCCATTGTGTAATACCCTGCGCCGGACTGAGGTACGCGCATTGCAAGGATGCTGGCGTAATGGTCATCAGCGACCCGTCTTGAAACACGGACCAAGGAGTCGTCCTCGTATGCGAGTGTTCGGGTGTTAAACCCCTACGCGTAATGAAAGTGAACGCAGGTGAGAGCTTCGGCGCATCATCGACCGATCCTGATGTTCTCGGATGGATTTGAGTAAGAGCATACGGGGCCGGACCCGAAAGAAGGTGAACTATGCCTGTATAGGGTGAAGCCAGAGGAAACTCTGGTGGAGGCTCGCAGCGGTTCTGACGTGCGAATCGATCGTCAAATATGGGCATG-----------------------------------------------------------------------------------------------------------------------------------------------------------------------------------------------------------------------------------------------------------------------------------------------------------------------------------------------------------------------------------------------------------------------------------------------------------------------------CTCCGTCTTCCCCTCCAGGATGTCTACAAGATCGGTGGTATCGGAACGGTGCCCGTCGGTCGTGTCGAGACTGGTGTCATTAAGCCCGGTATGGTCGTCACTTTCGCTCCCTCCAACGTCACCACTGAAGTCAAGTCCGTTGAGATGCACCACGAGCAGCTTCCTGAGGGTGTTCCCGGTGACAACGTCGGCTTCAACGTGAAGAACGTTTCCGTCAAGGAAATCCGTCGTGGTAACGTCGCTGGTGACTCCAAGAACGACCCCCCCATGGGTGCCGCCTCTTTCCAGGCTCAGGTCATTGTCATCAACCACCCCGGCCAGATTGGTAACGGTTACGCCCCCGTTCTCGACTGCCACACTGCCCACATTGCCTGCAAGTTCGCTGAGCTCCAGGAGAAGATCGACCGCCGTACCGGTAAGGCTGTCGAGACCAACCCCAAGTTCATCAAGTCTGGTGACTCCGCCATCGTCAAGATGGTTCCCTCCAAGCCCATGTGTGTTGAGGCT------------------------------------------------AAGGTGAAAAAGGTTTT--GGAGATTGTCTGCCATAATCGCAGCAAAGTGTTGGCCGATGAAGTTGGTCTTC-CCTTTTCTC--CACAGAGC---------TTTTGAGCTTGACTGGATGC--TAACGTGACTCTCAGAGTGATCCCGAATTCGTCACAGCTATTCATACACGCGATCCGAAAGTCCGATTCAAACGCGTCTGGGCCGTCTGCAAGAAGAAGCGCAAGTGCGAGAACGAGGACAGGCAAGACAAG---AACAAAGACGAGGAATTTGCACCTGG---TGTCAAGAGTGTCGTTCTGGAAGGACACGGCGGATGCGGTAACATGCAGCCGCAGGTGAGGCAGGCTGCGCTGCAGCTCAAGGCTGCCTTTGAAGTCACTTCGGAAGAC---GGCCCCAAGAGAAAGGAAACTGTCAACATTACAGCTGAAATGGCGCACGGCATCCTTCGTCGCATCTCTGAGCGCGACTTGCGCAACATGGGTCTCAACTCAGACTACGCTCGTCCAGAGTGGATGATCATCACTGTTCTGCCCGTTCCCCCTCCTCCCGTGCGCCCTAGTATTTCCATGGACGGTACCGGCACTGGCATGAGAAACGAAGATGACTTGACATATAAGCTAGGCGATATTATTCGCGCCAACGGCAACGTCAAGCAGGCCATACGTGAAGGGTCACCGCAGCACATTGCGCGTGAT------------------------------------------------------------------------------------------------------------------------------------------------------------------------------------------------------------------------------------------------------------------TTTGCGTCGACACTGTCCCATCTGCGACGCACCAACACTCCCATCGGCAGAGACGGCAAGCTGGCCAAACCCCGTCAGCTTCACAACACTCATTGGGGACTGGTTTGCCCTGCTGAAACACCCGAAGGTCAAGCTTGCGGTCTGGTCAAGAATTTGTCCCTCATGTGCTATGTCAGTGTCGGCTCCCCTGCCGAACCCCTCGTTGACTTCATGATCAACAGAGGCATGGAAGTCATCGAAGAATACGAGCCTCTCAGATACCCTCACGCCACCAAGATTTTCGTTAATGGAACCTGGGTCGGTGTGCACCAGGATCCCAAGCACCTCGTCAACCAGGTTTTTGACACTCGCCGCAAATCGTATCTGCAGTATGAGGTTTCTCTCATCAGAGAGATCCGTGATCAGGAATTCAAGATTTTCTCTGATGCGGGCAGAGTCATGCGACCTGTCTTTACTGTGCAGCAGGAAGATGACGCGGAAACTGGTCTCGAAAAGGGCCAGCTAGTTTTGACCAAAGACTTGGTGAACAAGCTCGCACAAGAGCAGGCCGACCCGCCCGATGATCCGGAGCTCAAGATCGGCTGGGAAGGCTTGATCAAGGCTGGCGCTATTGAATATCTCGATGCTGAAGAAGAAGAAACTTCAATGATTTGCATGACTCCTGAAGATTTGGAACTCTACAGACTCCAAAAGGCTGGTGTGGCTG-TAGACGACGAT-CCTGGCGACGACTTGAACAAGCGTC-TCAAAACAAAGACAAATCCAACTACGCACATGTATACTCACTGCGAAATTCATCCCAGTATGATTTTG-----------------------------------------------------------------------------
BCC49748       GTAACAAGGTCTCCGTTGGTGAACCAGCGGAGGGATCATTACCGGGCCA-CGACTCCCGAACCCACCTGCCAACCTGCC-AGCCGTTGCCTCGGCGGACCT------------------------------------------------CAGGGCCGCCGGGGACGCCACGCACTGCGTCGCGCACGC-GCAAGCCCGTCTGAGCCCGCCGCGAGGCA-GCGCAAAGCGAGTCAAAACTTTCAGCAACGGATCTCTTGGCTCTGGCATCGATGAAGAACGCAGCGAAATGCGATACGTAATGCGAATTGCAGAATCCAGTGAGCCATCGAATCTTTGAACGCACATTGCGCCCGGCAGCACTCTGCCGGGCATGCCTGTTCGAGCGTCACCCCAGCCCTCGAGCCCCCCCGGTCGGGGGCGGCGCGGCGTTGGGGCGCGGCAGCGCGCTGCCGGCCCCCAAATGCAGCGGCGGCCCGCCCGCGGCGACCTGTGCGCAGTAC----ATCCTACGCACCGGCAGCCGGGCGCGGCCACGCCGGAAAACCCCCCACGCAGCGGACGTTGACCTCGGATCAGGCAGGACCACCCGCTGAACTTAAGCATATC------------------------------------------------------------------TTGAAATCGGGCGCCCGGCGCCCGAGTTGTAGTCTGCAGAGGATGCCCTGGGCGCGGCGCCTTCCGAGTTCTCTGGAACGGGACGCCGCAGAGGGTGAGAGCCCCGTCCGGTCGGACGCCAGGCCCGTGTAGGGCTCCTTCGACGAGTCGAGTAGTTTGGGAATGCTGCTCAAAACGGGAGGTAAATGTCTTCCAAAGCTAAATACCGGCCAGAGACCGATAGCGCACAAGTAGAGTGATCGAAAGATGAAAAGCACTTTGGAAAGAGGGTTAAAGAGCACGTGAAATTGCTGAAAGGGAAGCGCCCGCGACCAGACTTGGGCCCGGCAGGTCACCCGTCGTTCTCGGCGGGGCACCCTGCCGGGCGCAGGCCAGCATCGGCTCGGCGCGGGGGATAAAGGCGGCGGGAACGTGGCTCCCTCCGGGGAGTTATAGCCCGCCGCGCCATGCCCCGTGTCGGGCCGAGGCACGCGCACCGCAAGGATGCTGGCGTAATGGTCGCCGGCGACCCGTCTTGAAACACGGACCAAGGAGTCGTCCTCGTATGCGAGTGTTGGGGTGCCAAACCCCTACGCGCAGTGAAAGCGAACGCAGGTGAGAGCCGCGGCGCATCATCGACCGATCCTGATGTTCTCGGATGGATTTGAGTAGGAGCATACGGGGCCGGACCCGAAAGAAGGTGAACTATGCCTGTGTAGGGTGAAGCCATGGGAAACCATGGTGGAGGCTCGCAGCGGTTCTGACGTGCGAATCGATCGTCAAA--------------------------------------------------------------------------------TCTCATCATTGCCGCCGGTACTGGTGAGTTCGAGGCTGGTATCTCCAAGGATGGCCAGACTCGTGAGCACGCTCTCCTTGCCTACACCCTCGGTGTCAAGCAGCTCATTGTCGCCATCAACAAGATGGACACCACCCAGTGGTCCGAGAACCGTTTCCAGGAAATTATCAAGGAGACTTCCAACTTCATCAAGAAGGTCGGCTACAACCCCAAGACTGTTGCTTTCGTCCCCATCTCAGGCTTCAACGGCGACAACATGCTTGAGTCTTCTCCCAACTGCCCCTGGTACAAGGGCTGGGAGAAGGAGACCAAGGCTGGCAAGTCGACTGGTAAGACTCTTCTCGAGGCTATCGACTCCATCGAGGCCCCCAAGCGTCCCCTTGACAAGCCTCTCCGTCTTCCCCTTCAGGATGTCTACAAGATTGGTGGTATCGGAACGGTGCCTGTCGGCCGTGTCGAGACTGGTATCATCAAGCCCGGCATGGTTGTTACCTTTGCTCCCTCCAACGTCACCACTGAAGTCAAGTCGGTCGAGATGCACCACGAGCAGCTGCCCGAGGGTGTTCCCGGTGACAATGTCGGCTTCAACGTGAAGAACGTCTCTGTCAAGGAAATCCGTCGTGGTAACGTTGCTGGTGACTCCAAGAACGACCCTCCCATGGGTGCCGCTTCCTTCCAGGCTCAGGTTATTGTCATCAACCATCCCGGTCAGATTGGTAACGGTTACGCCCCCGTTCTTGACTGCCACACCGCCCACATTGCCTGCAAGTTTGCCGAGCTCCAGGAGAAGATCGACCGCCGTACTGGTAAGGCTGTCGAGTCCAACCCCAAGTTCATCAAGTCTGGTGACTCTGCCATTGTCAAGATGGTTCCCTCCAAGCCCATGTGCGTTGAGGCTTTCACCGACTAC------------------------------------------------GTCCT--CGAGATTGTCTGCCATAACTGTAGCAAAGTGTTGGCCGATGAG----------------------------------------------------------------------------AGCGATCCGGATTTTGTCGCAGCCCTGCGTACTCGCGACCCCAAAGTTCGATTTAAGCGCGTCTGGGCTGTTTGTAAAAAGAAGCGAAAGTGCGAGAACGAGGATAGACAGGACAAA---AACAAGGACGAGGCCTTTGCTCCCGG---TGCAAAGAATCCCGTCGTCGAGGGTCACGGTGGGTGTGGTAACATGCAGCCACAAGTGAGGCAAGCCGCTCTCCAACTCAAGGCCGCTTTCGAAGTTGTTCCCGAAGACGGAGGGCCGAAGAGAAAGGAAACGATCAACATCACTGCCGAAATGGCTCACGGCATCCTCCGTCGCATTTCCGAAGGCGACTTGCATAACATTGGTCTCAACTCGGACTATGCACGTCCAGAGTGGATGATCATTACCGTTTTACCCGTGCCTCCTCCTCCTGTGCGTCCTAGTATCTCCATGGATGGTACCGGTACCGGTATGAGAAACGAAGATGATTTGACCTACAAGCTGGGTGACATCATTCGTGCCAACGGCAACGTCAAGCAGGCTATTCGCGAGGGGTCGCCGCAGCACATTGCTCGCGACTTTGAGGAACTATTGCAGTATCATGTTGCTACC---------------------------------------------------------------------------------------------------------------------------------------------------------------------------------GCGATGAGCTCGACCGCTGGTGTGTCGCAAGTGCTGAATCGATATACGTTTGCTTCGACTCTTTCCCATCTTCGGCGAACCAACACGCCCATTGGCAGGGACGGTAAGCTGGCGAAACCTCGCCAGCTCCATAACACGCATTGGGGTCTCGTCTGCCCTGCCGAAACACCCGAAGGCCAGGCCTGTGGCCTGGTCAAGAACTTGTCTCTTATGTGCTACGTTAGTGTCGGTTCGCCCGCCGAACCGCTTATTGACTTCATGATCAATAGGGGCATGGAAGTTATCGAAGAGTACGAGCCTCTTCGATACCCCCATGCTACCAAGATATTCGTTAACGGTACCTGGGTCGGCGTGCATCAAGATCCCAAGCACCTCGCAAACCAAGTCTTCGACACTCGTCGCAAATCATACTTACAATATGAGGTCTCCCTCGTGCGAGATATTCGTGACCAGGAATTCAAAATTTTCTCGGACGCTGGCAGAGTCATGCGACCTGTTTTTACCGTGCAGCAGGAAGATGACACCGAGACGGGTCTCGAAAAGGGCCAACTTGTGCTCACGAAGGATTTGGTCAACAAGCTGGCAGAAGAGCAGGCAGATCCGCCTGACGATCCAGATATGAAGATTGGCTGGGAAGGCCTGATCAAGGCTGGCGCCATTGAGTATCTCGATGCCGAAGAAGAGGAGACGTCTATGATCTGTATGACGCCGGAGGATTTGGAGCTGTACAGGCTTCAGAAAGCAGGTGTAGCTG-TGGATGATGAC-CCCGGCGACGATCCAAACAAGCGTT-TGAAAACCAGAACAAACCCTACTACACACATGTACACGCACTGCGAAATCCACCCAAGCATGATCTTGGGCATCTGTGCTAGTATTATTCCTTTTCCCGATCACAA---------------------------------------
BCC53605       GTAACAAGGTCTCCGTTGGTGAACCAGCGGAGGGATCATTAGCGAGTAA-TAACTCCCAAACCCTA-TGCGAACCTACC-AGTCGTTGCCTCGGCGAG-------------------------------------------------ATAAAAGCCGCCGGGGAACCCTAAACCTCTG-CTTAA-AGAG-CTGAACACTATGAGCCCGC--GTAAGCG-GCACGAATTTAGTCAAAACTTTCAACAACGGATCTCTTGGCTCTGGCATCGATGAAGAACGCAGCGAAATGCGATACGTAATGTGAATTGCAGAATCCAGTGAACCATCGAATCTTTGAACGCACATTGCGCCCGGCAGCACTCTGCCGGGCATGCCTGTCCGAGCGTCATCTCAGCCCTCGAGCCCCC-------TAGGGGGCGCGGTGTTGGGGAGCGGCAG-A-CCTGCCGGCCCTGAAATATAGTGGCGGCCCGTCCTCGGCGA-CCCTGCGCAGTAA---TCAAGCTCGCAGCGGAAGCCTGGCGGGCTGGCCAGAACACAGCCTTAGGTTATTCTTAGTTGACCTCGGATCAGGTAGGACTACCCGCTGAACTTAAGCATATC----------------------------------------------------------------ATTTGAAATCTGGCCCTA--GGCCCGAATTGTAGTTTGCAGAGGACGCTCTGGGCGAGGCGCCTTCCGAGTTCCCTGGAACGGGACGCCATAGAGGGTGAGAGCCCCGTACGGTCGGACGCCAAGCCTATGTAGAGCTCCTTCGACGAGTCGAGTAGTTTGGGAATGCTGCTCAAAACGGGAGGTATATGTCTTCTAAAGCTAAATACCGGCCAGAGACCGATAGCGCACAAGTAGAGTGATCGAAAGATGAAAAGCACTTTGGAAAGAGGGTTAAAGAGTACGTGAAATTGTTGAAAGGGAAGCGCCCACGACCAGACTTGGGCCTGGCAGACCAACCGGCGTTCTCGCTGGGGCGCGCTGCCAGGCACAGGCCAGCATCAGCCTGGCGCGGGGGATAAAGGCGGCGGGAACGTGGCTCCCCTGGGAGTGTTATAGCCCACCGTGTAATGCCCTGGGCCAGGCTGAGGATCGCGCATTGCAAGGATGCTGGCGTAATGGTCGCGAGCGACCCGTCTTGAAACACGGACCAAGGAGTCGTCCTCGTATGCGAGTGTTGGGGTGGTAAACCCCCACGCGGAATGAAAGTGAACGTAGGTGAGAGCTTCGGCGCATCACCGACCGATCCTGATGTTCTCGGATGGATTTGAGTAAGAGCATACGGGGCCGGACCCGAAAGAAGGTGAACTATGCCTGTGTAGGGTGAAGCCAGAGGAAACTCTGGTGGAGGCTCGCAGCGGTTCTGACGTGCGAATCGATCGTCAAACATGGGCATGGGGGCGAAAGACTAATCGAACCTTCTAGTAGCTGGTTCC--------------CAGGCCGACTGCGCTATTCTCATCATTGCCGCCGGTACTGGTGAGTTCGAGGCTGGTATCTCCAAGGATGGTCAGACCCGTGAGCACGCTCTTCTCGCCTACACCCTCGGTGTCAAGCAACTTATTGTTGCCATCAACAAGATGGACACCACCCAGTGGTCCGAGGCTCGTTTCCAGGAAATCATCAAGGAGACTTCCAACTTCATCAAGAAGGTCGGCTACAACCCCAAGACTGTCGCTTTCGTCCCCATCTCTGGCTTCAACGGCGACAACATGCTTGAGTCTTCCCCCAACTGCCCCTGGTACAAGGGCTGGGAGAAGGAGACCAAGGCTGGCAAGTCCACTGGTAAGACTCTTCTCGAGGCCATTGACTCCATCGAGGCCCCCAAGCGTCCTCTGGACAAGCCCCTCCGTCTTCCCCTTCAGGATGTCTACAAGATTGGTGGTATCGGAACGGTGCCCGTCGGTCGTGTCGAGACTGGTATCATCAAGCCCGGCATGGTCGTCACCTTTGCTCCCTCCAACGTCACCACTGAAGTCAAGTCTGTTGAGATGCACCACGAGCAGCTGCCCGAGGGTGTTCCCGGTGACAATGTCGGCTTCAACGTGAAGAACGTTTCCGTAAAGGAAATCCGTCGTGGTAACGTTGCTGGTGACTCCAAGAACGACCCCCCCATGGGTGCCGCTTCCTTCCAGGCTCAGGTCATTGTCATCAACCACCCTGGCCAGATTGGCAACGGTTACGCTCCCGTTCTTGACTGCCACACCGCCCACATTGCCTGCAAGTTCGCTGAGCTTCAGGAGAAGATTGACCGCCGTACTGGTAAGGCTGTCGAGTCCAACCCCAAGTTCATCAAGTCTGGTGACTCTGCCATTGTCAAGATGGTTCCTTCCAAGCCCATGTGCGTTGAGGCTTTCACCGACTACCCTCCTCTGGGCCGTTTTGCCGTCCGTGACA--------GTCAAAAAAGTTCT--CGAAATAGTCTGCCACAACTGTAGCAAAGTCTTGGCTGATGAAGTTGGTCTTT-TTCTCTCTTCGCATCACGC-TTCCTCAGTTTTCGAGCTCAGTCAGTGCCTCATGTCAAT-CTCAGAGCGATCCCGACTTTGTCGCAGCCCTGCGCACTCGCGATCCAAAAGTTCGTTTCAAGCGCGTTTGGACTGTCTGCAAGAAGAAGCGCAGATGTGAAAATGACGAGGGACAGGACAAA---AACAAGGACGACGCCTTTGTTCCCGG---TGTTAAGAACGCCGTTTTCCAAGGCCATGGAGGATGTGGCAATGTGCAGCCACAAGTAAGACAGGCCGCTCTGCAACTCAAGGCTGCTTTCGAAGTCACGACGGAAGAT---GGCCCCAAGAGAAAGGAAACCATCAACATTACGGCTGAAATGGCTCACGGTATCCTTCGTCGCATCTCTGATCGCGACTTGCACAATATCGGTCTCAACTCGGACTATGCACGTCCAGAGTGGATGATTATTACTGTCTTACCCGTGCCCCCTCCTCCTGTGCGTCCTAGTATTTCCATGGATGGTACCGGTACCGGTATGAGAAACGAGGATGACTTGACCTACAAGCTCGGCGACATTATTCGTGCCAACGGCAACGTCAAGCAAGCTATTCGTGAAGGCTCCCCCCAGCACATTGCCCGCGACTTTGAGGAGTTGCTGCAATACCATGTTGCCACCTATATGG---------------------------------------------------------------------------------------------------------------------------------------------------------------------------CGATGAGTTCGACTGCCGGCGTGTCGCAAGTGTTGAACCGATACACATTTGCTTCGACTCTTTCCCATCTTCGACGGACCAACACGCCCATTGGCAGAGACGGTAAGCTGGCGAAACCTCGTCAGCTCCACAACACGCATTGGGGTCTTGTCTGCCCTGCTGAAACGCCTGAAGGCCAGGCTTGCGGTCTAGTCAAGAACTTGTCTCTCATGTGCTACGTCAGTGTCGGCTCGCCTGCCGAACCACTCATTGACTTCATGATCAACAGAGGCATGGAAGTTATAGAAGAATATGAACCCCTACGATACCCCCATGCCACCAAGATTTTTGTAAATGGTACCTGGGTCGGCGTGCACCAAGATCCCAAGCATCTTGTGAACCAAGTCTTCGACACTCGTCGCAAATCATATTTACAATACGAGGTTTCCCTTGTGCGAGAGATTCGCGACCAGGAATTCAAAATCTTCTCCGACGCTGGCAGAGTCATGCGACCTGTCTTCACTGTGCAGCAGGAAGACGACACCGAGACGGGTCTCGAAAAGGGCCAGCTTGTGCTCACTAAAGAATTAGTCAACAAGTTGGCAGAGGAGCAGGCAGACCCGCCTGACGATCCAGATATGAAGATGGGCTGGGAGGGCTTGATCAAGGCTGGCGCCATTGAGTATCTCGATGCCGAAGAAGAGGAGACGTCGATGATTTGTATGACGCCGGAGGATCTGGAGCTGTACAGGCTTCAGAAAGCAGGTGTGGCTG-TAGATGATGAT-CCCGGTGATGATCCGAACAAGCGTC-TGAAGACCAGAACGAATCCGACTACACACATGTACACTCACTGCGAAATCCACCCAAGTATGATATTGGGCATCTGCGCCAGTATTATTCCTTTCCCCGATCATAACCAGGTATGT--GCCCGCTGCTCTTACCCATACGAAAA-
BCC56802       ---ACAAGGTCTCCGTTGGTGAACCAGCGGAGGGATCATTAGCGAGTTA--AACTCCCAAACCCTG-TGCGAACCTACC-AGTCGTTGCCTCGGC------------------------------------------------------CTTAATGGCCGGGGAACCCTAAACCTCTG-CTTTT-TTAG-GGAAACACTATGAGCCCGC--GTAAGCG-GTA-GAAAAAAGTCAAAACTTTCAACAACGGATCTCTTGGCTCTGGCATCGATGAAGAACGCAGCGAAATGCGATACGTAATGTGAATTGCAGAATCCAGTGAACCATCGAATCTTTGAACGCACATTGCGCCCGGCAGCACTCTGCCGGGCATGCCTGTCCGAGCGTCATCTCAGCCCTCGAGCCCCC-------TAGGGGGCGCGGTGTTGGGGAGCGGCAG-A-CCTGCCGGCCCTGAAATATAGTGGCGGCCCGTCCTCGGCGA-CCCTGCGCAGTAA---TCAAGCTCGCAGCGGAAGCCTGGCGGGCTGGCCAGAACAGCAGCCTAGCTTCTCCTTAGTTGACCTCGGATCAGGTAGGACTACCCGCTGAACTTAA----------------------------------------AGTAACGGCGAGTGAAGCGGCAACAGCTCAAATTTGAAATCTGGCCCTA--GGCCCGAATTGTAGTTTGCAGAGGACGCTCTGGGCGAGGCGCCTTCCGAGTTCCCTGGAACGGGACGCCATAGAGGGTGAGAGCCCCGTACGGTTGGACGCCAAGCCTATGTAGAGCTCCTTCGACGAGTCGAGTAGTTTGGGAATGCTGCTCAAAACGGGAGGTATATGTCTTCTAAAGCTAAATACCGGCCAGAGACCGATAGCGCACAAGTAGAGTGATCGAAAGATGAAAAGCACTTTGGAAAGAGGGTTAAAGAGTACGTGAAATTGTTGAAAGGGAAGCGCCCACGACCAGACTTGGGCCTGGCAGACCAACCGGCGTTCTCGCTGGGGCGCGCTGCCAGGCACAGGCCAGCATCAGCCTGGCGCGGGGGATAAAGGCGGCGGGAACGTGGCTCCCCTGGGAGTGTTATAGCCCACCGTGTAATGCCCTGGGCCAGGCTGAGGATCGCGCATTGCAAGGATGCTGGCGTAATGGTCGCGAGCGACCCGTCTTGAAACACGGACCAAGGAGTCGTCCTCGTATGCGAGTGTTGGGGTGGTAAACCCCCACGCGGAATGAAAGTGAACGTAGGTGAGAGCTTCGGCGCATCACCGACCGATCCTGATGTTCTCGGATGGATTTGAGTAAGAGCATACGGGGCCGGACCCGAAAGAAGGTGAACTATGCCTGTGTAGGGTGAAGCCAGAGGAAACTCTGGTGGAGGCTCGCAGCGGTTCTGACGTGCGAATCGATCGTCAAACATGGGCATGGGGGCGAAAGACTAATCGAACCTTCTAGTAGCTGGTTTCCGC---GTACTTCTCAGGCCGAGTGCGCTATTCTCATCATTGCCGCCGGTACTGGTGAGTTCGAGGCTGGTATCTCCAAGGATGGTCAGACCCGTGAGCACGCTCTTCTCGCCTACACCCTCGGTGTCAAGCAACTTATTGTTGCCATCAACAAGATGGACACCACCCAGTGGTCCGAGGCTCGTTTCCAGGAAATCATCAAGGAGACTTCCAACTTCATCAAGAAGGTCGGCTACAACCCCAAGACTGTCGCTTTCGTCCCCATCTCTGGCTTCAACGGCGACAACATGCTTGAGCCTTCCCCCAACTGCCCCTGGTACAAGGGCTGGGAGAAGGAGACCAAGGCTGGCAAGTCCACTGGTAAGACTCTTCTCGAGGCCATTGACTCTATCGAGGCCCCCAAGCGTCCTCTGGACAAGCCCCTCCGTCTTCCCCTTCAGGATGTCTACAAGATTGGTGGTATCGGAACGGTGCCCGTCGGTCGTGTCGAGACTGGTATCATCAAGCCCGGCATGGTTGTCACCTTTGCTCCCTCCAACGTCACCACTGAAGTCAAGTCTGTTGAGATGCACCACGAGCAGCTGCCCGAGGGTGTTCCCGGTGACAATGTCGGCTTCAACGTGAAGAACGTTTCCGTCAAGGAAATCCGTCGTGGTAACGTTGCTGGTGACTCCAAGAACGACCCCCCCATGGGTGCCGCTTCCTTCCAGGCTCAGGTCATTGTCATCAACCACCCTGGCCAGATTGGCAACGGTTACGCTCCCGTTCTTGACTGCCACACCGCCCACATTGCCTGCAAGTTCGCCGAGCTTCAGGAGAAGATTGACCGCCGTACTGGTAAGGCTGTCGAGTCCAACCCCAAGTTCATCAAGTCTGGTGACTCTGCCATCGTCAAGATGGTTCCTTCCAAGCCCATGTGCGTTGAGGCTTTCACCGAC----------------------------------------AAGTCAAAAAAGTTCT--CGAAATAGTCTGCCACAACTGTAGCAAAGTCTTGGCTGATGAAGTTGGTCTTT-TCCTCTCTTCGCATCACGC-TTCCTCAGTTTTCGAGCTCAGTCAGTGCCTCATGTCAAT-TTCAGAGCGATCCCGACTTTGTCGCAGCCCTGCGCACTCGCGATCCAAAAGTTCGTTTCAAGCGCGTTTGGACTGTCTGCAAGAAGAAGCGCAGATGTGAAAATGACGAGGGACAGGACAAA---AACAAGGACGACGCCTTTGTTCCCGG---TGTTAAGAACGCCGTTTTCCAAGGCCATGGAGGATGTGGCAATATGCAGCCACAAGTAAGACAGGCCGCTCTGCAACTCAAGGCTGCTTTCGAAGTCACGACGGAAGAT---GGCCCCAAGAGAAAGGAAACCATCAACATTACGGCTGAAATGGCTCACGGTATCCTTCGTCGCATCTCTGATCGCGACTTGCACAACATTGGCCTCAACTCGGACTATGCACGTCCAGAGTGGATGATTATCACCGTCTTACCCGTGCCCCCTCCTCCTGTGCGTCCTAGTATTTCCATGGATGGTACCGGTACCGGTATGAGAAACGAAGATGACTTGACCTACAAGCTCGGCGACATTATTCGTGCCAACGGCAACGTCAAGCAAGCTATTCGTGAAGGCTCCCCCCAGCACATTGCCCGCGACTTTGAGGAGTTGCTGCAATACCATGTTGCCACCTA-------------------------------------------------------------------------------------------------------------------------------------------------------------------------------------------------GGCGTGTCGCAAGTGTTGAACCGATACACATTTGCTTCGACTCTTTCCCATCTTCGACGGACCAACACGCCCATTGGCAGAGACGGTAAGCTGGCGAAACCTCGTCAGCTCCACAACACGCATTGGGGTCTTGTCTGCCCTGCTGAAACGCCCGAAGGCCAGGCTTGCGGTCTAGTCAAGAACTTGTCTCTCATGTGCTACGTCAGTGTCGGCTCGCCTGCCGAACCACTCATTGACTTCATGATCAACAGAGGCATGGAAGTTATAGAAGAATATGAACCCCTACGATACCCCCATGCCACCAAGATTTTTGTAAATGGTACCTGGGTCGGCGTGCACCAAGATCCCAAGCATCTTGTGAACCAAGTCTTCGACACTCGTCGCAAATCATATTTACAATACGAGGTTTCCCTTGTGCGAGAGATTCGCGACCAGGAATTCAAAATCTTCTCCGACGCTGGCAGAGTCATGCGACCTGTCTTCACCGTGCAGCAGGAAGACGACGCCGAGACGGGTCTCGAAAAGGGCCAGCTTGTGCTCACTAAAGAATTAGTCAACAAGTTGGCAGAGGAGCAGGCAGACCCGCCTGACGATCCAGATATGAAGATGGGCTGGGAGGGCTTGATCAAGGCTGGCGCCATTGAGTATCTCGATGCCGAAGAAGAGGAGACGTCGATGATTTGTATGACGCCGGAGGATCTGGAGCTGTACAGGCTTCAGAAAGCAGGTGTGGCTG-TAGATGATGAT-CCCGGTGATGATCCGAACAAGCGTC-TGAAGACCAGAACGAATCCGACTACACACATGTACACTCACTGCGAAATCCACCCAAGTATGATATTGGGCATCTGCGCCAGTATTATTCCTTTCCCCGATCATAACCAGGTATGT--GCCCGCTGCTCTTACCCATACGAAAA-
BCC57817       GTAACAAGGTCTCCGTTGGTGAACCAGCGGAGGGATCATTACCGGGCCC-CGACTCCCGCACCCCCATGCCAACCTACC--TTTGTTGCCTCGGCGGACGATGTCGGTTTTTTCCACC-----------------------------GACCCGGCCGCCGTGGACCACACAGACCCAT-AGCGT-CACGAGCAGCCCGTCTGAGCCCGCCGCGAGGCA-GCGCAAAGCGAGTCAAAACTTTCAGCAACGGATCTCTTGGCTCTGGCATCGATGAAGAACGCAGCGAAATGCGATACGTAATGCGAATTGCAGAATCCAGTGAGCCATCGAATCTTTGAACGCACATTGCGCCCGGCAGCACTCTGCCGGGCATGCCTGTTCGAGCGTCACCTCAGCCCTCGAGCCGCCGCCCTAGGCGGCGGCGCGGCGTTGGGGCGCGGCAGCCCCCTGCCAGCCCCGAAATGCAGCGGCGGCCCGCCCGCGGCGACCTGTGCGCAAAGTGCCATACCTACGCACCGGGAGCCGGGCGGGACGAAGCTGCACAGGCTTCTGTGCAGCGCACGTTGACCTCGGATCAGGCAGGACCACCCGCTGAACTTAAGCATATCAATAA--GAAAAGAAACCAACAGGGATTGCCCCAGTAACGGCGAGTGAAGCGGCAGCAGCTCAGATTTGAAATCTGGCCCCCGGGGCCCGAGTTGTAGTCTGCAGAGGATGCCCTGGGCGCGGCGCCTTCCGAGTTCCCTGGAACGGGACGCCACAGAGGGTGAGAGCCCCGTCCGGTCGGACGCCAGGCCCGTGTAGGGCTCCTTCGACGAGTCGAGTAGTTTGGGAATGCTGCTCAAAGTGGGAGGTATATGTCTTCTAAAGCTAAATACCGGCCAGAGACCGATAGCGCACAAGTAGAGTGATCGAAAGATGAAAAGCACTTTGGAAAGAGGGTTAAAGAGCACGTGAAATTGCTGAAAGGGAAGCGCCCGCGACCAGACTTGGGCCCGGCAGGTCACCCAGGCTCTCGGCAGGGGCACTCTGCCGGGCGCAGGCCAGCATCGGCTCGGCGCGGGGGACAAAGGCGGCGGGAACGTGGCTCCCCAGGGAGTGTTATAGCCCGCCGCGCCATGCCCCGTGCCGGGCCGAGGCACGCGCACCGCAAGGATGCTGGCGTAATGGTCGCCGGCGACCCGTCTTGAAACACGGACCAAGGAGTCGTCCTCGTATGCGAGTGTTGGGGTGCCAAACCCCTACGCGCAGTGAAAGCGAACGCAGGTGAGAGCCTCGGCGCATCATCGACCGATCCTGATGTTCTCGGATGGATTTGAGTAGGAGCATACGGGGCCGGACCCGAAAGAAGGTGAACTATGCCTGTGTAGGGTGAAGCCAGAGGAAACTCTGGTGGAGGCTCGCAGCGGTTCTGACGTGCGAATCGATCGTCAAACATGGGCATGGGGGCGAAAGACTAATCGAACCTTCTAGTAGCTGGT----------TACTTCTCAGGCCGATTGCGCTATTCTCATCATTGCCGCCGGTACTGGTGAGTTCGAGGCTGGTATCTCCAAGGATGGCCAGACTCGTGAGCACGCTCTTCTTGCCTACACTCTCGGTGTCAAGCAGCTCATTGTCGCCATCAACAAGATGGACACCACCCAGTGGTCCGAGAACCGTTTCCAGGAAATCATCAAGGAGACTTCCAACTTCATCAAGAAGGTCGGCTACAACCCCAAGACTGTTGCCTTCGTTCCCATCTCTGGTTTCAACGGCGACAACATGCTGGAGCCTTCCTCCAACTGCCCCTGGTACAAGGGCTGGGAGAAGGAGACCAAGGCTGGCAAGTCCACCGGTAAGACTCTTCTCGAGGCCATCGACTCCATCGAGCCCCCCAAGCGTCCCACCGACAAGCCTCTCCGTCTTCCCCTCCAGGATGTCTACAAGATTGGTGGTATCGGAACGGTGCCTGTTGGCCGTGTCGAGACTGGTATCATCAAGCCCGGCATGGTTGTCACCTTCGCTCCCTCCAACGTCACCACTGAAGTCAAGTCTGTCGAGATGCACCACGAGCAGCTGCCCGAGGGTGTTCCCGGTGACAACGTTGGCTTCAACGTGAAGAACGTCTCCGTCAAGGAAATCCGTCGTGGTAACGTTGCTGGTGACTCCAAGAACGACCCCCCCATGGGTGCCGCTTCCTTCCAGGCTCAGGTTATTGTCATCAACCACCCTGGCCAGATTGGTAACGGTTATGCCCCCGTTCTTGACTGCCACACCGCCCACATTGCCTGCAAGTTCGCCGAGCTCCAGGAGAAGATCGATCGCCGTACTGGTAAGGCTGTCGAGACCAACCCCAAGTTCATCAAGTCTGGTGACGCTGCCATCATTAAGATGATTCCCTCCAAGCCCATGTGCGTTGAGGCTTTCACCGACAACCCCCCTCTGGGCCGTTTCGCCTTCCGTGATA-----AAAGTCAAAAAAGTTCT--GGAGATTGTTTGCCACAACTGTAGTAAAGTGTTGGCCGATGAAGTTAGTATTTTCTCTCTCTT--CATGACGC-TTC--TCTTTCTCAACCTTGGTGGATGC--TAACATGACTTTCAGTCCGATCCAGATTTTGTCGCAGCCCTGCGAACTCGCGATCCGAAAGTTCGTTTCAAGCGCGTCTGGGCAGTTTGCAAGAAGAAAAGAAAGTGCGAAAATGAGGATAGACAGGACAAG---AACAACGACGAGGCCTTTGCTCCGGG---CGTAAAGAATCCCGTCGTCGAGGGTCACGGCGGATGTGGTAACATGCAGCCACTAGTCAGGCAAGCCGCTCTGCAACTCAAGGCCGCCTTTGAAGTTGTTCCGGAAGATGGAGGGCCCAAGAGAAAAGAAACCATCAACATCACTGCTGAAATGGCTCACGGCATTCTTCGTCGCATTTCTGAGAGCGACTTGCATAACATTGGCCTCAACTCGGACTATGCACGTCCAGAGTGGATGATCGTTACCGTTTTACCCGTGCCCCCTCCTCCTGTGCGTCCCAGTATCTCTATGGATGGCACTGGCACCGGCATGAGAAACGAAGATGATTTGACCTACAAGCTGGGTGACATTATTCGTGCCAACGGCAACGTCAAGCAGGCCATTCGCGAAGGGTCACCGCAGCACATTGCGCGCGACTTTGAGG----------------------------------???????????????????????????????????????????????????????????????????????????????????????????????????????????????????????????????????????????????????????????????????????????????????????????????????????????????????????????????????????????????????????????????????????????????????????????????????????????????????????????????????????????????????????????????????????????????????????????????????????????????????????????????????????????????????????????????????????????????????????????????????????????????????????????????????????????????????????????????????????????????????????????????????????????????????????????????????????????????????????????????????????????????????????????????????????????????????????????????????????????????????????????????????????????????????????????????????????????????????????????????????????????????????????????????????????????????????????????????????????????????????????????????????????????????????????????????????????????????????????????????????????????????????????????????????????????????????????????????????????????????????????????????????????????????????????????????????????????????????
BCC80733       GTAACAAGGTCTCCGTTGGTGAACCAGCGGAGGGATCATTACCGAGTTTTCAACTCCCA-ACCCCAGTGTGAACAAACCCAACCGTTGCTTCGGCGGTCGCGCTTCAGTGCGTGAAACGACTTTGCGTCGGTCGCATTCTTGGAGTTTTGGCGGCCGCCGGAGAAAGAAAAAACCTTTGTATGTTAGT--TATATTTTTCAGAATGAGGCGCAAGGCCAAACAATAATGAATCAAAACTTTCAACAACGGATCTCTTGGTTCTGGCATCGATGAAGAACGCAGCGAAATGCGATACGTAATGTGAATTGCAGAATTTAGTGAATCATCGAATCTTTGAACGCACATTGCGCCCGGCAGCACTCTGCCGGGCATGCCTGTTCGAGCGTCATTTCAACCTTCACGCCCTCCTTTAGGGGAAAGGCGCGGCATTGGGGAGCGACACCACTCAGTCGTCCCTGAAAATTATTTGCGGCCGGTTGTGGCAGACAATTGTGTAGTAC-TTGTAACCTCACACTGAAAGCCCTGCCGTGCCTGCCTATAAAAATTTTA---TCATTTACGTTGACCTCGAATCAGGTAGGAATACCCGCTGAACTTAAGCATATCAATAA---------------------TTGCCCCAGTAACGGCGAGTGAAGCGGCAACAGCTCAAATTTGAAATCTGGCCCTCGTGGTCCGAATTGTAATTTGCAGAGGATGCTTTTGGCGAAGCGCCTTCCGAGTTCCCTGGAACGGGACGCCATAGAGGGTGAGAGCCCCGTCTGGTCGGACGCTAAGCCTCTGTAAAGCTCCTTCGACGAGTCGAGTAGTTTGGGAATGCTGCTCAAAATGGGAGGTATATGTCTTCTAAAGCTAAATATTGGCCAGAGACCGATAGCGCACAAGTAGAGTGATCGAAAGATGAAAAGCACTTTGAAAAGAGGGTTAAATAGTACGTGAAATTGTTGAAAGGGAAGCGCCTATGACCAGACTTGGGCCCGGTGAATCATCCAGCGTTCTCGCTGGTGCACTTTGCCGGGCACAGGCCAGCATCAGTTGGGCGCGGGAGACAAAGGCACTGGGAACGTGGCTCCCCTGGGAGTGTTATAGCCCGGTGCGTAATGCCCTGCGCCGGACTGAGGTACGCGCATTGCAAGGATGCTGGCGTAATGGTCATCAGCGACCCGTCTTGAAACACGGACCAAGGAGTCGTCTTCGTATGCGAGTGTTTGGGTGTCAAACCCGTACGCGTAATGAAAGTGAACGCAGGTGAGAGCTTCGGCGCATCATCGACCGATCCTGATGTTCTCGGATGGATTTGAGTAAGAGCATACGGGGCCGGACCCGAAAGAAGGTGAACTATGCCTGTATAGGGTGAAGCCAGAGGAAACTCTGGTGGAGGCTCGCAGCGGTTCTGACGTGCGAATCGATCGTCAAATATGGGCATGGGGGCGAAAGACTAATCGAACCTTCTAGTAGCTGGTTTC---?????????????????????????????????????????????????????????????????????????????????????????????????????????????????????????????????????????????????????????????????????????????????????????????????????????????????????????????????????????????????????????????????????????????????????????????????????????????????????????????????????????????????????????????????????????????????????????????????????????????????????????????????????????????????????????????????????????????????????????????????????????????????????????????????????????????????????????????????????????????????????????????????????????????????????????????????????????????????????????????????????????????????????????????????????????????????????????????????????????????????????????????????????????????????????????????????????????????????????????????????????????????????????????????????????????????????????????????????????????????????????????????????????????????????????????????????????????????????????????????????????????-----------------------------------------------------------------------------------------------------------------------------------------------AGCGATCCTGAATTCGTCGCAGCTATTCGCACCCGTGATCCGAAAGTACGTTTTAAACGCGTATGGGTTGTCTGCAAAAAGAAACGCAAATGCGACAACGAGGAGAGACAGGACAAG---AAGAAAGATGACGATTTTGCTCCCGATGTTGTCAAGAACCCCGTCATTGAGGGCCATGGTGGCTGTGGCAACATGCAGCCGCTGGTCCGGCAAGCCGCGCTGCAGCTTAAGGCCGCCTTCGAGACGACTTCAGAGGGT---GGCGAGAAAAGGAAGGACGTCGTCAACATCTCGGCTGAAATGGCCCACGGTATCCTTCGCCGCATTTCCGAGCACGACATGCGCAACATAGGTCTCAACTCGGATTATGCTCGTCCCGAGTGGATGATTATTACCGTTTTACCCGTCCCGCCTCCTCCTGTGCGCCCAAGTATTTCTATGGATGGTACTGGTACTGGCATGAGGAACGAAGACGACCTGACGTACAAACTGGGCGACATAATTCGTGCCAACGGTAACGTCAAGCAGGCCATTCGCGAAGGTTCACCGCAGCACATTGCGCGCGATTTTGAAGAACTGCTG---------------------------------------------------------------------------------------------------------------------------------------------------------------------------------------------------------------------------------------------------------TCTACGCTCTCCCATCTCAGACGTACAAACACGCCAATCGGTAGGGATGGCAAGCTGGCGAAACCCCGTCAACTGCACAACACTCACTGGGGTCTTGTCTGCCCTGCTGAAACTCCCGAAGGCCAGGCGTGTGGCCTAGTGAAGAACTTGTCTCTCATGTGCTATGTCAGTGTGGGCTCACCCGCCGAGCCGCTCGTCGACTTCATGATAAATAGAGGTATGGAGGTTATCGAAGAGTACGAACCTCTTCGTTACCCCCATGCCACCAAGATTTTCGTCAACGGAACCTGGGTTGGCATCCACCAGGATCCCAAGCATCTCGTGAGCCAAGTTTTCGACACTCGTCGCAAGTCGTACCTGCAATATGAAGTCTCCCTTGTTCGCGAAATCCGTGATCAAGAATTCAAGATTTTCTCCGATGCTGGCAGAATTATGCGACCCGTCTTCACTGTTTTGCAGGAAGATGACGCAGAGACTGGTATTGAAAAGGGCCAACTCGCGCTTACAAAAGAGCTAGTCAACAGGCTCGCCCTGGAACAGGCTGACCCACCTGATGATCCGGAGATGAAGACAGGATGGGAGGGCCTTATCAAGGCCGGCGCCATTGAGTACCTCGATGCTGAGGAAGAGGAGACATCCATGATTTGCATGACCCCCGAAGATCTGGAGTTTTACAGGCTGCAAAAGGCTGGTTTGGCGG-TAGACGACGAT-CAAGGTGATGACTTGAATAAGCGTC-TGAAGACCAAGACAAACCCGACAACCCACATGTACACGCATTGCGAAATTCATCCA-----------------------------------------------------------------------------------------
BCC83025       ?????????????????????????????????????????????????????????????????????????????????????????????????????????????????????????????????????????????????????????????????????????????????????????????????????????????????????????????????????????????????????????????????????????????????????????????????????????????????????????????????????????????????????????????????????????????????????????????????????????????????????????????????????????????????????????????????????????????????????????????????????????????????????????????????????????????????????????????????????????????????????????????????????????????????????????????????????------------------------------------------------------------TTTGAAATCTGGCCCCCAGGGTCCGAGTTGTAATTTGTAGAGGATGCTTTTGGCGAGGCGCCTTCCGAGTTCCCTGGAACGGGACGCCACAGAGGGTGAGAGCCCCGTCTGGTCGGATGCCAAGCCTATGTAAAGCTCCTTCGACGAGTCGAGTAGTTTGGGAATGCTGCTCAAAATGGGAGGTATATGTCTTCTAAAGCTAAATACCGGCCAGAGACCGATAGCGCACAAGTAGAGTGATCGAAAGATGAAAAGCACTTTGAAAAGAGGGTTAAAAAGTACGTGAAATTGTTGAAAGGGAAGCGCCTATGACCAGACTTGGGCCCGGTGAATCATCCAGCGTTCTCGCTGGTGCACTTTGCCGGGCACAGGCCAGCATCAGTTTGGCGCGGGGGACAAAGGCTTCGGGAATGTGGCTCCCTCGGGAGTGTTATAGCCCGTTGCGTAATACCCTGCGCCGGACTGAGGTACGCGCATTGCAAGGATGCTGGCGTAATGGTCATCAGCGACCCGTCTTGAAACACGGACCAAGGAGTCGTCTTCGTATGCGAGTGTTCGGGTGTAAAACCCCTACGCGTAATGAAAGTGAACGCAGGTGAGAGCTTCGGCGCATCATCGACCGATCCTGATGTTCTCGGATGGATTTGAGTAAGAGCATACGGGGCCGGACCCGAAAGAAGGTGAACTATGCCTGTATAGGGTGAAGCCAGAGGAAACTCTGGTGGAGGCTCGCAGCGGTTCTGACGTGCGAATCGATCGTCAAATATGGGCATGGGGGCGAAAGACTAATCGAACCTTCTAGTAGCTGGTTTCA-------------------------------CTTATCATCGCTGCCGGTACTGGTGAGTTCGAGGCTGGTATCTCCAAGGATGGCCAGACTCGTGAGCACGCTCTTCTCGCCTACACCCTCGGTGTCAAGCAGCTCATTGTTGCCATCAACAAGATGGACACCACTCAATGGTCTGAGGCCCGTTACCAGGAAATTATCAAGGAGACCTCCAACTTCATCAAGAAGGTCGGATACAACCCCAAGACTGTTGCCTTCGTTCCCATCTCCGGCTTCAATGGCGACAACATGCTTTCTGCCTCCACCAACTGCCCCTGGTACAAGGGTTGGGAGAAGGAGACCAAGGCTGGAAAGTCCACCGGTAAGACTCTCCTCGAGGCTATCGACTCCATCGAGCCCCCTAAGCGTCCTCTCGACAAGCCCCTCCGTCTTCCTCTCCAGGATGTCTACAAGATCGGTGGTATCGGAACGGTGCCCGTCGGTCGTGTTGAGACTGGTGTCATCAAGCCCGGCATGGTTGTCACCTTTGCTCCATCCAACGTCACCACTGAAGTCAAGTCCGTCGAGATGCACCACGAGCAGCTGCCTCAGGGTGTTCCCGGTGACAACGTCGGCTTCAACGTGAAGAACGTTTCCGTCAAGGAAATTCGTCGTGGTAACGTCGCTGGTGACTCCAAGAACGACCCTCCCATGGGTGCTGCTTCTTTCCAGGCCCAGGTCATCGTCATCAACCACCCTGGCCAGATTGGTAACGGCTATGCCCCCGTCCTCGACTGCCACACTGCCCACATTGCCTGCAAGTTCGCTGAGCTTCAGGAGAAGATTGACCGCCGTACCGGTAAGGCTGTCGAGTCTAACCCCAAGTTCATCAAGTCTGGTGACTCTGCCATCGTCAAGATGGAACCC------------------------------------------------------------------------------------------------------------------------------------------------------------------------------------------------------------------AGCGATCCCGAATTCGTCGCCGCACTTCGCTCACGCGATCCGAAGGTACGATTCAAGCGCGTTTGGGCCGTCTGCAAGAAGAAAAAGAGATGTGAAAATGAAGACACGCAGGAGAAG---AAGAAAGACGAAGAGTTCGCTCCTGG---GGCCAAGTTGCCAGCTGCAGGAGGTCATGGCGGGTGTGGCAATGTTCAACCCACCGTAAGACAGGCGGCGCTCCAACTTAGGGCTACTTTCGAGGTCAGCGCGGAAGAC---GGGGTGAAGAAGAAAGAAGCCGTCAATATTACAGCTGAAATGGCTCACGGCATCCTGCGTCGCATAGGCGAGAAAGACCTCGTCGACATGGGCCTCAACTCCGACTACGCTCGTCCCGAATGGATGATCATAACTGTCCTGCCCGTGCCACCCCCACCTGTGCGTCCTAGTATTTCCATGGATGGCACTGGCACTGGCATGAGAAACGAGGACGACTTGACCTACAAGCTCGGCGACATCATTCGCGCCAACGGAAATGTCAAGCAGGCCATTCGTGAAGGCTCGCCGCAACATATCGCTCGTGACTTCGAAGAGTTGCTGCAATACCATGTCGCGACCTATATGG------------------------------------------------------------------------------------------------------------------------------------------------------------------------------TGAGTTCGACCGCGGGTGTATCGCAGGTGTTGAATCGCTATACGTTTGCTTCGACTCTTTCTCATCTGCGCCGTACAAATACGCCGATCGGGAGAGACGGTAAGCTGGCAAAGCCCCGTCAACTTCACAATACCCATTGGGGTCTTGTATGCCCGGCTGAGACGCCCGAAGGTCAAGCTTGTGGCTTGGTCAAAAACTTATCTCTCATGTGCTATGTCAGCGTTGGGTCACCTGCTGAACCGCTTGTTGACTTCATGATAAATAGAGGCATGGAGGTCATCGAAGAATACGAGCCCCTGAGATATCCGCATGCCACCAAAGTCTTTGTCAATGGTACCTGGGTCGGAGTCCATCAAGACCCTAAGCATCTGGCCAGTCAAGTCTTCGAAACGCGACGCAAGTCATACTTGCAGTACGAAGTTTCTCTGGTTCGAGATATTCGTGACCAGGAATTCAAAGTTTTCTCTGATGCGGGCAGAGTCATGCGACCTGTCTTCACAGTACTGCAAGAGAACGATGCAGAGACAGGGCTCGAAAAGGGCCAGCTCACATTAAGCAAGGACTTGGTTAACAAAATCGCGCTGGAGCAGGCCGACCCGCCTGATGATCCGGCGACAAAAACTGGCTGGGAAGGTTTAATCAAGGCTGGTGCAGTCGAGTACCTAGATGCAGAGGAAGAGGAAACATCGATGATATGCATGACACCAGAGGATCTAGAGCTTTACAGACTACAAAAAGCTGGCATGGCTA-TGGACGAGGAC-CCCGGCGATGATTTGAACAAACGTC-TTAAAACCAAAACGAACCCAACGACGCACGTCTACACACATTGTGAAATTCATCCAAGCATGATCCTTGGCATTTGTGCAAGCATCA----------------------------------------------------------
BCC88430       GTAACAAGGTCTCCGTTGGTGAACCAGCGGAGGGATCATTACCGAGTTTACAACTCCCCAACCCACATGTGAACCTACC---CAGTTTCTTCGGCGTGCCCGTCCCGGCGTCCGGTTGGCC----------ACCGCGACCCGGAACCA-GGCGGCCGCCGAGGGCCCCTACAACACCC-TGTATCTTTTACGAGTCTCTCTGAGCAGGCCGCGAGGCCGAAACACAATGAATCAAAACTTTCAACAACGGATCTCTTGGTTCTGGCATCGATGAAGAACGCAGCGAAATGCGATACGTAATGTGAATTGCAGAATTCAGTGAATCATCGAATCTTTGAACGCACATTGCGCCCGCCAGCATTCTGGCGGGCATGCCTGTTCGAGCGTCATCACACCCCTCGGGCTCCCTC-----TGGGGAGCCCGGTGTTGGGGAACGGCAGACCCCCGCCGTCCCTGAAATGAAGTGGCGGCCCGTCCGCGGCGACCTCTGCGCAGTAG-CGATACACACGCACCGGAGACCCGACGCGGCCACGCCGTAAAACCCCCCGACCTCTGAACGTTGACCTCGAATCAGGTAGGACTACCCGCTGAACTTAAGCATATCA----------------------------CCCCAGTAACGGCGAGTGAAGCGGCAACAGCTCAAATTTGAAATCTGGCCCCC-CGGCCCGAGTTGTAATTTGTAGAGGATGCTTTTGGCGCGGCGCCTTCCGAGTTCCCTGGAACGGGACGCCATAGAGGGTGAGAGCCCCGTCTGGTCGGACGCCTAGCCTCTGTAAAGCTCCTTCGACGAGTCGAGTAGTTTGGGAATGCTGCTCAAAATGGGAGGTATATGTCTTCTAAAGCTAAATATTGGCCAGAGACCGATAGCGCACAAGTAGAGTGATCGAAAGATGAAAAGCACTTTGAAAAGAGGGTTAAACAGTACGTGAAATTGTTGAAAGGGAAGCGCCTGTGACCAGACTTGGGCCCGGCGAATCAACCAGCGTTCTCGCTGGGGCACTTCGCCAGGCCCAGGCCAGCATCAGTTTGGCGCGGGGGAGAAAGGCTCTGGGAACGTGGCTCCCTCGGGAGTGTTATAGCCCACTGCGTAATGCCCTGCGCCGGACTGAGGTACGCGCTCCGCAAGGATGCTGGCGTAATGGTCATCAGCGACCCGTCTTGAAACACGGACCAAGGAGTCGTCTTCGTATGCGAGTGTTCGGGTGTCAAACCCCTACGCGGAATGAAAGTGAACGCAGGTGAGAGCTTCGGCGCATCATCGACCGATCCTGATGTTCTCGGATGGATTTGAGTAAGAGCATACGGGGCCGGACCCGAAAGAAGGTGAACTATGCCTGTATAGGGTGAAGCCAGAGGAAACTCTGGTGGAGGCTCGCAGCGGTTCTGACGTGCGAATCGATCGTCAAATATGGGCATGGGGGCGAAAGACT----------------------------------------------------GCTATCCTCATCATTGCTGCCGGTACTGGTGAGTTCGAGGCTGGTATCTCCAAGGATGGCCAGACCCGTGAGCACGCTCTCCTCGCCTACACCCTCGGTGTCAAGCAGCTCATTGTCGCCATCAACAAGATGGACACCACCCAGTGGTCCGAGGCCCGTTTCCAGGAAATCATCAAGGAGACTTCCAACTTCATCAAGAAGGTCGGCTACAACCCCAAGACCGTTGCCTTCGTCCCCATCTCTGGCTTCCACGGTGACAACATGCTTGAGGCCTCCAAGAACTGCCCCTGGTACAAGGGCTGGGAGAAGGAGACCAAGGCTGGCAAGTCCACCGGCAAGACCCTTCTCGAGGCCATTGACTCCATCGAGGCCCCCAAGCGTCCCCTCGACAAGCCCCTCCGTCTTCCCCTCCAGGATGTCTACAAGATTGGTGGTATCGGAACGGTGCCCGTCGGCCGTGTCGAGACTGGTGTCATCAAGCCCGGTATGGTCGTCACCTTCGCTCCCTCCAACGTTACCACTGAAGTCAAGTCCGTCGAGATGCACCACGAGCAGCTCACTGAGGGTGTTCCCGGTGACAACGTCGGCTTCAACGTGAAGAACGTTTCCGTCAAGGAAATCCGTCGTGGTAACGTCGCTGGTGACTCCAAGAACGACCCCCCCATGGGTGCCGCCTCTTTCCAGGCTCAGGTCATTGTCATCAACCACCCCGGTCAGATCGGTAACGGTTACGCCCCCGTTCTCGACTGCCACACTGCCCACATTGCCTGCAAGTTCGCCGAGCTCCAGGAGAAGATCGACCGCCGTACCGGCAAGTCTGTCGAGACTAACCCCAAGTTCATCAAGTCTGGTGACTCTGCCATCGTCAAGATGGTTCCCTCCAAGCCCATGTGCGTTGAGGCTTTCACTGACTACCCCCCTCTG------------------------AAGAAGGTGAAGAAGGTTTT--GGAGATTGTCTGCCACAATTGCAGCAAAGTGTTGGCCGATGAAGTTGGTCTTC-CCTTTTCTC--CACGGAAC-CT---------TGGAGCTTGTTAGATGC--TAACATGAACCTCAGAGTGATCCCGAATTCGTCACAGCTATCCACACTCGCGATCCCAAGGTCCGATTCAAGCGCGTCTGGGCCGTCTGCAAGAAGAAGCGCAAGTGTGAGAATGAGGATCGGCAAGATAAG---AACAAGGATGAGGAGTTTGCCCCTGG---TGTCAAGAGTGTCGTTCTCGAAGGCCACGGCGGCTGCGGTAACATGCAGCCGCAAGTAAGACAGGCTGCGCTCCAACTCAAGGCTGCTTTCGAAGTCACCTCAGAAGAA---GGACCGAAAAGGAAGGAAACCGTCAACATTACGGCTGAGATGGCACACGGTATTCTTCGTCGCATCTCCGAACGCGACCTGCGTAACATGGGTCTCAACTCGGACTACGCTCGCCCGGAATGGATGATTATTACTGTTCTGCCGGTTCCTCCTCCTCCTGTGCGCCCTAGTATTTCCATGGATGGTACTGGTACCGGTATGAGAAACGAAGATGACTTGACGTACAAACTCGGCGATATTATCCGTGCCAACGGCAACGTCAAGCAGGCAATCCGCGAGGGATCGCCGCAACACATTGCGCGTGATTTTGAGGAGCTGCTTCAGTACCACGTTGCCACCTATATGG--------------------------------------------------------------------------------------------------------------------------------------------------------------------------------------------------------------------------------------CTGTCCCATTTACGACGCACCAACACACCAATCGGCAGAGATGGCAAACTTGCAAAGCCTCGCCAGCTTCACAACACTCACTGGGGGCTTGTCTGCCCAGCCGAAACTCCCGAAGGCCAGGCTTGCGGTTTGGTCAAGAATTTGTCTCTGATGTGCTACGTCAGCGTCGGCTCACCCGCCGAGCCGCTCATTGACTTCATGATCAATAGAGGCATGGAAGTGATTGAGGAATATGAGCCTCTCAGATATCCCCACGCCACCAAAATTTTCGTCAATGGAACATGGGTCGGTGTGCACCAGGATCCAAAGCATCTTGTCAACCAGGTTTTTGATACCCGCCGCAAGTCATACCTACAATACGAAGTTTCTCTCATTAGAGAGATTCGTGACCAGGAATTCAAGATCTTCTCCGACGCAGGCAGAGTAATGCGACCCGTCTTTACGGTGCAGCAGGAAGACGATGCGGAAACCGGTCTTGAAAAAGGCCAGCTTGTCCTGACCAAGGACTTGGTGAACCGACTCGCACAGGAACAAGCTGACCCGCCCGATGACCCAGAGCTAAAGATGGGCTGGGAAGGCTTGATCAAGGCTGGCGCCATCGAATATCTCGATGCAGAGGAGGAAGAGACGTCCATGATCTGCATGACGCCTGAGGATTTGGAGCTGTACAGACTCCAAAAGGCCGGTGTGGCTG-TCGACGATGAC-CCAGGCGACGATCTGAACAAGCGTC-TGAAGACGAAAACAAATCCAACAACACACATGTACACTCACTGCGAGATCCACCCCAGTATGATCCTG-----------------------------------------------------------------------------
BCC_2190       ?????????????????????????????????????????????????????????????????????????????????????????????????????????????????????????????????????????????????????????????????????????????????????????????????????????????????????????????????????????????????????????????????????????????????????????????????????????????????????????????????????????????????????????????????????????????????????????????????????????????????????????????????????????????????????????????????????????????????????????????????????????????????????????????????????????????????????????????????????????????????????????????????????????????????????????????????????--------------------------------------AGTGAAGCGGCAACAGCTCAAATTTGAAATCCCGCCCCCGGGGCCCGAGTTGTAATTTGCAGAGGATGCTTCGGGCGAGGCGCCTTCCGAGTTCCCTGGAACGGGACGCCACAGAGGGTGAGAGCCCCGTCTGGTCGGACGCCGAGCCCGCGTGAAGCTCCTTCGACGAGTCGAGTAGTTTGGGAATGCTGCTCAAAACGGGAGGTATATGTCTTCTAAAGCTAAATACCGGCCAGAGACCGATAGCGCACAAGTAGAGTGATCGAAAGATGAAAAGCACTTTGAAAAGAGGGTTAAAAAGTACGTGAAATTGTTGAAAGGGAAGCGCCCGCGACCAGACTTGGGCCCGGCGGATCACCCGGCGTTCTCGCCGGCGCACTCCGCCGGGCACAGGCCAGCATCGGTCCGGCGCGGGGGACAAAGGCTCTGGGAACGTGGCTCCCCCGGGAGTGTTATAGCCCACCGCGCAATGCCCTGCGCCGGACCGAGGAACGCGCACCGCAAGGATGCTGGCGTAATGGTCGTCGGCGACCCGTCTTGAAACACGGACCAAGGAGTCGTCTTCGTATGCGAGTGTTCGGGTGTCAAACCCCTACGCGGAATGAAAGTGAACGCAGGTGAGAGCCTCGGCGCATCATCGACCGATCCTGATGTCCTCGGATGGATTTGAGTAGGAGCATACGGGGCCGGACCCGAAAGAAGGTGAACTATGCCTGCGTAGGGTGAAGCCAGAGGAAACTCTGGTGGAGGCTCGCAGCGGTTCTGACGTGCGAATCGATCGTCAAACGTGGGCATGGGGGCGAAAGACTAATCGAA------------------------------------------------------CATATTGCCGCCGGCACTGGTGAGTTCGAGGCTGGTATTTCCAAGGATGGCCAGACTCGTGAGCACGCTCTGCTCGCCTACACCCTCGGTGTCAAGCAGCTCATCGTCGCCATCAACAAGATGGACACGACTCAGTGGTCCGAGGCTCGTTTCCAGGAAATCATCAAGGAGACATCCAACTTCATCAAGAAGGTCGGCTACAACCCCAAGACTGTTGCCTTTGTCCCCATCTCTGGCTTCAACGGCGACAACATGCTCGAGTCCTCCTCCAACTGCCCTTGGTACAAGGGTTGGGAGAAGGAGACCAAGGCCGGCAAGTCCACCGGCAAGACTCTCCTCGAGGCCATCGACTCCATTGAGGCCCCCAAGCGTCCCCTCGACAAGCCCCTCCGCCTTCCCCTCCAGGATGTCTACAAGATTGGCGGTATCGGAACGGTGCCCGTCGGTCGTGTCGAGACCGGTATCATCAAGCCTGGCATGGTCGTCACCTTTGCCCCCTCCAACGTCACCACTGAAGTCAAGTCGGTCGAGATGCACCACGAGCAGCTGCCCGAGGGTGTTCCCGGCGACAACGTCGGCTTCAACGTGAAGAACGTTTCCGTCAAGGAAATCCGCCGTGGCAACGTCGCTGGTGACTCCAAGAACGACCCCCCCATGGGCGCCGCTTCTTTCCAGGCTCAGGTTATTGTCATCAACCACCCTGGCCAGATTGGCAACGGTTACGCCCCTGTTCTCGACTGCCACACTGCTCACATTGCCTGCAAGTTCGCCGAGCTCCAGGAGAAGATCGACCGCCGTACCGGTAAGGCTGTCGAGAGCAACCCCAAGTTCATCAAGTCTGGTGACTCCGCCATTGTCAAGATGGTTCCCTCCAAGCCCATGTGCGTCGAGGCCTTCACCGACT---------------------------------??????????????????????????????????????????????????????????????????????????????????????????????????????????????????????????????????????????????????????????????????????????????????????????????????????????????????????????????????????????????????????????????????????????????????????????????????????????????????????????????????????????????????????????????????????????????????????????????????????????????????????????????????????????????????????????????????????????????????????????????????????????????????????????????????????????????????????????????????????????????????????????????????????????????????????????????????????????????????????????????????????????????????????????????????????????????????????????????????????????????????????????????????????????????????????????????????????????????????????????????????????????????????????????????????????????????????????????????????????????????????????????????????????????????????????????????????????????????????????????????????????????????????????????????????????????????????????????????????????????????????????????????????????????????????????????????????????????????????????????????????????????????????????????????????????????????????????????????????????????????????????????????????????????????????????????????????????????????????????????????????????????????????????????????????????????????????????????????????????????????????????????????????????????????????????????????????????????????????????????????????????????????????????????????????????????????????????????????????????????????????????????????????????????????????????????????????????????????????????????????????????????????????????????????????????????????????????????????????????????????????????????????????????????????????????????????????????????????????????????????????????????????????????????????????????????????????????????????????????????????????????????????????
BCC_37881      ----------------TGGTGAACCAGCGGAGGGATCATTACCGGACTCACAACCCCCCAACCCGACCGCGAACATACC-TGTCGTTGCTTCGGCGGCCCGCCCC--------------------------------------------GGCGGCCGCCGGGGACCCCTGAAACCCAG-TCTCT-TGCG-AGTGGCCCTCTGAGCCCGCCGCCTGGCGGATAGCAAATGAATCAAAACTTTCAACAACGGATCTCTTGGCTCTGGCATCGATGAAGAACGCAGCGAAATGCGATAAGTAATGTGAATTGCAGAATTCAGTGAACCATCGAATCTTTGAACGCACATTGCGCCCGGCAGCACTCTGCCGGGCATGCCTGTCCGAGCGTCATCCCAGCCCTCGGGCCCCCCC-----CGGGGGGCCCGGCGTTGGGGACCGGCAG--ACCCGCCGGCCCCGAAATGGAGTGGCGGCCCGCCCGCGGCGACCCCTGCGCAGTAC--CACAGCCTCGCACTGGGAGCCCGACGCGGCCACGCCGTAAAACGACCCATC---TCGACGCTGACCTCGGATCA------------------------------------------------------------------------------------------------TTTGAAATCTGGCCCCCGGGGCCCGAGTTGTAATTTGCAGAGGATGCTTCTGGCGCGGCGCCGTCCGAGTTCCCTGGAACGGGACGCCACAGAGGGTGAGAGCCCCGTCCGGTCGGACGCCAGGCCTGTGTGAAGCTCCTTCGACGAGTCGAGTAGTTTGGGAATGCTGCTCAAAACGGGAGGTATATGTCTTCTAAAGCTAAATACCGGCCAGAGACCGATAGCGCACAAGTAGAGTGATCGAAAGATGAAAAGCACTTTGGAAAGAGGGTTAAACAGTACGTGAAATTGTTGAAAGGGAAGCGCCCGTGACCAGACTCGGGCCCGGCGGATCACCCGGCGTTCTCGCCGGGGCACTCCGCCGGGCGCGGGCCAGCATCGGCTCGGCGCGGGGGACAAAGGCCCTGGGAACGTGGCTCCCTCGGGAGTGTTATAGCCCAGGGCGCAACGCCCCGCGCGGGGCCGAGGTACGCGCACCGCAAGGATGCTGGCGTAATGGTCACCGGCGACCCGTCTTGAAACACGGACCAAGGAGTCGTCTTCGTATGCGAGTGTTCGGGTGTCAAACCCCTACGCGGAATGAAAGTGAACGCAGGTGAGAGCTCCGGCGCATCACCGACCGATCCTGATGTCCTCGGATGGATTTGAGTAGGAGCATACGGGGCCGGACCCGAAAGAAGGTGAACTATGCCTGTGTAGGGTGAAGCCAGAGGAAACTCTGGTGGAGGCTCGCAGCGGTTCTGACGTGCGAATCGATCGTCAAACATGGGCATGGGGGCGAAAGACTAATCGAACCTTCTAGTAGCTGGTTTC--------------------------------CTCATCATTGCTGCCGGCACTGGTGAGTTCGAGGCTGGTATCTCCAAGGATGGCCAGACTCGTGAGCACGCTCTTCTCGCCTACACCCTCGGTGTCAAGCAGCTCATTGTTGCCATCAACAAGATGGACACCACCCAGTGGTCCGAGTCCCGTTTCCAGGAAATCATCAAGGAGACCTCCAACTTCATCAAGAAGGTCGGCTACAACCCCAAGACTGTTCCCTTCGTTCCCATCTCTGGCTTCAACGGCGACAACATGCTTGAAGCCTCCAGCAACTGCCCCTGGTACAAGGGCTGGGAGAAGGAGACCAAGGCCGGCAAGTCCACCGGCAAGACTCTCCTTGAGGCCATCGACGCCATCGAGCCCCCCAAGCGTCCTACCGACAAGCCCCTCCGTCTTCCCCTTCAGGATGTCTACAAGATTGGCGGTATCGGAACGGTGCCCGTCGGTCGTGTCGAGACTGGTGTCATCAAGCCCGGCATGGTCGTCACTTTCGCTCCCTCCAACGTCACCACTGAAGTGAAGTCGGTCGAGATGCACCACGAGCAGCTGCCCGAGGGTGTTCCCGGCGACAACGTCGGATTCAACGTGAAGAACGTCTCCGTCAAGGAAATCCGTCGTGGTAACGTCGCTGGTGACTCCAAGAACGACCCCCCCATGGGTGCCGCTTCTTTCCAGGCCCAGGTCATCGTCATCAACCACCCTGGCCAGATCGGTAACGGTTACGCCCCCGTTCTTGACTGCCACACTGCCCACATTGCCTGCAAGTTCGCCGAGCTCGAGGAGAAGATCGACCGCCGTACCGGTAAGGCTGTCGAGAGCAAACCCAAGTTCATCAAGTCGGGTGACGCTGCCATCGTCAAGATGGTTCCC------------------------------------------------------------------------------------------------------------------------------------------------------------------------------------------------------------------AGCGATCCCGAGTTTCTCGCAGCTACTAACACCCGCGATCCCAAAGTCCGATTCAAGCGCGTCTGGGCGGCCTGCAAGAAGAAACACAAGTGTGAGAATGAAGAAAGGCAGGACAAA---AACAAGGAGGAGCCCTTAGTTCCCGG---TGTCAAGAACGTTGTGATGCAAGGCCACGGCGGTTGTGGCAATTTGCAGCCACAAGTCAGACAGGCCGCTCTGCAACTCAAGGCTGCCTTCGAAGTCACTTCGGAAGAC---GGTCCCAAGAGAAAGGAAACCGTCAACATCAGCGCCGAAATGGCCCACGGCATTCTTCGTCGCATCTCGGAGCGCGACTTGCACCGCATGGGTCTGAACTCGGACTACGCACGTCCTGAGTGGATGATTATCACCGTCTTGCCCGTGCCGCCCCCCCCTGTGCGTCCTAGTATTTCTATGGATGGCACCGGCACTGGTATGAGAAACGAAGACGATTTGACCTACAAGCTGGGTGATATTATTCGCGCCAACGGCAACGTGAAGCAGGCCATTCGCGAGGGATCGCCACAGCACATTGCGCGCGACTTCGAGGAGCTGCTACAGTACCATGTCGCCACCTATATGG--CTATTTCGCGGGATTATGCGCCGCATGCACTCTGAGCTGGCCAACTACCTGAGGCGCTGTGTTGAAGGCAACCGCCACTTCAACCTGGCGGTCGGCGTCAAGCCTGGCACTCTGTCTAACGGCCTCAAGTACTCCCTTGCCACTGGCAACTGGGGTGACCAGAAGAAGGCCATGAGCTCGACCGCCGGTGTGTCGCAGGTGTTGAATCGATACACGTTTGCTTCGACCCTGTCTCATCTTCGACGCACCAACACTCCCATCGGCAGAGACGGAAAACTGGCAAAGCCTCGTCAACTCCACAACACCCATTGGGGTCTCGTCTGCCCTGCTGAAACACCCGAAGGCCAGGCTTGCGGTCTGGTCAAGAATTTATCCCTCATGTGCTACGTCAGCGTCGGGTCGCCCGCGGAGCCGCTCATTGACTTCATGATCAACAGAGGTATGGAAGTCATCGAGGAGTACGAACCTCTGCGATACCCACATGCCACCAAGATCTTTGTCAACGGCACTTGGGTCGGCGTGCATCAAGATCCCAAACATCTCGTGAATCAAGTCTTCGACACTCGCCGCAAATCATACCTGCAATACGAGGTTTCGCTCGTGCGCGAGATCCGTGACCAGGAATTCAAGATCTTCTCAGACGCCGGCAGAGTCATGCGACCTGTCTTTACCGTGCAACAAGAGGCCGATCCCGAGACGGGTCTCGAAAAAGGTCAGCTTGTGCTGACGAAGGATTTGGTCAACAAGCTCGCCGAGGAGCAAGCAGATCCTCCCGACGATCCTGAGCTGAAAATTGGCTGGGAGGGCTTGATCAAGGCCGGCGCCATCGAGTATCTAGATGCTGAAGAAGAGGAGACGTCGATGATATGCATGACGCCAGAGGATTTGGAGCTGTACAGACTTCAGAAGGCAGGTTTGGCTG-TCGATGAAGAC-CCCGGCGACGATATGAACAAGCGGC-TGAAGACCAAAACAAATCCGACCACACACATGTACACTCACTGCGAAATTCACCCCAGTATGATTTTGGGCATCTGCGCTAGCATTA----------------------------------------------------------
BCC_37882      ----------------TGGTGAACCAGCGGAGGGATCATTACCGGACTCACAACCCCCCAACCCGACCGCGAACATACC-TGTCGTTGCTTCGGCGGCCCGCCCC--------------------------------------------GGCGGCCGCCGGGGACCCCTGAAACCCAG-TCTCT-TGCG-AGTGGCCCTCTGAGCCCGCCGCCTGGCGGATAGCAAATGAATCAAAACTTTCAACAACGGATCTCTTGGCTCTGGCATCGATGAAGAACGCAGCGAAATGCGATAAGTAATGTGAATTGCAGAATTCAGTGAACCATCGAATCTTTGAACGCACATTGCGCCCGGCAGCACTCTGCCGGGCATGCCTGTCCGAGCGTCATCCCAGCCCTCGGGCCCCCCC-----CGGGGGGCCCGGCGTTGGGGACCGGCAG--ACCCGCCGGCCCCGAAATGGAGTGGCGGCCCGCCCGCGGCGACCCCTGCGCAGTAC--CACAGCCTCGCACTGGGAGCCCGACGCGGCCACGCCGTAAAACGACCCATC---TCGACGCTGACCTCGGATCA------------------------------------------------------------------------------------------------TTTGAAATCTGGCCCCCGGGGCCCGAGTTGTAATTTGCAGAGGATGCTTCTGGCGCGGCGCCGTCCGAGTTCCCTGGAACGGGACGCCACAGAGGGTGAGAGCCCCGTCCGGTCGGACGCCAGGCCTGTGTGAAGCTCCTTCGACGAGTCGAGTAGTTTGGGAATGCTGCTCAAAACGGGAGGTATATGTCTTCTAAAGCTAAATACCGGCCAGAGACCGATAGCGCACAAGTAGAGTGATCGAAAGATGAAAAGCACTTTGGAAAGAGGGTTAAACAGTACGTGAAATTGTTGAAAGGGAAGCGCCCGTGACCAGACTCGGGCCCGGCGGATCACCCGGCGTTCTCGCCGGGGCACTCCGCCGGGCGCGGGCCAGCATCGGCTCGGCGCGGGGGACAAAGGCCCTGGGAACGTGGCTCCCTCGGGAGTGTTATAGCCCGGGGCGCAACGCCCCGCGGGGGCCCAAGGTACGCGCCCCGCAAGGATGCTGGCGTAATGGGTCACGGCAACCCGTCTTGAAACACGGACCAGGAGTCCTCCTTCCTATGCGAGTGTTCGGGTGTCAAACCCCTACGCGGAATGAAAGTGAACGCAGGTGAGAGCTCCGGCGCATCACCGACCGATCCTGATGTCCTCGGATGGATTTGAGTAGGAGCATACGGGGCCGGACCCGAAAGAAGGTGAACTATGCCTGTGTAGGGTGAAGCCAGAGGAAACTCTGGTGGAGGCTCGCAGCGGTTCTGACGTGCGAATCGATCGTCAAACATGGGCATGGGGGCGAAAGACTAATCGAACCTTCTAGTAGCTGGTTTC--------------------------------CTCATCATTGCTGCCGGCACTGGTGAGTTCGAGGCTGGTATCTCCAAGGATGGCCAGACTCGTGAGCACGCTCTTCTCGCCTACACCCTCGGTGTCAAGCAGCTCATTGTTGCCATCAACAAGATGGACACCACCCAGTGGTCCGAGTCCCGTTTCCAGGAAATCATCAAGGAGACCTCCAACTTCATCAAGAAGGTCGGCTACAACCCCAAGACTGTTCCCTTCGTTCCCATCTCTGGCTTCAACGGCGACAACATGCTTGAAGCCTCCAGCAACTGCCCCTGGTACAAGGGCTGGGAGAAGGAGACCAAGGCCGGCAAGTCCACCGGCAAGACTCTCCTTGAGGCCATCGACGCCATCGAGCCCCCCAAGCGTCCTACCGACAAGCCCCTCCGTCTTCCCCTTCAGGATGTCTACAAGATTGGCGGTATCGGAACGGTGCCCGTCGGTCGTGTCGAGACTGGTGTCATCAAGCCCGGCATGGTCGTCACTTTCGCTCCCTCCAACGTCACCACTGAAGTGAAGTCGGTCGAGATGCACCACGAGCAGCTGCCCGAGGGTGTTCCCGGCGACAACGTCGGATTCAACGTGAAGAACGTCTCCGTCAAGGAAATCCGTCGTGGTAACGTCGCTGGTGACTCCAAGAACGACCCCCCCATGGGTGCCGCTTCTTTCCAGGCCCAGGTCATCGTCATCAACCACCCTGGCCAGATCGGTAACGGTTACGCCCCCGTTCTTGACTGCCACACTGCCCACATTGCCTGCAAGTTCGCCGAGCTCGAGGAGAAGATCGACCGCCGTACCGGTAAGGCTGTCGAGAGCAAACCCAAGTTCATCAAGTCGGGTGACGCTGCCATCGTCAAGATGGTTCCC------------------------------------------------------------------------------------------------------------------------------------------------------------------------------------------------------------------AGCGATCCCGAGTTTCTCGCAGCTACTAACACCCGCGATCCCAAAGTCCGATTCAAGCGCGTCTGGGCGGCGTGCAAGAAGAAACACAAGTGTGAGAATGAAGAAAGGCAGGACAAA---AACAAGGAGGAGCCCTTAGTTCCCGG---TGTCAAGAACGTTGTGATGCAAGGCCACGGCGGTTGTGGCAATTTGCAGCCACAAGTCAGACAGGCCGCTCTGCAACTCAAGGCTGCCTTCGAAGTCACTTCGGAAGAC---GGTCCCAAGAGAAAGGAAACCGTCAATATCAGCGCCGAAATGGCCCACGGCATTCTTCGTCGCATCTCGGAGCGCGACTTGCAGCGCATGGGTCTGAACTCGGACTACGCACGTCCTGAGTGGATGATTATCACCGTCTTGCCCGTGCCGCCCCCCCCTGTGCGTCCTAGTATTTCTATGGATGGCACCGGCACTGGTATGAGAAACGAAGACGATTTGACCTACAAGCTGGGTGATATTATTCGCGCCAACGGCAACGTGAAGCAGGCCATTCGCGAGGGATCGCCACAGCACATTGCGCGCGACTTCGAGGAGCTGCTACAGTACCATGTCGCCACCTATATGG--CTATTTCGCGGGATTATGCGCCGCATGCACTCTGAGCTGGCCAACTACCTGAGGCGCTGTGTTGAAGGCAACCGCCACTTCAACCTGGCGGTCGGCGTCAAGCCTGGCACTCTGTCTAACGGCCTCAAGTACTCCCTTGCCACTGGCAACTGGGGTGACCAGAAGAAGGCCATGAGCTCGACCGCCGGTGTGTCGCAGGTGTTGAATCGATACACGTTTGCTTCGACCCTGTCTCATCTTCGACGCACCAACACTCCCATCGGCAGAGACGGAAAACTGGCAAAGCCTCGTCAACTCCACAACACCCATTGGGGTCTCGTCTGCCCTGCTGAAACACCCGAAGGCCAGGCTTGCGGTCTGGTCAAGAATTTATCCCTCATGTGCTACGTCAGCGTCGGGTCGCCCGCGGAGCCGCTCATTGACTTCATGATCAACAGAGGCATGGAAGTCATCGAGGAGTACGAACCTCTGCGATACCCACATGCCACCAAGATCTTTGTCAACGGCACTTGGGTCGGCGTGCATCAAGATCCCAAACATCTCGTGAATCAAGTCTTCGACACTCGCCGCAAATCATACCTGCAATACGAGGTTTCGCTCGTGCGCGAGATCCGTGACCAGGAATTCAAGATCTTCTCAGACGCCGGCAGAGTCATGCGACCTGTCTTTACCGTGCAACAAGAGGCCGATCCCGAGACGGGTCTCGAAAAAGGTCAGCTTGTGCTGACGAAGGATTTGGTCAACAAGCTCGCCGAGGAGCAAGCAGATCCTCCCGACGATCCTGAGCTGAAAATTGGCTGGGAGGGCTTGATCAAGGCCGGCGCCATCGAGTATCTAGATGCTGAAGAAGAGGAGACGTCGATGATATGCATGACGCCAGAGGATTTGGAGCTGTACAGACTTCAGAAGGCAGGTTTGGCTG-TCGATGAAGAC-CCCGGCGACGATATGAACAAGCGGC-TGAAGACCAAAACAAATCCGACCACACACATGTACACTCACTGCGAAATTCACCCCAGTATGATTTTGGGCATCTGCGCTAGCATTA----------------------------------------------------------
BCC_40861      GTAACAAGGTCTCCGTTGGTGAACCAGCGGAGGGATCATTAGCGAGTTTCCAACTCCCAGACCCCATTGCGAACCTACC-AGTCGTTGCCTCGGCGGGCGCCCAAC---------------------------------------CTGGCGCGGCCGCCGGGGAAGCCTAAACCTCTG-CTTAA-AGAG-CTGAACACTGTGAGCCCGC--GTAGGCG-GCACGAATCGAGTCAAAACTTTCAACAACGGATCTCTTGGCTCTGGCATCGATGAAGAACGCAGCGAAATGCGATACGTAATGTGAATTGCAGAATCCAGTGAACCATCGAATCTTTGAACGCACATTGCGCCCGGCAGCACTCTGCCGGGCATGCCTGTCCGAGCGTCATCTCAGCCCTCGAGCCCCC-------TAGGGGGCGCGGTGTTGGGGAGCGGCAC-A-TATGCCGGCCCTGAAATACAGTGGCGGCCCGTCCTTGGCGA-CCCTGCGCAGTAG-CAGTAAGCTCGCAGCGGGAGCCTGGCGCGGCCACGCCGTAAAAGATTGA------TTAACGTTGACCTCGGATCAGGTAGGACTACCCGCTGAACTTAAGCATATCAATAA---------------------------------------------------CAGCTCAAATTTGAAATCTGGCCCTACGGGCCCGAGTTGTAGTTTGCAGAGGACGCTCTGGGCGAGGCGCCTTCCGAGTTCCCTGGAACGGGACGCCGTAGAGGGTGAGAGCCCCGTACGGTTGGACGCTAGGCCTATGTAGAGCTCCTTCGACGAGTCGAGTAGTTTGGGAATGCTGCTCAAAACGGGAGGTATATGTCTTCTAAAGCTAAATACCGGCCAGAGACCGATAGCGCACAAGTAGAGTGATCGAAAGATGAAAAGCACTTTGGAAAGAGGGTTAAAGAGTACGTGAAATTGTTGAAAGGGAAGCGCCCACGACCAGACTTGGGCCTGGCAGACCAACCGGCGTTGTCGCTGGGGCGCGCTGCCAGGCACAGGCCAGCATCAGCCTGGCGCGGGGGATAAAGGCGGCGGGAACGTGGCTCCCCTGGGAGTGTTATAGCCCGCCGCGCAATGCCCTGGGCCGGGCTGAGGATCGCGCATCGCAAGGATGCTGGCGTAATGGTCGCGAGCGACCCGTCTTGAAACACGGACCAAGGAGTCGTCCTCGTATGCGAGTGTTGGGGTGGCAAACCCCTACGCGGAATGAAAGTGAACGCAGGTGAGAGCCTCGGCGCATCACCGACCGATCCTGATGTCCTCGGATGGATTTGAGTAGGAGCATACGGGGCCGGACCCGAAAGAAGGTGAACTATGCCTGTGTAGGGTGAAGCCAGAGGAAACTCTGGTGGAGGCTCGCAGCGGTTCTGACGTGCGAATCG-----------------------------------------------------------------------------------------------------------------------------------------GGATGGCCAGACCCGTGAGCACGCTCTTCTCGCCTACACCCTCGGTGTCAAGCAACTTATTGTTGCCATCAACAAGATGGACACCACCCAGTGGTCCGAGGCCCGTTTCCAGGAAATCATCAAGGAGACTTCCAACTTCATCAAGAAGGTCGGCTACAACCCCAAGACTGTTGCTTTCGTTCCCATCTCTGGCTTCAACGGCGACAACATGCTTGAGTCTTCCCCCAACTGCCCCTGGTACAAGGGCTGGGAGAAAGAGACCAAGGCTGGCAAGTCGACTGGTAAGACTCTCCTCGAGGCCATTGACTCCATCGAGGCCCCCAAGCGTCCTCTGGACAAGCCCCTCCGTCTTCCCCTTCAGGATGTCTACAAGATTGGTGGTATCGGAACGGTGCCCGTCGGTCGTGTCGAGACTGGTATCATCAAGCCCGGCATGGTCGTCACCTTTGCTCCCTCCAACGTCACCACTGAAGTCAAGTCTGTTGAGATGCACCACGAGCAGCTGCCCGAGGGTGTTCCCGGTGACAACGTTGGCTTCAACGTGAAGAACGTCTCCGTCAAGGAAATCCGTCGTGGTAACGTTGCTGGTGACTCCAAGAACGACCCCCCCATGGGTGCCGCTTCCTTCCAGGCCCAGGTCATTGTCATCAACCACCCTGGCCAGATTGGCAACGGTTACGCTCCCGTTCTTGACTGCCACACCGCCCACATTGCCTGCAAGTTCGCCGAGCTTCAGGAGAAGATTGACCGCCGTACTGGTAAGGCTGTCGAGTCCAACC-------------------------------------------------------------------------------------------------------------------------------------------------------------------------------------------------------------------------------------------------------CAAT-CTCAGAGCGATCCCGACTTTGTCGCAGCCCTGCGCACTCGCGATCCAAAAGTTCGCTTCAAGCGCGTTTGGACTGTCTGCAAGAAGAAACGCAGGTGTGAAAATGATGAGGGACAGGACAAAAACAACAAGGACGATGCCTTTGTTCCCGG---TGTTAAGAACGCCGTCTTTCAAGGCCATGGAGGATGTGGCAATATGCAGCCACAGGTAAGACAGGCCGCTCTGCAACTCAAGGCTGCCTTTGAAGTCACGACGGAAGAT---GGCCCCAAGAGAAAGGAAACCGTCAACATCACGGCCGAAATGGCTCACGGTATCCTTCGTCGCATCTCTGATCGCGACTTGCACAACATTGGTCTCAACTCGGACTATGCGCGTCCAGAGTGGATGATTATTACTGTCTTACCCGTGCCTCCTCCTCCTGTGCGTCCTAGTATTTCCATGGATGGTACCGGTACCGGTATGAGAAACGAAGATGACTTGACCTACAAGCTCGGCGACATTATTCGTGCCAACGGCAACGTCAAGCAGGCTATTCGCGAAGGT------------------------------------------------------------------------------------------------------------------------------------------------------------------------------------------------------------------------------------------------------------------------------------------------------------CATCTTCGACGGACCAACACGCCCATTGGCAGAGACGGTAAGCTGGCGAAACCTCGTCAGCTTCACAACACGCATTGGGGTCTTGTCTGCCCTGCTGAAACGCCCGAAGGCCAGGCTTGCGGTCTAGTCAAGAACTTGTCTCTCATGTGCTACGTCAGTGTCGGCTCGCCTGCCGAACCACTCATTGACTTCATGATCAACAGAGGCATGGAAGTTATAGAAGAATATGAACCCCTACGATATCCCCATGCCACCAAGATTTTTGTTAATGGTACCTGGGTCGGCGTGCACCAAGATCCCAAACATCTTGTAAACCAAGTCTTCGACACTCGTCGCAAATCATACTTACAATACGAGGTTTCTCTTGTGCGAGAGATTCGCGACCAGGAATTCAAAATCTTCTCCGACGCTGGCAGAGTTATGCGACCTGTCTTCACTGTGCAGCAGGAAGACGACGCCGAGACGGGTCTCGAAAAGGGTCAGCTTGTGCTCACCAAAGAATTAGTCAACAAGTTGGCAGAGGAGCAGGCAGACCCGCCTGACAATCCAGATATGAAGATGGGCTGGGAGGGCTTGATCAAGGCTGGCGCCATCGAGTATCTCGATGCCGAAGAAGAGGAGACATCGATGATTTGTATGACGCCGGAGGATTTGGAGTTGTACAGGCTTCAGAAAGCAGGCGTGGCGG-TGGATGATGAC-CCCGGTGATGATCCGAACAAGCGTC-TGAAGACCAGAACGAATCCGACT--------------------------------------------------------------------------------------------------------------------------
BCC_42062      ----------------TGGTGAACCAGCGGAGGGATCATTACCGGACTTGACAACCCCCCGACCCGTCGCGAACCTACC-CGTCGTTGCCTCGGCGCGCCCGCCCCC------------------------------------------GGCGGCCGCCGGGGACCCCCGAAACCCTG-CATCT-TGCGGCGTCGGCCTCTGAGCCCGCCGGGAGGA--AAACAGAATGAATCAAAACTTTCAACAACGGATCTCTTGGCTCTGGCATCGATGAAGAACGCAGCGAAATGCGATAAGTAATGTGAATTGCAGAATTCAGTGAACCATCGAATCTTTGAACGCACATTGCGCCCGGCAGCACTCTGCCGGGCATGCCTGTCCGAGCGTCATCCCAGCACTCGGGCCCCCCC-----TGGGGGGCCCGGCGTTGGGGCCCGGCGGCCACCGGCCGGCCCCGAAATCGAGTGGCGGCCCGCCCGCGGCGACCTCTGCGCAGTAC--CACAGCCTCGCACTGGGAGCCGGGCGCGGCCACGCCGTGAAACAGCCCGCACACCGGACGTTGACCTCGGATCA------------------------------------------------------------------------------------------------TTTGAAATCCGGCCCCC--GGCCCGAGTTGTAATTTGCAGAGGATGCTTCCGGCGCGGCGCCTTCCGAGTTCCCTGGAACGGGACGCCACAGAGGGTGAGAGCCCCGTCCGGTCGGACGCCAAGCCGGTGTGAAGCTCCTTCGACGAGTCGAGTAGTTTGGGAATGCTGCTCAAAACGGGAGGTATATGTCTTCTAAAGCTAAATACCGGCCAGAGACCGATAGCGCACAAGTAGAGTGATCGAAAGATGAAAAGCACTTTGGAAAGAGGGTTAAAAAGTACGTGAAATTGTTGAAAGGGAAGCGCCCGTGACCAGACTCGGGCCCGGCGGATCACCCGGCGTTCTCGCCGGGGCACTCCGCCGGGCGCGGGCCAGCATCAGCTCGGCGCGGGGGACAAAGGCTCTGGGAACGTGGCTCCCCCGGGAGTGTTATAGCCCACCGCGCAATGCCCCGCGCCGGACTGAGGTACGCGCACCGCAAGGATGCTGGCGTAATGGTCACCGGCGACCCGTCTTGAAACACGGACCAAGGAGTCGTCTTCGTATGCGAGTGTTCGGGTGTCAAACCCCTACGCGGAATGAAAGTGAACGCAGGTGGGAGCCTCGGCGCACCACCGACCGATCCCGATGTTCTCGGACGGATTTGAGTAGGAGCATACGGGGCCGGACCCGAAAGAAGGTGAACTATGCCTGTGTAGGGTGAAGCCAGAGGAAACTCTGGTGGAGGCTCGCAGCGGTTCTGACGTGCGAATCGATCGTCAAACATGGGCATGGGGGCGAAAGACTAATCG--------------------------------------------------------------------------------TTCGAGGCTGGTATCTCCAAGGATGGCCAGACTCGTGAGCACGCTCTCCTCGCCTACACCCTCGGTGTCAAGCAGCTCATTGTTGCCATCAACAAGATGGACACCACCCAGTGGTCCGAGGCCCGTTTCCAGGAGATCATCAAGGAGACCTCCAACTTCATCAAGAAGGTCGGCTACAACCCCAAGACCGTTGCCTTCGTTCCCATCTCCGGCTTCAACGGCGACAACATGCTTGAGCCCTCCTCCAACTGCCCCTGGTACAAGGGTTGGGAGAAGGAGACCAAGGCCGGCAAGTCCACCGGCAAGACTCTCCTTGAGGCCATCGACTCCATCGAGGCCCCCAAGCGCCCTCTCGACAAGCCCCTCCGTCTTCCCCTCCAGGACGTCTACAAGATCGGTGGTATCGGAACGGTGCCCGTCGGTCGTGTCGAGACTGGTATCATCAAGCCTGGCATGGTCGTCACTTTCGCTCCCTCCAACGTCACCACTGAAGTCAAGTCGGTCGAGATGCACCACGAGCAGCTGCCCGAGGGTGTTCCCGGTGACAACGTCGGCTTCAACGTGAAGAACGTTTCCGTCAAGGAAATCCGTCGTGGTAACGTCGCTGGTGACTCCAAGAACGACCCCCCCATGGGTGCCGCTTCCTTCCAGGCCCAGGTCATCGTCATCAACCACCCCGGCCAGATTGGTAACGGTTACGCCCCCGTCCTCGACTGCCACACTGCCCACATTGCCTGCAAGTTCGCCGAGCTCCAGGAGAAGATCGACCGCCGTACCGGTAAGGCTGTCGAGAGCAACCCCAAGTTCATCAAGTCGGGTGACTCTGCCATCGTCAAGATGGTTCCC------------------------------------------------------------------------------------------------------------------------------------------------------------------------------------------------------------------AGCGATCCAGAGTTTGTCGCTGCTACTAATACCCGCGATCCCAAAGTCCGATTCAAGCGCGTCTGGGCGGCTTGCAAGAAAAAGCACAAATGTGAGAATGAAGAGAGGCAGGACAAG---AATAAGGAGGAGCCCTTCCTTCCCGG---TGTCAAGAACGTTGTGATGCAGGGCCACGGCGGTTGTGGCAACTTGCAGCCACAAGTCAGACAAGCCGCTCTGCAACTCAAGGCTGCTTTCGAAATCACTTCGGAAGAT---GGACCCAAGAGAAAAGAAACTGTCAACATCAGCGCCGAAATGGCCCACGGCATTCTCCGTCGCATCTCGGAGCGCGACTTGCAGCGCATGGGTTTGAACTCGGACTATGCACGCCCTGAGTGGATGATTATCACCGTCTTGCCTGTGCCGCCCCCCCCTGTGCGTCCCAGCATCTCCATGGATGGCACCGGCACTGGTATGAGAAACGAGGATGACTTGACCTACAAGCTGGGTGATATTATTCGCGCCAACGGCAATGTGAAGCAGGCCATTCGCGAGGGATCGCCGCAGCACATTGCGCGCGATTTCGAGGAGCTGCTTCAGTACCATGTCGCCACCTATATGG-----------------------------------GAGCTGGCCAACTACCTGAGGCGCTGTGTTGAAGGTAACCGCCACTTCAATCTGGCGGTCGGCGTCAAGCCTGGCACTCTGTCCAACGGCCTCAAGTACTCTCTTGCCACTGGCAACTGGGGTGACCAGAAGAAGGCCATGAGCTCGACCGCCGGTGTGTCGCAGGTGTTGAACCGTTATACCTTTGCTTCGACCCTATCCCATCTTCGACGCACCAACACTCCCATCGGCAGAGACGGAAAGCTGGCAAAGCCCCGTCAACTCCATAACACCCATTGGGGTCTCGTCTGCCCTGCTGAAACGCCCGAAGGCCAGGCTTGCGGTCTGGTCAAGAATCTATCCCTCATGTGCTATGTCAGCGTCGGGTCGCCCGCCGAGCCGCTCATTGACTTCATGATCAACAGAGGTATGGAAGTCATCGAGGAGTACGAACCTCTGCGATACCCGCATGCCACCAAGATTTTCGTCAACGGCACTTGGGTCGGCGTGCATCAAGATCCCAAACATCTGGTGAACCAAGTCTTCGACACTCGCCGCAAATCGTACTTGCAATATGAGGTTTCGCTGGTGCGCGAGATCCGTGACCAGGAGTTCAAGATCTTCTCAGACGCCGGCAGAGTCATGCGACCTGTCTTTACCGTGCAACAAGAAGCCGATGCCGAGACGGGTCTTGAAAAAGGTCAACTTGTGCTGACGAAGGATCTGGTCAACAAACTCGCCGAGGAGCAAGCAGATCCTCCTGATGATCCGGAGCTGAAAATTGGCTGGGAGGGCTTAATCAAGGCCGGCGCCATCGAGTATTTAGATGCTGAAGAAGAGGAGACGTCGATGATTTGTATGACGCCAGAGGACTTGGAGCTGTACAGACTTCATAAGGCAGGCGTGGCTG-TCGATGACGAC-CCCGGCGACGACCCGAATAAGCGGC-TGAAGACCAAAACAAATCCGACCACACACATGTACACCCACTGCGAGATTCACCCAAGTATGATCTTGGGCATCTGCGCCAGCATTA----------------------------------------------------------
BCC_42063      ----------------TGGTGAACCAGCGGAGGGATCATTACCGGACTCGACAACCCCCCGACCCGTCGCGAACCTACC-CGTCGTTGCCTCGGCGCGCCCGCCCCC------------------------------------------GGCGGCCGCCGGGGACCCCCGAAACCCTG-CATCT-TGCGGCGTCGGCCTCTGAGCCCGCCGGGAGGA--AAACAGAATGAATCAAAACTTTCAACAACGGATCTCTTGGCTCTGGCATCGATGAAGAACGCAGCGAAATGCGATAAGTAATGTGAATTGCAGAATTCAGTGAACCATCGAATCTTTGAACGCACATTGCGCTCGGCAGCACTCTGCCGGGCATGCCTGTCCGAGCGTCATCCCAGCACTCGGGCCCCCCCT----TGGGGGGCCCGGCGTTGGGGCCCGGCGGCCACCGGCCGGCCCCGAAATCGAGTGGCGGCCCGCCCGCGGCGACCTCTGCGCAGTAC--CACAGCCTCGCACTGGGAGCCGGGCGCGGCCACGCCGTGAAACAGCCCGCACACCGGACGTTGACCTCGGATCA------------------------------------------------------------------------------------------------TTTGAAATCCGGCCCCC--GGCCCGAGTTGTAATTTGCAGAGGATGCTTCCGGCGCGGCGCCTTCCGAGTTCCCTGGAACGGGACGCCACAGAGGGTGAGAGCCCCGTCCGGTCGGACGCCAAGCCGGTGTGAAGCTCCTTCGACGAGTCGAGTAGTTTGGGAATGCTGCTCAAAACGGGAGGTATATGTCTTCTAAAGCTAAATACCGGCCAGAGACCGATAGCGCACAAGTAGAGTGATCGAAAGATGAAAAGCACTTTGGAAAGAGGGTTAAAAAGTACGTGAAATTGTTGAAAGGGAAGCGCCCGTGACCAGACTCGGGCCCGGCGGATCACCCGGCGTTCTCGCCGGGGCACTCCGCCGGGCGCGGGCCAGCATCAGCTCGGCGCGGGGGACAAAGGCTCTGGGAACGTGGCTCCCCCGGGAGTGTTATAGCCCACCGCGCAGTGCCCCGCGCCGGACTGATGTACGCGCACCGCAGAGATGCTGGCGTAATGGTCACCGGCGACGCGTCTTGAAACACGGACCAGGGAGTCGTCTTCGTATGCGAGTGTTCGGGTGTCAAACCCCTACGCGGAATGAAAGTGAACGCAGGTGGGAGCCTCGGCGCACCACCGACCGATCCCGATGTTCTCGGACGGATCTGAGTAGGAGCATACGGGGCCGGACCCGAAAGAAGGTGAACTATGCCTGTGTAGGGTGAAGCCAGAGGAAACTCTGGTGGAGGCTCGCAGCGGTTCTGACGTGCGAATCGATCGTCAAACATGGGCATGGGGGCGAAAGACTAATCGAACCTTCTAGTAGCTGGTTTC--------------------------------CTCATCATTGCTGCCGGTACTGGTGAGTTCGAGGCTGGTATCTCCAAGGATGGCCAGACTCGTGAGCACGCTCTCCTCGCCTACACCCTCGGTGTCAAGCAGCTCATTGTTGCCATCAACAAGATGGACACCACCCAGTGGTCCGAGGCCCGTTTCCAGGAGATCATCAAGGAGACCTCCAACTTCATCAAGAAGGTCGGCTACAACCCCAAGACCGTTGCCTTCGTTCCCATCTCCGGCTTCAACGGCGACAACATGCTTGAGCCCTCCTCCAACTGCCCCTGGTACAAGGGTTGGGAGAAGGAGACCAAGGCCGGCAAGTCCACCGGCAAGACTCTCCTTGAGGCCATCGACTCCATCGAGGCCCCCAAGCGCCCTCTCGACAAGCCCCTCCGTCTTCCCCTCCAGGACGTCTACAAGATCGGTGGTATCGGAACGGTGCCCGTCGGTCGTGTCGAGACTGGTATCATCAAGCCTGGCATGGTCGTCACTTTCGCTCCCTCCAACGTCACCACTGAAGTCAAGTCGGTCGAGATGCACCACGAGCAGCTGCCCGAGGGTGTTCCCGGTGACAACGTCGGCTTCAACGTGAAGAACGTTTCCGTCAAGGAAATCCGTCGTGGTAACGTCGCTGGTGACTCCAAGAACGACCCCCCCATGGGTGCCGCTTCCTTCCAGGCCCAGGTCATCGTCATCAACCACCCCGGCCAGATTGGTAACGGTTACGCCCCCGTCCTCGACTGCCACACTGCCCACATTGCCTGCAAGTTCGCCGAGCTCCAGGAGAAGATCGACCGCCGTACCGGTAAGGCTGTCGAGAGCAACCCCAAGTTCATCAAGTCGGGTGACTCTGCCATCGTCAAGATGGTTCCC------------------------------------------------------------------------------------------------------------------------------------------------------------------------------------------------------------------AGCGATCCAGAGTTTGTCGCTGCTACTAACACCCGCGATCCCAAAGTCCGATTCAAGCGCGTCTGGGCGGCTTGCAAGAAAAAGCACAAATGTGAGAATGAAGAGAGGCAGGACAAG---AATAAGGAGGAGCCCTTCCTTCCCGG---TGTCAAGAACGTTGTGATGCAGGGCCACGGCGGTTGTGGCAACTTGCAGCCACAAGTCAGACAAGCCGCTCTGCAACTCAAGGCTGCTTTCGAAATCACTTCGGAAGAT---GGACCCAAGAGAAAAGAAACTGTCAACATCAGCGCCGAAATGGCCCACGGCATTCTCCGTCGCATCTCGGAGCGCGACTTGCAGCGCATGGGTTTGAACTCGGACTATGCACGCCCTGAGTGGATGATTATCACCGTCTTGCCTGTGCCGCCCCCCCCTGTGCGTCCCAGCATCTCCATGGATGGCACCGGCACTGGTATGAGAAACGAGGATGATTTGACCTACAAGCTGGGTGATATTATTCGCGCCAACGGCAATGTGAAGCAGGCCATTCGCGAGGGATCGCCGCAGCACATTGCGCGCGATTTCGAGGAGCTGCTTCAGTACCATGTCGCCACCTATATGG--CTATTCCGTGGTATTATGCGCCGCATGCACTCCGAGCTGGCCAACTACCTGAGGCGCTGTGTTGAAGGTAACCGCCACTTCAATCTGGCGGTCGGCGTCAAGCCTGGCACTCTGTCCAACGGCCTCAAGTACTCTCTTGCCACTGGCAACTGGGGTGACCAGAAGAAGGCCATGAGCTCGACCGCCGGTGTGTCGCAGGTGTTGAACCGTTACACCTTTGCTTCGACCCTATCTCATCTTCGACGCACCAACACTCCCATCGGCAGAGACGGAAAGCTGGCAAAACCCCGTCAACTCCATAACACCCATTGGGGTCTCGTCTGCCCTGCTGAAACGCCCGAAGGCCAGGCTTGCGGTCTGGTCAAGAATCTATCCCTCATGTGCTATGTCAGCGTCGGGTCGCCCGCCGAGCCGCTCATTGACTTCATGATCAACAGAGGTATGGAAGTCATCGAGGAGTACGAACCTCTGCGATACCCGCATGCCACCAAGATTTTCGTCAACGGCACTTGGGTCGGCGTGCATCAAGATCCCAAACATCTGGTGAACCAAGTCTTCGACACTCGCCGCAAATCGTACTTGCAATATGAGGTTTCGCTGGTGCGCGAGATCCGTGACCAGGAGTTCAAGATCTTCTCAGACGCCGGCAGAGTCATGCGACCTGTCTTTACCGTGCAACAAGAAGCCGATGCCGAGACGGGTCTTGAAAAAGGTCAACTTGTGCTGACGAAGGATCTGGTCAACAAGCTCGCCGAGGAGCAAGCAGATCCTCCTGATGATCCGGAGCTGAAAATTGGCTGGGAGGGCTTAATCAAGGCCGGCGCCATCGAGTATTTAGATGCTGAAGAAGAGGAGACGTCTATGATTTGTATGACGCCAGAGGACTTGGAGCTGTACAGACTTCATAAGGCAGGCGTGGCTG-TCGATGACGAC-CCCGGCGACGACCCGAATAAGCGGC-TGAAGACCAAAACAAATCCGACCACACACATGTACACCCACTGCGAGATTCACCCAAGTATGATCTTGGGCATCTGCGCCAGCATTA----------------------------------------------------------
BCC_48888      GTAACAAGGTCTCCGTTGGTGAACCAGCGGAGGGATCATTACCGGGCCA-CGACTCCCGAACCCACCTGCCAACCTGCC-AGCCGTTGCCTCGGCGGACCT------------------------------------------------CAGGGCCGCCGGGGACGCCACGCACTGCGTCGCGCACGC-GCAAGCCCGTCTGAGCCCGCCGCGAGGCA-GCGCAAAGCGAGTCAAAACTTTCAGCAACGGATCTCTTGGCTCTGGCATCGATGAAGAACGCAGCGAAATGCGATACGTAATGCGAATTGCAGAATCCAGTGAGCCATCGAATCTTTGAACGCACATTGCGCCCGGCAGCACTCTGCCGGGCATGCCTGTTCGAGCGTCACCCCAGCCCTCGAGCCCCCCCGGTCGGGGGCGGCGCGGCGTTGGGGCGCGGCAGCGCGCTGCCGGCCCCCAAATGCAGCGGCGGCCCGCCCGCGGCGACCTGTGCGCAGTAC----ATCCTACGCACCGGCAGCCGGGCGCGGCCACGCCGGAAAACCCCCCACGCAGCGGACGTTGACCTCGGATCAGGCAGGACCACCCGCTGAACTTAAGCATATCAAT----------------------------------------------------------------TGAAATCGGGCGCCCGGCGCCCGAGTTGTAGTCTGCAGAGGATGCCCTGGGCGCGGCGCCTTCCGAGTTCTCTGGAACGGGACGCCGCAKAGGGTGAGAGCCCCGTCCGGTCGGACGCCAGGCCCGTGTAGGGCTCCTTCGACGAGTCGAGTAGTTTGGGAATGCTGCTCAAAACGGGAGGTAAATGTCTTCCAAAGCTAAATACCGGCCAGAGACCGATAGCGCACAAGTAGAGTGATCGAAAGATGAAAAGCACTTTGGAAAGAGGGTTAAAGAGCACGTGAAATTGCTGAAAGGGAAGCGCCCGCGACCAGACTTGGGCCCGGCAGGTCACCCGTCGTTCTCGGCGGGGCACCCTGCCGGGCGCAGGCCAGCATCGGCTCGGCGCGGGGGATAAAGGCGGCGGGAACGTGGCTCCCTCCGGGGAGTTATAGCCCGCCGCGCCATGCCCCGTGTCGGGCCGAGGCACGCGCACCGCAAGGATGCTGGCGTAATGGTCGCCGGCGACCCGTCTTGAAACACGGACCAAGGAGTCGTCCTCGTATGCGAGTGTTGGGGTGCCAAACCCCTACGCGCAGTGAAAGCGAACGCAGGTGAGAGCCGCGGCGCATCATCGACCGATCCTGATGTTCTCGGATGGATTTGAGTAGGAGCATACGGGGCCGGACCCGAAAGAAGGTGAACTATGCCTGTGTAGGGTGAAGCCATGGGAAACCATGGTGGAGGCTCGCAGCGGTTCTGACGTGCGAATCGATCGTCAAACA------------------------------------------------------------------------------TCTCATCATTGCCGCCGGTACTGGTGAGTTCGAGGCTGGTATCTCCAAGGATGGCCAGACTCGTGAGCACGCTCTCCTTGCCTACACCCTCGGTGTCAAGCAGCTCATTGTCGCCATCAACAAGATGGACACCACCCAGTGGTCCGAGAACCGTTTCCAGGAAATTATCAAGGAGACTTCCAACTTCATCAAGAAGGTCGGCTACAACCCCAAGACTGTTGCTTTCGTCCCCATCTCAGGCTTCAACGGCGACAACATGCTTGAGTCTTCTCCCAACTGCCCCTGGTACAAGGGCTGGGAGAAGGAGACCAAGGCTGGCAAGTCGACTGGTAAGACTCTTCTCGAGGCTATCGACTCCATCGAGGCCCCCAAGCGTCCCCTTGACAAGCCTCTCCGTCTTCCCCTTCAGGATGTCTACAAGATTGGTGGTATCGGAACGGTGCCTGTCGGCCGTGTCGAGACTGGTATCATCAAGCCCGGCATGGTTGTTACCTTTGCTCCCTCCAACGTCACCACTGAAGTCAAGTCGGTCGAGATGCACCACGAGCAGCTGCCCGAGGGTGTTCCCGGTGACAATGTCGGCTTCAACGTGAAGAACGTCTCTGTCAAGGAAATCCGTCGTGGTAACGTTGCTGGTGACTCCAAGAACGACCCTCCCATGGGTGCCGCTTCCTTCCAGGCTCAGGTTATTGTCATCAACCATCCCGGTCAGATTGGTAACGGTTACGCCCCCGTTCTTGACTGCCACACCGCCCACATTGCCTGCAAGTTTGCCGAGCTCCAGGAGAAGATCGACCGCCGTACTGGTAAGGCTGTCGAGTCCAACCCCAAGTTCATCAAGTCTGGTGACTCTGCCATTGTCAAGATGGTTCCCTCCAAGCCCATGTGCGTTGAGGCT---------------------------------------------------GTCAAAAAAGTCCT--CGAGATTGTCTGCCATAACTGTAGCAAAGTGTTGGCCGATGAG----------------------------------------------------------------------------AGCGATCCGGATTTTGTCGCAGCCCTGCGTACTCGCGACCCCAAAGTTCGATTTAAGCGCGTCTGGGCTGTTTGTAAAAAGAAGCGAAAGTGCGAGAACGAGGATAGACAGGACAAA---AACAAGGACGAGGCCTTTGCTCCCGG---TGCAAAGAATCCCGTCGTCGAGGGTCACGGTGGGTGTGGTAACATGCAGCCACAAGTGAGGCAAGCCGCTCTCCAACTCAAGGCCGCTTTCGAAGTTGTTCCCGAAGACGGAGGGCCGAAGAGAAAGGAAACGATCAACATCACTGCCGAAATGGCTCACGGCATCCTCCGTCGCATTTCCGAAGGCGACTTGCATAACATTGGTCTCAACTCGGACTATGCACGTCCAGAGTGGATGATCATTACCGTTTTACCCGTGCCTCCTCCTCCTGTGCGTCCTAGTATCTCCATGGATGGTACCGGTACCGGTATGAGAAACGAAGATGATTTGACCTACAAGCTGGGTGACATCATTCGTGCCAACGGCAACGTCAAGCAGGCTATTCGCGAGGGGTCGCCGCAGCACATTGCTCGCGACTTTGAGGAACTATTGCAGTATCATGTTGCTACC---------------------------------------------------------------------------------------------------------------------------------------------------------------------------------------------------------------------------------------------------------------------ACGCCCATTGGCAGGGACGGTAAGCTGGCGAAACCTCGCCAGCTCCATAACACGCATTGGGGTCTCGTCTGCCCTGCCGAAACACCCGAAGGCCAGGCCTGTGGCCTGGTCAAGAACTTGTCTCTTATGTGCTACGTTAGTGTCGGTTCGCCCGCCGAACCGCTTATTGACTTCATGATCAATAGGGGCATGGAAGTTATCGAAGAGTACGAGCCTCTTCGATACCCCCATGCTACCAAGATATTCGTTAACGGTACCTGGGTCGGCGTGCATCAAGATCCCAAGCACCTCGCAAACCAAGTCTTCGACACTCGTCGCAAATCATACTTACAATATGAGGTCTCCCTCGTGCGAGATATTCGTGACCAGGAATTCAAAATTTTCTCGGACGCTGGCAGAGTCATGCGACCTGTTTTTACCGTGCAGCAGGAAGATGACACCGAGACGGGTCTCGAAAAGGGCCAACTTGTGCTCACGAAGGATTTGGTCAACAAGCTGGCAGAAGAGCAGGCAGATCCGCCTGACGATCCAGATATGAAGATTGGCTGGGAAGGCCTGATCAAGGCTGGCGCCATTGAGTATCTCGATGCCGAAGAAGAGGAGACGTCTATGATCTGTATGACGCCGGAGGATTTGGAGCTGTACAGGCTTCAGAAAGCAGGTGTAGCTG-TGGATGATGAC-CCCGGCGACGATCCAAACAAGCGTT-TGAAAACCAGAACAAACCCTACTACACACATGTACACGCACTGCGAAATCCACCCAAGCATGATCTTGGGCATCTGTGCTAGTATTATTCCTTTTCCCGATCACAA---------------------------------------
BCRC_34536     GTAACAAGGTCTCCGTTGGTGAACCAGCGGAGGGATCATTATCGAGTTTATCCAACTCCCAACCCTATGTGAACCTACCTTTATGTTGCTTCGGCGGTCTCGCGCCGGGTTGC-----------------TCGGGGCTCCCGGGACCA-CGCGTCCGCCGGAGAC--CAAAAACTCTT-GATTT-TGCGCAGTATTATTCTGAGT-GGCCGAAAGGCAAAAAACAAATGAATCAAAACTTTCAACAACGGATCTCTTGGTTCTGGCATCGATGAAGAACGCAGCGAAATGCGATAAGTAATGTGAATTGCAGAATTCAGTGAATCATCGAATCTTTGAACGCACATTGCGCCCGCCAGCATTCTGGCGGGCATGCCTGTTCGAGCGTCATTTCAACCCTCGAGCTCGTCTTCA-TTGACGAGATCGGTGTTGGGACCCGGCGATCCCCTGCCGGCCCCGAAATTCAGTGGCGGCCCGT-TGCGGCGACCTCTGCGTAGTAA--CTTAACCTCGCACCGGTAACAGATCGTGGCCACGCCGTAAAACCCCCGACTTTTTTAAGG-TGACCTCGAATCAGGTAGACACCCATTCCCCCCCCCTC-----------AGAGTAAGTAACGAACAGGGATTGCCCCAGTAACGGCGAGTGAAGCGGCAACAGCTCAAATTTGAAATCTGGCTCCTAGAGCCCGAGTTGTAATTTGTAGAGGATGCTTTTGATGCGGTGCCTTCCGAGTTCCCTGGAACGGGACGCCATAGAGGGTGAGAGCCCCGTCTGGTCGGATGCCAAATCTCTGTAAAGCTCCTTCGACGAGTCGAGTAGTTTGGGAATGCTGCTCAAAATGGGAGGTATATGTCTTCTAAAGCTAAATATTGGCCAGAGACCGATAGCGCACAAGTAGAGTGATCGAAAGATGAAAAGCACTTTGAAAAGAGGGTTAAATAGTACGTGAAATTGTTGAAAGGGAAGCGCCTATGACCAGACTTGGGCCCGGTGAATCATCCAGCGTTCTCGCTGGTGCACTTTGCCGGGCACAGGCCAGCATCAGTTTGTCTTGGGGGAAAAAGGCTTTGGGAACGTGGCTCCTTCGGGAGTGTTATAGACCATTGCATAATACCCTGGGACGGACTGAGGTTCGCGCACTGCAAGGATGCTGGCGTAATGGTCATCAGCGACCCGTCTTGAAACACGGACCAAGGAGTCGTCTTCGTATGCGAGTGTTCGGGTGTAAAACCCCTACGCGTAATGAAAGTGAACGCAGGTGAGAGCTTCGGCGCATCATCGACCGATCCTGATGTTCTCGGATGGATTTGAGTAAGAGCATACGGGGCCGGACCCGAAAGAAGGTGAACTATTCCTGTATAGGGTGAAGCCAGAGGAAACTCTGGTGGAGGCTCGCAGCGGTTCTGACGTGCGAATCGATCGTCAAATATGGGAATGGGGGCGAAAGACTAATCGAACCTTCTAGTAGCTGGTTTCCGCGTGGTGCTCTCCAGGCTGACTGCGGTATTCTCATTATCGCTGCCGGTACTGGTGAGTTCGAGGCTGGTATCTCCAAGGATGGCCAGACTCGTGAGCATGCCCTGCTCGCCTACACCCTCGGTGTTAGACAGCTCATTGTCGCCATCAACAAGATGGACACTGCCAAGTGGTCCGAGGCCCGTTACCAGGAAATCATCAAGGAGACTTCCAACTTCGTCAAGAAGGTCGGATACAACCCCAAGACCATTCCTTTCGTCCCCATCTCCGGTTTCAACGGTGACAACATGTTGTCTCCTTCCACCAACTGCCCCTGGTACAAGGGATGGGAGAAGGAGGGTAAGGCCGGTAAGGTCACCGGCAAGACCCTTCTTGAGGCCATCGACTCCGTCGAGCCCCCCACCCGTCCCTTCCAGAAGCCCCTCCGTCTTCCTCTCCAGGATGTCTACAAGATCGGTGGTATCGGCACAGTTCCCGTCGGCCGTGTCGAGACCGGTGTCATCAAGCCCGGTATGGTCGTCACCTTCGCCCCCGCCAACGTCACCACTGAAGTCAAGTCCGTCGAGATGCACCACGAGCAGCTCGCTGAGGGTGCCCCCGGTGACAACGTTGGTTTCAACGTCAAGAACGTCTCCGTCAAGGATATCCGTCGTGGTAACGTTGCCGGTGACTCCAAGAACGACCCCCCTCAGGGCTGCGCTTCCTTCAACGCCCAGGTCATCGTCATGAACCACCCTGGTCAGATCGGTGCCGGTTACGCTCCCGTCCTCGATTGCCACACTGCTCACATTGCCTGCAAGTTCTCTGAGCTCCTCGAGAAGATCGATCGCCGTACCGGTAAGGCTACTGAGGCCAACCCCAAGTTCGTCAAGAACGGTGACTCTGCCATCGTCAAGATGGTTCCCTCCAAGCCCATGTGCGTTGAGTCCTTCACTGAGTA-CCCCCTCTGGGCCGTTTCGCCGTCCGTGACATCAAGAAAGTCAAGAAGATTTT--GGAGATTGTCTGCCACAACTGTAGCAAAGTTTTGGCTGATGAAGTTGGTCTCC-CGCCTTCTG--CGCTGTTC-TT---------TTTAACTTTGT---TGC--TAACCTGACCCTCAGAGCGATCCCGAATTTGTTGCCGCAATTAACACCCGCGATCCCAAGCTACGCTTCAAGCGCGTATGGGCCGTTTGCAAGAAGAAGAGACGATGCGAGAACGAAGAGCGACAGGACAAC---AACAAGGAGGAAGAGTTCCAACCCGG---CATGAAGCCCGCTAAGATCGAAGGACATGGCGGTTGTGGCAACGTTCAACCTCAAGTTCGACAGGCTGCCCTTCAACTGAAGGCTGCGTTTGAAGTGGCTCAAGAAGAT---GGCCCCAAGCGAAAAGAAACAGTCAACATCACACCTGAAATGGCACACGGCATTCTGCGCCGCATTTCCGAACGCGATATTCGCAACATGGGCCTGAACTCAGATTACGCTCGACCGGAGTGGATGATTATTACGGTTCTTCCAGTTCCGCCACCACCTGTTCGTCCTAGTATTTCTATGGACGGAACCGGTACTGGTATGCGAAACGAAGATGATTTGACGTATAAATTGGGTGATATTATTCGCGCCAACGGAAACGTTAAACAAGCCATCCGCGAAGGTTCGCCACAGCACATTGCGCGCGACTTCGAAGATCTCCTCCAATATCACGTTGCTACTTACATGG-GCTTTTCCGTGGCATTATGCGCCGTATTCACACCGAACTTGCCAACTACCTGAGAAGATGTGTAGAGAGTGGCCGCCATTTCAACCTCGCTGTTGGTATCAAGCCTGGAACTCTGTCCAACGGTCTCAAGTACTCTCTTGCCACAGGAAACTGGGGCGATCAAAAGAAGGCCATGAGCTCTACTGCTGGTGTGTCTCAGGTGCTGAATCGTTACACTTTTGCTTCTACTTTGTCGCATTTGCGACGTACCAATACACCTATTGGCAGAGATGGTAAACTGGCAAAGCCTCGCCAGTTGCACAACACACATTGGGGTCTTGTCTGCCCTGCCGAGACTCCAGAAGGACAAGCTTGTGGTCTGGTCAAGAATCTTTCGCTCATGTGCTACGTCAGTGTTGGTTCTCCTGCTGAGCCTCTCGTTGACTTCATGATCAACAGAGGCATGGAAGTTATTGAAGAGTATGAGCCGCTGCGATACCCGCATGCGACCAAGATTTTCGTCAACGGAGTCTGGGTCGGTGTTCACCAAGATCCTAAGCACTTGGTTAACCAAGTTTTCGATACTCGCCGTAAGGGTTACTTGCAGTACGAGGTCTCCCTTATTCGTGATATTCGAGACCAAGAGTTCAAGATCTTCTCAGACGCCGGCAGAGTCATGCGTCCCGTATTCACGGTTCAGCAAGAAGATGACCAAGACACTGGTCTTGAGAAGGGTCAGCTTGTTTTAACCAAGGACTTGGTTAACAAGCTGGCTCAAGAACAAGTTGAACCCCCTGATGACATAGAGCAAAAGTTTGGTTGGGAAGGCCTCATCAAGGCCGGAGCTGTCGAATATTTGGACGCCGAAGAAGAGGAGACCTCCATGATCTGCATGACTCCTGAAGATTTGGAGTTCTATCGATTGCAGAAGGCCGGTATTGCCGATGGATGATGACGCCAGGCGACGATCCAAACAAGCGTT-TAAAGACAAAGACAAACCCAACTACGCACATGTACACTCACTGTGAGATTCATCCTAGTAT------------------------------------------------------------------------------------
BRIP_62571a    ?????????????????????????????????????????????????????????????????????????????????????????????????????????????????????????????????????????????????????????????????????????????????????????????????????????????????????????????????????????????????????????????????????????????????????????????????????????????????????????????????????????????????????????????????????????????????????????????????????????????????????????????????????????????????????????????????????????????????????????????????????????????????????????????????????????????????????????????????????????????????????????????????????????????????????????????????????????????????????????????????????????????????????????????????????????????????????????????????????????????????????????????????????????????????????????????????????????????????????????????????????????????????????????????????????????????????????????????????????????????????????????????????????????????????????????????????????????????????????????????????????????????????????????????????????????????????????????????????????????????????????????????????????????????????????????????????????????????????????????????????????????????????????????????????????????????????????????????????????????????????????????????????????????????????????????????????????????????????????????????????????????????????????????????????????????????????????????????????????????????????????????????????????????????????????????????????????????????????????????????????????????????????????????????????????????????????-----------------GACTGCGCTATTCTCATCATTGCCGCCGGCACTGGTGAGTTCGAGGCTGGTATTTCCAAGGATGGCCAGACTCGTGAGCACGCTCTCCTCGCCTACACCCTCGGTGTCAAGCAGCTCATCGTCGCCATCAACAAGATGGACACGACTCAGTGGTCCGAGGCTCGTTTCCAGGAAATCATCAAGGAGACATCCAACTTCATCAAGAAGGTCGGCTACAACCCCAAGACTGTTGCCTTCGTCCCCATCTCTGGCTTCAACGGCGACAACATGCTCGAGCCCTCCCCCAACTGCCCTTGGTACAAGGGTTGGGAGAAGGAGACCAAGGCCGGCAAGTCCACCGGCAAGACTCTCCTCGAGGCCATCGACTCCATCGAGGCTCCCAAGCGTCCCCTCGACAAGCCCCTCCGTCTTCCCCTCCAGGATGTCTACAAGATTGGCGGTATCGGAACGGTGCCCGTCGGTCGTGTCGAGACCGGTATCATCAAGCCCGGCATGGTCGTCACCTTTGCTCCCTCCAACGTCACCACTGAAGTCAAGTCGGTCGAGATGCACCACGAGCAGCTGCCTGAGGGTGTTCCCGGCGACAACGTCGGCTTCAACGTGAAGAACGTTTCCGTCAAGGAAATCCGTCGCGGCAACGTCGCTGGTGACTCCAAGAACGACCCCCCCATGGGCGCCGCTTCCTTCCAGGCTCAGGTTATCGTCATCAACCACCCTGGCCAGATTGGCAACGGTTACGCCCCTGTTCTCGACTGCCACACTGCTCACATTGCCTGCAAGTTCGCCGAGCTCCAGGAGAAGATCGACCGCCGTACCGGTAAGGCTGTCGAGAGCAACCCCAAGTTCATCAAGTCTGGCGACTCCGCCATTGTCAAGATGGTTCCCTCCAAGCCCATGTGCGTCGAGGCCTTCA---------------------------------------???????????????????????????????????????????????????????????????????????????????????????????????????????????????????????????????????????????????????????????????????????????????????????????????????????????????????????????????????????????????????????????????????????????????????????????????????????????????????????????????????????????????????????????????????????????????????????????????????????????????????????????????????????????????????????????????????????????????????????????????????????????????????????????????????????????????????????????????????????????????????????????????????????????????????????????????????????????????????????????????????????????????????????????????????????????????????????????????????????????????????????????????????????????????------------------------------------------------------------------------------------------------------------------------------------------------------------------------------GAGCTCGACCGCCGGCGTGTCGCAGGTGTTGAATCGATATACGTTTGCCTCCACCCTGTCCCATCTTCGACGCACCAACACGCCCATCGGCAGAGACGGCAAGCTGGCGAAGCCTCGTCAACTCCACAACACCCATTGGGGCCTGGTCTGTCCTGCTGAAACGCCCGAAGGCCAGGCCTGCGGGTTGGTCAAGAATTTGTCCCTCATGTGTTATGTCAGTGTCGGATCACCCGCTGAGCCGCTCATTGACTTCATGATCAACAGAGGCATGGAAGTCATCGAGGAGTACGAACCTCTGCGATACCCACATGCCACCAAGATTTTCGTCAACGGCACTTGGGTTGGCGTACACCAAGACCCCAAGCACCTCGTGAACCAAGTCTTCGACACCCGTCGCAAGTCATACTTGCAGTACGAGGTCTCTCTTGTGCGGGAGATTCGTGACCAGGAGTTCAAGATCTTTTCCGATGCCGGCAGAGTGATGCGACCCGTATTTACCGTGCAGCAGGAAGACGATGCCGAGACGGGTCTTGATAAAGGTCAGCTTGTGCTCACGAAGGATTTGGTCAACAAGCTTGCCGAGGAGCAGGCAGATCCGTCTGACGACCCCGAGCTGAAGATTGGCTGGGAGAGCTTGATCAAGGCCGGTGCCATCGAGTATCTGGATGCTGAAGAAGAGGAGACGTCAATGATTTGTATGACGCCAGAAGATTTGGAGTTTTACAGACTGCAAAAGGCTGGCGTGGCTA-TGGATGACGAC-CCCGGCGACGACTTGAACAAGCGTC-TGAAGACCAAGACAAACCCGACCACACACATGTACACTCACTGTGAAATCCACCCAAGTATGATCTTGGGCATCTGCGCCAGCATCATTCCTTTCCCCGATCACAATCAGGTATGCAAGCTATTCTTGGCCCAGCCAGAAAGATG
BRIP_62590a    ?????????????????????????????????????????????????????????????????????????????????????????????????????????????????????????????????????????????????????????????????????????????????????????????????????????????????????????????????????????????????????????????????????????????????????????????????????????????????????????????????????????????????????????????????????????????????????????????????????????????????????????????????????????????????????????????????????????????????????????????????????????????????????????????????????????????????????????????????????????????????????????????????????????????????????????????????????????????????????????????????????????????????????????????????????????????????????????????????????????????????????????????????????????????????????????????????????????????????????????????????????????????????????????????????????????????????????????????????????????????????????????????????????????????????????????????????????????????????????????????????????????????????????????????????????????????????????????????????????????????????????????????????????????????????????????????????????????????????????????????????????????????????????????????????????????????????????????????????????????????????????????????????????????????????????????????????????????????????????????????????????????????????????????????????????????????????????????????????????????????????????????????????????????????????????????????????????????????????????????????????????????????????????????????????????????????????-----------------GACTGCGCCATTCTCATCATTGCCGCCGGCACTGGTGAGTTCGAGGCTGGTATTTCCAAGGATGGCCAGACTCGTGAGCACGCTCTCCTCGCCTACACCCTCGGTGTCAAGCAGCTCATCGTCGCCATCAACAAGATGGACACGACTCAGTGGTCCGAGGCTCGTTTCCAGGAAATCATCAAGGAGACATCCAACTTCATCAAGAAGGTCGGCTACAACCCCAAGACTGTTGCCTTCGTCCCCATCTCTGGCTTCAACGGCGACAACATGCTCGAGCCCTCCCCCAACTGCCCTTGGTACAAGGGTTGGGAGAAGGAGACCAAGGCCGGCAAGTCCACCGGCAAGACTCTCCTCGAGGCCATCGACTCCATCGAGGCTCCCAAGCGTCCCCTCGACAAGCCCCTCCGTCTTCCCCTCCAGGATGTCTACAAGATTGGCGGTATCGGAACGGTGCCCGTCGGTCGTGTCGAGACCGGTATCATCAAGCCCGGCATGGTCGTCACCTTTGCTCCCTCCAACGTCACCACTGAAGTCAAGTCGGTCGAGATGCACCACGAGCAGCTGCCTGAGGGTGTTCCCGGCGACAACGTCGGCTTCAACGTGAAGAACGTTTCCGTCAAGGAAATCCGTCGCGGCAACGTCGCTGGTGACTCCAAGAACGACCCCCCCATGGGCGCCGCTTCCTTCCAGGCTCAGGTTATCGTCATCAACCACCCTGGCCAGATTGGCAACGGTTACGCCCCTGTTCTCGACTGCCACACTGCTCACATTGCCTGCAAGTTCGCCGAGCTCCAGGAGAAGATCGACCGCCGTACCGGTAAGGCTGTCGAGAGCAACCCCAAGTTCATCAAGTCTGGCGACTCCGCCATTGTCAAGATGGTTCCCTCCAAGCCCATGTGCGTCGAGGCCTTCACCGAC----------------------------------???????????????????????????????????????????????????????????????????????????????????????????????????????????????????????????????????????????????????????????????????????????????????????????????????????????????????????????????????????????????????????????????????????????????????????????????????????????????????????????????????????????????????????????????????????????????????????????????????????????????????????????????????????????????????????????????????????????????????????????????????????????????????????????????????????????????????????????????????????????????????????????????????????????????????????????????????????????????????????????????????????????????????????????????????????????????????????????????????????????????????????????????????????????????--------------------------------------------------------------------------------------------------------------------------------------------------------------------------------------CCGCCGGCGTGTCGCAGGTGTTGAATCGATATACGTTTGCCTCCACCCTGTCCCATCTTCGACGCACCAACACGCCCATCGGCAGAGACGGCAAGCTGGCGAAGCCTCGTCAACTCCACAACACCCATTGGGGCCTGGTCTGTCCTGCTGAAACGCCCGAAGGCCAGGCCTGCGGGTTGGTCAAGAATTTGTCCCTCATGTGTTATGTCAGTGTCGGATCACCCGCTGAGCCGCTCATTGACTTCATGATCAACAGAGGCATGGAAGTCATCGAGGAGTACGAACCTCTGCGATACCCACATGCCACCAAGATTTTCGTCAACGGCACTTGGGTTGGCGTACACCAAGACCCCAAGCACCTCGTGAACCAAGTCTTCGACACCCGTCGCAAGTCATACTTGCAGTACGAGGTCTCTCTTGTGCGGGAGATTCGTGACCAGGAGTTCAAGATCTTTTCCGATGCCGGCAGAGTGATGCGACCCGTATTTACCGTGCAGCAGGAAGACGATGCCGAGACGGGTCTTGATAAAGGTCAGCTTGTGCTCACGAAGGATTTGGTCAACAAGCTTGCCGAGGAGCAGGCAGATCCGTCTGACGACCCCGAGCTGAAGATTGGCTGGGAGAGCTTGATCAAGGCCGGTGCCATCGAGTATCTGGATGCTGAAGAAGAGGAGACGTCAATGATTTGTATGACGCCAGAAGATTTGGAGTTTTACAGACTGCAAAAGGCTGGCGTGGCTA-TGGATGACGAC-CCCGGCGACGACTTGAACAAGCGTC-TGAAGACCAAGACAAACCCGACCACACACATGTACACTCACTGTGAAATCCACCCAAGTATGATCTTGGGCATCTGCGCCAGCATCATTCCTTTCCCCGATCACAATCAGGTATGCAAGCTATTCTTGGCCCAGCCAGAAAGATG
BRIP_63050a    ATAATAAGGTCTCTATTAGTGAACTAGCGGAGGGATCATTACCGAGTTCTTTATCCCTAAACCTAACTATGAATATACC-TATCGTTACTTTAGCGGACCCGCCCTAGCGCCTAGACAGCCCTCGCGCCGGCCCGCGGCCTAGATCCATAGCGGCCGCTAGAGACCCCCTAAACCTCTATATCT-TAT-AAGTCTTCTCTAAACAAAGCCGATAGGCTTAAACAAAATAAATTAAAACTTTTAATAACAGATCTCTTAGTTCTAGCATTAATAAAGAATATAGCGAAATACAATAAGTAATGTAAATTATAGAATTTAGTAAACTATCGAATCTTTAAACGCACATTACGCCTACTAGCACTCTAGCGGGCATGCCTGTTTAAGCGTTATTTTAACCCTTAAGCCCCCACC----GCGGGGGCCCGGCGTTAGGGATCGGTAGCACACCGCCGGCCCCGAAATAGAGTGGCGGCCCGCCCATGGCGACCTCTACGCAGTAT---AACCACTCGCACTAGGATCCTGGCGCGGCCACGCTATAAAACACCCTACTTACTAAACGTTAACCTTAAATTAGGTAGGAGTATCCGCTAAACTTAAG-----------AGGAAAAGAAACCAACAGGGATTGCCCCAGTAACGGCGAGTGAAGCGGCAACAGCTCAAATTTGAAATCTGGCCCCCGGGGTCCGAGTTGTAATTTGCAGAGGATGCTTTTGGCGCGGCGCCTTCCGAGTTCCCTGGAACGGGACGCCGAAGAGGGTGAGAGCCCCGTCTGGTCGGACGCCAAGCCTATGTAAAGCTCCTTCGACGAGTCGAGTAGTTTGGGAATGCTGCTCAAAATGGGAGGTATATGTCTTCTAAAGCTAAATATTGGCCAGAGACCGATAGCGCACAAGTAGAGTGATCGAAAGATGAAAAGCACTTTGAAAAGAGGGTTAAAAAGTACGTGAAATTGTTGAAAGGGAAGCGCCCATGACCAGACTTGGGCCCGGCGGATCACCCGGCGTTCTCGCCGGTGCACTCCGCCGGGCGCAGGCCAGCATCGGTTCGGCGCGGGGGACAAAGGCTCTGGGAATGTGGCTCCCCCGGGAGTGTTATAGCCCACTGCGCAATGCCCTGCGGCGGACCGAGGTACGCGCGTCGCAAGGATGCTGGCGTAATGGTCATCAGCGACCCGTCTTGAAACACGGACCAAGGAGTCGTCTTCGTATGCGAGTGTTCGGGTGCCAAACCCCTACGCGTAATGAAAGTGAACGCAGGTGAGAGCTTCGGCGCATCATCGACCGATCCTGATGTTCTCGGATGGATTTGAGTAGGAGCATACGGGGCCGGACCCGAAAGAAGGTGAACTATGCCTGTATAGGGTGAAGCCAGAGGAAACTCTGGTGGAGGCTCGCAGCGGTTCTGACGTGCGAATCGATCGTCAAATATGGGCATGGGGGCGAAAGACTAATCGAACCTTCTAGTAGCTGGTT------------TTCCCAGGCCGATTGCGCTATTCTCATCATTGCCGCCGGTACTGGTGAGTTCGAGGCTGGTATCTCCAAGGATGGCCAGACACGCGAGCACGCTCTTCTCGCCTACACTCTCGGTGTCAAGCAGCTCATTGTTGCTATCAACAAGATGGACACCACCCAGTGGTCTGAGGCCCGTTACCAGGAAATCATCAAGGAGACTTCCAACTTCATCAAGAAGGTCGGCTACAACCCCAAGACTGTTGCCTTCGTTCCCATCTCGGGCTTCAACGGTGACAACATGCTTGCTGCCTCCTCCAACTGCCCCTGGTACAAGGGTTGGGAGAAGGAGACCAAGGCTGGCAAGTCTACCGGCAAGACCCTCCTCGAGGCCATCGACTCTATCGAGGCCCCCAAGCGTCCTGTCGACAAGCCCCTCCGTCTTCCCCTCCAGGATGTCTACAAGATCGGTGGTATCGGAACGGTGCCCGTCGGTCGTGTTGAGACTGGTGTCATCAAGCCCGGCATGGTTGTCACCTTCGCTCCTTCCAACGTCACCACTGAAGTCAAGTCCGTCGAGATGCACCACGAGCAGCTGCCCGAGGGTGTTCCCGGTGACAACGTCGGTTTCAACGTGAAGAACGTTTCCGTCAAGGAAATCCGTCGTGGTAACGTCGCTGGTGACTCCAAGAACGACCCTCCCATGGCTGCCGCCTCTTTCCAGGCCCAGGTCATTGTCATCAACCACCCTGGCCAGATCGGCAACGGCTATGCCCCCGTCCTCGATTGCCACACTGCCCACATCGCCTGCAAGTTCGCTGAGCTGCAGGAGAAGATCGATCGCCGTACCGGTAAGGCTGTCGAGTCCAACCCCAAGTTCATCAAGTCTGGTGACTCCGCCATCGTCAAGATGGAGCCTTCCAAGCCTATGTGCGTTGAGGCTTTCACCGACTACCCTCCTCTCGGTCGTT---------------???????????????????????????????????????????????????????????????????????????????????????????????????????????????????????????????????????????????????????????????????????????????????????????????????????????????????????????????????????????????????????????????????????????????????????????????????????????????????????????????????????????????????????????????????????????????????????????????????????????????????????????????????????????????????????????????????????????????????????????????????????????????????????????????????????????????????????????????????????????????????????????????????????????????????????????????????????????????????????????????????????????????????????????????????????????????????????????????????????????????????????????????????????????????-------------------------------------------------------------------------------------------------------------------------------------------------------------------------------AGCTCTACCGCTGGTGTGTCACAAGTATTAAATCGATATACATTTGCCTCGACACTTTCGCATCTTCGTCGTACCAACACGCCCATCGGTAGAGATGGCAAGCTAGCGAAGCCTCGTCAACTTCATAACACGCATTGGGGACTCGTTTGCCCAGCTGAAACACCTGAGGGTCAAGCTTGTGGTCTTGTCAAGAACTTGTCTCTCATGTGCTACGTAAGCGTCGGCTCACCCGCCGAGCCACTTGTCGATTTTATGATCAATAGAGGAATGGAGGTCATCGAGGAATACGAGCCTCTCAGATATCCCCATGCTACCAAAATTTTCGTCAACGGGACCTGGGTAGGTGTCCACCAAGACCCCAAACATCTCGTCAATCAGGTATTCGAGACTCGACGCAAATCTTATCTGCAGTATGAAGTGTCTCTCGTCAGAGACATACGCGATCAGGAGTTCAAAATATTTTCTGATGCTGGCAGAGTCATGCGACCTGTATTCACTGTACAGCAAGAGGACGATGCCGAGGTCGGACTCGAGAAGGGTCAGCTGACATTGACTAAGGACTTGGTCAATAAGCTGGCCTTGGAACAGGCTGATCCACCTCATGATGCCACAACTAAGACTGGTTGGGAAGGGTTGATCAAGTCTGGTGCAGTTGAATACCTAGATGCAGAAGAAGAGGAAACGTCAATGATTTGCATGACACCGGAGGATCTCGAACTTTACAGACTACAAAAAGCTGGCATGACTT-TGGACGATGAT-GCAGGGGATGATTTGAATAAACGCC-TCAAAACTAAGACGAATCCAACCACGCATATGTATACTCACTGTGAAATCCACCCAAGCATGATTCTTGGCATCTGTGCGAGTATCATTCCCTTTCCAGACCACAATCAGGTGAGGGATCTTTACCGTCATCATCCGACCCGGAA
BRIP_72673a    GTAACAAGGTCTCCGTTGGTGAACCAGCGGAGGGATCATTACCGAGTTTACAACTCCCAAACCCACATGTGAACATACCATTTTGTTGCTTCGGCGGACCCGTCCCAGCGTCCGGG-CGACCTTGCGTCGTCCCGCGGCCTGGAACCA-GACGGCCGCCGGGGAAAACCAAAACTCTT-TGTATCTAT---CTATTCTTCTGAATACGCCGCAAGGCAAAACACAAATGAATCAAAACTTTCAACAACGGATCTCTTGGTTCTGGCATCGATGAAGAACGCAGCGAAATGCGATAAGTAATGTGAATTGCAGAATTCAGTGAATCATCGAATCTTTGAACGCACATTGCGCCCGGCAGCATTCTGCCGGGCATGCCTGTTCGAGCGTCATTTCAACCCTCGCGCACCCTT-----TGGGGAGCACGGTGTTGGGGACCGGCAGCACACAGCCGACCCCGAAATGGAGTGGCGGCCCGTCCGCGGCGACCTCTGCGTAGTAA-TTATCACCTCGCACCGGAACCCCGACGTGGCCACGCCTCAAAACAACCCAATTTCTGAACGTTGACCTCGGATCAGGTAGG------------------------------AGGAAAAGAAACCAACAGGGATTGCCCCAGTAACGGCGAGTGAAGCGGCAACAGCTCAAATTTGAAATCTGGTCCCCAGGGCCCGAATTGTAATTTGCAGAGGATGCTTTTGGCGAGGTGCCTTCCGAGTTCCCTGGAACGGGACGCCATAGAGGGTGAGAGCCCCGTCTGGTCGGATACCAAGCCTCTGTAAAGCTCCTTCGACGAGTCGAGTAGTTTGGGAATGCTGCTCAAAATGGGAGGTATATGTCTTCTAAAGCTAAATATTGGCCAGAGACCGATAGCGCACAAGTAGAGTGATCGAAAGATGAAAAGCACTTTGAAAAGAGGGTTAAAAAGTACGTGAAATTGTTGAAAGGGAAGCGCCTATGACCAGACTTGGGCCCGGTGAATCATCCAGCGTTCTCGCTGGTGCACTTTGCCGGGCACAGGCCAGCATCAGTTTGGCGCGGGGGATAAAGACTTTGGGAATGTGGCTCCCCCGGGAGTGTTATAGCCCATTGTGCAATACCCTGCGCCGGACTGAGGTACGCGCATTGCAAGGATGCTGGCGTAATGGTCATCAGCGACCCGTCTTGAAACACGGACCAAGGAGTCGTCTTCGTATGCGAGTGTTCGGGTGTCAAACCCCTACGCGTAATGAAAGTGAACGCAGGTGAGAGCTTCGGCGCATCATCGACCGATCCTGATGTTCTCGGATGGATTTGAGTAAGAGCATACGGGGCCGGACCCGAAAGAAGGTGAACTATGCCTGTATAGGGTGAAGCCAGAGGAAACTCTGGTGGAGGCTCGCAGCGGTTCTGACGTGCGAATCGATCGTCAAATATGGGCATGGGGGCGAAAGACTAATCGAACCTTCTAGTAGC----------CTGGTACTTCCCAGGCCGATTGCGCTATTCTCATCATTGCCGCCGGTACTGGTGAGTTCGAGGCTGGTATCTCCAAGGATGGCCAGACCCGTGAGCACGCTCTCCTCGCCTACACCCTCGGTGTCAAGCAGCTCATCGTCGCCATCAACAAGATGGACACCACCAAGTGGTCCGAGGCCCGTTACCAGGAAATCATCAAGGAGACTTCTGGTTTCATCAAGAAGGTCGGCTACAACCCCGCCACCGTTGCCTTCGTCCCCATCTCTGGCTTCAACGGCGACAACATGCTTCAGCCCTCCACCAACTGCCCCTGGTACAAGGGTTGGGAGAGAGAGACCAAGTCGGGCAAGTACTCCGGCAAGACCCTTCTCGAGGCCATCGACTCCATCGAGCCTCCTAAGCGTCCCACCGACAAGCCCCTCCGTCTTCCCCTCCAGGATGTCTACAAGATCGGTGGTATCGGAACGGTGCCCGTCGGTCGTGTCGAGACTGGTATCATCAAGCCCGGTATGGTCGTCACCTTCGCTCCCGCCAACGTCACCACTGAAGTCAAGTCCGTCGAGATGCACCACGAGCAGCTCGCTGAGGGTGTTCCCGGTGACAACGTCGGCTTCAACGTGAAGAACGTTTCCGTCAAGGAAATCCGTCGTGGTAACGTCGCTGGTGACTCCAAGAACGACCCCCCCGCCGGTGCTGCCAACTTCACCGCCCAGGTCATTGTCATCAACCACCCTGGCCAGATCAGCAACGGTTACGCTCCCGTTCTTGACTGCCACACTGCCCACATTGCTTGCAAGTTCGCCGAGATCAAGGAGAAGATCGATCGCCGTACTGGTAAGTCCGTTGAGGACCAGCCCAAGTTCATCAAGGCTGGTGATGCCGCCATCGTTACCATGATTCCCTCCAAGCCCATGTGCGTTGAGCCCTTCACTGAGTACCCCCCTCTGGGCCGTTTCGCCGTCCGTGA--???????????????????????????????????????????????????????????????????????????????????????????????????????????????????????????????????????????????????????????????????????????????????????????????????????????????????????????????????????????????????????????????????????????????????????????????????????????????????????????????????????????????????????????????????????????????????????????????????????????????????????????????????????????????????????????????????????????????????????????????????????????????????????????????????????????????????????????????????????????????????????????????????????????????????????????????????????????????????????????????????????????????????????????????????????????????????????????????????????????????????????????????????????????????----------------------------------------------------------------------------------------------------------------------------------------------------------------------------------TCGACTGCCGGTGTGTCCCAGGTGTTGAACAGATACACTTTTGCCTCGACGCTTTCCCATCTTCGACGTACCAACACGCCTATTGGCAGAGACGGCAAGCTTGCCAAGCCCCGTCAGCTTCACAACACACATTGGGGTCTTGTTTGCCCCGCCGAGACACCCGAAGGCCAGGCTTGTGGTCTGGTCAAGAACTTGTCTCTCATGTGCTACGTCAGTGTCGGCTCTCCAGCCGAGCCGCTCATCGACTTCATGATCAACAGAGGCATGGAGGTCATTGAGGAGTACGAGCCTCTGCGCTACCCCCATGCCACCAAGATTCTCGTCAACGGTACCTGGGTCGGTGTCCACCAAGATCCCAAGCACCTCGTGAGCCAGGTCTTTGACACTCGTCGCAAGTCGTACCTTCAGTATGAAGTGTCGCTCATCAGAGAAATCCGCGATCAAGAGTTCAAGATTTTCTCCGATGCCGGCCGAGTCATGCGACCTGTCTTTACTGTGGCACAGGAAGACGAGGCCGACACCGGTCTCGAAAAGGGCCAGCTCGTATTGACCAAGGAACTGGTAAACAAGCTGGCAATGGAGCAGGCTGATCCTCCCGACGACCCCGACCAGAAGATGGGTTGGGAAGGTCTCATCAAGGAGGGCGCGATCGAATATCTGGATGCCGAAGAAGAAGAGACGTCCATGATTTGCATGACTCCCGAAGATCTGGAGT----------------------------------------------------------------------------------------------------------------------------------------------------------------------------------------------------------------------
BRIP_72678a    GTAACAAGGTCTCCGTTGGTGAACCAGCGGAGGGATCATTACCGAGTTTACAACTCCCAAACCCACATGTGAACATACCATTTTGTTGCTTCGGCGGACCCGTCCCAGCGTCCGGG-CGACCTTGCGTCGTCCCGCGGCCTGGAACCA-GACGGCCGCCGGGGAAAACCAAAACTCTT-TGTATCTAT---CTATTCTTCTGAATACGCCGCAAGGCAAAACACAAATGAATCAAAACTTTCAACAACGGATCTCTTGGTTCTGGCATCGATGAAGAACGCAGCGAAATGCGATAAGTAATGTGAATTGCAGAATTCAGTGAATCATCGAATCTTTGAACGCACATTGCGCCCGGCAGCATTCTGCCGGGCATGCCTGTTCGAGCGTCATTTCAACCCTCGCGCACCCTT-----TGGGGAGCACGGTGTTGGGGACCGGCAGCACACAGCCGACCCCGAAATGGAGTGGCGGCCCGTCCGCGGCGACCTCTGCGTAGTAA-TTATCACCTCGCACCGGAACCCCGACGTGGCCACGCCTC-AAACAACCCAATTTCTGAACGTTGACCTCGGATCA------------------------------------AGGAAAAGAAACCAACAGGGATTGCCCCAGTAACGGCGAGTGAAGCGGCAACAGCTCAAATTTGAAATCTGGTCCCCAGGGCCCGAATTGTAATTTGCAGAGGATGCTTTTGGCGAGGTGCCTTCCGAGTTCCCTGGAACGGGACGCCATAGAGGGTGAGAGCCCCGTCTGGTCGGATACCAAGCCTCTGTAAAGCTCCTTCGACGAGTCGAGTAGTTTGGGAATGCTGCTCAAAATGGGAGGTATATGTCTTCTAAAGCTAAATATTGGCCAGAGACCGATAGCGCACAAGTAGAGTGATCGAAAGATGAAAAGCACTTTGAAAAGAGGGTTAAAAAGTACGTGAAATTGTTGAAAGGGAAGCGCCTATGACCAGACTTGGGCCCGGTGAATCATCCAGCGTTCTCGCTGGTGCACTTTGCCGGGCACAGGCCAGCATCAGTTTGGCGCGGGGGATAAAGACTTTGGGAATGTGGCTCCCCCGGGAGTGTTATAGCCCATTGTGCAATACCCTGCGCCGGACTGAGGTACGCGCATTGCAAGGATGCTGGCGTAATGGTCATCAGCGACCCGTCTTGAAACACGGACCAAGGAGTCGTCTTCGTATGCGAGTGTTCGGGTGTCAAACCCCTACGCGTAATGAAAGTGAACGCAGGTGAGAGCTTCGGCGCATCATCGACCGATCCTGATGTTCTCGGATGGATTTGAGTAAGAGCATACGGGGCCGGACCCGAAAGAAGGTGAACTATGCCTGTATAGGGTGAAGCCAGAGGAAACTCTGGTGGAGGCTCGCAGCGGTTCTGACGTGCGAATCGATCGTCAAATATGGGCATGGGGGCGAAAGACTAATCGAACC-TCTAGTAGCTG--------CTGGTACTTCCCAGGCCGATTGCGCTATTCTCATCATTGCCGCCGGTACTGGTGAGTTCGAGGCTGGTATCTCCAAGGATGGCCAGACCCGTGAGCACGCTCTCCTCGCCTACACCCTCGGTGTCAAGCAGCTCATCGTCGCCATCAACAAGATGGACACCACCAAGTGGTCCGAGGCCCGTTACCAGGAAATCATCAAGGAGACTTCTGGTTTCATCAAGAAGGTCGGCTACAACCCCGCCACCGTTGCCTTCGTCCCCATCTCTGGCTTCAACGGCGACAACATGCTTCAGCCCTCCACCAACTGCCCCTGGTACAAGGGTTGGGAGAGAGAGACCAAGTCGGGCAAGTACTCCGGCAAGACCCTTCTCGAGGCCATCGACTCCATCGAGCCTCCTAAGCGTCCCACCGACAAGCCCCTCCGTCTTCCCCTCCAGGATGTCTACAAGATCGGTGGTATCGGAACGGTGCCCGTCGGTCGTGTCGAGACTGGTATCATCAAGCCCGGTATGGTCGTCACCTTCGCTCCCGCCAACGTCACCACTGAAGTCAAGTCCGTCGAGATGCACCACGAGCAGCTCGCTGAGGGTGTTCCCGGTGACAACGTCGGCTTCAACGTGAAGAACGTTTCCGTCAAGGAAATCCGTCGTGGTAACGTCGCTGGTGACTCCAAGAACGACCCCCCCGCCGGTGCTGCCAACTTCACCGCCCAGGTCATTGTCATCAACCACCCTGGCCAGATCAGCAACGGTTACGCTCCCGTTCTTGACTGCCACACTGCCCACATTGCTTGCAAGTTCGCCGAGATCAAGGAGAAGATCGATCGCCGTACTGGTAAGTCCGTTGAGGACCAGCCCAAGTTCATCAAGGCTGGTGATGCCGCCATCGTTACCATGATTCCCTCCAAGCCCATGTGCGTTGAGCCCTTCACTGAGTACCCCCCTCTGGGCCGTTTCGCCGTCCGTGA--??????????????????????????????????????????????????????????????????????????????????????????????????????????????????????????????????????????????????????????????????????????????????????????????????????????????????????????????????????????????????????????????????????????????????????????????????????????????????????????????????????????????????????????????????????????????????????????????????????????????????????????????????????????????????????????????????????????????????????????????????????????????????????????????????????????????????????????????????????????????????????????????????????????????????????????????????????????????????????????????????????????????????????????????????????????????????????????????????????????????????????????????????????????????????????????????????????????????????????????????????????????????????????????????????????????????????????????????????????????????????????????????????????????????????????????????????????????????????????????????????????????????????????????????????????????????????????????????????????????????????????????????????????????????????????????????????????????????????????????????????????????????????????????????????????????????????????????????????????????????????????????????????????????????????????????????????????????????????????????????????????????????????????????????????????????????????????????????????????????????????????????????????????????????????????????????????????????????????????????????????????????????????????????????????????????????????????????????????????????????????????????????????????????????????????????????????????????????????????????????????????????????????????????????????????????????????????????????????????????????????????????????????????????????????????????????????????????????????????????????????????????????????????????????????????????????????????????????????????????????????????????????????
BRIP_72767a    GTAACAAGGTCTCCGTTGGTGAACCAGCGGAGGGATCATTAGCGAGTTT-TAACTCCCAGACCCTATTGCGAACCTACC-AGTCGTTGCCTCGGCGGGCGCCTAAC---------------------------------------CTGGCGCGGCCGCCGGGGAATCCTAAACCTCTG-CTTAA-AGAG-CTGAACACTATGAGCCCGC--GTAGGCG-GCACGAATCGAGTCAAAACTTTCAACAACGGATCTCTTGGCTCTGGCATCGATGAAGAACGCAGCGAAATGCGATACGTAATGTGAATTGCAGAATCCAGTGAACCATCGAATCTTTGAACGCACATTGCGCCCGGCAGCACTCTGCCGGGCATGCCTGTCCGAGCGTCATCTCAGCCCTCGAGCCCCC-------TAGGGGGCGCGGTGTTGGGGAGCGGCAG-ACCCTGCCGGCCCTAAAATACAGTGGCGGCCCGTCCTTGGCGA-CCCTGCGCAGTAG-CAACAAGCTCGCAGCGGGACCCTGGCGCGGCCACGCCGTAAAAA-------------------------------------------------------------------GAGGAAAGAAACCAACAGGGATTGCCCTAGTAACGGCGAGTGAAGCGGCAGCAGCTCAAATTTGAAATCTGGCCCTA-GGGCCCGAGTTGTAGTTTGCAGAGGACGCTCTAGGCGAGGCGCCTTCCGAGTTCCCTGGAACGGGACGCCGTAGAGGGTGAGAGCCCCGTACGGTTGGACGCTAGGCCTATGTAGAGCTCCTTCGACGAGTCGAGTAGTTTGGGAATGCTGCTCAAAACGGGAGGTATATGTCTTCTAAAGCTAAATACCGGCCAGAGACCGATAGCGCACAAGTAGAGTGATCGAAAGATGAAAAGCACTTTGGAAAGAGGGTTAAAGAGTACGTGAAATTGTTGAAAGGGAAGCGCCCACGACCAGACTTGGGCCTGGCAGACCAACCGGCGTTGTCGCTGGGGCGCGCTGCCAGGCACAGGCCAGCATCAGCCTGGCGCGGGGGACAAAGGCGGCGGGAACGTGGCTCCCCTGGGAGTGTTATAGCCCGCCGCGCAATGCCCTGGGCCGGGCTGAGGATCGCGCATCGCAAGGATGCTGGCGTAATGGTCGCGAGCGACCCGTCTTGAAACACGGACCAAGGAGTCGTCCTCGTATGCGAGTGTTGGGGTGGCAAACCCCTACGCGGAATGAAAGTGAACGCAGGTGAGAGCCTCGGCGCATCACCGACCGATCCTGATGTCCTCGGATGGATTTGAGTAGGAGCATACGGGGCCGGACCCGAAAGAAGGTGAACTATGCCTGTGTAGGGTGAAGCCAGAGGAAACTCTGGTGGAGGCTCGCAGCGGTTCTGACGTGCGAATCGATCGTCAAACATGGGCATGGGGGCGAAAGACTAATCGAACCTTCTAGTAGCT----------------TTCTCAGGCCGACTGCGCTATTCTCATCATTGCTGCCGGTACTGGTGAGTTCGAGGCTGGTATCTCCAAGGATGGCCAGACCCGTGAGCACGCTCTTCTCGCCTACACCCTCGGTGTCAAGCAACTTATTGTTGCCATTAACAAGATGGACACCACCCAGTGGTCCGAGGCCCGTTTCCAGGAAATCATCAAGGAGACTTCCAACTTCATCAAGAAGGTCGGCTACAACCCCAAGACTGTTGCTTTCGTTCCCATCTCTGGCTTCAACGGTGACAACATGCTTGAGTCTTCCCCCAACTGCCCCTGGTACAAGGGCTGGGAGAAGGAGACCAAGGCTGGCAAGTCCACTGGTAAGACTCTTCTCGAGGCCATTGACTCCATCGAGGCCCCCAAGCGTCCTCTGGACAAGCCCCTCCGCCTTCCCCTTCAGGATGTCTACAAGATTGGTGGTATCGGAACGGTGCCCGTCGGTCGTGTCGAGACTGGTATCATCAAGCCCGGCATGGTTGTCACCTTTGCTCCCTCCAATGTCACCACTGAAGTCAAGTCTGTTGAGATGCACCACGAGCAGCTGCCCGAGGGTGTTCCCGGCGACAACGTCGGCTTCAACGTGAAGAACGTCTCTGTCAAGGAAATCCGTCGTGGTAACGTTGCTGGTGACTCCAAGAACGACCCCCCCATGGGTGCCGCTTCCTTCCAGGCTCAGGTCATTGTCATCAACCACCCTGGTCAGATTGGCAACGGTTACGCCCCCGTTCTTGACTGCCACACCGCCCACATTGCCTGCAAGTTCGCCGAGCTTCAGGAGAAGATTGACCGCCGTACTGGTAAGGCTGTCGAGTCCAACCCCAAGTTCATCAAGTCTGGTGACTCTGCCATTGTCAAGATGGTTCCTTCCAAGCCCATGTGCGTTGAGGCTTTCACCGACTACCCCCCTCTGGGCCGTTTTGCCGTCCGTGA--???????????????????????????????????????????????????????????????????????????????????????????????????????????????????????????????????????????????????????????????????????????????????????????????????????????????????????????????????????????????????????????????????????????????????????????????????????????????????????????????????????????????????????????????????????????????????????????????????????????????????????????????????????????????????????????????????????????????????????????????????????????????????????????????????????????????????????????????????????????????????????????????????????????????????????????????????????????????????????????????????????????????????????????????????????????????????????????????????????????????????????????????????????????????---------------------------------------------------------------------------------------------------------------------------------------------------------------------------GATGAGTTCGACTGCCGGCGTGTCGCAAGTGTTGAACCGATACACATTTGCTTCGACCCTTTCCCATCTTCGGCGGACCAACACGCCCATTGGCAGAGACGGTAAGCTGGCGAAACCTCGTCAGCTCCACAACACGCATTGGGGTCTTGTCTGCCCTGCTGAAACACCCGAAGGCCAGGCTTGCGGTCTCGTCAAGAACTTGTCTCTAATGTGCTACGTCAGTGTCGGTTCGCCTGCCGAACCACTCATTGATTTCATGATCAACAGAGGCATGGAAGTTATAGAAGAATATGAACCCCTAAGATATCCCCATGCCACCAAGATTTTTGTTAATGGTACCTGGGTCGGAGTGCACCAAGATCCCAAGCATCTTGTGAACCAAGTCTTTGACACTCGTCGCAAATCATACTTACAATACGAGGTTTCCCTCGTGCGAGAGATTCGCGACCAGGAATTCAAAATCTTCTCCGACGCTGGCAGAGTCATGCGACCTGTCTTCACTGTGCAGCAGGAAGACGACGCCGAGACGGGTCTCGAAAAGGGTCAGCTTGTGCTCACCAAAGAATTAGTCAACAAGTTGGCAGAGGAGCAGGCAGACCCGCCTGACGATCCAGATATGAAGATGGGCTGGGAGGGCTTGATCAAGGCTGGCGCCATTGAGTATCTCGATGCCGAAGAAGAGGAGACATCGATGATTTGTATGACGCCGGAGGATTTGGAGCTGTACAGGCTTCAGAAAGCAGGCCTGGCGG-TGGATGATGAC-CCCGGTGATGATCCGAACAAGCGTC-TGAAGACCAGAACGAATCCGACTACACACATGTACACTCACTGCGAAATCCACCCAAGTATGATATTGGGCATCTGCGCCAGTATTATTCCTTTCCCCGATCACAACCAGGTATGT--GCCCGCTGCTCTTAGCTATACGAAAAA
CBS309_85      -----------------------------GGGAGGACATTACCGAGTTTACAACTCCCAAACCCTTATGTGAACATACC-AATCGTTGCTTCGGCGGACTCGCCCCGGTGTCCGGCAGGCCCTCGCGGCCGGCCGCGACCCGGATCCA-GGCGGACGCCGGAGACCACAAAAACTCTT-TGTAT-TTT-AGCAAGTCTTCTGAATGAGCCGCAAGGC--AACACAAATGAATCAAAACTTTCAACAACGGATCTCTTGGTTCTGGCATCGATGAAGAACGCAGCGAAATGCGATAAGTAATGTGAATTGCAGAATTCAGTGAATCATCGAATCTTTGAACGCACATTGCGCCCGCCAGCATTCTGGCGGGCATGCCTGTTCGAGCGTCATTTCAACCCTCGAGCTCCCTT-----TGGGGAGCCCGGCGTTGGGGACCGGCCT-CTACCGCCGGCCCCGAAATGAAGTGGCGGCCCGTCCGCGGCGACCTCTGCGTAGTAA---CTCACCTCGCACCGGAACCCCGACGTGGCCACGCCGTAAAACACCCAACTTTCTGAACG-TGACCTCGAATCAGGA-------------------------------------------------------------------------TGAAGCGGCAACAGCTCAAATTTGAAATCTGGTCCCCAGGGCCCGAGTTGTAATTTGTAGAGGATGCTTTTGGCGCGGTGCCTTCCGAGTTCCCTGGAACGGGACGCCATAGAGGGTGAGAGCCCCGTCTGGTCGGATACCTAGCCTCTGTAAAGCTCCTTCGACGAGTCGAGTAGTTTGGGAATGCTGCTCAAAATGGGAGGTATATGTCTTCTAAAGCTAAATATTGGCCAGAGACCGATAGCGCACAAGTAGAGTGATCGAAAGATGAAAAGCACTTTGAAAAGAGGGTTAAAAAGTACGTGAAATTGTTGAAAGGGAAGCGCCTATGACCAGACTTGGGCCCGGTGAATCATCCAGCGTTCTCGCTGGTGCACTTTGCCGGGCACAGGCCAGCATCAGTTTGGCGCGGGGGATAAAGGCTTTGGGAATGTGGCTCCCTCGGGAGTGTTATAGCCCATTGTGTAATACCCTGCGCCGGACTGAGGTACGCGCATTGCAAGGATGCTGGCGTAATGGTCATCAGCGACCCGTCTTGAAACACGGACCAAGGAGTCGTCTTCGTATGCGAGTGTTCGGGTGTTAAACCCCTACGCGTAATGAAGGTGAACGCAGGTGAGAGCTTCGGCGCATCATCGACCGATCCTGATGTTCTCGGATGGATTTGAGTAAGAGCATACGGGGCCGGACCCGAAAGAAGGTGAACTATGCCTGTATAGGGTGAAGCCAGAGGAAACTCTGGTGGAGGCTCGCAGCGGTTCTGACGTGCGAATCGATCGTCAAATATGGGCATGGGGGCGAAAGACTAATCGAACCTTCTAGTAGCTGGTTTCCGCCTGGTACTTCCCAGGCCGATTGCGCTATTCTCATCATTGCCGCCGGTACTGGTGAGTTCGAGGCTGGTATCTCCAAGGATGGCCAGACCCGTGAGCACGCTCTTCTCGCCTACACCCTCGGTGTCAAGCAGCTCATTGTTGCCATCAACAAGATGGACACCACCAAGTGGTCTGAGGCCCGTTTCCAGGAAATCATCAAGGAGACTTCCAACTTCATCAAGAAGGTCGGCTACAACCCCAAGACTGTTGCCTTCGTCCCCATCTCTGGTTTCAACGGTGACAACATGCTTGCTGCCTCCACCAACTGCCCCTGGTACAAGGGTTGGGAGAAGGAGACCAAGGCTGGCAAGTCCACCGGCAAGACCCTTCTCGAGGCCATCGACTCCATCGAGGCCCCCAAGCGTCCCCTCGACAAGCCCCTCCGTCTTCCCCTTCAGGATGTCTACAAGATCGGTGGTATCGGAACGGTGCCCGTCGGTCGTGTCGAGACTGGTATCATCAAGCCCGGCATGGTCGTCACCTTCGCTCCCTCCAACGTCACCACTGAAGTCAAGTCCGTCGAGATGCACCACGAGCAGCTGCCCGAGGGTGTTCCCGGTGACAACGTCGGCTTCAACGTGAAGAACGTTTCCGTCAAGGAAATCCGTCGTGGTAACGTCGCTGGTGACTCCAAGAACGACCCCCCCATGGCCTCTGCCTCTTTCCAGGCCCAGGTCATTGTCATCAACCACCCTGGCCAGATTGGCAACGGTTACGCTCCCGTTCTCGACTGCCACACTGCTCACATTGCTTGCAAGTTCGCTGAGCTCCAGGAGAAGATCGACCGCCGTACCGGTAAGGCCGTCGAGACCAACCCCAAGTTCATAAAGTCTGGTGACTCCGCCATTGTCAAGATGGTTCCCTCCAAGCCCATGTGCGTTGAGGCTTTCACTGACTACCCCCTTTTGGGCCGTTTCGCCGTCCGTGACA--AAGAAGGTGAAGAAGGTTTT--GGAGATTGTCTGTCATAACTGCAGCAAAGTGTTAGCCGATGAAGTTGGTCTTC-CCTCTTCTC--CAAGGAGC-TT---------TGTAGCTTGCTGGATGC--TAACATGACCTTCAGAGCGATCCCGAGTTTGTCACAGCCATCCACACCCGCGACCCGAAACTCCGATTCAAGCGCGTCTGGGCCGTCTGCAAGAAAAAGCGCAAGTGTGAGAACGAAGACAGACAAGACAAA---AACAAGGATGAAGAGTTCGCTCCGGG---TGTCAAGCCGGCCGTCCTAGAAGGTCACGGCGGATGTGGCAACATGCAGCCGCAAGTAAGACAGGCGGCACTGCAACTCAAAGCCGCGTTCGAAACTGTCTCGGAAGAT---GGCAGCAAGAAGAAGGACACTGTTAACATCACTGCCGAAATGGCCCATGGCATCCTTCGCCGCATTTCTGAGCGCGACATGCGCAACATCGGCCTCAACTCTGACTATGCTCGCCCTGAGTGGATGATCATTACTGTCCTCCCTGTCCCCCCTCCTCCTGTGCGTCCCAGTATCTCCATGGATGGTACTGGTACCGGCATGAGAAACGAGGATGATTTGACCTACAAGCTGGGTGATATCATTCGCGCCAACGGTAACGTCAAGCAGGCCATTCGCGAAGGATCGCCTCAACACATTGCGCGTGATTTCGAGGAGCTTTTGCAATACCATGTTGCCACC---------CTGTTCCGTGGCATTATGCGCCGCATGCACTCTGAGCTTGCAAACTACCTGAGACGCTGCGTTGAAGGCAACCGTCACTTTAACCTTGCCGTCGGCATTAAACCCGGTACGCTGTCCAACGGTCTCAAGTACTCTCTTGCCACTGGCAACTGGGGTGACCAGAAGAAGGCCATGAGCTCGACTGCTGGTGTCTCTCAGGTGTTGAACAGATACACATTTGCTTCGACACTTTCCCATCTTCGTCGTACCAACACGCCCATCGGCAGAGATGGTAAGCTGGCTAAGCCTCGCCAACTTCACAACACTCATTGGGGCCTTGTTTGCCCTGCTGAGACTCCCGAAGGCCAGGCTTGTGGTCTCGTCAAGAATTTGTCTCTCATGTGCTATGTCAGCGTCGGCTCACCGGCCGAGCCGCTCATTGATTTCATGATCAACAGAGGCATGGAAGTTATCGAGGAGTACGAACCTCTTCGATACCCCCACGCCACCAAAATTTTTGTCAACGGCACATGGGTTGGCGTGCACCAGGACCCTAAGCACCTGGTGCAACAGGTCTTCGATACCCGACGCAAGTCATACCTGCAATACGAGGTTTCCCTTATCCGAGAAATCCGTGACCAGGAGTTCAAGATCTTTTCCGATGCTGGTAGAGTCATGCGCCCTGTCTTCACCGTACAGCAAGAAGACGACGCCGACACTGGTATCGAAAAGGGCCAGCTTCTTCTGACCAAGGACTTGGTTAACAAGCTGGCTCAGGAGCAGGCCGACCCGCCGGATGATCCGGAAATGAAGATTGGTTGGGAAGGCTTGATCAAGGAGGGTGCGATCGAGTACCTAGATGCCGAGGAAGAAGAGACGTCTATGATTTGCATGACTCCGGAAGACTTGGAGCTCTACAGACTTCAGAAGGCAGGTGTTGCCG-TGGATGACGAC-CCTGGTGACGATCTGAACAAGCGTC-TCAAGACAAAGACGAACCCTACCACCCACATGTACACTCATTGCGAAATTCACCCAAGTATGATTCTGGGTATTTGCGCTAGCATTATTCCCTTCCCC-----------------------------------------------
CBS610_80      GTAACAAGGTCTCCGTTGGTGAACCAGCGGAGGGATCATTACGGATTGCCACAATCCCAAACCCGTGTGCGAACCTACC--GTCGTTGCCTCGGCGGACCGGTCCCGGCGCCCGGGCGGCCGCTCCCGCGGCCCGCGGCCCGGACCCAGGTCGGCCGCCGGGGGCCCGAAA---CCTC-TGCAT-CGCG-AGCATCAGTCTGAGTCCGCCGCGAGGCGGGAAGCGAATCAGTCAAAACTTTCAACAACGGATCTCTTGGCTCTGGCATCGATGAAGAACGCAGCGAAATGCGATAAGTAATGTGAATTGCAGAATTCAGTGAATCATCGAATCTTTGAACGCACATTGCGCCCGGCAGCACTCTGCCGGGCATGCCTGTTCGAGCGTCATCTCAACCCTCGAGCCCCCCC------GGGGGGCCCGGCGTTGGGGACCGGCAGCCACCCGCCGGCCCCGAAATGGAGTGGCGGCCCGCCCGCGGCGGCCCCTGCGCAGTAC--ACGAGCCTCGCAGCGGGAGCCCGGCGCGGCCACGCCGTAAAGCGAACC----TCTGAACGTTGACCTCGGATCAGGTAGGGATACCCGCTGAACTTAAGCATA----------------------------------------CGGCGAGTGAAGCGGCAACAGCTCAAATTTGAAATCCGGCCCCCGGGGCCCGAGTTGTAATTTGCAGAGGATGCTTCGGGCGAGGCGCCTTCCGAGTTCCCTGGAACGGGACGCCACAGAGGGTGAGAGCCCCGTCTGGTCGGACGCCGAGCCCGCGTGAAGCTCCTTCGACGAGTCGAGTAGTTTGGGAATGCTGCTCAAAACGGGAGGTATATGTCTTCTAAAGCTAAATACCGGCCAGAGACCGATAGCGCACAAGTAGAGTGATCGAAAGATGAAAAGCACTTTGAAAAGAGGGTTAAAAAGTACGTGAAATTGTTGAAAGGGAAGCGCCCGCGACCAGACTTGGGCCCGGCGGATCACCCGGCGTTCTCGCCGGCGCACTCCGCCGGGCACAGGCCAGCATCGGTCCGGCGCGGGGGACAAAGGCTCTGGGAACGTGGCTCCCCCGGGAGTGTTATAGCCCACCGCGCAATGCCCTGCGCCGGACCGAGGAACGCGCACCGCAAGGATGCTGGCGTAATGGTCGTCGGCGACCCGTCTTGAAACACGGACCAAGGAGTCGTCTTCGTATGCGAGTGTTCGGGTGTCAAGCCCCTACGCGGAATGAAAGTGAACGCAGGTGAGAGCCTCGGCGCATCATCGACCGATCCTGATGTCCTCGGATGGATTTGAGTAGGAGCATACGGGGCCGGACCCGAAAGAAGGTGAACTATGCCTGCGTAGGGTGAAGCCAGAGGAAACTCTGGTGGAGGCTCGCAGCGGTTCTGACGTGCGAATCGATCGTCAAACGTGGGCATGGGGGCGAAAGACTAATCGAACCTTCTAGTAGCTGGTTTCCGC---------------------GCGCTATTCTCATCATTGCCGCCGGCACTGGTGAGTTCGAGGCTGGTATTTCCAAGGATGGCCAGACTCGTGAGCACGCTCTCCTCGCCTACACCCTCGGTGTCAAGCAGCTCATCGTCGCCATCAACAAGATGGACACGACTCAGTGGTCCGAGGCTCGTTTCCAGGAAATCATCAAGGAGACATCCAACTTCATCAAGAAGGTCGGCTACAACCCCAAGACTGTTGCCTTCGTCCCCATCTCTGGCTTCAACGGCGACAACATGCTCGAGTCCTCCTCCAACTGCCCTTGGTACAAGGGTTGGGAGAAGGAGACCAAGGCCGGCAAGTCCACCGGCAAGACTCTCCTCGAGGCCATCGACTCCATCGAGGCTCCCAAGCGTCCCCTCGACAAGCCCCTCCGTCTTCCCCTCCAGGATGTCTACAAGATTGGCGGTATCGGAACGGTGCCCGTCGGTCGTGTCGAGACCGGTATCATCAAGCCCGGCATGGTCGTCACCTTTGCTCCCTCCAACGTCACCACTGAAGTCAAGTCGGTCGAGATGCACCACGAGCAGCTGCCCGAGGGTGTTCCCGGCGACAACGTCGGCTTCAACGTGAAGAACGTTTCCGTCAAGGAAATCCGTCGTGGCAACGTCGCTGGTGACTCCAAGAACGACCCCCCCATGGGCGCCGCTTCCTTCCAGGCTCAGGTTATTGTCATCAACCACCCTGGCCAGATTGGCAACGGTTACGCCCCTGTTCTCGACTGCCACACTGCTCACATTGCCTGCAAGTTCGCCGAGCTCCAGGAGAAGATCGACCGCCGTACCGGTAAGGCTGTCGAGAGCAACCCCAAGTTCATCAAGTCTGGTGACTCCGCCATTGTCAAGATGGTTCCCTCCAAGCCCATGTGCGTCGAGGCCTTCACCGACTACCCCCCT-------------------------???????????????????????????????????????????????????????????????????????????????????????????????????????????????????????????????????????????????????????????????????????????????????????????????????????????????????????????????????????????????????????????????????????????????????????????????????????????????????????????????????????????????????????????????????????????????????????????????????????????????????????????????????????????????????????????????????????????????????????????????????????????????????????????????????????????????????????????????????????????????????????????????????????????????????????????????????????????????????????????????????????????????????????????????????????????????????????????????????????????????????????????????????????????????---------------------------------------------------------------------------------------------------------------------------------------------------------------------GAAGGCCATGAGCTCGACCGCCGGTGTGTCGCAGGTGTTGAATCGATATACGTTTGCCTCCACCCTGTCCCATCTTCGACGCACCAACACGCCCATCGGCAGAGACGGCAAGCTGGCGAAGCCTCGTCAACTCCACAACACCCATTGGGGCCTGGTCTGTCCTGCTGAAACGCCCGAAGGCCAGGCCTGCGGGTTGGTCAAGAATTTGTCCCTCATGTGCTATGTCAGTGTCGGATCGCCCGCTGAGCCGCTCATTGACTTCATGATCAACAGAGGCATGGAAGTCATCGAGGAGTACGAGCCTCTGCGATACCCACATGCCACCAAGATTTTCGTCAACGGCACTTGGGTTGGCGTACACCAAGACCCCAAGCACCTCGTGAACCAAGTCTTCGACACCCGTCGCAAGTCATACTTGCAGTACGAGGTCTCTCTTGTGCGGGAGATTCGTGACCAGGAGTTCAAGATCTTTTCCGATGCCGGCAGAGTGATGCGACCCGTATTTACCGTGCAGCAGGAAGACGATGCCGAGACGGGTCTTGATAAAGGTCAGCTTGTGCTCACGAAGGATTTGGTCAACAAGCTTGCCGAGGAGCAGGCAGATCCGTCTGACGACCCCGAGCGGAAGATTGGCTGGGAGAGCTTGATCAAGGCCGGCGCCATCGAGTATCTGGATGCTGAAGAAGAGGAGACGTCGATGATTTGTATGACGCCGGAAGATTTGGAGTTTTACAGACTGCAAAAGGCTGGCGTGGCTA-TGGATGACGAC-CCCGGCGACGACTTGAACAAGCGTC-TGAAGACCAAGACAAACCCGACCACACACATGTACACTCACTGTGAAATCCACCCAAGTATGATCTTGGGCATCTGCGCCAGCATCATTCCTTTCCCCGATCACAATCAGGTATGC-----------------------------
CBS_150062     ----------CTCCGTTGGTGAACCAGCGGAGGGATCATTACCGAGTTTACAACTCCCAAACCCACATGTGAACATACC-AATTGTTGCTTCGGCGGACTCGCCCCAGCGTCCGGA-CGACTTCG-GTCGGCCCGCGGCCTGGAACCA-GGCGGCCGCCGAGGAAAACAAAAACTCTT-TGTATCTAT---ATATTCTTCTGAATGAGCCGCAAGGCA-AAAACAAATGAATCAAAACTTTCAACAACGGATCTCTTGGTTCTGGCATCGATGAAGAACGCAGCGAAATGCGATAAGTAATGTGAATTGCAGAATTCAGTGAATCATCGAATCTTTGAACGCACATTGCGCCCGGCAGCATTCTGCCGGGCATGCCTGTTCGAGCGTCATTTCAACCCTCGCGCACCCTT-----CGGGGAGCACGGTGTTGGGGACCGGCAGCACACAGCCGACCCCGAAATGGAGTGGCGGCCCGTCCGCGGCGACCTCTGCGTAGTAA--TTACACCTCGCACCGGAACCCCGACGTGGCCACGCCTTGAAACAACCCAATTTCTGAACGTTGACCTCGGATCAGGTAGGAATACCCGCTGAACTT-------------------AAGAAACCAACAGGGATTGCCCCAGTAACGGCGAGTGAAGCGGCAACAGCTCAAATTTGAAATCTGGTCCCCAGGGCCCGAGTTGTAATTTGTAGAGGATGCTTTTGGCGAGGTGCCTTCCGAGTTCCCTGGAACGGGACGCCATAGAGGGTGAGAGCCCCGTCTGGTCGGACACCAAGCCTCTGTAAAGCTCCTTCGACGAGTCGAGTAGTTTGGGAATGCTGCTCAAAATGGGAGGTATATGTCTTCTAAAGCTAAATATTGGCCAGAGACCGATAGCGCACAAGTAGAGTGATCGAAAGATGAAAAGCACTTTGAAAAGAGGGTTAAAAAGTACGTGAAATTGTTGAAAGGGAAGCGCCTATGACCAGACTTGAGCCCGGTGAATCATCCAGCGTTCTCGCTGGTGCACTTTGCCGGGCACAGGCCAGCATCAGTTTGGCGCGGGGGATAAAGACTTTGGGAATGTGGCTCCCTCGGGAGTGTTATAGCCCATTGTGCAATACCCTGCGCCGGACTGAGGTACGCGCATTGCAAGGATGCTGGCGTAATGGTCATCAGCGACCCGTCTTGAAACACGGACCAAGGAGTCGTCTTCGTATGCGAGTGTTCGGGTGTCAAACCCCTACGCGTAATGAAAGTGAACGCAGGTGAGAGCTTCGGCGCATCATCGACCGATCCTGATGTTCTCGGATGGATTTGAGTAAGAGCATACGGGGCCGGACCCGAAAGAAGGTGAACTATGCCTGAATAGGGTGAAGCCAGAGGAAACTCTGGTGGAGGCTCGCAGCGGTTCTGACGTGCGAATCGATCGTCAAATTTGGGCATGGGGGCGAAAGACTAATCGAACCTTCTAGTAGC----------CTGGTACTTCCCAGGCCGATTGCGCTATTCTCATCATTGCCGCCGGTACTGGTGAGTTCGAGGCTGGTATCTCCAAGGATGGCCAGACCCGTGAGCACGCCCTGCTCGCCTACACCCTCGGTGTCAAGCAGCTCATCGTTGCCATCAACAAGATGGACACCACCAAGTGGTCTGAGGCCCGTTACCAGGAGATTATCAAGGAGACCTCCAACTTCATCAAGAAGGTCGGCTACAACCCCAAGACTGTTGCTTTCGTCCCCATCTCCGGCTTCAACGGTGACAACATGCTTCAGGCCTCCACCAACTGCCCCTGGTACAAGGGTTGGGAGAAGGAGACCAAGGCTGGCAAGTTCACCGGCAAGACTCTTCTCGAGGCTATCGACTCCATCGAGATGCCCAAGCGTCCCACCGACAAGCCTCTCCGTCTTCCCCTCCAGGATGTTTACAAGATTGGTGGTATTGGAACGGTGCCCGTCGGCCGTGTCGAGACTGGTATCATCAAGCCCGGTATGGTCGTCACCTTCGCTCCTGCCAACGTCACCACTGAAGTCAAGTCCGTCGAGATGCACCACGAGCAGCTTTCTGAGGGTGTCCCCGGTGACAACGTTGGCTTCAACGTGAAGAACGTCTCCGTCAAGGACATCCGTCGTGGTAACGTCGCTGGTGACTCCAAGAACGACCCCCCCATGGGTGCCGCTTCTTTCACCGCCCAGGTCATTGTCATCAACCACCCTGGCCAGATCGGTAACGGTTACGCCCCCGTCCTCGATTGCCACACTGCCCACATTGCCTGCAAGTTCGACACTCTCCTCGAGAAGATCGATCGCCGTACTGGTAAGGCCACTGAGACCGAGCCCAAGTTCATCAAGGCTGGTGATGCCGCCATCGTCAAGATGGTTCCCTCCAAGCCCATGTGCGTTGAGGCTTTCACCGA-----------------------------------???????????????????????????????????????????????????????????????????????????????????????????????????????????????????????????????????????????????????????????????????????????????????????????????????????????????????????????????????????????????????????????????????????????????????????????????????????????????????????????????????????????????????????????????????????????????????????????????????????????????????????????????????????????????????????????????????????????????????????????????????????????????????????????????????????????????????????????????????????????????????????????????????????????????????????????????????????????????????????????????????????????????????????????????????????????????????????????????????????????????????????????????????????????????---------------------------------------------------------------------------------------------------------------------------------------------------------------------------------------------------------TTTGAACCGATACACATTTGCTTCTACGCTCTCCCATCTTCGACGCACAAATACGCCCATCGGCAGAGATGGCAAGTTGGCGAAGCCCCGTCAGCTTCACAATACCCATTGGGGTCTTGTCTGCCCTGCCGAAACCCCTGAAGGCCAGGCTTGCGGTCTCGTCAAGAACCTGTCTCTCATGTGCTATGTAAGTGTGGGCTCACCCGCTGAGCCGCTCATTGATTTCATGATCAACAGAGGTATGGAGGTCATCGAAGAGTACGAACCTCTTCGATACCCCCATGCCACCAAGATTTTCGTCAACGGAACCTGGGTTGGCGTGCATCAGGACCCCAAGCACCTCGTAAACCAAGTTTTCGACACCCGCCGCAAGTCTTACCTACAATATGAAGTCTCCCTCGTTCGCGAAATTCGTGATCAGGAATTCAAGATTTTCTCCGATGCAGGCAGAGTCATGCGACCCGTCTTCACCGTCCAACAAGAAGACGATGCGGAGACTGGCCTGGAAAAGGGCCAGCTTGTGCTCACAAAGGACCTGGTCAACAAGCTCGCACAGGAACAGGCTGATCCGCCTGACGATCCAGAGATGAAGATGGGCTGGGAGGGCCTGATCAAGGCTGGTGCCATCGAGTATCTTGATGCCGAGGAAGAAGAGACGTCCATGATCTGCATGACCCCCGAGGATTTGGAGCTTTACAGACTGCAAAAGGCAGGTGTGGCGG-TAGACGATGAC-CCCGGTGACGACATGAACAAGCGTC-TGAAAACGAAGACGAACCCCACAACTCACATGTATACGCATTGCGAAATTCACCCAAGTATGATTTTGGGCATCTGCGCCAGCATTATTCCCTTCCCCGACCACAACCAGGTAAGTCC--ATGCAACTCGTCTTGAACTCGCAAA
CBS_350_85     -------------------------------------ATTACCGAGTTTACAACTCCCAAACCCAAATGTGAACATACCAAACTGTTGCTTCGGCGGACTCGCCCCAGCGTCCGGACCGGCCTCGCGCCGGCCCGCGGCCTGGATCCA-GGCGGCCGCCGGGGAAAAAAAAAACTCTT-TGTATCTTT--GTATATCTTCTGAGCACGCCGCAAGGCA-AAAACAAATGAATCAAAACTTTCAACAACGGATCTCTTGGTTCTGGCATCGATGAAGAACGCAGCGAAATGCGATAAGTAATGTGAATTGCAGAATTCAGTGAATCATCGAATCTTTGAACGCACATTGCGCCCGGCAGCATTCTGCCGGGCATGCCTGTTCGAGCGTCATTTCAACCCTCGAGCTCCCTT-----TGGGGAGCACGGTGTTGGGGACCGGCAGCACACAGCCGACCCCGAAATGGAGTGGCGGCCCGTCCGCGGCGACCTCTGCGTAGTAA-TCATCACCTCGCACCGGGAACCCGACGTGGCCACGCCTTGAAACAACCCAATTTCTGAACGTTGACCTCGGATCAGGTAGGAATACCCG------------------------------------------ATTGCCCCAGTAACGGCGAGTGAAGCGGCAACAGCTCAAATTTGAAATCTGGTCCCCAGGGCCCGAGTTGTAATTTGTAGAGGATGCTTTTGGCGAGGTGCCTTCCGAGTTCCCTGGAACGGGACGCCATAGAGGGTGAGAGCCCCGTCTGGTCGGACACCAAGCCTCTGTAAAGCTCCTTCGACGAGTCGAGTAGTTTGGGAATGCTGCTCAAAATGGGAGGTATATGTCTTCTAAAGCTAAATATTGGCCAGAGACCGATAGCGCACAAGTAGAGTGATCGAAAGATGAAAAGCACTTTGAAAAGAGGGTTAAAAAGTACGTGAAATTGTTGAAAGGGAAGCGCCTATGACCAGACTTGGGCCCGGTGAATCATCCAGCGTTCTCGCTGGTGCACTTTGCCGGGCACAGGCCAGCATCAGTTTGGCGCGGGGGATAAAGACTTTGGGAATGTGGCTCCCTCGGGAGTGTTATAGCCCATCGTGCAATACCCTGCGCCGGACTGAGGTACGCGCATTGCAAGGATGCTGGCGTAATGGTCATCAGCGACCCGTCTTGAAACACGGACCAAGGAGTCGTCTTCGTATGCGAGTGTTCGGGTGTCAAACCCCTACGCGTAATGAAAGTGAACGCAGGTGAGAGCTTCGGCGCATCATCGACCGATCCTGATGTTCTCGGATGGATTTGAGTAAGAGCATACGGGGCCGGACCCGAAAGAAGGTGAACTATGCCTGTATAGGGTGAAGCCAGAGGAAACTCTGGTGGAGGCTCGCAGCGGTTCTGACGTGCGAATCGATCGTCAAATATGGGCATGGGGGCGAAA---------------------------------CTGGTACTTCCCAGGCCGATTGCGCTATTCTCATCATTGCCGCCGGTACTGGTGAGTTCGAGGCTGGTATCTCCAAGGATGGCCAGACTCGCGAGCACGCTCTCCTCGCCTACACCCTCGGTGTCAAGCAGCTCATCGTTGCCATCAACAAGATGGACACCACCAAGTGGTCTGAGGCCCGTTACCAGGAAATCATCAAGGAGACTTCCAACTTCATCAAGAAGGTCGGCTACAACCCCAAGACCGTCGCCTTCGTCCCCATCTCCGGCTTCAACGGTGACAACATGCTTCAGGCCTCCACCAACTGCCCCTGGTACAAGGGTTGGGAGAAGGAGACCAAGGCTGGCAAGTCCACCGGCAAGACCCTTCTCGAGGCCATCGACTCCATCGAGGCCCCCAAGCGTCCCACCGACAAGCCCCTCCGTCTTCCCCTCCAGGATGTCTACAAGATCGGTGGTATCGGAACGGTGCCCGTCGGTCGTGTCGAGACTGGTATCATCAAGCCCGGTATGGTCGTCACCTTCGCCCCCGCTGGTGTCACCACTGAAGTCAAGTCCGTCGAGATGCACCACGAGCAGCTGCCCGAGGGTGTTCCCGGTGACAACGTCGGCTTCAACGTGAAGAACGTTTCCGTCAAGGAAATCAGTCGTGGTAACGTCGCTGGTGACTCCAAGAACGACCCCCCCATGGGTGCCGCCTCTTTCCAGGCCCAGGTCATTGTCATCAACCACCCCGGTCAGATCGGTAACGGTTACGCCCCCGTTCTCGACTGCCACACTGCCCACATTGCCTGCAAGTTCGCCGAGCTCCAGGAGAAGATCGACCGCCGTACTGGTAAGGCCGTCGAGACCAACCCCAAGTTCATCAAGGCTGGTGACGCCGCCATCGTCAAGATGATTCCCTCCAAGCCCATGTGCGTTGAGGCTTTCACTGACTACCCCCCTCTGGGCCGTTTCGCCGTCCGTGACA------------------------------------------------------------------------------------CTC--CAAGACGC-TTG---ATTTACCGAGCTCACTGGATGC--TAACATGACCTTCAGAGCGATCCCGAATTCGTCGCAGCCATTCACACCCGCGATCCGAAAGTCCGATTCAAGCGCGTATGGGCCGTCTGCAAAAAGAAGCGCAAGTGCGAGAACGAGGAAAGACAAGACAAG---AACAAGGATGAAGAGTTTGCTCCCGG---GGTTAAGAACCCCGTTGTTGAGGGCCATGGCGGATGTGGCAACATGCAGCCGCAAGTCAGACAGGCCGCGCTGCAACTCAAGGCTGCTTTCGAGGTAAACCCGGAAGAT---GGGCCGAAGAGGAAGGAAGTCGTCAACATTTCAGCCGAAATGGCTCACGGTATCCTTCGCCGCATTTCTGAGCGCGACATGCGCAACATTGGTCTCAACTCGGACTATGCTCGTCCAGAGTGGATGATCCTTACTGTTCTGCCAGTTCCACCTCCCCCCGTGCGTCCTAGTATCTCCATGGATGGTACTGGTACTGGCATGAGAAACGAAGATGATTTGACGTACAAGCTGGGTGATATCATTCGCGCCAACGGCAACGTCAA----------------------------------------------------------------------------------------TTCCGCGGTATCATGCGCCGCATGCACTCCGAATTGGCAAACTACCTGAGACGTTGCGTTGAAGGTAACCGCCACTTCAACCTGGCTGTCGGCATTAAGCCAGGCACGCTGTCCAACGGCCTGAAGTACTCTCTCGCCACTGGTAACTGGGGTGATCAGAAGAAGGCCATGAGCTCAACCGCTGGCGTGTCACAGGTTCTTAACCGATACACATTTGCCTCTACGCTCTCGCATCTCCGACGTACCAATACGCCCATCGGCCGAGACGGAAAGTTGGCAAAGCCTCGCCAGCTCCACAACACCCATTGGGGTCTCGTCTGTCCCGCCGAAACTCCCGAGGGCCAAGCTTGTGGTCTTGTCAAGAACCTGTCTCTCATGTGCTATGTCAGTGTGGGCTCACCCGCTGAGCCACTGATTGATTTCATGATTAACAGAGGCATGGAAGTTATCGAAGAGTACGAACCTCTCCGATACCCCCATGCCACCAAGATTTTCGTTAATGGAACTTGGGTTGGCGTGCACCAAGATCCGAAGCACCTCGTGAACCAAGTCTTTGACACTCGTCGCAAGTCTTACCTGCAATATGAAGTCTCTCTTGTTCGCGAAATTCGTGACCAGGAGTTCAAGATCTTTTCCGATGCAGGCAGAGTTATGCGACCTGTCTTTACTGTCCAGCAGGAAGATGATGCTGAGACTGGCCTTGAAAAGGGCCAGCTTGTACTCACGAAAGATTTGGTCAACAAGCTCGCTCAAGAACAGGCTGACCCGCCTGATGACCCAGAAATGAAGATAGGCTGGGAAGGCCTGATTAAGGCCGGCGCTATCGAATATCTCGATGCCGAAGAAGAAGAGACGTCCATGATTTGCATGACGCCCGAAGACCTCGAGCTTTACAGACTGCAAAAGGCCGGCGTGGCTG-TTGACGATGAT-CCTGGTGACGACTTGAATAAGCGTC-TGAAGACCAAGACGAACCCAACAACCCACATGTACACGCATTGCGAAATTCACCCAAGTATGATTT-------------------------------------------------------------------------------
CBS_704_86     -------------------------------------ATTATCGAGTTTATCCAACTCCCAACCCTATGTGAACCTACCTTTATGTTGCTTCGGCGGTCTCGCGCCGGGTTGC-----------------TGGGGGCTCCCGGGACCA-CGCGTCCGCCGGAGAC--CAAAAACTCTT-GATTT-TGCGCAGTATTATTCTGAGT-GGCCGAAAGGCAAAAAACAAATGAATCAAAACTTTCAACAACGGATCTCTTGGTTCTGGCATCGATGAAGAACGCAGCGAAATGCGATAAGTAATGTGAATTGCAGAATTCAGTGAATCATCGAATCTTTGAACGCACATTGCGCCCGCCAGCATTCTGGCGGGCATGCCTGTTCGAGCGTCATTTCAACCCTCGAGCTCGTCTTCA-TTGACGAGATCGGTGTTGGGACCCGGCGATCCCCTGCCGGCCCCGAAATTCAGTGGCGGCCCGT-TGCGGCGACCTCTGCGTAGTAA--CTTAACCTCGCACCGGTAACAGATCGTGGCCACGCCGTAAAACCCCCGACTTTTTTAAGGTTGACCTCGAATCAGGTAGGAATACCCG-------------------------------------------------------------------------------AAATTTGAAATCTGGCTCCTAGAGCCCGAGTTGTAATTTGTAGAGGATGCTTTTGATGCGGTGCCTTCCGAGTTCCCTGGAACGGGACGCCATAGAGGGTGAGAGCCCCGTCTGGTCGGATGCCAAATCTCTGTAAAGCTCCTTCGACGAGTCGAGTAGTTTGGGAATGCTGCTCAAAATGGGAGGTATATGTCTTCTAAAGCTAAATATTGGCCAGAGACCGATAGCGCACAAGTAGAGTGATCGAAAGATGAAAAGCACTTTGAAAAGAGGGTTAAATAGTACGTGAAATTGTTGAAAGGGAAGCGCCTATGACCAGACTTGGGCCCGG-GAATCATCCAGCGTTCTCGCTGGTGCACTTTGCCGGGCACAGGCCAGCATCAGTTTGTCTTGGGGGAAAAAGGCTTTGGGAACGTGGCTCCTTCGGGAGTGTTATAGACCATTGCATAATACCCTGGGACGGACTGAGGTTCGCGCACTGCAAGGATGCTGGCGTAATGGTCATCAGCGACCCGTCTTGAAACACGGACCAAGGAGTCGTCTTCGTATGCGAGTGTTCGGGTGTAAAACCCCTACGCGTAATGAAAGTGAACGCAGGTGAGAGCTTCGGCGCATCATCGACCGATCCTGATGTTCTCGGATGGATTTGAGTAAGAGCATACGGGGCCGGACCCGAAAGAAGGTGAACTATTCCTGTATAGGGTGAAGCCAGAGGAAACTCTGGTGGAGGCTC-------------------------------------------------------------------------------------CTGGTACTTCCCAGGCTGACTGCGGTATTCTCATTATCGCTGCCGGTACTGGTGAGTTCGAGGCTGGTATTTCCAAGGATGGCCAGACTCGTGAGCACGCCCTGCTCGCCTACACCCTCGGTGTTAGACAGCTCATTGTCGCCATCAACAAGATGGACACTGCCAAGTGGTCCGAGGCCCGTTACCAGGAAATCATCAAGGAGACTTCCAACTTCGTCAAGAAGGTCGGATACAACCCCAAGACCATTCCTTTCGTCCCCATCTCCGGTTTCAACGGTGACAACATGTTGTCTCCTTCCACCAACTGCCCCTGGTACAAGGGATGGGAGAAGGAGGGTAAGGCCGGTAAGGTCACCGGCAAGACCCTTCTTGAGGCCATCGACTCCGTCGAGCCCCCCACCCGTCCCTTCCAGAAGCCCCTCCGT------------------------------------------------GTCGGCCGTGTCGAGACCGGTGTCATCAAGCCCGGTATGGTCGTCACCTTCGCCCCCGCCAACGTCACCACTGAAGTCAAGTCCGTCGAGATGCACCACGAGCAGCTCGCTGAGGGTGCCCCCGGTGACAACGTTGGTTTCAACGTCAAGAACGTCTCCGTCAAGGATATCCGTCGTGGTAACGTTGCCGGTGACTCCAAGAACGACCCCCCTCTGGGCTGCGCTTCCTTCAACGCCCAGGTCATCGTCATGAACCACCCTGGTCAGATCGGTGCCGGTTACGCTCCCGTCCTCGATTGCCACACTGCTCACATTGCCTGCAAGTTCTCTGAGCTCCTCGAGAAGATCGATCGCCGTACCGGTAAGGCTACTGAGGCCAACCCCAAGTTCGTCAAGAACGGTGACTCTGCCATCGTCAAGATGGTTCCCTCCAAGCCCATGTGCGTTGAGTCCTTCACTGAGTACCCCCCTTTGGGCCGTTTCGCCGTCCGTGACA------------------------------------------CTGTAGCAAAGTTTTGGCTGATGAAGTTGGTCTCC-CGCCTTCTG--CGCTGTTC-TT---------TTTAACTTTGT---TGC--TAACCTGACCTTCAGAGCGATCCCGAATTTGTTGCCGCAATTAACACCCGCGATCCCAAGCTACGCTTCAAGCGCGTATGGGCCGTTTGCAAGAAGAAGAGACGATGCGAGAACGAAGAGCGACAGGACAAC---AACAAGGAGGAAGAGTTCCAACCCGG---CATGAAGCCCGCTAAGATCGAAGGACATGGCGGTTGTGGCAACGTTCAACCTCAAGTTCGACAGGCTGCCCTTCAACTGAAGGCTGCGTTTGAAGTGGCTCAAGAAGAT---GGCCCCAAGCGAAAAGAAACAGTCAACATCACACCTGAAATGGCACACGGCATTCTGCGCCGCATTTCTGAACGCGATATTCGCAACATGGGCCTGAACTCAGATTACGCTCGACCGGAGTGGATGATCATTACTGTTCTTCCAGTTCCGCCACCACCTGTTCGTCCTAGTATTTCTATGGACGGAACCGGTACTGGTATGCGAAACGAAGATGATTTGACGTATAAATTGGGTGATATTATTCGCGCCAACGGAAACGTTAAGCAAGCCATCCGCGAAGGTTCGCCACAGCACATTGCGCGCGACTTCGAAGA----------------------------------CTCTTCCGCGGCATCATGCGCCGTATGCACACCGAACTGGCCAATTATCTTCGACGATGCGTTGAGGGTGGCCGTCACTTCAACTTGGCTGTTGGTATCAAGCCTGGTACTCTCTCCAACGGTCTCAAGTATTCTCTCGCAACTGGTAACTGGGGTGATCAGAAGAAGGCCATGAGCTCAACTGCTGGTGTCTCCCAAGTGTTGAACAGATACACTTTCGCATCCACCTTGTCACATTTGAGACGTACCAATACTCCTATTGGTAGAGATGGCAAGCTTGCCAAGCCACGCCAGCTTCACAACACACATTGGGGCTTGGTTTGTCCTGCTGAAACTCCAGAAGGACAGGCTTGCGGTCTCGTCAAGAATTTGTCTCTGATGTGCTACGTTAGTGTAGGATCTCCAGCCGAGCCCCTTGTGGACTTCATGATCAACAGAGGAATGGAAGTCATCGAAGAATACGAACCTCTTCGATATCCCCACGCTACCAAGATTTTCGTCAACGGAGTCTGGGTTGGTGTTCACCAAGATCCCAAGCACTTGGTCAACCAAGTCTTTGATACGCGCCGCAAGGGTTACTTGCAGTACGAGGTGTCGCTGATTCGTGACATCCGTGACCAGGAATTCAAGATTTTCTCTGATGCTGGTCGTGTCATGCGACCAGTCTTCACCGTTCAGCAAGAAGACGATGTAGACACTGGTCTAGAAAAGGGACAACTTGTCCTGACCAAGGACATCGTTCGCAAGCTGATGCAAGAACAAGCCGAACCTCCTGATGATCCAGAAATGAAGGTCGGCTGGGAGGGCTTGATCAAGGCTGGAGCTGTCGAATACTTGGATGCAGAAGAAGAAGAAACTTCGATGATCTGCATGACTCCAGAGGATCTTGAGTTTTACAGATTGCAGAAGGCCGGTGTAGCAA-TGGATGATGAC-CCCGGTGACAACCCAAACAAGCGTC-TGAAGACCAAAACCAACCCTACCACCCACATGTACACGCATTGTGAGATTCATCCCAGTATGATTCTCGG---------------------------------------------------------------------------
CBS_756_73     -----------------------------------TCATTACCGAGTTTTCACTCCCTAAACCCAAATGTGAACATACCATGTCGTTGCCTCGGCGGACTCGTCCCGGCGCCCGGACGGCCCTCGCGCCGGCCCGCGGCCCGGATCCACGGCGGCCGCCGAAGACCCCTGAAACTTCT-GTCAT-----GCAGTCTCTTCTGAACAAGCCGCAAGGCGAAAGCAAAATGAATCAAAACTTTCAACAACGGATCTCTTGGTTCTGGCATCGATGAAGAACGCAGCGAAATGCGATAAGTAATGTGAATTGCAGAATTCAGTGAATCATCGAATCTTTGAACGCACATTGCGCCCGCCAGTACTCTGGCGGGCATGCCTGTTCGAGCGTCATTTCAACCCTCGAGCCCCCTC-----TGGGGGGCCCGGCGTTGGGGATCGGCAGCACACCGCCGTCCCTGAAATGGAGTGGCGGCCCGTCCGCGGCGACCTCTGCGCAGTAC---AACCACTCGCACCGGGACCCTGGCGCGGCCACGCCGTAAAACACCCAACTCTCCGAACGTTGACCTCGAATCAGGTAGGACTACCCGCTGAACTTAAGCATATCAATAA------------------------------------------------------------TTTGAAATCTGGCCCCCAGGGTCCGAGTTGTAATTTGTAGAGGATGCTTTTGGCGCGGCGCCTTCCGAGTTCCCTGGAACGGGACGCCAAAGAGGGTGAGAGCCCCGTCTGGTCGGACGCCTAGCCTCTGTAAAGCTCCTTCGAAGAGTCGAGTAGTTTGGGAATGCTGCTCAAAATGGGAGGTATATGTCTTCTAAAGCTAAATATTGGCCAGAGACCGATAGCGCACAAGTAGAGTGATCGAAAGATGAAAAGCACTTTGAAAAGAGGGTTAAAAAGTACGTGAAATTGTTGAAAGGGAAGCGCCCATGACCAGACTTGGGCCCGGTGAATCACCCAGCGTTCTCGCTGGTGCACTTTGCCGGGCACAGGCCAGCATCGGTCTGCCGCGGGGGAGAAAGGCGGCGGGAATGTGGCTCCCTCGGGAGTGTTATAGCCCGCCGCGCAATACCCTGGGGCGGACCGAGGTACGCGCTCTGCAAGGATGCTGGCGTAATGGTCATCAGCGACCCGTCTTGAAACACGGACCAAGGAGTCGTCTTCGTATGCGAGTGTTCGGGTGTCAAACCCCTACGCGTAATGAAAGTGAACGCAGGTGAGAGCTACGGCGCATCATCGACCGATCCTGATGTTCTCGGATGGATTTGAGTAAGAGCATACGGGGCCGGACCCGAAAGAAGGTGAACTATGCCTGTATAGGGTGAAGCCAGAGGAAACTCTGGTGGAGGCTCGCAGCGGTTCTGACGTGCGAATCGATCGTCAAATATGGGCATGGGGGCGAAAGACTAATCGAACCTTCTAGTAGCTGGTTTC--------------------------------CTCATCATTGCTGCCGGTACTGGTGAGTTCGAGGCTGGTATCTCCAAGGATGGCCAGACTCGTGAGCACGCTCTTCTCGCCTACACCCTCGGTGTCAAGCAGCTTATTGTTGCCATCAACAAGATGGACACCACCCAGTGGTCTGAGGCCCGTTACCAGGAAATCATCAAGGAGACTTCCAACTTCATCAAGAAGGTCGGCTACAACCCCAAGACCGTCGCCTTCGTTCCCATCTCCGGCTTCAACGGCGACAACATGCTTACTGCCTCCTCCAACTGCCCCTGGTACAAGGGCTGGGAGAAGGAGACCAAGGCTGGCAAGTCCACCGGCAAGACCCTTCTTGAGGCCATCGACTCCATTGAGGCCCCCAAGCGTCCTGTCGACAAGCCCCTCCGTCTTCCCCTTCAGGATGTCTACAAGATTGGTGGTATCGGAACGGTGCCCGTCGGCCGTGTTGAGACTGGTGTCATCAAGCCCGGCATGGTCGTCACCTTTGCTCCCTCCAACGTCACCACTGAAGTCAAGTCCGTCGAGATGCACCACGAGCAGCTGCCCGAGGGTGTTCCCGGTGACAACGTCGGCTTCAACGTGAAGAACGTTTCCGTCAAGGAAATCCGTCGTGGTAACGTCGCTGGTGACTCCAAGCAAGACCCCCCTATGGGTGCCGCCTCTTTCCAGGCCCAGGTTATCGTTATCAACCACCCTGGCCAGATTGGCAACGGCTATGCCCCCGTTCTCGACTGCCACACTGCCCACATTGCCTGCAAGTTCGCTGAGCTCCAGGAGAAGATCGACCGCCGTACCGGTAAGGCTGTCGAGTCCAACCCCAAGTTCATCAAGTCTGGTGACTCTGCCATCGTTAAGATGGAGCCT------------------------------------------------------------------------------------------------------------------------------------------------------------------------------------------------------------------AGCGATCCCGAGTTCGTCGCAGCAGTTCGTTCACGCGACCCAAAAGTACGATTCAAACGCGTCTGGGCCGTCTGCAAGAAGAAGAAGAGGTGCGAGAACGAGGACACTCAGGAGAAA---AAGAAGGACGAAGAGTTTGCACCCGG---AGCCAAGGTGCCAGCCGCGGGAGGCCATGGCGGCTGCGGCAACGTCCAGCCGGCTGTCAGGCAGGCAGCGCTGCAACTGAGGGCTACGTTCGAGGTCAGCGCGGAAGAC---GGAGTGAAGAAGAAGGAAATAGTCAACATCACCCCTGATATGGCCCACGGCATCCTCCGGCGCATTTCCGAACGGGATCTCGTCGACATGGGCCTCAACTCGGACTACGCTCGCCCTGAATGGATGATCATTACTGTTTTGCCTGTGCCACCGCCTCCCGTGCGTCCTAGTATCTCCATGGATGGCACCGGCACTGGCATGCGGAACGAAGATGATTTGACCTACAAGCTTGGCGATATAATTCGTGCCAATGGTAACGTCAAGCAGGCCATTCGTGAAGGCTCACCACAACACATAGCACGTGACTTTGAGGAGTTGCTGCAATATCATGTCGCCACCTA--------------------------------------------------------------------------------------------------------------------------------------------------------------------------------------------------------------------------------------------------------------------------TTGGAAGAGATGGCAAGCTAGCGAAACCCCGTCAACTTCACAACACTCATTGGGGTCTCGTCTGTCCAGCTGAGACGCCTGAAGGTCAAGCTTGCGGTCTTGTCAAGAATTTGTCTCTCATGTGCTACGTCAGCGTTGGGTCACCTGCAGAGCCTCTCATCGATTTCATGATCAATAGAGGTATGGAGGTAATCGAGGAATATGAGCCTCTGAGGTACCCTCACGCTACCAAAATCTTCGTCAACGGGACCTGGGTTGGTGTCCACCAAGACCCTAAGCATCTCGTCAACCAGGTCTTTGAGACTCGACGCAAATCTTACCTACAGTACGAGGTATCACTCGTTAGGGACATACGTGATCAGGAATTCAAAGTTTTCTCGGATGCTGGCAGAGTCATGCGACCTGTCTTCACAGTACAACAAGATGACGATGCGGAGGCTGGGCTCGTCAAGGGACAGCTTACATTGAGCAAAGATCTCGTTAACCAGTTGGCGCTGGAACAGGCTGACCCGCCCGACGATCCAACGACAAAAACTGGCTGGGAGGGCTTAATAAAGGCCGGTGCAGTCGAATATTTAGATGCAGAGGAAGAGGAAACGTCGATGATTTGCATGACACCTGAAGATCTCGAACTCTATAGACTGCAAAAAGCCGGCATGCCGT-TGGACGAGGAT-GCAGGTGATGATATGAACAAACGCC-TCAAAACCAAGACAAATCCAACGACGCACATGTACACGCACTGTGAAATCCACCCGAGCATGATTCTCGGTATCTGTGCAAGTATCA----------------------------------------------------------
CGMCC3_18986   ---------TCTCCGTTGGTGAACCAGCGGAGGGATCATTACCGAGTTTACAACTCCCAAACCC--ATGTGAACATACCTTACAGTTGCTTCGGCGGAGCCGCCCCGGCGCCCGGAACCCAGT--------TTCGCGGCCCGGACCAA-GGCGCCCGCCGGAGGCCACAAA---CTCT-TCTGTTTTTA-CAGTATCTTCTGAGTGTGCCGCAAGGCAA-AAACAAATGAATCAAAACTTTCAACAACGGATCTCTTGGTTCTGGCATCGATGAAGAACGCAGCGAAATGCGATAAGTAATGTGAATTGCAGAATTCAGTGAATCATCGAATCTTTGAACGCACATTGCGCCCGCCAGAATTCTGGCGGGCATGCCTGTTCGAGCGTCATTTCAACCCTCGGTCTCCCTC-----CGGGGAGACCGGCGTTGGGGACCGGCACTACCCCGCCGGCCCCGAAATGAAGTGGCGGCCCGTCCGCGGCGACCTCTGCGTAGTAA---CTCCACTCGCACCGGGACCCGGGCGCGGCCACGCCGTAAAAC-CCCCAACTTCCGAATGTTGACCTCGAATCAGGTAGGAATACCCGCTGAACTTAAGCATA-------AGGAAAAGAAACCAACAGGGATTGCCCCAGTAACGGCGAGTGAAGCGGCAACAGCTCAAATTTGAAATCTGGTCCCCAGGGCCCGAGTTGTAATTTGTAGAGGATGCTTTTGGCGAGGCGCCTTCCGAGTTCCCTGGAACGGGACGCCACAGAGGGTGAGAGCCCCGTCTGGTCGGATGCCAAGCCTATGTAAAGCTCCTTCGACGAGTCGAGTAGTTTGGGAATGCTGCTCAAAATGGGAGGTATATGTCTTCTAAAGCTAAATATTGGCCAGAGACCGATAGCGCACAAGTAGAGTGATCGAAAGATGAAAAGCACTTTGAAAAGAGGGTTAAAAAGTACGTGAAATTGTTGAAAGGGAAGCGCCTATGACCAGACTTGGGCCCGGTGAATCATCCAGCGTTCTCGCTGGTGCACTTTGCCGGGCACAGGCCAGCATCAGTTTGGCGCGGGGGATAAAGGCTTCGGGAATGTGGCTCCCTCGGGAGTGTTATAGCCCGTTGTGTAATACCCTGCGCCGGACTGAGGTACGCGCTCCGCAAGGATGCTGGCGTAATGGTCATCAGCGACCCGTCTTGAAACACGGACCAAGGAGTCGTCTTCGTATGCGAGTGTTCGGGTGTAAAACCCCTACGCGTAATGAAAGTGAACGCAGGTGAGAGCTTCGGCGCATCATCGACCGATCCTGATGTTCTCGGATGGATTTGAGTAAGAGCATACGGGGCCGGACCCGAAAGAAGGTGAACTATGCCTGTATAGGGTGAAGCCAGAGGAAACTCTGGTGGAGGCTCGCAGCGGTTCTGACGTGCGAATCGATCGTCAAATATGGGCATGGGGGCGAAAGACTAATCGAACCTTCTAGTAGCTGGTTTCCGC----------------------------------CATCGCTGCCGGTACTGGTGAGTTCGAGGCTGGTATCTCCAAGGATGGCCAGACCCGTGAGCACGCTCTCCTCGCCTACACCCTCGGTGTCAAGCAGATCATTGTCGCCATCAACAAGATGGACACCACCAAGTGGTCTGAGGAGCGTTACCAGGAAATCATCAAGGAGACCTCCAACTTCATCAAGAAGGTCGGCTACAACCCCAAGAACGTTGCCTTCGTCCCCATCTCTGGCTTCAACGGTGACAACATGCTGTCTCCCTCCACCAACTGCCCCTGGTACAAGGGTTGGGAGCGTGAGGGCAAGAACGGCAAGGTCACTGGCAAGACTCTCCTTGAGGCCATTGACTCCATCGAGCCCCCCAAGCGTCCCTCCGACAAGCCCCTCCGTCTTCCCCTCCAGGATGTCTACAAGATCGGTGGTATCGGAACGGTCCCTGTCGGCCGTGTCGAGACTGGTGTGATCAAGCCCGGCATGGTTGTCACCTTCGCCCCCGCTGGTGTCACCACTGAAGTCAAGTCCGTCGAGATGCACCACGAGCAGCTCCCCGAGGGTGTCCCCGGTGACAACGTTGGTTTCAACGTCAAGAACGTCTCCGTCAAGGAAATCCGCCGTGGTAACGTTGCCGGTGATTCCAAGAACGACCCCCCCATGGGTGCCGCTTCTTTCACCGCCCAGGTCATTGTCATCAACCACCCTGGCCAGATTGGCAACGGCTACGCCCCCGTTCTCGACTGCCACACTGCCCACATTGCCTGCAAGTTCGCCGAGATCCAGGAGAAGATCGACCGCCGTACCGGTAAGGCCGTCGAGACTGCCCCCAAGTTCATCAAGGCTGGTGACGCTGCCATCGTCAAGAT----------------------------------------------------------------------------AAGAAGGTCAAGAAGGTCTT--GGAGATTGTCTGCCACAACTGCAGCAAAGTATTGGCCGATGAAGTTGGTCTAC-CATTTACTC--CACGAAGC-TT---------TTTGGCTCACTGGACGC--TAACCTGAAATGCAGAGCGATCCCGAATTCGTCACTGCGATCAATACTCGCGACCCCAAGCTTCGATTTAAGCGTGTCTGGGCGGTTTGCAAGAAGAAGCGCAAGTGTGAGAACGAGGAACGGCAAGACAAG---AACAAGGACGAGGAGTTCACGCCTGG---TATGAAGCCTGCTGCCATTGAGAGCCACGGCGGCTGTGGCAACATGCAGCCACAGGTAAGACAGGCTGCACTACAGCTCAAGGCGGCCTTCGAAGTTGTCCAAGAAGAC---GGCCCCAAGAGAAAGGAGACGGTGAATATCACGGCTGAAATGGCCCACGGTATTCTGCGTCGAATTTCCGAGCGGGACCTGCGCAACATGGGCCTCAACTCGGACTATGCTCGCCCTGAATGGATGGTTCTTACTGTCCTACCTGTTCCCCCGCCACCAGTGCGTCCTAGTATTTCCATGGATGGTACTGGAACGGGCATGCGAAACGAAGACGATTTGACATACAAACTGGGTGATATCATTCGCGCCAACGGTAACGTCAAGCAGGCAATTCGCGAAGGCTCGCCGCAGCACATTGCGCGAGACTTTGAGGAATTGCTTCAATACCACGTCGCTACC---------CTGTTCCGTGGTATCATGCGCCGCATGCACGGAGAGCTGGCCAATTACCTGCGACGATGCGTTGAGGGCAACCGACACTTCAACCTGGCTGTCGGTATTAAGCCAGGCACTCTGTCAAACGGCCTGAAGTACTCTCTGGCCACCGGAAACTGGGGCGACCAGAAGAAGGCAATGAGCTCCACCGCTGGTGTCTCTCAGGTGCTGAACCGTTACACATTCGCCTCTACCCTCTCGCATCTTCGACGTACCAACACACCTATCGGCCGAGACGGCAAGCTGGCCAAGCCTAGACAACTGCACAACACGCACTGGGGTCTTGTCTGCCCAGCTGAGACTCCTGAAGGACAAGCTTGCGGTCTTGTCAAGAACCTTTCCCTCATGTGCTACGTCAGTGTTGGCTCGCCCGCCGAGCCGCTGATTGACTTCATGATCAACAGAGGCATGGAGGTCATTGAGGAGTACGAGCCTCTGCGATACCCGCATGCCACCAAGATTTTTGTCAACGGAGTCTGGGTTGGTGTGCATCAGGACCCTAAGCATCTTGTGAACCAGGTCTTCGACACACGCCGAAAGTCATATCTTCAGTATGAAGTCTCCCTTATCCGAGATATCCGCGATCAAGAGTTTAAGATTTTCTCGGATGCTGGGCGAGTTATGCGTCCTGTGTTCACAGTCCAGCAAGAGGATGATCCCGAGACTGGACTTGACAAGGGACAGCTCGTATTGACAAAG--------------------------------------------------------------------------------------------------------------------------------------------------------------------------------------------------------------------------------------------------------------------------------------------------------------------------------------------------------------------------------------
CGMCC3_18987   ---------TCTCCGTTGGTGAACCAGCGGAGGGATCATTACCGAGTTTACAACTCCCAAACCC--ATGTGAACATACCTTACAGTTGCTTCGGCGGAGCCGCCCCGGCGCCCGGAACCCAGT--------TTCGCGGCCCGGACCAA-GGCGCCCGCCGGAGGCCACAAA---CTCT-TCTGTTTTTA-CAGTATCTTCTGAGTGTGCCGCAAGGCAA-AAACAAATGAATCAAAACTTTCAACAACGGATCTCTTGGTTCTGGCATCGATGAAGAACGCAGCGAAATGCGATAAGTAATGTGAATTGCAGAATTCAGTGAATCATCGAATCTTTGAACGCACATTGCGCCCGCCAGAATTCTGGCGGGCATGCCTGTTCGAGCGTCATTTCAACCCTCGGTCTCCCTC-----CGGGGAGACCGGCGTTGGGGACCGGCACTACCCCGCCGGCCCCGAAATGAAGTGGCGGCCCGTCCGCGGCGACCTCTGCGTAGTAA---CTCCACTCGCACCGGGACCCGGGCGCGGCCACGCCGTAAAAC-CCCCAACTTCCGAATGTTGACCTCGAATCAGGTAGGAATACCCGCTGAACTTAAGCATAT------AGGAAAAGAAACCAACAGGGATTGCCCCAGTAACGGCGAGTGAAGCGGCAACAGCTCAAATTTGAAATCTGGTCCCCAGGGCCCGAGTTGTAATTTGTAGAGGATGCTTTTGGCGAGGCGCCTTCCGAGTTCCCTGGAACGGGACGCCACAGAGGGTGAGAGCCCCGTCTGGTCGGATGCCAAGCCTATGTAAAGCTCCTTCGACGAGTCGAGTAGTTTGGGAATGCTGCTCAAAATGGGAGGTATATGTCTTCTAAAGCTAAATATTGGCCAGAGACCGATAGCGCACAAGTAGAGTGATCGAAAGATGAAAAGCACTTTGAAAAGAGGGTTAAAAAGTACGTGAAATTGTTGAAAGGGAAGCGCCTATGACCAGACTTGGGCCCGGTGAATCATCCAGCGTTCTCGCTGGTGCACTTTGCCGGGCACAGGCCAGCATCAGTTTGGCGCGGGGGATAAAGGCTTCGGGAATGTGGCTCCCTCGGGAGTGTTATAGCCCGTTGTGTAATACCCTGCGCCGGACTGAGGTACGCGCTCCGCAAGGATGCTGGCGTAATGGTCATCAGCGACCCGTCTTGAAACACGGACCAAGGAGTCGTCTTCGTATGCGAGTGTTCGGGTGTAAAACCCCTACGCGTAATGAAAGTGAACGCAGGTGAGAGCTTCGGCGCATCATCGACCGATCCTGATGTTCTCGGATGGATTTGAGTAAGAGCATACGGGGCCGGACCCGAAAGAAGGTGAACTATGCCTGTATAGGGTGAAGCCAGAGGAAACTCTGGTGGAGGCTCGCAGCGGTTCTGACGTGCGAATCGATCGTCAAATATGGGCATGGGGGCGAAAGACTAATCGAACCTTCTAGTAGCTGGT----------------------------------------CATCGCTGCCGGTACTGGTGAGTTCGAGGCTGGTATCTCCAAGGATGGCCAGACCCGTGAGCACGCTCTCCTCGCCTACACCCTCGGTGTCAAGCAGATCATTGTCGCCATCAACAAGATGGACACCACCAAGTGGTCTGAGGAGCGTTACCAGGAAATCATCAAGGAGACCTCCAACTTCATCAAGAAGGTCGGCTACAACCCCAAGAACGTTGCCTTCGTCCCCATCTCTGGCTTCAACGGTGACAACATGCTGTCTCCCTCCACCAACTGCCCCTGGTACAAGGGTTGGGAGCGTGAGGGCAAGAACGGCAAGGTCACTGGCAAGACTCTCCTTGAGGCCATTGACTCCATCGAGCCCCCCAAGCGTCCCTCCGACAAGCCCCTCCGTCTTCCCCTCCAGGATGTCTACAAGATCGGTGGTATCGGAACGGTCCCTGTCGGCCGTGTCGAGACTGGTGTGATCAAGCCCGGCATGGTTGTCACCTTCGCCCCCGCTGGTGTCACCACTGAAGTCAAGTCCGTCGAGATGCACCACGAGCAGCTCCCCGAGGGTGTCCCCGGTGACAACGTTGGTTTCAACGTCAAGAACGTCTCCGTCAAGGAAATCCGCCGTGGTAACGTTGCCGGTGATTCCAAGAACGACCCCCCCATGGGTGCCGCTTCTTTCACCGCCCAGGTCATTGTCATCAACCACCCTGGCCAGATTGGCAACGGCTACGCCCCCGTTCTCGACTGCCACACTGCCCACATTGCCTGCAAGTTCGCCGAGATCCAGGAGAAGATCGACCGCCGTACCGGTAAGGCCGTCGAGACTGCCCCCAAGTTCATCAAGGCTGGTGACGCTGCCATCGTCAAGAT----------------------------------------------------------------------------AAGAAGGTCAAGAAGGTCTT--GGAGATTGTCTGCCACAACTGCAGCAAAGTATTGGCCGATGAAGTTGGTCTAC-CATTTACTC--CACGAAGC-TT---------TTTGGCTCACTGGACGC--TAACCTGAAATGCAGAGCGATCCCGAATTCGTCACTGCGATCAATACTCGCGACCCCAAGCTTCGATTTAAGCGTGTCTGGGCGGTTTGCAAGAAGAAGCGCAAGTGTGAGAACGAGGAACGGCAAGACAAG---AACAAGGACGAGGAGTTCACGCCTGG---TATGAAGCCTGCTGCCATTGAGAGCCACGGCGGCTGTGGCAACATGCAGCCACAGGTAAGACAGGCTGCACTACAGCTCAAGGCGGCCTTCGAAGTTGTCCAAGAAGAC---GGCCCCAAGAGAAAGGAGACGGTGAATATCACGGCTGAAATGGCCCACGGTATTCTGCGTCGAATTTCCGAGCGGGACCTGCGCAACATGGGCCTCAACTCGGACTATGCTCGCCCTGAATGGATGGTTCTTACTGTCCTACCTGTTCCCCCGCCACCAGTGCGTCCTAGTATTTCCATGGATGGTACTGGAACGGGCATGCGAAACGAAGACGATTTGACATACAAACTGGGTGATATCATTCGCGCCAACGGTAACGTCAAGCAGGCAATTCGCGAAGGCTCGCCGCAGCACATTGCGCGAGACTTTGAGGAATTGCTTCAATACCACGTCGCTACC---------CTGTTCCGTGGTATCATGCGCCGCATGCACGGAGAGCTGGCCAATTACCTGCGACGATGCGTTGAGGGCAACCGACACTTCAACCTGGCTGTCGGTATTAAGCCAGGCACTCTGTCAAACGGCCTGAAGTACTCTCTGGCCACCGGAAACTGGGGCGACCAGAAGAAGGCAATGAGCTCCACCGCTGGTGTCTCTCAGGTGCTGAACCGTTACACATTCGCCTCTACCCTCTCGCATCTTCGACGTACCAACACACCTATCGGCCGAGACGGCAAGCTGGCCAAGCCTAGACAACTGCACAACACGCACTGGGGTCTTGTCTGCCCAGCTGAGACTCCTGAAGGACAAGCTTGCGGTCTTGTCAAGAACCTTTCCCTCATGTGCTACGTCAGTGTTGGCTCGCCCGCCGAGCCGCTGATTGACTTCATGATCAACAGAGGCATGGAGGTCATTGAGGAGTACGAGCCTCTGCGATACCCGCATGCCACCAAGATTTTTGTCAACGGAGTCTGGGTTGGTGTGCATCAGGACCCTAAGCATCTTGTGAACCAGGTCTTCGACACACGCCGAAAGTCATATCTTCAGTATGAAGTCTCCCTTATCCGAGATATCCGCGATCAAGAGTTTAAGATTTTCTCGGATGCTGGGCGAGTTATGCGTCCTGTGTTCACAGTCCAGCAAGAGGATGATCCCGAGACTGGACTTGACAAGGGACAGCTCGTATTGACAAAG--------------------------------------------------------------------------------------------------------------------------------------------------------------------------------------------------------------------------------------------------------------------------------------------------------------------------------------------------------------------------------------
CGMCC3_19304   --------------------------------------------------------------CCAAATGTGAACATACCCAATTGTTGCTTCGGCGGACTCGCCCCAGCGTCCGGA-CGACTTCGCGTC-GCCCGCGGCCTGGATCCA-GGCGGCCGCCGGGGAAAACCAAAACTCTT-TGTAT-TATA---TATTCTTCTGAATGAGCCGCAAGGC--AACAAAAATGAATCAAAACTTTCAACAACGGATCTCTTGGTTCTGGCATCGATGAAGAACGCAGCGAAATGCGATAAGTAATGTGAATTGCAGAATTCAGTGAATCATCGAATCTTTGAACGCACATTGCGCCCGGCAGCATTCTGCCGGGCATGCCTGTTCGAGCGTCATTTCAACCCTCGAGCTCCCTT-----TGGGGAGCACGGTGTTGGGGACCGGCAGCACACAGCCGACCCCGAAATGGAGTGGCGGCCCGTCCGCGGCGACCTCTGCGTAGTAATTTATCACCTCGCACCGGGAACCCGACGTGGCCACGCCTCAAAACAACCCAATTTCTGAACGTTGACCTCGGATCAGGTAGGAATACCCGCTGAACTTAAGCATATCAA-------------------AGGGATTGCCCCAGTAACGGCGAGTGAAGCGGCAACAGCTCAAATTTGAAATCTGGTCCCCAGGGCCCGAGTTGTAATTTGTAGAGGATGCTTTTGGCAAGGTGCCTTCCGAGTTCCCTGGAACGGGACGCCATAGAGGGTGAGAGCCCCGTCTGGTCGGATACCAAGCCTCTGTAAAGCTCCTTCGACGAGTCGAGTAGTTTGGGAATGCTGCTCAAAATGGGAGGTATATGTCTTCTAAAGCTAAATATTGGCCAGAGACCGATAGCGCACAAGTAGAGTGATCGAAAGATGAAAAGCACTTTGAAAAGAGGGTTAAAAAGTACGTGAAATTGTTGAAAGGGAAGCGCCTATGACCAGACTTGGGCCCGGTGAATCATCCAGCGTTCTCGCTGGTGCACTTTGCCGGGCACAGGCCAGCATCAGTTTGGCGCGGGGGATAAAGGCTTTGGGAATGTGGCTCCCTCGGGAGTGTTATAACCCATTGTGTAATACCCTGCGCCGGACTGAGGTACGCGCATTGCAAGGATGCTGGCGTAATGGTCATCAGCGACCCGTCTTGAAACACGGACCAAGGAGTCGTCTTCGTATGCGAGTGTTCGGGTGTCAAACCCCTACGCGTAATGAAAGTGAACGCAGGTGAGAGCTTCGGCGCATCATCGACCGATCCTGATGTTCTCGGATGGATTTGAGTAAGAGCATACGGGGCCGGACCCGAAAGAAGGTGAACTATGCCTGTATAGGGTGAAGCCAGAGGAAACTCTGGTGGAGGCTCGCAGCGGTTCTGACGTGCGAATCGATCGTCAAATATGGGCATGGGGGCGAAAGACTAATCG---------------------------------------CCGACTGCGCTATTCTCATCATTGCTGCCGGTACTGGTGAGTTCGAGGCTGGTATCTCCAAGGATGGCCAGACCCGTGAGCACGCTCTTCTCGCCTACACCCTCGGTGTCAAGCAGCTCATTGTTGCCATCAACAAGATGGATACCACCAAGTGGTCTGAGGCCCGTTTCCAGGAAATCATCAAGGAGACCTCCAACTTCATCAAGAAGGTCGGCTACAACCCCAAGACCGTTGCCTTCGTCCCCATCTCCGGCTTCAACGGCGACAACATGCTTGAGGTCTCCTCCAACTGCCCCTGGTACAAGGGTTGGGAGAAGGAGACCAAGGCTGGCAAGTCCACCGGCAAGACCCTTCTCGAGGCCATCGACTCCATTGAGGCCCCCAAGCGTCCCACCGACAAGCCCCTCCGTCTTCCCCTCCAGGATGTCTACAAGATTGGTGGTATCGGAACGGTGCCCGTCGGCCGTGTCGAGACTGGTATCATCAAGCCCGGCATGATCGTCACCTTCGCTCCCTCCAACGTCACCACTGAAGTCAAGTCCGTCGAGATGCACCACGAGCAGCTGCCCGAGGGTGTTCCCGGTGACAACGTTGGCTTCAACGTGAAGAACGTTTCCGTCAAGGAAATCCGTCGTGGCAACGTCGCTGGTGACACCAAGAACGACCCCCCCATGGCTGCCGCCTCTTTCCAGGCCCAGGTCATTGTCATCAACCACCCTGGCCAGATTGGTAACGGTTACGCCCCCGTTCTCGACTGCCACACTGCCCACATTGCCTGCAAGTTCGCCGAGCTCCAGGAGAAGATCGACCGCCGTACCGGTAAGGCCGTCGAGACCAACCCCAAGTTCATCAAGTCTGGTGACTCCGCCATCGTCAAGATGGTCCCCTCCAAGCCCATGTGCGTTGAGGC--------------------------------------------???????????????????????????????????????????????????????????????????????????????????????????????????????????????????????????????????????????????????????????????????????????????????????????????????????????????????????????????????????????????????????????????????????????????????????????????????????????????????????????????????????????????????????????????????????????????????????????????????????????????????????????????????????????????????????????????????????????????????????????????????????????????????????????????????????????????????????????????????????????????????????????????????????????????????????????????????????????????????????????????????????????????????????????????????????????????????????????????????????????????????????????????????????????????---------------------------------------------------------------------------------------------------------------------------------------------------------------------------------------------------------------CCGATACACATTCGCCTCTACGCTTTCCCATCTTCGACGTACCAACACGCCTATCGGCAGAGACGGCAAGTTGGCGAAGCCCCGTCAGCTCCACAACACACATTGGGGTCTCGTCTGTCCCGCTGAAACTCCCGAAGGCCAGGCTTGTGGCCTCGTCAAGAACCTGTCTCTCATGTGCTACGTTAGTGTGGGCTCACCTGCGGAGCCGCTCATTGACTTCATGATCAACAGAGGCATGGAGGTTATCGAAGAGTACGAGCCTCTTCGATACCCCCATGCCACGAAGATTTTCGTCAACGGAACTTGGGTTGGCGTGCACCAAGACCCCAAGCACCTTGTAAACCAAGTCTTCGACACTCGTCGCAAGTCATACCTGCAATATGAAGTCTCTCTTGTTCGCGAAATTCGTGACCAGGAATTCAAGATTTTCTCCGATGCAGGCAGAGTCATGCGACCTGTCTTCACTGTTCAGCAGGAAGACGATGCAGAGACTGGTCTTGAAAAGGGCCAGCTTGTGCTCACAAAAGACTTGGTCAACAAGCTCGCCCAGGAACAGGCTGATCCGCCTGATGATCCAGAGATGAAGATGGGCTGGGAGGGCCTGATCAAGGCCGGCGCCATCGAGTATCTAGATGCTGAAGAAGAGGAGACGTCCATGATCTGCATGACTCCTGAAGATCTGGAGCTTTACAGACTGCAAAAGGCTGGCGTGGCGG-TTGACGATGAT-CCCGGCGACGACCTGAATAAGCGTC-TGAAGACCAAGACGAACCCAACAACCCACATGTACACTCATTGCGAAATTCACCCAAGTATGATTTTGGGTATTTGCGCTAGCATTATTCCCTTCCCCGACCACAACCAGGTACGTAG---------------------------
COAD_3263      ?????????????????????????????????????????????????????????????????????????????????????????????????????????????????????????????????????????????????????????????????????????????????????????????????????????????????????????????????????????????????????????????????????????????????????????????????????????????????????????????????????????????????????????????????????????????????????????????????????????????????????????????????????????????????????????????????????????????????????????????????????????????????????????????????????????????????????????????????????????????????????????????????????????????????????????????????????AGGAAAAGAAACCAACAGGGATTGCCCCAGTAACGGCGAGTGAAGCGGCAACAGCTCAAATTTGACATCTGGTCCCCAGGGCCCGAGTTGTAATTTGTAGAGGATGCTTTTGGCGAGGTGCCTTCCGAGTTCCCTGGAACGGGACGCCATAGAGGGTGAGAGCCCCGTCTGGTCGGACACCAAGCCTCTGTAAAGCTCCTTCGACGAGTCGAGTAGTTTGGGAATGCTGCTCAAAATGGGAGGTATATGTCTTCTAAAGCTAAATATTGGCCAGAGACCGATAGCGCACAAGTAGAGTGATCGAAAGATGAAAAGCACTTTGAAAAGAGGGTTAAAAAGTACGTGAAATTGTTGAAAGGGAAGCGCCTATGACCAGACTTGAGCCCGGTGAATCATCCAGCGTTCTCGCTGGTGCACTTTGCCGGGCACAGGCCAGCATCAGTTTGGCGCGGGGGATAAAGACTTTGGGAATGTGGCTCCCTCGGGAGTGTTATAGCCCATTGTGCAATACCCTGCGCCGGACTGAGGTACGCGCATTGCAAGGATGCTGGCGTAATGGTCATCAGCGACCCGTCTTGAAACACGGACCAAGGAGTCGTCTTCGTATGCGAGTGTTCGGGTGTCAAACCCCTACGCGTAATGAAAGTGAACGCAGGTGAGAGCTTCGGCGCATCATCGACCGATCCTGATGTTCTCGGATGGATTTGAGTAAGAGCATACGGGGCCGGACCCGAAAGAAGGTGAACTATGCCTGAATAGGGTGAAGCCAGAGGAAACTCTGGTGGAGGCTCGCAGCGGTTCTGACGTGCGAATCGATCGTCAAATTTGGGCATGGGGGCGAAAGACTAATCGA------------------------------------------------------------------------------GTTCGAGGCTGGTATCTCCAAGGATGGCCAGACCCGTGAGCACGCCTTGATCGCCTACACCCTCGGTGTCAAGCAGCTCATCGTTGCCATCAACAAGATGGACACCACCAAGTGGTCTGAGGCCCGTTACCAGGAGATTATCAAGGAGACCTCCAACTTCATCAAGAAGGTCGGCTACAACCCCAAGACTGTTGCTTTCGTCCCCATCTCCGGCTTCAACGGTGACAACATGCTTCAGGCCTCCACCAACTGCCCCTGGTACAAGGGTTGGGAGAAGGAGACCAAGGCTGGCAAGTTCACCGGCAAGACTCTTCTCGAGGCTATCGACTCCATCGAGATGCCCAAGCGTCCCACCGACAAGCCTCTCCGTCTTCCCCTCCAGGATGTTTACAAGATTGGTGGTATTGGAACGGTGCCCGTCGGCCGTGTCGAGACTGGTATCATCAAGCCCGGTATGGTCGTCACCTTCGCTCCTGCCAACGTCACCACTGAAGTCAAGTCCGTCGAGATGCACCACGAGCAGCTTTCTGAGGGTGTCCCCGGTGACAACGTTGGCTTCAACGTGAAGAACGTCTCCGTCAAGGACATCCGTCGTGGTAACGTCGCTGGTGACTCCAAGAACGACCCCCCCATGGGTGCCGCTTCTTTCACCGCCCAGGTCATTGTCATCAACCACCCTGGCCAGATCGGTAACGGTTACGCCCCCGTCCTCGATTGCCACACTGCCCACATTGCCTGCAAGTTCGACACTCTCCTCGAGAAGATCGATCGCCGTACTGGTAAGGCCACTGAGACCGAGCCCAAGTTCATCAAGGCTGGTGATGCCGCCATCGTCAAGATGGTTCCCTCCAAGCCCATGTGCGTTGAGGCT----------------------------------------------AGAAGGTGAAGAAGGTTTT--GGAGATTGTCTG-CACAATTGCAGT-AAGTGTTGGCCGATGAAGTTGGTCTTC-CCTTTTCTC--CATGACGC-TT----TTTTATTGAGCTCACTGGATGC--TAACATGACCTTCAGAGCGATCCCGAATTCGTAGCAGCCATTCACACCCGCGATCCGAAAGTACGCTTCAGGCGCGTATGGGCCGTCTGCAAAAAGAAGCGCAAGTGCGAGAATGAGGATAGACAGGACAAG---AACAAGGACGAAGAGTTTGCTCCCGG---GGTTAAGAACCCCGTTGTTGAGGGCCATGGCGGATGTGGCAACATGCAGCCCCAGGTCAGACAGGCCGCGCTGCAACTCAAGGCCGCTTTCGAGGTAACTCCGGAAGAT---GGGCCGAAGAGGAAGGAAACCGTCAACATCTCGGCCGAAATGGCTCACGGTATTCTTCGCCGCATTTCCGAGCGCGACATGCGCAACATTGGTCTCAACTCGGACTATGCTCGTCCCGAGTGGATGATTCTTACCGTTCTGCCCGTCCCACCTCCCCCTGTGCGTCCTAGTATCTCCATGGATGGTACCGGCACTGGCATGAGAAACGAAGATGATTTGACGTACAAGTTGGGTGACATCATTCGTGCCAACGGTAACGTCAAGCAGGCAATCCGTGAAGGCTCGCCGCAGCACATTGCGCGCGATTTTGAGGAACTGCTTCAATACCATGTCGCAACCTACATGGA???????????????????????????????????????????????????????????????????????????????????????????????????????????????????????????????????????????????????????????????????????????????????????????????????????????????????????????????????????????????????????????????????????????????????????????????????????????????????????????????????????????????????????????????????????????????????????????????????????????????????????????????????????????????????????????????????????????????????????????????????????????????????????????????????????????????????????????????????????????????????????????????????????????????????????????????????????????????????????????????????????????????????????????????????????????????????????????????????????????????????????????????????????????????????????????????????????????????????????????????????????????????????????????????????????????????????????????????????????????????????????????????????????????????????????????????????????????????????????????????????????????????????????????????????????????????????????????????????????????????????????????????????????????????????????????????????????????????????
COAD_3264      ?????????????????????????????????????????????????????????????????????????????????????????????????????????????????????????????????????????????????????????????????????????????????????????????????????????????????????????????????????????????????????????????????????????????????????????????????????????????????????????????????????????????????????????????????????????????????????????????????????????????????????????????????????????????????????????????????????????????????????????????????????????????????????????????????????????????????????????????????????????????????????????????????????????????????????????????????????---------------------TTGCCCCAGTAACGGCGAGTGAAGCGGCAACAGCTC-AATTTGAAATCTGGTCCCCAGGGCCCGAGTTGTAATTTGTAGAGGATGCTTTTGGCGAGGTGCCTTCCGAGTTCCCTGGAACGGGACGCCATAGAGGGTGAGAGCCCCGTCTGGTCGGACACCAAGCCTCTGTAAAGCTCCTTCGACGAGTCGAGTAGTTTGGGAATGCTGCTCAAAATGGGAGGTATATGTCTTCTAAAGCTAAATATTGGCCAGAGACCGATAGCGCACAAGTAGAGTGATCGAAAGATGAAAAGCACTTTGAAAAGAGGGTTAAAAAGTACGTGAAATTGTTGAAAGGGAAGCGCCTATGACCAGACTTGAGCCCGGTGAATCATCCAGCGTTCTCGCTGGTGCACTTTGCCGGGCACAGGCCAGCATCAGTTTGGCGCGGGGGATAAAGACTTTGGGAATGTGGCTCCCTCGGGAGTGTTATAGCCCATTGTGCAATACCCTGCGCCGGACTGAGGTACGCGCATTGCAAGGATGCTGGCGTAATGGTCATCAGCGACCCGTCTTGAAACACGGACCAAGGAGTCGTCTTCGTATGCGAGTGTTCGGGTGTCAAACCCCTACGCGTAATGAAAGTGAACGCAGGTGAGAGCTTCGGCGCATCATCGACCGATCCTGATGTTCTCGGATGGATTTGAGTAAGAGCATACGGGGCCGGACCCGAAAGAAGGTGAACTATGCCTGAATAGGGTGAAGCCAGAGGAAACTCTGGTGGAGGCTCGCAGCGGTTCTGACGTGCGAATCGATCGTCAAATTTGGGCATGGGGGCGATAGACTAATCGAACCTTCTAGTAGCTGGT-------------------------------------------------------------GTTCGAGGCTGGTATCTCCAAGGATGGCCAGACCCGTGAGCACGCCCTGCTCGCCTACACCCTCGGTGTCAAGCAGCTCATCGTTGCCATCAACAAGATGGACACCACCAAGTGGTCTGAGGCCCGTTACCAGGAGATTATCAAGGAGACCTCCAACTTCATCAAGAAGGTCGGCTACAACCCCAAGACCGTTGCTTTCGTCCCCATCTCCGGCTTCAACGGTGACAACATGCTTCAGGCCTCCACCAACTGCCCCTGGTACAAGGGTTGGGAGAAGGAGACCAAGGCTGGCAAGTTCACCGGTAAGACTCTTCTCGAGGCTATCGACTCCATCGAGATGCCCAAGCGTCCCACCGACAAGCCTCTCCGTCTTCCCCTCCAGGATGTTTACAAGATTGGTGGTATTGGAACGGTGCCCGTCGGCCGTGTCGAGACTGGTATCATCAAGCCCGGTATGGTCGTCACCTTCGCTCCTGCCAACGTCACCACTGAAGTCAAGTCCGTCGAGATGCACCACGAGCAGCTTTCTGAAGGTGTCCCCGGTGACAACGTTGGCTTCAACGTGAAGAACGTCTCCGTCAAGGACATCCGTCGTGGTAACGTCGCTGGTGACTCCAAGAACGACCCCCCCATGGGTGCCGCTTCTTTCACCGCCCAGGTCATTGTCATCAACCACCCTGGCCAGATCGGTAACGGTTACGCCCCCGTCCTCGATTGCCACACTGCCCACATTGCCTGCAAGTTCGACACTCTCCTCGAGAAGATCGATCGCCGTACTGGTAAGGCCACTGAGACCGAGCCCAAGTTCATCAAGGCTGGTGATGCCGCTATCGTCAAGATGGTTCCCTCCAAGCCCATGTGCGCTGAGGCT-----------------------------------------------GAAGGTGAAGAAGGTTTT--GGAGATTGTCTGCCACAACTGCAGTAAAGTGTTGGCCGATGAAGTTGGTCTTC-CCTTTTCTC--CATGACGC-TT----TTTTATTGAGCTCACTGGATGC--TAACATGACCTTCAGAGCGATCCCGAATTCGTAGCAGCCATTCACACCCGCGATCCGAAAGTACGCTTCAGGCGCGTATGGGCCGTCTGCAAAAAGAAGCGCAAGTGCGAGAATGAGGATAGACAGGACAAG---AACAAGGACGAAGAGTTTGCTCCCGG---GGTTAAGAACCCCGTTGTTGAGGGCCATGGCGGATGTGGCAACATGCAGCCCCAGGTCAGACAGGCCGCGCTGCAACTCAAGGCCGCTTTCGAGGTAACTCCGGAAGAT---GGGCCGAAGAGGAAGGAAACCGTCAACATCTCGGCCGAAATGGCGCACGGTATTCTTCGCCGCATTTCCGAGCGCGACATGCGCAACATTGGTCTCAACTCGGACTATGCTCGTCCCGAGTGGATGATTCTTACCGTTCTGCCCGTCCCACCTCCCCCTGTGCGTCCTAGTATCTCCATGGATGGTACCGGCACTGGCATGAGAAACGAAGATGATTTGACGTACAAGTTGGGTGACATCATTCGTGCCAACGGTAACGTCAAGCAGGCAATCCGTGAAGGCTCGCCGCAGCACATTGCGCGCGATTTTGAGGAACTGCTTCAATACCATGTCGCAACCT------------------------------------------------------------------------------------------------------------------------------------------------------------------------------------------------------------------------------CATTTGCTTCTACGCTCTCCCATCTTCGACGCACAAATACGCCCATCGGCAGAGATGGCAAGTTGGCGAAGCCCCGTCAGCTTCACAATACCCATTGGGGTCTTGTCTGCCCTGCCGAAACCCCTGAAGGCCAGGCTTGCGGTCTCGTCAAGAACCTGTCTCTCATGTGCTATGTAAGTGTGGGCTCACCCGCTGAGCCGCTCATTGATTTCATGATCAACAGAGGTATGGAGGTCATCGAAGAGTACGAACCTCTTCGATACCCCCATGCCACCAAGATTTTCGTCAACGGAACCTGGGTTGGCGTGCATCAGGACCCCAAGCACCTCGTAAACCAAGTTTTCGACACCCGCCGCAAGTCTTACCTACAATATGAAGTCTCCCTCGTTCGCGAAATTCGTGATCAGGAATTCAAGATTTTCTCCGATGCAGGCAGAGTCATGCGACCCGTCTTCACCGTCCAACAAGAAGACGATGCGGAGACTGGCCTGGAAAAGGGCCAGCTTGTGCTCACAAAGGACCTGGTCAACAAGCTCGCACAGGAACAGGCTGATCCGCCTGACGATCCAGAGATGAAGATGGGCTGGGAGGGCCTGATCAAGGCTGGTGCCATCGAGTATCTTGATGCCGAGGAAGAAGAGACGTCCATGATCTGCATGACCCCCGAGGATTTGGAGCTTTACAGACTGCAAAAGGCAGGTGTGGCGG-TAGACGATGAC-CCCGGTGACGACATGAACAAGCGTC-TGAAAACGAAGACGAACCCCACAACTCACATGTATACGCATTGCGAAATTCACCCAAGTATGATTTTGGGCATCTGCGCCAGCATTATTCCCTTCCCCGACCACAACCAGG----------------------------------
DY05611        ---------------GCTTATTGTGACGCGGAGGGACATTACCGAGTTTACAACTCCCAAACCCACATGTGAACATACCATTTTGTTGCTTCGGCGGACCCGTCCCAGCGTCCGGG-CGACCTTGCGTCGTCCCGCGGCCTGGAACCA-GACGGCCGCCGGGGAAAACCAAAACTCTT-TGTATCTAT---CTATTCTTCTGAATACGCCGCAAGGCAAAACACAAATGAATCAAAACTTTCAACAACGGATCTCTTGGTTCTGGCATCGATGAAGAACGCAGCGAAATGCGATAAGTAATGTGAATTGCAGAATTCAGTGAATCATCGAATCTTTGAACGCACATTGCGCCCGGCAGCATTCTGCCGGGCATGCCTGTTCGAGCGTCATTTCAACCCTCGCGCACCCTT-----TGGGGAGCACGGTGTTGGGGACCGGCAGCACACAGCCGACCCCGAAATGGAGTGGCGGCCCGTCCGCGGCGACCTCTGCGTAGTAA-TTATCACCTCGCACCGGAACCCCGACGTGGCCACGCCTCAAAACAACCCAATTTCTGAACGTTGACCTCGGATCAGGTAGGAATACCCGCTGAACTTAAGCATATCAAAAGGCGGGAGTAGACCAACAGGGATTGCCCCAGTAACGGCGAGTGAAGCGGCAACAGCTCAAATTTGAAATCTGGTCCCCAGGGCCCGAATTGTAATTTGCAGAGGATGCTTTTGGCGAGGTGCCTTCCGAGTTCCCTGGAACGGGACGCCATAGAGGGTGAGAGCCCCGTCTGGTCGGATACCAAGCCTCTGTAAAGCTCCTTCGACGAGTCGAGTAGTTTGGGAATGCTGCTCAAAATGGGAGGTATATGTCTTCTAAAGCTAAATATTGGCCAGAGACCGATAGCGCACAAGTAGAGTGATCGAAAGATGAAAAGCACTTTGAAAAGAGGGTTAAAAAGTACGTGAAATTGTTGAAAGGGAAGCGCCTATGACCAGACTTGGGCCCGGTGAATCATCCAGCGTTCTCGCTGGTGCACTTTGCCGGGCACAGGCCAGCATCAGTTTGGCGCGGGGGATAAAGACTTTGGGAATGTGGCTCCCTCGGGAGTGTTATAGCCCATTGTGCAATACCCTGCGCCGGACTGAGGTACGCGCATTGCAAGGATGCTGGCGTAATGGTCATCAGCGACCCGTCTTGAAACACGGACCAAGGAGTCGTCTTCGTATGCGAGTGTTCGGGTGTCAAACCCCTACGCGTAATGAAAGTGAACGCAGGTGAGAGCTTCGGCGCATCATCGACCGATCCTGATGTTCTCGGATGGATTTGAGTAAGAGCATACGGGGCCGGACCCGAAAGAAGGTGAACTATGCCTGTATAGGGTGAAGCCAGAGGAAACTCTGGTGGAGGCTCGCAGCGGTTCTGACGTGCGAATCGATCGTCAAATATGGGCATGGGGGCGAAAGACTAATCGAACCTTCTAGTAGCTGGTTTCCGCCTGCTACTT-CCAGGACGATTGCGCTATTCTCATCATTGCCGCCGGTACTGGTGAGTTCGAGGCTGGTATCTCCAAGGATGGCCAGACCCGTGAGCACGCTCTGCTCGCCTACACCCTCGGTGTCAAGCAGCTCATCGTCGCCATCAACAAGATGGACACCACCAAGTGGTCCGAGGCCCGTTACCAGGAAATCATCAAGGAGACTTCTGGTTTCATCAAGAAGGTCGGCTACAACCCCGCCACCGTTGCCTTCGTCCCCATCTCTGGCTTCAACGGCGACAACATGCTTCAGGCTTCCACCAACTGCCCCTGGTACAAGGGTTGGGAGAGAGAGACCAAGCAGGGCAAGTACTCCGGCAAGACCCTTCTCGAGGCCATCGACTCCATCGAGCCTCCTAAGCGTCCCACCGACAAGCCCCTCCGTCTTCCCCTCCAGGATGTCTACAAGATCGGTGGTATCGGAACGGTGCCCGTCGGTCGTGTCGAGACTGGTATCATCAAGCCCGGTATGGTCGTCACCTTTGCTCCCGCGAACGTCACCACTGAAGTCAAGTCCGTCGAGATGCACCACGAGCAGCTCAGTGAGGGTGTTCCCGGTGACAACGTCGGCTTCAACGTGAAGAACGTTTCCGTCAAGGAAATCCGTCGTGGTAACGTCGCTGGTGACTCCAAGAACGACCCCCCCGCCGGTGCCGCCAACTTCACCGCCCAGGTCATTGTCATCAACCACCCTGGCCAGATCAGCAACGGTTACGCTCCCGTTCTTGACTGCCACACTGCCCACATTGCTTGCAAGTTCGCCGAGATCAAGGAGAAGATCGATCGCCGTACTGGTAAGTCCGTTGAGGACCAGCCCAAGTTCATCAAGTCTGGTGATGCCGCCATCGTTACCATGATTCCCTCCAAGCCCATGTGCGTTGAGCCCTTCACCGAGTACCCCCCTCTGGGCCGTTTCGCCGTCCGTGACA-------------GGAGGTTTTGGGGGGGATGTCTGCCATAATTGCAGC-AAGTGTTGGCCGATGAAGTTGGTCTTC-CCTTCTCTC--CACGAAGC-TTT---TTTTATTGAGCTCACTGGATGC--TAACATGACCTTCAGAGCGATCCCGAATTCGTCCAAGCTATTCACACCCGCGATCCGAAAGTACGATTCAAGCGCGTATGGGCCGTCTGCAAAAAGAAGCGCAAGTGTGAGAATGAGGAAAGACAGGACAAG---AACAAGGATGAGGAGTTTGCTCCCGG---GGTTAAGAACCCCGTCGTTGAGGGCCATGGCGGATGTGGCAACATGCAGCCACAGGTCAGACAGGCCGCGCTGCAACTCAAGGCCGCTTTCGAGGTAAACCCGGAAGAT---GGACCGAAGAGAAAGGAAACCGTCAACATCTCAGCCGAAATGGCTCACGGTATCCTTCGCCGCATTTCTGAGCGCGACATGCGCAACATTGGTCTCAACTCGGACTATGCTCGTCCCGAGTGGATGATTCTTACCGTTCTGCCCGTTCCCCCTCCTCCTGTGCGTCCTAGTATTTCCATGGATGGTACTGGTACTGGCATGAGAAACGAAGACGATTTGACGTACAAGCTGGGTGATATCATCCGTGCCAACGGTAACGTCAAGCAGGCTATCCGCGAAGGCTCGCCGCAGCACATTGCGCGCGACTTTGAGGAGCTGCTTCAATACCATGTTGCAACCTACATGG-GCTTTTCCGCGGCATTATGCGCCGCATGCACTCTGAGCTCGCAAACTACCTGAGACGCTGCGTTGAAGGCAACCGCCACTTCAACCTAGCTGTTGGCATTAAGCCGGGCACGCTATCCAATGGGTTGAAGTACTCTCTCGCCACCGGTAACTGGGGCGATCAAAAGAAAGCCATGAGCTCAACCGCGGGTGTGTCACAGGTGTTAAACAGATACACATTCGCTTCTACGCTCTCCCATCTTCGACGCACAAACACGCCCATTGGCAGAGACGGCAAGTTGGCAAAACCCCGTCAGCTCCACAACACCCATTGGGGTCTTGTCTGTCCTGCTGAAACCCCTGAAGGTCAGGCTTGCGGTCTCGTCAAGAACCTGTCTCTCATGTGTTATGTCAGTGTGGGCTCACCTGCGGAGCCACTCATTGATTTCATGATCAACAGAGGTATGGAAGTTATAGAAGAGTATGAACCTCTTCGATACCCCCATGCCACAAAGATTTTCGTCAACGGAACCTGGGTTGGTGTGCATCAGGACCCCAAGCACCTCGTAAACCAAGTTTTCGATACCCGCCGCAAGTCATACCTACAGTATGAAGTCTCGCTTGTTCGCGAAATTCGTGACCAGGAATTCAAGATTTTCTCCGATGCAGGCAGAGTGATGCGACCCGTCTTCACTGTTCAACAGGAAGATGACGCTGAGACTGGCCTTGAAAAGGGTCAGCTTGTGCTCACAAAGGACTTGGTCAACAGGCTGGCTCAGGAACAAGCGGACCCGCCTGATGATCCAGAGATGAAAATGGGCTGGGAGGGTCTGATCAAGGCTGGTGCCATCGAATATCTCGATGCTGAGGAAGAAGAGACGTCCATGATCTGCATGACCCCTGAAGATTTGGAACTTTACAGACTGCAGAAGGCTGGCGTGGCGG-TTGACGATGAC-CCTGGTGACGACCTGAAACAGCGTCTTGAAGACCAAGACAAACCCAACAA-------------------------------------------------------------------------------------------------------------------------
DY05612        -----------------CCACGGCGACGCGGAGGGACATTACCGAGTTTACAACTCCCAAACCCACATGTGAACATACCATTTTGTTGCTTCGGCGGACCCGTCCCAGCGTCCGGG-CGACCTTGCGTCGTCCCGCGGCCTGGAACCA-GACGGCCGCCGGGGAAAACCAAAACTCTT-TGTATCTAT---CTATTCTTCTGAATACGCCGCAAGGCAAAACACAAATGAATCAAAACTTTCAACAACGGATCTCTTGGTTCTGGCATCGATGAAGAACGCAGCGAAATGCGATAAGTAATGTGAATTGCAGAATTCAGTGAATCATCGAATCTTTGAACGCACATTGCGCCCGGCAGCATTCTGCCGGGCATGCCTGTTCGAGCGTCATTTCAACCCTCGCGCACCCTT-----TGGGGAGCACGGTGTTGGGGACCGGCAGCACACAGCCGACCCCGAAATGGAGTGGCGGCCCGTCCGCGGCGACCTCTGCGTAGTAA-TTATCACCTCGCACCGGAACCCCGACGTGGCCACGCCTCAAAACAACCCAATTTCTGAACGTTGACCTCGGATCAGGTAGGAATACCCGCTGAACTTAAGCATATCAA------GGGAGTAGAGCACAGGGATTGCCCCAGTAACGGCGAGTGAAGCGGCAACAGCTCAAATTTGAAATCTGGTCCCCAGGGCCCGAATTGTAATTTGCAGAGGATGCTTTTGGCGAGGTGCCTTCCGAGTTCCCTGGAACGGGACGCCATAGAGGGTGAGAGCCCCGTCTGGTCGGATACCAAGCCTCTGTAAAGCTCCTTCGACGAGTCGAGTAGTTTGGGAATGCTGCTCAAAATGGGAGGTATATGTCTTCTAAAGCTAAATATTGGCCAGAGACCGATAGCGCACAAGTAGAGTGATCGAAAGATGAAAAGCACTTTGAAAAGAGGGTTAAAAAGTACGTGAAATTGTTGAAAGGGAAGCGCCTATGACCAGACTTGGGCCCGGTGAATCATCCAGCGTTCTCGCTGGTGCACTTTGCCGGGCACAGGCCAGCATCAGTTTGGCGCGGGGGATAAAGACTTTGGGAATGTGGCTCCCTCGGGAGTGTTATAGCCCATTGTGCAATACCCTGCGCCGGACTGAGGTACGCGCATTGCAAGGATGCTGGCGTAATGGTCATCAGCGACCCGTCTTGAAACACGGACCAAGGAGTCGTCTTCGTATGCGAGTGTTCGGGTGTCAAACCCCTACGCGTAATGAAAGTGAACGCAGGTGAGAGCTTCGGCGCATCATCGACCGATCCTGATGTTCTCGGATGGATTTGAGTAAGAGCATACGGGGCCGGACCCGAAAGAAGGTGAACTATGCCTGTATAGGGTGAAGCCAGAGGAAACTCTGGTGGAGGCTCGCAGCGGTTCTGACGTGCGAATCGATCGTCAAATATGGGCATGGGGGCGAAAGACTAATCGAACCTTCTAGTAGCTGGTTTCCGCCTGGTACTT-CCAGGCCGATTGCGCTATTCTCATCATTGCCGCCGGTACTGGTGAGTTCGAGGCTGGTATCTCCAAGGATGGCCAGACCCGTGAGCACGCTCTGCTCGCCTACACCCTCGGTGTCAAGCAGCTCATCGTCGCCATCAACAAGATGGACACCACCAAGTGGTCCGAGGCCCGTTACCAGGAAATCATCAAGGAGACTTCTGGTTTCATCAAGAAGGTCGGCTACAACCCCGCCACCGTTGCCTTCGTCCCCATCTCTGGCTTCAACGGCGACAACATGCTTCAGGCTTCCACCAACTGCCCCTGGTACAAGGGTTGGGAGAGAGAGACCAAGCAGGGCAAGTACTCCGGCAAGACCCTTCTCGAGGCCATCGACTCCATCGAGCCTCCTAAGCGTCCCACCGACAAGCCCCTCCGTCTTCCCCTCCAGGATGTCTACAAGATCGGTGGTATCGGAACGGTGCCCGTCGGTCGTGTCGAGACTGGTATCATCAAGCCCGGTATGGTCGTCACCTTTGCTCCCGCGAACGTCACCACTGAAGTCAAGTCCGTCGAGATGCACCACGAGCAGCTCAGTGAGGGTGTTCCCGGTGACAACGTCGGCTTCAACGTGAAGAACGTTTCCGTCAAGGAAATCCGTCGTGGTAACGTCGCTGGTGACTCCAAGAACGACCCCCCCGCCGGTGCCGCCAACTTCACCGCCCAGGTCATTGTCATCAACCACCCTGGCCAGATCAGCAACGGTTACGCTCCCGTTCTTGACTGCCACACTGCCCACATTGCTTGCAAGTTCGCCGAGATCAAGGAGAAGATCGATCGCCGTACTGGTAAGTCCGTTGAGGACCAGCCCAAGTTCATCAAGTCTGGTGATGCCGCCATCGTTACCATGATTCCCTCCAAGCCCATGTGCGTTGAGCCCTTCACCGAGTA-CCCCCTCTGGGCCGTTTCGCCGTCCGTGACA-------------GGAGGTTTTGGGGGGGATGTCTGCCATAATTGCAGC-AAGTGTTGGCCGATGAAGTTGGTCTTC-CCTTCTCTC--CACGAAGC-TTT---TTTTATTGAGCTCACTGGATGC--TAACATGACCTTCAGAGCGATCCCGAATTCGTCCAAGCTATTCACACCCGCGATCCGAAAGTACGATTCAAGCGCGTATGGGCCGTCTGCAAAAAGAAGCGCAAGTGTGAGAATGAGGAAAGACAGGACAAG---AACAAGGATGAGGAGTTTGCTCCCGG---GGTTAAGAACCCCGTCGTTGAGGGCCATGGCGGATGTGGCAACATGCAGCCACAGGTCAGACAGGCCGCGCTGCAACTCAAGGCCGCTTTCGAGGTAAACCCGGAAGAT---GGACCGAAGAGAAAGGAAACCGTCAACATCTCAGCCGAAATGGCTCACGGTATCCTTCGCCGCATTTCTGAGCGCGACATGCGCAACATTGGTCTCAACTCGGACTATGCTCGTCCCGAGTGGATGATTCTTACCGTTCTGCCCGTTCCCCCTCCTCCTGTGCGTCCTAGTATTTCCATGGATGGTACTGGTACTGGCATGAGAAACGAAGACGATTTGACGTACAAGCTGGGTGATATCATCCGTGCCAACGGTAACGTCAAGCAGGCTATCCGCGAAGGCTCGCCGCAGCACATTGCGCGCGACTTTGAGGAGCTGCTTCAATACCATGTTGCAACCTACATGG-GCTTTTCCGCGGCATTATGCGCCGCATGCACTCTGAGCTCGCAAACTACCTGAGACGCTGCGTTGAAGGCAACCGCCACTTCAACCTAGCTGTTGGCATTAAGCCGGGCACGCTATCCAATGGGTTGAAGTACTCTCTCGCCACCGGTAACTGGGGCGATCAAAAGAAAGCCATGAGCTCAACCGCGGGTGTGTCACAGGTGTTAAACAGATACACATTCGCTTCTACGCTCTCCCATCTTCGACGCACAAACACGCCCATTGGCAGAGACGGCAAGTTGGCAAAACCCCGTCAGCTCCACAACACCCATTGGGGTCTTGTCTGTCCTGCTGAAACCCCTGAAGGTCAGGCTTGCGGTCTCGTCAAGAACCTGTCTCTCATGTGTTATGTCAGTGTGGGCTCACCTGCGGAGCCACTCATTGATTTCATGATCAACAGAGGTATGGAAGTTATAGAAGAGTATGAACCTCTTCGATACCCCCATGCCACAAAGATTTTCGTCAACGGAACCTGGGTTGGTGTGCATCAGGACCCCAAGCACCTCGTAAACCAAGTTTTCGATACCCGCCGCAAGTCATACCTACAGTATGAAGTCTCGCTTGTTCGCGAAATTCGTGACCAGGAATTCAAGATTTTCTCCGATGCAGGCAGAGTGATGCGACCCGTCTTCACTGTTCAACAGGAAGATGACGCTGAGACTGGCCTTGAAAAGGGTCAGCTTGTGCTCACAAAGGACTTGGTCAACAGGCTGGCTCAGGAACAAGCGGACCCGCCTGATGATCCAGAGATGAAAATGGGCTGGGAGGGTCTGATCAAGGCTGGTGCCATCGAATATCTCGATGCTGAGGAAGAAGAGACGTCCATGATCTGCATGACCCCTGAAGATTTGGAACTTTACAGACTGCAGAAGGCTGGCGTGGCGG-TTGACGATGAC-CCTGGTGACGACCTGAAACAGCGTCTTGAAGACCAAGACAAACCCAACAA-------------------------------------------------------------------------------------------------------------------------
DY09591        --------------CTTTTTGGGGAAGC--GGAGGACATTACCGAGTTTACAACTCCCAAACCCACATGTGAACATACCATTTTGTTGCTTCGGCGGACCCGTCCCAGCGTCCGGG-CGACCTTGCGTCGTCCCGCGGCCTGGAACCA-GACGGCCGCCGGGGAAAACCAAAACTCTT-TGTATCTAT---CTATTCTTCTGAATACGCCGCAAGGCAAAACACAAATGAATCAAAACTTTCAACAACGGATCTCTTGGTTCTGGCATCGATGAAGAACGCAGCGAAATGCGATAAGTAATGTGAATTGCAGAATTCAGTGAATCATCGAATCTTTGAACGCACATTGCGCCCGGCAGCATTCTGCCGGGCATGCCTGTTCGAGCGTCATTTCAACCCTCGCGCACCCTT-----TGGGGAGCACGGTGTTGGGGACCGGCAGCACACAGCCGACCCCGAAATGGAGTGGCGGCCCGTCCGCGGCGACCTCTGCGTAGTAA-TTATCACCTCGCACCGGAACCCCGACGTGGCCACGCCTCAAAACAACCCAATTTCTGAACGTTGACCTCGGATCAGGTAGGAATACCCGCTGAACTTAAGCATATCAAAA-ACGGGAAAAAGACAACAGGGATTGCCCCAGTAACGGCGAGTGAAGCGGCAACAGCTCAAATTTGAAATCTGGTCCCCAGGGCCCGAATTGTAATTTGCAGAGGATGCTTTTGGCGAGGTGCCTTCCGAGTTCCCTGGAACGGGACGCCATAGAGGGTGAGAGCCCCGTCTGGTCGGATACCAAGCCTCTGTAAAGCTCCTTCGACGAGTCGAGTAGTTTGGGAATGCTGCTCAAAATGGGAGGTATATGTCTTCTAAAGCTAAATATTGGCCAGAGACCGATAGCGCACAAGTAGAGTGATCGAAAGATGAAAAGCACTTTGAAAAGAGGGTTAAAAAGTACGTGAAATTGTTGAAAGGGAAGCGCCTATGACCAGACTTGGGCCCGGTGAATCATCCAGCGTTCTCGCTGGTGCACTTTGCCGGGCACAGGCCAGCATCAGTTTGGCGCGGGGGATAAAGACTTTGGGAATGTGGCTCCCTCGGGAGTGTTATAGCCCATTGTGCAATACCCTGCGCCGGACTGAGGTACGCGCATTGCAAGGATGCTGGCGTAATGGTCATCAGCGACCCGTCTTGAAACACGGACCAAGGAGTCGTCTTCGTATGCGAGTGTTCGGGTGTCAAACCCCTACGCGTAATGAAAGTGAACGCAGGTGAGAGCTTCGGCGCATCATCGACCGATCCTGATGTTCTCGGATGGATTTGAGTAAGAGCATACGGGGCCGGACCCGAAAGAAGGTGAACTATGCCTGTATAGGGTGAAGCCAGAGGAAACTCTGGTGGAGGCTCGCAGCGGTTCTGACGTGCGAATCGATCGTCAAATATGGGCATGGGGGCGAAAGACTAATCGAACCTTCTAGTAGCTGGTTTCCGCTTGATTCTA-CCAGGCCGATTGCGCTATTCTCATCATTGCTGCCGGTACTGGTGAGTTCGAGGCTGGTATCTCCAAGGATGGCCAGACCCGTGAGCACGCTCTGCTCGCCTACACCCTCGGTGTCAAGCAGCTCATCGTCGCCATCAACAAGATGGACACCACCAAGTGGTCCGAGGCCCGTTACCAGGAAATCATCAAGGAGACTTCTGGTTTCATCAAGAAGGTCGGCTACAACCCCGCCACCGTTGCCTTCGTCCCCATCTCTGGCTTCAACGGCGACAACATGCTTCAGGCCTCCACCAACTGCCCCTGGTACAAGGGTTGGGAGAGAGAGACCAAGCAGGGCAAGTACTCCGGCAAGACCCTTCTCGAGGCCATCGACTCCATCGAGCCTCCTAAGCGTCCCACCGACAAGCCCCTCCGTCTTCCCCTCCAGGATGTCTACAAGATCGGTGGTATCGGAACGGTGCCCGTCGGTCGTGTCGAGACTGGTATCATCAAGCCCGGTATGGTCGTCACCTTCGCCCCCGCCAACGTCACCACTGAAGTCAAGTCCGTCGAGATGCACCACGAGCAGCTCACTGAGGGTGTTCCCGGTGACAACGTCGGCTTCAACGTGAAGAACGTTTCCGTCAAGGAAATCCGTCGTGGTAACGTCGCTGGTGACTCCAAGAACGACCCCCCCGCCGGTGCCGCCAACTTCACCGCCCAGGTCATTGTCATCAACCACCCTGGCCAGATCAGCAACGGTTACGCTCCCGTTCTTGACTGCCACACTGCCCACATTGCTTGCAAGTTCGCCGAGATCAAGGAGAAGATCGATCGCCGTACTGGTAAGTCCGTTGAGGACCAGCCCAAGTTCATCAAGGCTGGTGATGCCGCCATCGTTACCATGATTCCCTCCAAGCCCATGTGCGTTGAGCCCTTCACCGAGTACCCCCCTCTGGGCCGTTTCGCCGTCCGTGACA??????????????????????????????????????????????????????????????????????????????????????????????????????????????????????????????????????????????????????????????????????????????????????????????????????????????????????????????????????????????????????????????????????????????????????????????????????????????????????????????????????????????????????????????????????????????????????????????????????????????????????????????????????????????????????????????????????????????????????????????????????????????????????????????????????????????????????????????????????????????????????????????????????????????????????????????????????????????????????????????????????????????????????????????????????????????????????????????????????????????????????????????????????????????????????????????????????????????????????????????????????????????????????????????????????????????????????????????????????????????????????????????????????????????????????????????????????????????????????????????????????????????????????????????????????????????????????????????????????????????????????????????????????????????????????????????????????????????????????????????????????????????????????????????????????????????????????????????????????????????????????????????????????????????????????????????????????????????????????????????????????????????????????????????????????????????????????????????????????????????????????????????????????????????????????????????????????????????????????????????????????????????????????????????????????????????????????????????????????????????????????????????????????????????????????????????????????????????????????????????????????????????????????????????????????????????????????????????????????????????????????????????????????????????????????????????????????????????????????????????????????????????????????????????????????????????????????????????????????????????????????????????????
DY09592        --------------CTTTTTGGGGAAGC--GGAGGACATTACCGAGTTTACAACTCCCAAACCCACATGTGAACATACCATTTTGTTGCTTCGGCGGACCCGTCCCAGCGTCCGGG-CGACCTTGCGTCGTCCCGCGGCCTGGAACCA-GACGGCCGCCGGGGAAAACCAAAACTCTT-TGTATCTAT---CTATTCTTCTGAATACGCCGCAAGGCAAAACACAAATGAATCAAAACTTTCAACAACGGATCTCTTGGTTCTGGCATCGATGAAGAACGCAGCGAAATGCGATAAGTAATGTGAATTGCAGAATTCAGTGAATCATCGAATCTTTGAACGCACATTGCGCCCGGCAGCATTCTGCCGGGCATGCCTGTTCGAGCGTCATTTCAACCCTCGCGCACCCTT-----TGGGGAGCACGGTGTTGGGGACCGGCAGCACACAGCCGACCCCGAAATGGAGTGGCGGCCCGTCCGCGGCGACCTCTGCGTAGTAA-TTATCACCTCGCACCGGAACCCCGACGTGGCCACGCCTCAAAACAACCCAATTTCTGAACGTTGACCTCGGATCAGGTAGGAATACCCGCTGAACTTAAGCATATCAAAAGTCGGGAGTAGGACAACAGGGATTGCCCCAGTAACGGCGAGTGAAGCGGCAACAGCTCAAATTTGAAATCTGGTCCCCAGGGCCCGAATTGTAATTTGCAGAGGATGCTTTTGGCGAGGTGCCTTCCGAGTTCCCTGGAACGGGACGCCATAGAGGGTGAGAGCCCCGTCTGGTCGGATACCAAGCCTCTGTAAAGCTCCTTCGACGAGTCGAGTAGTTTGGGAATGCTGCTCAAAATGGGAGGTATATGTCTTCTAAAGCTAAATATTGGCCAGAGACCGATAGCGCACAAGTAGAGTGATCGAAAGATGAAAAGCACTTTGAAAAGAGGGTTAAAAAGTACGTGAAATTGTTGAAAGGGAAGCGCCTATGACCAGACTTGGGCCCGGTGAATCATCCAGCGTTCTCGCTGGTGCACTTTGCCGGGCACAGGCCAGCATCAGTTTGGCGCGGGGGATAAAGACTTTGGGAATGTGGCTCCCTCGGGAGTGTTATAGCCCATTGTGCAATACCCTGCGCCGGACTGAGGTACGCGCATTGCAAGGATGCTGGCGTAATGGTCATCAGCGACCCGTCTTGAAACACGGACCAAGGAGTCGTCTTCGTATGCGAGTGTTCGGGTGTCAAACCCCTACGCGTAATGAAAGTGAACGCAGGTGAGAGCTTCGGCGCATCATCGACCGATCCTGATGTTCTCGGATGGATTTGAGTAAGAGCATACGGGGCCGGACCCGAAAGAAGGTGAACTATGCCTGTATAGGGTGAAGCCAGAGGAAACTCTGGTGGAGGCTCGCAGCGGTTCTGACGTGCGAATCGATCGTCAAATATGGGCATGGGGGCGAAAGACTAATCGAACCTTCTAGTAGCTGGTTTCCGCCTGGTACT--CCAGGCCGATTGCGCTATTCTCATCATTGCTGCCGGTACTGGTGAGTTCGAGGCTGGTATCTCCAAGGATGGCCAGACCCGTGAGCACGCTCTGCTCGCCTACACCCTCGGTGTCAAGCAGCTCATCGTCGCCATCAACAAGATGGACACCACCAAGTGGTCCGAGGCCCGTTACCAGGAAATCATCAAGGAGACTTCTGGTTTCATCAAGAAGGTCGGCTACAACCCCGCCACCGTTGCCTTCGTCCCCATCTCTGGCTTCAACGGCGACAACATGCTTCAGGCCTCCACCAACTGCCCCTGGTACAAGGGTTGGGAGAGAGAGACCAAGCAGGGCAAGTACTCCGGCAAGACCCTTCTCGAGGCCATCGACTCCATCGAGCCTCCTAAGCGTCCCACCGACAAGCCCCTCCGTCTTCCCCTCCAGGATGTCTACAAGATCGGTGGTATCGGAACGGTGCCCGTCGGTCGTGTCGAGACTGGTATCATCAAGCCCGGTATGGTCGTCACCTTCGCCCCCGCCAACGTCACCACTGAAGTCAAGTCCGTCGAGATGCACCACGAGCAGCTCACTGAGGGTGTTCCCGGTGACAACGTCGGCTTCAACGTGAAGAACGTTTCCGTCAAGGAAATCCGTCGTGGTAACGTCGCTGGTGACTCCAAGAACGACCCCCCCGCCGGTGCCGCCAACTTCACCGCCCAGGTCATTGTCATCAACCACCCTGGCCAGATCAGCAACGGTTACGCTCCCGTTCTTGACTGCCACACTGCCCACATTGCTTGCAAGTTCGCCGAGATCAAGGAGAAGATCGATCGCCGTACTGGTAAGTCCGTTGAGGACCAGCCCAAGTTCATCAAGGCTGGTGATGCCGCCATCGTTACCATGATTCCCTTCAAGCCCATGTGCGTTGAGCCCTTCACCGAGTACCCCCCTCTGGGCCGTTTCGCCGTCCGTGACA??????????????????????????????????????????????????????????????????????????????????????????????????????????????????????????????????????????????????????????????????????????????????????????????????????????????????????????????????????????????????????????????????????????????????????????????????????????????????????????????????????????????????????????????????????????????????????????????????????????????????????????????????????????????????????????????????????????????????????????????????????????????????????????????????????????????????????????????????????????????????????????????????????????????????????????????????????????????????????????????????????????????????????????????????????????????????????????????????????????????????????????????????????????????????????????????????????????????????????????????????????????????????????????????????????????????????????????????????????????????????????????????????????????????????????????????????????????????????????????????????????????????????????????????????????????????????????????????????????????????????????????????????????????????????????????????????????????????????????????????????????????????????????????????????????????????????????????????????????????????????????????????????????????????????????????????????????????????????????????????????????????????????????????????????????????????????????????????????????????????????????????????????????????????????????????????????????????????????????????????????????????????????????????????????????????????????????????????????????????????????????????????????????????????????????????????????????????????????????????????????????????????????????????????????????????????????????????????????????????????????????????????????????????????????????????????????????????????????????????????????????????????????????????????????????????????????????????????????????????????????????????????????
EPF081         ------------------------------------------------------------------ATGACGACCTACC--TCTGTTGCCTCGGCGGACGACGTCGGTTCTTCTCACC-----------------------------GACCCGGCCGCCGTGGACCACGCAGACCCGC-AGCGT-CACGAGCAGCCCGTCTGAGCCCGCCGCGAGGCA-GCGCAGAGCGAGTCAAAACTTTCAGCAACGGATCTCTTGGCTCTGGCATCGATGAAGAACGCAGCGAAATGCGATACGTAATGCGAATTGCAGAATCCAGTGAGCCATCGAATCTTTGAACGCACATTGCGCCCGGCAGCGCTCTGCCGGGCATGCCTGTTCGAGCGTCACCTCAGCCCTCGAGCCGCCGCCCTAGGCGGCGGCGCGGCGTTGGGGCGCGGCAGCCCCCTGCCGGCCCCGAAATGCAGCGGCGGCCCGCCCGCGGCGACCTGTGCGCAAAGTGCCATGCCTACGCACCGGGAGCCGGGCGGGACGAAGCTGCACAGG-------------------------------------------------------------------------------CAACAGGGATTGCCCCAGTAACGGCGAGTGAAGCGGCAGCAGCTCAGATTTGAAATCTGGCCCCCGGGGCCCGAGTTGTGATCTGCAGAGGAAGCCCTGGGCGCGGCGCCTTCCGAGTTCCCTGGAACGGGACGCCACAGAGGGTGAGAGCCCCGTCCGGTCGGACGCCACGCCCGTGTAGGGCTCCTTCGACGAGTCGAGTAGTTTGGGAATGCTGCTCAAAGCGGGAGGTATATGTCTTCTAAAGCTAAATACCGGCCAGAGACCGATAGCGCACAAGTAGAGTGATCGAAAGATGAAAAGCACTTTGGAAAGAGGGTTAAAGAGCACGTGAAATTGCTGAAAGGGAAGCGCCCGCGACCAGACTTGGGCCCGGCAGGTCACCCAGGCTCTCGGCAGGGGCACTCTGCCGGGCGCAGGCCAGCATCGGCTCGGCGCGGGGGACAAAGGCGGCGGGAACGTGGCTCCTCAGGGAGTGTTATAGCCCGCCGCGCCATGCCCCGTGCCGGGCCGAGGCCCGCGCACCGCAAGGATGCTGGCGTAATGGTCGCCGGCGACCCGTCTTGAAACACGGACCAAGGAGTCGTCCTCGTATGCGAGTGTTGGGGTGCCAAACCCCTACGCGCAGTGAAAGCGAACGCAGGTGAGAGCCTCGGCGCATCATCGACCGATCCTGATGTTCTCGGATGGATTTGAGTAGGAGCATACGGGGCCGGACCCGAAAGAAGGTGAACTATGCCTGTGTAGGGTGAAGCCAGAGGAAACTCTGGTGGAGGCTCGCAGCGGTTCTGACGTGCGAATCGATCGTCAAACATGGGCATGGGGG-------------------------------------------------------GACTGCGCTATTCTCATCATTGCCGCCGGTACTGGTGAGTTCGAGGCTGGTATCTCCAAGGATGGCCAGACTCGTGAGCACGCTCTTCTCGCCTACACTCTCGGTGTCAAGCAGCTCATTGTCGCCATCAACAAGATGGACACCACTCAGTGGTCCGAGAACCGTTTCCAGGAAATCATCAAGGAGACTTCCAACTTCATCAAGAAGGTCGGCTACAACCCCAAGACTGTTGCCTTCGTTCCCATCTCTGGCTTCAACGGCGACAACATGCTGGAGCCTTCCTCCAACTGCCCCTGGTACAAGGGCTGGGAGAAGGAGACCAAGGCTGGCAAGTCCACCGGTAAGACTCTTCTCGAGGCTATCGACTCCATCGAGCCCCCCAAGCGTCCCACCGACAAGCCCCTCCGTCTTCCCCTTCAGGACGTCTACAAGATTGGTGGTATCGGAACGGTGCCCGTTGGCCGTGTCGAGACCGGTGTCATCAAGCCCGGCATGGTTGTCACTTTCGCTCCCGCCAACGTCACCACTGAAGTCAAGTCTGTCGAGATGCACCACGAGCAGTTGCCCGAGGGTGTTCCCGGTGACAACGTTGGCTTCAACGTGAAGAACGTCTCCGTCAAGGAAATCCGTCGTGGTAACGTTGCTGGTGACTCCAAGAACGACCCCCCCATGGGTGCCGCTTCCTTCCAGGCCCAGGTTATTGTCATCAACCACCCTGGCCAGATTGGTAACGGTTATGCCCCCGTTCTTGACTGCCACACCGCCCACATTGCCTGCAAGTTCGCTGAGCTTCAGGAGAAGATCGACCGCCGTACTGGTAAGGCTGTCGAGAACAACCCCAAGTTCATCAAGTCTGGTGACGCTGCCATCATCAAGATGGTTCCCTCCAAGCCCATGTGCGTCGAGGCTTTCACCGACTA--------------------------------??????????????????????????????????????????????????????????????????????????????????????????????????????????????????????????????????????????????????????????????????????????????????????????????????????????????????????????????????????????????????????????????????????????????????????????????????????????????????????????????????????????????????????????????????????????????????????????????????????????????????????????????????????????????????????????????????????????????????????????????????????????????????????????????????????????????????????????????????????????????????????????????????????????????????????????????????????????????????????????????????????????????????????????????????????????????????????????????????????????????????????????????????????????????????????????????????????????????????????????????????????????????????????????????????????????????????????????????????????????????????????????????????????????????????????????????????????????????????????????????????????????????????????????????????????????????????????????????????????????????????????????????????????????????????????????????????????????????????????????????????????????????????????????????????????????????????????????????????????????????????????????????????????????????????????????????????????????????????????????????????????????????????????????????????????????????????????????????????????????????????????????????????????????????????????????????????????????????????????????????????????????????????????????????????????????????????????????????????????????????????????????????????????????????????????????????????????????????????????????????????????????????????????????????????????????????????????????????????????????????????????????????????????????????????????????????????????????????????????????????????????????????????????????????????????????????????????????????????????????????????????????????????
EPF136         ---------------------------------------------------GACTCCCGCACCCCCATGACGACCTACC--TCTGTTGCCTCGGCGGACGACGTCGGTTCTTCTCACC-----------------------------GACCCGGCCGCCGTGGACCACGCAGACCCGC-AGCGT-CACGAGCAGCCCGTCTGAGCCCGCCGCGAGGCA-GCGCAGAGCGAGTCAAAACTTTCAGCAACGGATCTCTTGGCTCTGGCATCGATGAAGAACGCAGCGAAATGCGATACGTAATGCGAATTGCAGAATCCAGTGAGCCATCGAATCTTTGAACGCACATTGCGCCCGGCAGCGCTCTGCCGGGCATGCCTGTTCGAGCGTCACCTCAGCCCTCGAGCCGCCGCCCTAGGCGGCGG-GCGGCGTTGGGGCGCGGCAGCCCCCTGCCGGCCCCGAAATGCAGCGGCGGCCCGCCCGCGGCGACCTGTGCGCAAAGTGCCATGCCTACGCACCGGGAGCCGGGCGGGACGAAGCTGCACAGGCTTCTGTGCAGCACACGTTGACCTCGGATCAGGCAGGACCACCCGCTGAACTTA-------------------------CAACAGGGATTGCCCCAGTAACGGCGAGTGAAGCGGCAGCAGCTCAGATTTGAAATCTGGCCCCCGGGGCCCGAGTTGTGATCTGCAGAGGAAGCCCTGGGCGCGGCGCCTTCCGAGTTCCCTGGAACGGGACGCCACAGAGGGTGAGAGCCCCGTCCGGTCGGACGCCACGCCCGTGTAGGGCTCCTTCGACGAGTCGAGTAGTTTGGGAATGCTGCTCAAAGCGGGAGGTATATGTCTTCTAAAGCTAAATACCGGCCAGAGACCGATAGCGCACAAGTAGAGTGATCGAAAGATGAAAAGCACTTTGGAAAGAGGGTTAAAGAGCACGTGAAATTGCTGAAAGGGAAGCGCCCGCGACCAGACTTGGGCCCGGCAGGTCACCCAGGCTCTCGGCAGGGGCACTCTGCCGGGCGCAGGCCAGCATCGGCTCGGCGCGGGGGACAAAGGCGGCGGGAACGTGGCTCCTCAGGGAGTGTTATAGCCCGCCGCGCCATGCCCCGTGCCGGGCCGAGGCCCGCGCACCGCAAGGATGCTGGCGTAATGGTCGCCGGCGACCCGTCTTGAAACACGGACCAAGGAGTCGTCCTCGTATGCGAGTGTTGGGGTGCCAAACCCCTACGCGCAGTGAAAGCGAACGCAGGTGAGAGCCTCGGCGCATCATCGACCGATCCTGATGTTCTCGGATGGATTTGAGTAGGAGCATACGGGGCCGGACCCGAAAGAAGGTGAACTATGCCTGTGTAGGGTGAAGCCAGAGGAAACTCTGGTGGAGGCTCGCAGCGGTTCTGACGTGCGAATCGATCGTCAAACATGGGCATGGGGG-------------------------------------------------------GACTGCGCTATTCTCATCATTGCCGCCGGTACTGGTGAGTTCGAGGCTGGTATCTCCAAGGATGGCCAGACTCGTGAGCACGCTCTTCTCGCCTACACTCTCGGTGTCAAGCAGCTCATTGTCGCCATCAACAAGATGGACACCACTCAGTGGTCCGAGAACCGTTTCCAGGAAATCATCAAGGAGACTTCCAACTTCATCAAGAAGGTCGGCTACAACCCCAAGACTGTTGCCTTCGTTCCCATCTCTGGCTTCAACGGCGACAACATGCTGGAGCCTTCCTCCAACTGCCCCTGGTACAAGGGCTGGGAGAAGGAGACCAAGGCTGGCAAGTCCACCGGTAAGACTCTTCTCGAGGCTATCGACTCCATCGAGCCCCCCAAGCGTCCCACCGACAAGCCCCTCCGTCTTCCCCTTCAGGACGTCTACAAGATTGGTGGTATCGGAACGGTGCCCGTTGGCCGTGTCGAGACCGGTGTCATCAAGCCTGGCATGGTTGTCACTTTCGCTCCCGCCAACGTCACCACTGAAGTCAAGTCTGTCGAGATGCACCACGAGCAGTTGCCCGAGGGTGTTCCCGGTGACAACGTTGGCTTCAACGTGAAGAACGTCTCCGTCAAGGAAATCCGTCGTGGTAACGTTGCTGGTGACTCCAAGAACGACCCCCCCATGGGTGCCGCTTCCTTCCAGGCCCAGGTTATTGTCATCAACCACCCTGGCCAGATTGGTAACGGTTATGCCCCCGTTCTTGACTGCCACACCGCCCACATTGCCTGCAAGTTCGCTGAGCTTCAGGAGAAGATCGACCGCCGTACTGGTAAGGCTGTCGAGAACAACCCCAAGTTCATCAAGTCTGGTGACGCTGCCATCATCAAGATGGTTCCCTCCAAGCCCATGTGCGTCGAGGCTTTCACCGACTA--------------------------------??????????????????????????????????????????????????????????????????????????????????????????????????????????????????????????????????????????????????????????????????????????????????????????????????????????????????????????????????????????????????????????????????????????????????????????????????????????????????????????????????????????????????????????????????????????????????????????????????????????????????????????????????????????????????????????????????????????????????????????????????????????????????????????????????????????????????????????????????????????????????????????????????????????????????????????????????????????????????????????????????????????????????????????????????????????????????????????????????????????????????????????????????????????????????????????????????????????????????????????????????????????????????????????????????????????????????????????????????????????????????????????????????????????????????????????????????????????????????????????????????????????????????????????????????????????????????????????????????????????????????????????????????????????????????????????????????????????????????????????????????????????????????????????????????????????????????????????????????????????????????????????????????????????????????????????????????????????????????????????????????????????????????????????????????????????????????????????????????????????????????????????????????????????????????????????????????????????????????????????????????????????????????????????????????????????????????????????????????????????????????????????????????????????????????????????????????????????????????????????????????????????????????????????????????????????????????????????????????????????????????????????????????????????????????????????????????????????????????????????????????????????????????????????????????????????????????????????????????????????????????????????????????
GNJ20200813_16 ?????????????????????????????????????????????????????????????????????????????????????????????????????????????????????????????????????????????????????????????????????????????????????????????????????????????????????????????????????????????????????????????????????????????????????????????????????????????????????????????????????????????????????????????????????????????????????????????????????????????????????????????????????????????????????????????????????????????????????????????????????????????????????????????????????????????????????????????????????????????????????????????????????????????????????????????????????????????????????????????????????????????????????????????????????????????????????????????????????????????????????????????????????????????????????????????????????????????????????????????????????????????????????????????????????????????????????????????????????????????????????????????????????????????????????????????????????????????????????????????????????????????????????????????????????????????????????????????????????????????????????????????????????????????????????????????????????????????????????????????????????????????????????????????????????????????????????????????????????????????????????????????????????????????????????????????????????????????????????????????????????????????????????????????????????????????????????????????????????????????????????????????????????????????????????????????????????????????????????????????????????????????????????????????????????????????????-----------------GATTGCGCTATTCTCATCATTGCCGCCGGTACTGGTGAGTTCGAGGCTGGTATCTCCAAGGATGGCCAGACTCGTGAGCACGCTCTTCTTGCCTACACCCTCGGTGTCAAGCAGCTCATTGTCGCCATCAACAAGATGGACACCACCCAGTGGTCCGAGAACCGTTTCCAGGAAATTATCAAGGAGACTTCCAACTTCATCAAGAAGGTCGGCTACAACCCCAAGACTGTTGCCTTCGTCCCCATCTCAGGTTTCAACGGCGACAACATGCTGGAGTCTTCCCCCAACTGCCCCTGGTACAAGGGCTGGGAGAAGGAGACCAAGGCTGGCAAGTCGACTGGTAAGACTCTTCTCGAGGCCATCGACTCCATCGAGGCCCCCAAGCGTCCCCTTGACAAGCCTCTCCGTCTTCCCCTTCAGGATGTCTACAAGATTGGTGGTATCGGAACGGTGCCCGTCGGCCGTGTCGAGACTGGTATCATCAAGCCCGGCATGGTTGTCACCTTTGCTCCCTCCAACGTCACCACTGAAGTCAAGTCGGTCGAGATGCACCACGAGCAGCTGCCCGAGGGTGTTCCCGGTGACAATGTCGGCTTCAACGTGAAGAACGTCTCTGTCAAGGAAATCCGTCGTGGTAACGTTGCTGGTGACTCCAAGAACGACCCCCCCATGGGTGCCGCTTCCTTCCAGGCTCAGGTTATTGTCATCAACCACCCCGGTCAGATTGGTAACGGTTATGCCCCCGTTCTTGACTGCCACACCGCCCACATTGCCTGCAAGTTTGCCGAGCTCCAGGAGAAGATCGACCGCCGTACTGGTAAGGCTGTCGAGTCCAACCCCAAGTTCATCAAGTCTGGTGACTCTGCCATTGTCAAGATGGTTCCCTCCAAG--------------------------------------------------------------CAAGAAAGTCAAAAAAGTCCT--CGAGATTGTCTGCCATAACTGTAGCAAAGTGTTGGCCGATGAA----------------------------------------------------------------------------AGCGATCCGGACTTTGTCGCAGCCCTGCGTACTCGTGACCCCAAGGTTCGATTTAAACGCGTCTGGGCCGTTTGCAAGAAGAAGCGAAAGTGCGAGAATGAGGATAGGCAGGACAAA---AACAAGGACGACGCCTTTGCTCCCGG---TGTAAAGAATCCCGTCGTCGAGGGCCACGGTGGATGTGGGAACATGCAGCCACAAGTGAGGCAAGCCGCCCTCCAACTCAAGGCCGCTTTCGATGTCGTTCCCGAAGACGGAGGGCCCAAGAGAAAGGAAACCATCAACATCACTGCTGAAATGGCTCACGGCATCCTCCGTCGCATTTCTGAGCGTGATTTGCACAACATTGGTCTCAACTCGGACTATGCCCGTCCAGAGTGGATGATCATTACCGTTTTACCCGTGCCTCCTCCTCCTGTGCGTCCTAGTATCTCCATGGATGGTACCGGTACCGGTATGAGAAACGAAGATGATTTGACCTACAAGCTGGGCGACATCATTCGTGCCAACGGCAACGTCAAGCAGGCCATTCGCGAGGGGTCGCCCCAGCACATTGCTCGCGACTTTGAGGAACTATTGCAGTATCATGTTGCTACCTATATGG-???????????????????????????????????????????????????????????????????????????????????????????????????????????????????????????????????????????????????????????????????????????????????????????????????????????????????????????????????????????????????????????????????????????????????????????????????????????????????????????????????????????????????????????????????????????????????????????????????????????????????????????????????????????????????????????????????????????????????????????????????????????????????????????????????????????????????????????????????????????????????????????????????????????????????????????????????????????????????????????????????????????????????????????????????????????????????????????????????????????????????????????????????????????????????????????????????????????????????????????????????????????????????????????????????????????????????????????????????????????????????????????????????????????????????????????????????????????????????????????????????????????????????????????????????????????????????????????????????????????????????????????????????????????????????????????????????????????????????
GNJ20200814_11 ------------------------CAGCGGAGGGATCATTACCGAGTCTCCCACTCCCAAACCC-ACTGCGAACCTACC-AGTCGTTGCCTCGGCGGCCCGCGTCCA------------------------------------------GGCGGCCGCCGGGGACCCCGAAACTCTCTCTGCAC-TGTAAGGCACCCTTCTGAACCCGCCGCAAGGC--AGCACGAATCAGTCAAAACTTTCAACAACGGATCTCTTGGCTCTGGCATCGATGAAGAACGCAGCGAAATGCGATACGTAATGCGAATTGCAGAATTCAGTGAACCATCGAATCTTTGAACGCACATTGCGCCCGGCAGCACTCTGCCGGGCATGCCTGTTCGAGCGTCATCTCAACCCTCGAGCCCCCCGTCCGGGGGGGGGCCCGGCGTTGGGGACCGGCAG-CCACCGCCGGCCCTGAAATCAGGCGGCGGCCCGCTCGCGGCACCCACTGCGCAGTACTTTCCTGCCTCGCACTGGGAGCCCGGCGCGGCCACGCCGAAAGCACACGTCCACAGCACGCGTTGACCTCGGATCAGGTAGGGCTACCCGCTGAACTTAAGCATAT------AGGAAAAGAAACCAACAGGGATTGCCCCAGTAACGGCGAGTGAAGCGGCAGCAGCTCAAATTTGAAATCTGGCCCCCGGGGCCCGAGTTGTAGTTTGCAGAGGATGCTCTGGGCGCGGCGCCTTCCGAGTTCCCTGGAACGGGACGCCACAGAGGGTGAGAGCCCCGTCTGGTCGGACGCCAAGCCCGTGTAGAGCTCCTTCGACGAGTCGAGTAGTTTGGGAATGCTGCTCAAAGCGGGAGGTATATGTCTTCTAAAGCTAAATACCGGCCAGAGACCGATAGCGCACAAGTAGAGTGATCGAAAGATGAAAAGCACTTTGGAAAGAGGGTTAAAGAGCACGTGAAATTGTTGAAAGGGAAGCGCCCGTGACCAGACCTGGGCCCGGCGAATCACCTGGCGTTCTCGCCGGCGCACTTCACCGGGCACAGGCCAGCATCAGCTCGACGCGGGGGACAAAGGCGGCGGGAACGTGGCTCCCCAGGGAGTGTTATAGCCCGCCGCGCAATGCCCCGCGCCGGACTGAGGCACGCGCACCGCAAGGATGCTGGCGTAATGGTCATCGGCGACCCGTCTTGAAACACGGACCAAGGAGTCGTCTTCGTATGCGAGTGTTGGGGTGCCAAACCCCCGCGCGGAATGAAAGTGAACGCAGGTGAGAGCTCCGGCGCATCACCGACCGATCCTGATGTTCTCGGATGGATTTGAGTAGGAGCATACGGGGCCGGACCCGAAAGAAGGTGAACTATGCCTGTGTAGGGTGAAGCCAGAGGAAACTCTGGTGGAGGCTCGCAGCGGTTCTGACGTGCGAATCGATCGTCAAACATGGGCATGGGGGCGAAAGACTAATCGAACCTTCTAGTAGCTGGTTT---------------------GACTGCGCTATTCTCATCATTGCCGCCGGTACTGGCGAGTTCGAGGCTGGTATCTCCAAGGATGGCCAGACTCGTGAGCACGCTCTCCTCGCCTACACTCTTGGTGTCAAGCAGCTCATCGTTGCCATCAACAAGATGGACACCACCCAGTGGTCCGAGGCCCGTTTCCAGGAAATTATCAAGGAAACCTCAAACTTCATCAAGAAGGTCGGTTACAACCCCAAGACTGTTGCCTTCGTCCCCATCTCTGGCTTCAACGGCGACAACATGCTTGAGACTTCCCCCAACTGCCCCTGGTACAAGGGATGGGAGAAGGAGACCAAGGCCGGCAAGTCCACTGGTAAGACTCTTCTCGAGGCTATCGACTCCATCGAGGCTCCCAAGCGTCCCCTCGACAAGCCCCTCCGTCTTCCCCTTCAGGACGTCTACAAGATCGGTGGTATTGGAACGGTGCCTGTCGGTCGTGTTGAGACTGGTATCATCAAGCCCGGCATGGTTGTTACCTTTGCTCCCTCCAACGTTACCACTGAAGTCAAGTCGGTTGAGATGCACCACGAGCAGCTGCCCGAGGGTGTTCCCGGTGACAATGTCGGCTTCAACGTGAAGAACGTCTCCGTCAAGGAAATTCGTCGTGGTAACGTTGCCGGTGACTCCAAGAACGACCCCCCCATGGGTGCCGCTTCTTTCCAGGCCCAGGTTATCGTTATCAACCACCCTGGCCAGATTGGTAACGGTTACGCCCCCGTTCTTGACTGCCACACTGCCCACATTGCCTGCAAGTTTGCCGAGCTCCAGGAGAAGATCGACCGCCGTACTGGCAAGTCTGTCGAGACCAACCCCAAGTTCATCAAGTCTGGTGACTCTGCCATCGTCAAGATGGT--------------------------------------------------------------------------AGAAAGTCAAGAAAGTTCT--GGAGATTGTCTGCCACAACTGTAGCAAAGTGTTGGCCGATGAAGTTGGTTTTC-CCTCTTCTT--CATGACGC-TTT---CTTTCACCTGCTCAGTGAATGC--TAACATAAC-CTCAGAGCGATCCGGATTTTGTTGCAGCCCTGCGCACTCGCGATCCGAAAGTACGATTCAAGCGTGTTTGGGCAGTCTGCAAGAAGAAACGCAAATGTGAGAACGAAGATAGACAGGACAAA---AACAAGGACGAGGCCTTCGTTCCCGG---CGTTAAGAACGCCGTTTTCGAAGGCCATGGTGGATGTGGTAACATGCAGCCACAAGTAAGACAAGCCGCTTTGCAACTCAAGGCTGCTTTCGAAGTTACTTCGGAAGAT---GGGCCCAAGAGAAAGGAAACCATCAACATCACTGCCGAAATGGCTCATGGTATTCTTCGTCGCATTTCTGAGCGCGACTTGCATAACATTGGTCTCAACTCGGACTACGCACGTCCAGAGTGGATGATCATCACCGTCTTGCCTGTGCCCCCTCCTCCTGTGCGTCCTAGTATTTCCATGGATGGTACCGGTACTGGTATGAGAAACGAGGATGACTTGACGTACAAGCTGGGTGACATTATTCGTGCCAACGGCAACGTCAAGCAGGCCATTCGTGAAGGGTCGCCGCAGCATATTGCGCGCGACTTCGAGGAACTTCTCCAATACCATGTCGCTACCTATATGG-???????????????????????????????????????????????????????????????????????????????????????????????????????????????????????????????????????????????????????????????????????????????????????????????????????????????????????????????????????????????????????????????????????????????????????????????????????????????????????????????????????????????????????????????????????????????????????????????????????????????????????????????????????????????????????????????????????????????????????????????????????????????????????????????????????????????????????????????????????????????????????????????????????????????????????????????????????????????????????????????????????????????????????????????????????????????????????????????????????????????????????????????????????????????????????????????????????????????????????????????????????????????????????????????????????????????????????????????????????????????????????????????????????????????????????????????????????????????????????????????????????????????????????????????????????????????????????????????????????????????????????????????????????????????????????????????????????????????????
GNJ20200814_14 GTAACAAGGTCTCCGTTGGTGAACCAGCGGAGGGATCATTACCGAGTCTCCCACTCCCAAACCC-ACTGCGAACCTACC-AGTCGTTGCCTCGGCGGCCCGCGTCCA------------------------------------------GGCGGCCGCCGGGGACCCCGAAACTCTCTCTGCAC-TGTAAGGCACCCTTCTGAACCCGCCGCAAGGC--AGCACGAATCAGTCAAAACTTTCAACAACGGATCTCTTGGCTCTGGCATCGATGAAGAACGCAGCGAAATGCGATACGTAATGCGAATTGCAGAATTCAGTGAACCATCGAATCTTTGAACGCACATTGCGCCCGGCAGCACTCTGCCGGGCATGCCTGTTCGAGCGTCATCTCAACCCTCGAGCCCCCCGTCCGGGGGGGGGCCCGGCGTTGGGGACCGGCAG-CCACCGCCGGCCCTGAAATCAGGCGGCGGCCCGCTCGCGGCACCCACTGCGCAGTACTTTCCTGCCTCGCACTGGGAGCCCGGCGCGGCCACGCCGAAAGCACACGTCCACAGCACGCGTTGACCTCGGATCAGGTAGGGCTACCCGCTGAACTTAAGCATATCAAT--AGGAAAAGAAACCAACAGGGATTGCCCCAGTAACGGCGAGTGAAGCGGCAGCAGCTCAAATTTGAAATCTGGCCCCCGGGGCCCGAGTTGTAGTTTGCAGAGGATGCTCTGGGCGCGGCGCCTTCCGAGTTCCCTGGAACGGGACGCCACAGAGGGTGAGAGCCCCGTCTGGTCGGACGCCAAGCCCGTGTAGAGCTCCTTCGACGAGTCGAGTAGTTTGGGAATGCTGCTCAAAGCGGGAGGTATATGTCTTCTAAAGCTAAATACCGGCCAGAGACCGATAGCGCACAAGTAGAGTGATCGAAAGATGAAAAGCACTTTGGAAAGAGGGTTAAAGAGCACGTGAAATTGTTGAAAGGGAAGCGCCCGTGACCAGACCTGGGCCCGGCGAATCACCTGGCGTTCTCGCCGGCGCACTTCACCGGGCACAGGCCAGCATCAGCTCGACGCGGGGGACAAAGGCGGCGGGAACGTGGCTCCCCAGGGAGTGTTATAGCCCGCCGCGCAATGCCCCGCGCCGGACTGAGGCACGCGCACCGCAAGGATGCTGGCGTAATGGTCATCGGCGACCCGTCTTGAAACACGGACCAAGGAGTCGTCTTCGTATGCGAGTGTTGGGGTGCCAAACCCCCGCGCGGAATGAAAGTGAACGCAGGTGAGAGCTCCGGCGCATCACCGACCGATCCTGATGTTCTCGGATGGATTTGAGTAGGAGCATACGGGGCCGGACCCGAAAGAAGGTGAACTATGCCTGTGTAGGGTGAAGCCAGAGGAAACTCTGGTGGAGGCTCGCAGCGGTTCTGACGTGCGAATCGATCGTCAAACATGGGCATGGGGGCGAAAGACTAAT-------------------------------------------GACTGCGCTATTCTCATCATTGCCGCCGGTACTGGCGAGTTCGAGGCTGGTATCTCCAAGGATGGCCAGACTCGTGAGCACGCTCTCCTCGCCTACACTCTTGGTGTCAAGCAGCTCATCGTTGCCATCAACAAGATGGACACCACCCAGTGGTCCGAGGCCCGTTTCCAGGAAATTATCAAGGAAACCTCAAACTTCATCAAGAAGGTCGGTTACAACCCCAAGACTGTTGCCTTCGTCCCCATCTCTGGCTTCAACGGCGACAACATGCTTGAGACTTCCCCCAACTGCCCCTGGTACAAGGGATGGGAGAAGGAGACCAAGGCCGGCAAGTCCACTGGTAAGACTCTTCTCGAGGCTATCGACTCCATCGAGGCTCCCAAGCGTCCCCTCGACAAGCCCCTCCGTCTTCCCCTTCAGGACGTCTACAAGATCGGTGGTATTGGAACGGTGCCTGTCGGTCGTGTTGAGACTGGTATCATCAAGCCCGGCATGGTTGTTACCTTTGCTCCCTCCAACGTTACCACTGAAGTCAAGTCGGTTGAGATGCACCACGAGCAGCTGCCCGAGGGTGTTCCCGGTGACAATGTCGGCTTCAACGTGAAGAACGTCTCCGTCAAGGAAATTCGTCGTGGTAACGTTGCCGGTGACTCCAAGAACGACCCCCCCATGGGTGCCGCTTCTTTCCAGGCCCAGGTTATCGTTATCAACCACCCTGGCCAGATTGGTAACGGTTACGCCCCCGTTCTTGACTGCCACACTGCCCACATTGCCTGCAAGTTTGCCGAGCTCCAGGAGAAGATCGACCGCCGTACTGGCAAGTCTGTCGAGACCAACCCCAAGTTCATCAAGTCTGGTGACTCTGCCATCGTCAAGATGGTTCCCTCTAAGCCCATGTGCGTCGAGG------------------------------------------------AGAAAGTCAAGAAAGTTCT--GGAGATTGTCTGCCACAACTGTAGCAAAGTGTTGGCCGATGAAGTTGGTTTTC-CCTCTTCTT--CATGACGC-TTT---CTTTCACCTGCTCAGTGAATGC--TAACATAAC-CTCAGAGCGATCCGGATTTTGTTGCAGCCCTGCGCACTCGCGATCCGAAAGTACGATTCAAGCGTGTTTGGGCAGTCTGCAAGAAGAAACGCAAATGTGAGAACGAAGATAGACAGGACAAA---AACAAGGACGAGGCCTTCGTTCCCGG---CGTTAAGAACGCCGTTTTCGAAGGCCATGGTGGATGTGGTAACATGCAGCCACAAGTAAGACAAGCCGCTTTGCAACTCAAGGCTGCTTTCGAAGTTACTTCGGAAGAT---GGGCCCAAGAGAAAGGAAACCATCAACATCACTGCCGAAATGGCTCATGGTATTCTTCGTCGCATTTCTGAGCGCGACTTGCATAACATTGGTCTCAACTCGGACTACGCACGTCCAGAGTGGATGATCATCACCGTCTTGCCTGTGCCCCCTCCTCCTGTGCGTCCTAGTATTTCCATGGATGGTACCGGTACTGGTATGAGAAACGAGGATGACTTGACGTACAAGCTGGGTGACATTATTCGTGCCAACGGCAACGTCAAGCAGGCCATTCGTGAAGGGTCGCCGCAGCATATTGCGCGCGACTTCGAGGAACTTCTCCAATACCATGTCGCTACCT-------???????????????????????????????????????????????????????????????????????????????????????????????????????????????????????????????????????????????????????????????????????????????????????????????????????????????????????????????????????????????????????????????????????????????????????????????????????????????????????????????????????????????????????????????????????????????????????????????????????????????????????????????????????????????????????????????????????????????????????????????????????????????????????????????????????????????????????????????????????????????????????????????????????????????????????????????????????????????????????????????????????????????????????????????????????????????????????????????????????????????????????????????????????????????????????????????????????????????????????????????????????????????????????????????????????????????????????????????????????????????????????????????????????????????????????????????????????????????????????????????????????????????????????????????????????????????????????????????????????????????????????????????????????????????????????????????????????????????????
GNJ20210710_02 ?????????????????????????????????????????????????????????????????????????????????????????????????????????????????????????????????????????????????????????????????????????????????????????????????????????????????????????????????????????????????????????????????????????????????????????????????????????????????????????????????????????????????????????????????????????????????????????????????????????????????????????????????????????????????????????????????????????????????????????????????????????????????????????????????????????????????????????????????????????????????????????????????????????????????????????????????????------------------------------TAACGGCGAGTGAAGCGGCAGCAGCCCAGATTTGAAATCGGGCGCCCGGCGCCCGAGTTGTAGTCTGCAGAGGATGCCCTGGGCGCGGCGCCTTCCGAGTTCCCTGGAACGGGACGCCGCAGAGGGTGAGAGCCCCGTCCGGTCGGACGCCAGGCCCGTGTAGGGCTCCTTCGACGAGTCGAGTAGTTTGGGAATGCTGCTCAAAACGGGAGGTAAATGTCTTCCAAGGCTAAATACCGGCCAGAGACCGATAGCGCACAAGTAGAGTGATCGAAAGATGAAAAGCACTTTGGAAAGAGGGTTAAAGAGCACGTGAAATTGCTGAAAGGGAAGCGCCCGCGACCAGACTTGGGCCCGGCAGGTCACCCGTCGTTCTCGGCGGGGCACCCTGCCGGGCGCAGGCCAGCATCGGCTCGGCGCGGGGGACAAAGGCGGCGGGAACGTGGCTCCCTCCGGGGAGTTACAGCCCGCCGCGCCATGCCCTGCGCCGGGCCGAGGCACGCGCACCGCAAGGATGCTGGCGTAATGGTCGCCGGCGACCCGTCTTGAAACACGGACCAAGGAGTCGTCCTCGTATGCGAGTGTTGGGGTGCCAAACCCCTGCGCGCAGTGAAAGCGAACGCAGGTGAGAGCCGCGGCGCATCATCGACCGATCCTGATGTTCTCGGATGGATTTGAGTAGGAGCATACGGGGCCGGACCCGAAAGAAGGTGAACTATGCCTGCGTAGGGTGAAGCCATGGGAAACCATGGTGGAGGCTCGCAGCGGTTCTGACGTGCGAATCGATCGTCAAACGTGGGCATGGGGGCGAAAGACTAAT-------------------------------------------GATTGCGCTATTCTCATCATTGCCGCCGGTACTGGTGAGTTCGAGGCTGGTATCTCCAAGGATGGCCAGACTCGTGAGCACGCTCTTCTTGCCTACACCCTCGGTGTCAAGCAGCTCATTGTCGCCATCAACAAGATGGACACCACCCAGTGGTCCGAGAACCGTTTCCAGGAAATTATCAAGGAGACTTCCAACTTCATCAAGAAGGTCGGCTACAACCCCAAGACTGTTGCCTTCGTCCCCATCTCAGGTTTCAACGGCGACAACATGCTGGAGTCTTCCCCCAACTGCCCCTGGTACAAGGGCTGGGAGAAGGAGACCAAGGCTGGCAAGTCGACTGGTAAGACTCTTCTCGAGGCCATCGACTCCATCGAGGCCCCCAAGCGTCCCCTTGACAAGCCTCTCCGTCTTCCCCTTCAGGATGTCTACAAGATTGGTGGTATCGGAACGGTGCCCGTCGGCCGTGTCGAGACTGGTATCATCAAGCCCGGCATGGTTGTCACCTTTGCTCCCTCCAACGTCACCACTGAAGTCAAGTCGGTCGAGATGCACCACGAGCAGCTGCCCGAGGGTGTTCCCGGTGACAATGTCGGCTTCAACGTGAAGAACGTCTCTGTCAAGGAAATCCGTCGTGGTAACGTTGCTGGTGACTCCAAGAACGACCCCCCCATGGGTGCCGCTTCCTTCCAGGCTCAGGTTATTGTCATCAACCACCCCGGTCAGATTGGTAACGGTTATGCCCCCGTTCTTGACTGCCACACCGCCCACATTGCCTGCAAGTTTGCCGAGCTCCAGGAGAAGATCGACCGCCGTACTGGTAAGGCTGTCGAGTCCAACCCCAAGTTCATCAAGTCTGGTGACTCTGCCATTGTCAAGATGGTTCCCTCCAAG-------------------------------------------------------------???????????????????????????????????????????????????????????????????????????????????????????????????????????????????????????????????????????????????????????????????????????????????????????????????????????????????????????????????????????????????????????????????????????????????????????????????????????????????????????????????????????????????????????????????????????????????????????????????????????????????????????????????????????????????????????????????????????????????????????????????????????????????????????????????????????????????????????????????????????????????????????????????????????????????????????????????????????????????????????????????????????????????????????????????????????????????????????????????????????????????????????????????????????????-------------------------------------------------TTAAGGCGCTGTGTTGAAGGCAACCGTCACTTCAACCTGGCTGTCGGCATCAAGCCTGGCACATTATCCAACGGCCTCAAATATTCCCTTGCCACTGGTAATTGGGGTGACCAGAAAAAGGCGATGAGCTCGACCGCCGGTGTGTCGCAAGTGCTGAATCGATACACGTTTGCTTCGACTCTCTCCCATCTTCGGCGAACCAACACGCCTATCGGCAGGGACGGTAAGCTGGCAAAACCTCGCCAGCTCCATAACACGCATTGGGGTCTCGTCTGCCCGGCCGAAACACCCGAAGGCCAGGCTTGTGGCCTGGTCAAGAACTTGTCTCTTATGTGCTACGTCAGTGTCGGTTCGCCCGCCGAACCGCTCATTGACTTCATGATCAATAGGGGCATGGAAGTTATCGAAGAGTACGAGCCTCTTCGATACCCCCATGCTACTAAGATTTTCGTCAACGGTACCTGGGTCGGCGTGCATCAAGATCCTAAGCATCTCGCCAACCAAGTTTTCGACACTCGTCGCAAATCATACTTACAATATGAGGTCTCCCTCGTGCGAGATATTCGTGACCAGGAATTCAAAATCTTTTCGGACGCCGGCAGAGTCATGCGACCTGTTTTTACCGTACAGCAGGAAGATGACACCGAGACGGGTCTCGAAAAGGGCCAACTAGTGCTCACGAAGGACTTGGTCAACAAGCTGGCAGAAGAGCAGGCAGATCCGCCTGACGATCCAGATCAGAAGATTGGCTGGGAAGGCCTAATCAAGGCTGGCGCCATTGAGTATCTCGATGCCGAAGAGGAGGAGACGTCTATGATCTGTATGACGCCGGAGGATTTGGAGCTGTACAGGCTTCAGAAAGCAGGTGTGGCTG-TGGATGATGAC-CCCGGCGATGATCCAAATAAGCGTT-TGAAAACCAGAACAAACCCTACTACACACATGTACACCCACTGCGAAATCCACCCAAGCATGATCTTGGGCATCTGTGCTAGTATTATTCCTTTTCCCGATCACAACCAGGTATGC-----------------------------
GNJ20210710_05 ?????????????????????????????????????????????????????????????????????????????????????????????????????????????????????????????????????????????????????????????????????????????????????????????????????????????????????????????????????????????????????????????????????????????????????????????????????????????????????????????????????????????????????????????????????????????????????????????????????????????????????????????????????????????????????????????????????????????????????????????????????????????????????????????????????????????????????????????????????????????????????????????????????????????????????????????????????----------------------TGCCCCAGTAACGGCGAGTGAAGCGGCAGCAGCTCAAATTTGAAATCCGGCCCCCGGGGCCCGAGTTGTAATTTGCAGAGGACGCTTCTGGCGCGGCGCCTTCCGAGTTCCCTGGAACGGGACGCCGCAGAGGGTGAGAGCCCCGTCTGGTCGGACGCCAAGCCCGTGTGAAGCTCCTTCGACGAGTCGAGTAGTTTGGGAATGCTGCTCAAAACGGGAGGTATATGTCTTCTAAAGCTAAATACCGGCCAGAGACCGATAGCGCACAAGTAGAGTGATCGAAAGATGAAAAGCACTTTGAAAAGAGGGTTAAAAAGTACGTGAAATTGTTGAAAGGGAAGCGCCCGCGACCAGACTTGGGCCCGGCGGATCACCCGGCGTTCTCGCCGGCGCACTCCGCCGGGCACAGGCCAGCATCGGTCCGGCGCGGGGGACAAAGGCTCTGGGAACGTGGCTCCCCCGGGAGTGTTATAGCCCGCCGCGCAATGCCCTGCGCCGGACCGAGGCACGCGCACCGCAAGGGTGCTGGCGTAATGGTCGTCGGCGACCCGTCTTGAAACACGGACCAAGGAGTCGTCTTCGTATGCGAGTGTTCGGGTGTCAAACCCCTACGCGGAATGAAAGTGAACGCAGGTGAGAGCCTCGGCGCATCATCGACCGATCCTGATGTCCTCGGATGGATTTGAGTAGGAGCATACGGGGCCGGACCCGAAAGAAGGTGAACTATGCCTGTGTAGGGTGAAGCCAGAGGAAACTCTGGTGGAGGCTCGCAGCGGTTCTGACGTGCGAATCGATCGTCAAACGTGGGCATGGGGGCGAAAGA------------------------------------------------GACTGCGCTATTCTCATCATTGCCGCCGGCACTGGTGAGTTCGAGGCTGGTATCTCCAAGGATGGCCAGACTCGTGAGCACGCTCTCCTCGCCTACACCCTCGGTGTCAAGCAGCTCATTGTCGCCATCAACAAGATGGACACGACCCAGTGGTCCGAGGCCCGTTTCCAGGAAATCATCAAGGAGACGTCCAACTTCATCAAGAAGGTCGGCTACAACCCCAAGACTGTTGCCTTTGTCCCCATCTCTGGCTTCAACGGCGACAACATGCTCGAGTCCTCCCCCAACTGCCCCTGGTACAAGGGTTGGGAGAAGGAGACCAAGGCCGGCAAGTCCACCGGCAAGACTCTCCTCGAGGCCATTGACTCGATCGAGGCTCCCAAGCGTCCCCTCGACAAGCCCCTCCGTCTTCCCCTCCAGGATGTCTACAAGATTGGCGGTATCGGAACGGTGCCCGTCGGTCGTGTCGAGACTGGTATCATCAAGCCCGGCATGGTCGTCACCTTTGCGCCCTCCAACGTCACCACTGAAGTCAAGTCGGTCGAGATGCACCACGAGCAGCTGCCCGAGGGTGTTCCCGGCGACAACGTCGGCTTCAACGTGAAGAACGTTTCCGTCAAGGAAATCCGTCGTGGCAACGTCGCTGGTGACTCCAAGAACGACCCCCCCATGGGTGCCGCTTCCTTCCAGGCCCAGGTTATTGTCATCAACCACCCTGGCCAGATTGGCAACGGTTACGCCCCTGTCCTCGACTGCCACACTGCCCACATTGCCTGCAAGTTCGCCGAGCTCCAGGAGAAGATCGACCGCCGTACCGGTAAGTCTGTCGAGAGCAACCCCAAGTTCATTAAGTCTGGTGACTCTGCCATTGTCAAGATGGTTCCCTCCAAG-------------------------------------------------------------??????????????????????????????????????????????????????????????????????????????????????????????????????????????????????????????????????????????????????????????????????????????????????????????????????????????????????????????????????????????????????????????????????????????????????????????????????????????????????????????????????????????????????????????????????????????????????????????????????????????????????????????????????????????????????????????????????????????????????????????????????????????????????????????????????????????????????????????????????????????????????????????????????????????????????????????????????????????????????????????????????????????????????????????????????????????????????????????????????????????????????????????????????????????????????????????????????????????????????????????????????????????????????????????????????????????????????????????????????????????????????????????????????????????????????????????????????????????????????????????????????????????????????????????????????????????????????????????????????????????????????????????????????????????????????????????????????????????????????????????????????????????????????????????????????????????????????????????????????????????????????????????????????????????????????????????????????????????????????????????????????????????????????????????????????????????????????????????????????????????????????????????????????????????????????????????????????????????????????????????????????????????????????????????????????????????????????????????????????????????????????????????????????????????????????????????????????????????????????????????????????????????????????????????????????????????????????????????????????????????????????????????????????????????????????????????????????????????????????????????????????????????????????????????????????????????????????????????????????????????????????????????????
GNJ20210710_08 ?????????????????????????????????????????????????????????????????????????????????????????????????????????????????????????????????????????????????????????????????????????????????????????????????????????????????????????????????????????????????????????????????????????????????????????????????????????????????????????????????????????????????????????????????????????????????????????????????????????????????????????????????????????????????????????????????????????????????????????????????????????????????????????????????????????????????????????????????????????????????????????????????????????????????????????????????????????????????????????????????????????????????????????????????????????????????????????????????????????????????????????????????????????????????????????????????????????????????????????????????????????????????????????????????????????????????????????????????????????????????????????????????????????????????????????????????????????????????????????????????????????????????????????????????????????????????????????????????????????????????????????????????????????????????????????????????????????????????????????????????????????????????????????????????????????????????????????????????????????????????????????????????????????????????????????????????????????????????????????????????????????????????????????????????????????????????????????????????????????????????????????????????????????????????????????????????????????????????????????????????????????????????????????????????????????????????--------------------TGCGCTATTCTCATCATTGCCGCCGGCACTGGTGAGTTCGAGGCTGGTATCTCCAAGGATGGCAAGACTCGTGAGCACGCTCTCCTCGCCTACACCCTCGGTGTCAAGCAGCTCATTGTCGCCATCAACAAGATGGACACGACCCAGTGGTCCGAGGCCCGTTTCCAGGAAATCATCAAGGAGACGTCCAACTTCATCAAGAAGGTCGGCTACAACCCCAAGACTGTTGCCTTTGTCCCCATCTCTGGCTTCAACGGCGACAACATGCTCGAGTCCTCCCCCAACTGCCCCTGGTACAAGGGTTGGGAGAAGGAGACCAAGGCCGGCAAGTCCACCGGCAAGACTCTCCTCGAGGCCATTGACTCGATCGAGGCTCCCAAGCGTCCCCTCGACAAGCCCCTCCGTCTTCCCCTCCAGGATGTCTACAAGATTGGCGGTATCGGAACGGTGCCCGTCGGTCGTGTCGAGACTGGTATCATCAAGCCCGGCATGGTCGTCACCTTTGCTCCCTCCAACGTCACCACTGAAGTCAAGTCGGTCGAGATGCACCACGAGCAGCTGCCCGAGGGTGTTCCCGGCGACAACGTCGGCTTCAACGTGAAGAACGTTTCCGTCAAGGAAATCCGTCGTGGCAACGTCGCTGGTGACTCCAAGAACGACCCCCCCATGGGTGCCGCTTCCTTCCAGGCCCAGGTTATTGTCATCAACCACCCTGGCCAGATTGGCAACGGTTACGCCCCTGTCCTCGACTGCCACACTGCCCACATTGCCTGCAAGTTCGCCGAGCTCCAGGAGAAGATCGACCGCCGTACCGGT-------------------------------------------------------------------------------------------------------------------------------------??????????????????????????????????????????????????????????????????????????????????????????????????????????????????????????????????????????????????????????????????????????????????????????????????????????????????????????????????????????????????????????????????????????????????????????????????????????????????????????????????????????????????????????????????????????????????????????????????????????????????????????????????????????????????????????????????????????????????????????????????????????????????????????????????????????????????????????????????????????????????????????????????????????????????????????????????????????????????????????????????????????????????????????????????????????????????????????????????????????????????????????????????????????????????????????????????????????????????????????????????????????????????????????????????????????????????????????????????????????????????????????????????????????????????????????????????????????????????????????????????????????????????????????????????????????????????????????????????????????????????????????????????????????????????????????????????????????????????????????????????????????????????????????????????????????????????????????????????????????????????????????????????????????????????????????????????????????????????????????????????????????????????????????????????????????????????????????????????????????????????????????????????????????????????????????????????????????????????????????????????????????????????????????????????????????????????????????????????????????????????????????????????????????????????????????????????????????????????????????????????????????????????????????????????????????????????????????????????????????????????????????????????????????????????????????????????????????????????????????????????????????????????????????????????????????????????????????????????????????????????????????????????
GNJ20210711_02 ?????????????????????????????????????????????????????????????????????????????????????????????????????????????????????????????????????????????????????????????????????????????????????????????????????????????????????????????????????????????????????????????????????????????????????????????????????????????????????????????????????????????????????????????????????????????????????????????????????????????????????????????????????????????????????????????????????????????????????????????????????????????????????????????????????????????????????????????????????????????????????????????????????????????????????????????????????------------------------------------CGAGTGAAGCGGCAGCAGCTCAGATTTGAAATCCGGCGCCCGGCGCCCGAGTTGTAGTCTGCAGAGGATGCCCTGGGCGCGGCGCCTTCCGAGTTCCCTGGAACGGGACGCCGCAGAGGGTGAGAGCCCCGTCCGGTCGGACGCCAGGCCCGTGTAGGGCTCCTTCGACGAGTCGAGTAGTTTGGGAATGCTGCTCAAAGCGGGAGGTAAATGTCTTCCAAAGCTAAATACCGGCCAGAGACCGATAGCGCACAAGTAGAGTGATCGAAAGATGAAAAGCACTTTGGAAAGAGGGTTAAAGAGCACGTGAAATTGCTGAAAGGGAAGCGCCCGCGACCAGACTTGGGCCCGGCAGGTCACCCGTCGTTGTCGGCGGGGCACCCTGCCGGGCGCAGGCCAGCATCGGCTCGGCGCGGGGGACAAAGGCGGCGGGAACGTGGCTCCCCCCGGGGAGTTATAGCCCGCCGCGCCATGCCCCGTGCCGGGCCGAGGCACGCGCACCGCAAGGATGCTGGCGTAATGGTCGCCGGCGACCCGTCTTGAAACACGGACCAAGGAGTCGTCCTCGTATGCGAGTGTTGGGGTGCCAAACCCCTGCGCGCAGTGAAAGCGAACGCAGGTGAGAGCCGCGGCGCATCATCGACCGATCCTGATGTTCTCGGATGGATTTGAGTAGGAGCATACGGGGCCGGACCCGAAAGAAGGTGAACTATGCCTGCGTAGGGTGAAGCCAGAGGAAACTCTGGTGGAGGCTCGCAGCGGTTCTGACGTGCGAATCGATCGTCAAACGTGGGCATGGGGGCGAAAGAC-----------------------------------------------GATTGCGCTATTCTCATCATTGCCGCCGGTACTGGTGAGTTCGAGGCTGGTATCTCCAAGGATGGCCAGACTCGTGAGCACGCTCTTCTTGCCTACACCCTTGGTGTCAAGCAGCTCATTGTCGCCATCAACAAAATGGACACCACCCAGTGGTCCGAGGCTCGTTTCCAGGAAATTATCAAGGAGACTTCCAACTTTATCAAGAAGGTCGGCTACAACCCCAAGACTGTTGCCTTCGTTCCCATCTCTGGCTTCAACGGCGACAACATGCTTGAGTCTTCCCCCAACTGCCCCTGGTACAAGGGCTGGGAGAAGGAGACCAAGGCTGGCAAGTCCACTGGTAAGACTCTTCTCGAGGCCATCGACTCCATTGAGGCCCCCAAGCGTCCCCTTGACAAGCCCCTCCGTCTTCCCCTTCAGGATGTCTACAAGATTGGTGGTATCGGAACGGTGCCTGTCGGCCGTGTCGAGACTGGTATCATCAAGCCCGGCATGGTTGTCACCTTTGCTCCTTCCAACGTCACCACTGAAGTCAAGTCGGTCGAAATGCACCACGAGCAGCTGCCCGAGGGTGTCCCTGGTGACAATGTCGGCTTCAACGTGAAGAACGTTTCCGTCAAGGAAATTCGTCGTGGTAACGTTGCTGGTGACTCCAAGAACGATCCTCCCATGGGTGCCGCTTCCTTCCAGGCTCAGGTTATTGTTATCAATCACCCTGGTCAGATTGGTAACGGTTACGCCCCCGTTCTTGACTGCCACACCGCCCACATTGCCTGCAAGTTCGCCGAGCTCCAGGAGAAGATTGACCGCCGTACTGGTAAGGCTGTTGAGTCTAACCCCAAGTTCATCAAGTCTGGTGACTCTGCCATTGTCAAGATGGTTCCCTCCAA--------------------------------------------------------------??????????????????????????????????????????????????????????????????????????????????????????????????????????????????????????????????????????????????????????????????????????????????????????????????????????????????????????????????????????????????????????????????????????????????????????????????????????????????????????????????????????????????????????????????????????????????????????????????????????????????????????????????????????????????????????????????????????????????????????????????????????????????????????????????????????????????????????????????????????????????????????????????????????????????????????????????????????????????????????????????????????????????????????????????????????????????????????????????????????????????????????????????????????????????????????????????????????????????????????????????????????????????????????????????????????????????????????????????????????????????????????????????????????????????????????????????????????????????????????????????????????????????????????????????????????????????????????????????????????????????????????????????????????????????????????????????????????????????????????????????????????????????????????????????????????????????????????????????????????????????????????????????????????????????????????????????????????????????????????????????????????????????????????????????????????????????????????????????????????????????????????????????????????????????????????????????????????????????????????????????????????????????????????????????????????????????????????????????????????????????????????????????????????????????????????????????????????????????????????????????????????????????????????????????????????????????????????????????????????????????????????????????????????????????????????????????????????????????????????????????????????????????????????????????????????????????????????????????????????????????????????????????
GNJ20210711_03 ?????????????????????????????????????????????????????????????????????????????????????????????????????????????????????????????????????????????????????????????????????????????????????????????????????????????????????????????????????????????????????????????????????????????????????????????????????????????????????????????????????????????????????????????????????????????????????????????????????????????????????????????????????????????????????????????????????????????????????????????????????????????????????????????????????????????????????????????????????????????????????????????????????????????????????????????????????------------------GGATTGCCCCAGTAACGGCGAGTGAAGCGGCAGCAGCTCAGATTTGAAATCCGGCGCCCGGCGCCCGAGTTGTAGTCTGCAGAGGATGCCCTGGGCGCGGCGCCTTCCGAGTTCCCTGGAACGGGACGCCGCAGAGGGTGAGAGCCCCGTCCGGTCGGACGCCAGGCCCGTGTAGGGCTCCTTCGACGAGTCGAGTAGTTTGGGAATGCTGCTCAAAGCGGGAGGTAAATGTCTTCCAAAGCTAAATACCGGCCAGAGACCGATAGCGCACAAGTAGAGTGATCGAAAGATGAAAAGCACTTTGGAAAGAGGGTTAAAGAGCACGTGAAATTGCTGAAAGGGAAGCGCCCGCGACCAGACTTGGGCCCGGCAGGTCACCCGTCGTTGTCGGCGGGGCACCCTGCCGGGCGCAGGCCAGCATCGGCTCGGCGCGGGGGACAAAGGCGGCGGGAACGTGGCTCCCCCCGGGGAGTTATAGCCCGCCGCGCCATGCCCCGTGCCGGGCCGAGGCACGCGCACCGCAAGGATGCTGGCGTAATGGTCGCCGGCGACCCGTCTTGAAACACGGACCAAGGAGTCGTCCTCGTATGCGAGTGTTGGGGTGCCAAACCCCTGCGCGCAGTGAAAGCGAACGCAGGTGAGAGCCGCGGCGCATCATCGACCGATCCTGATGTTCTCGGATGGATTTGAGTAGGAGCATACGGGGCCGGACCCGAAAGAAGGTGAACTATGCCTGCGTAGGGTGAAGCCAGAGGAAACTCTGGTGGAGGCTCGCAGCGGTTCTGACGTGCGAATCGATCGTCAAACGTGGGCATGGGGGCGAAAGACTAATCG-----------------------------------------GATTGCGCTATTCTCATCATTGCCGCCGGTACTGGTGAGTTCGAGGCTGGTATCTCCAAGGATGGCCAGACTCGTGAGCACGCTCTTCTTGCCTACACCCTTGGTGTCAAGCAGCTCATTGTCGCCATCAACAAAATGGACACCACCCAGTGGTCCGAGGCTCGTTTCCAGGAAATTATCAAGGAGACTTCCAACTTTATCAAGAAGGTCGGCTACAACCCCAAGACTGTTGCCTTCGTTCCCATCTCTGGCTTCAACGGCGACAACATGCTTGAGTCTTCCCCCAACTGCCCCTGGTACAAGGGCTGGGAGAAGGAGACCAAGGCTGGCAAGTCCACTGGTAAGACTCTTCTCGAGGCCATCGACTCCATTGAGGCCCCCAAGCGTCCCCTTGACAAGCCCCTCCGTCTTCCCCTTCAGGATGTCTACAAGATTGGTGGTATCGGAACGGTGCCTGTCGGCCGTGTCGAGACTGGTATCATCAAGCCCGGCATGGTTGTCACCTTTGCTCCTTCCAACGTCACCACTGAAGTCAAGTCGGTCGAAATGCACCACGAGCAGCTGCCCGAGGGTGTCCCTGGTGACAATGTCGGCTTCAACGTGAAGAACGTTTCCGTCAAGGAAATTCGTCGTGGTAACGTTGCTGGTGACTCCAAGAACGATCCTCCCATGGGTGCCGCTTCCTTCCAGGCTCAGGTTATTGTTATCAATCACCCTGGTCAGATTGGTAACGGTTACGCCCCCGTTCTTGACTGCCACACCGCCCACATTGCCTGCAAGTTCGCCGAGCTCCAGGAGAAGATTGACCGCCGTACTGGTAAGGCTGTTGAGTCTAACCCCAAGTTCATCAAGTCTGGTGACTCTGCCATTGTCAAGATGGTTCCCTCCAAGCCCATGTGCGTTGAGG---------------------------------------------??????????????????????????????????????????????????????????????????????????????????????????????????????????????????????????????????????????????????????????????????????????????????????????????????????????????????????????????????????????????????????????????????????????????????????????????????????????????????????????????????????????????????????????????????????????????????????????????????????????????????????????????????????????????????????????????????????????????????????????????????????????????????????????????????????????????????????????????????????????????????????????????????????????????????????????????????????????????????????????????????????????????????????????????????????????????????????????????????????????????????????????????????????????????????????????????????????????????????????????????????????????????????????????????????????????????????????????????????????????????????????????????????????????????????????????????????????????????????????????????????????????????????????????????????????????????????????????????????????????????????????????????????????????????????????????????????????????????????????????????????????????????????????????????????????????????????????????????????????????????????????????????????????????????????????????????????????????????????????????????????????????????????????????????????????????????????????????????????????????????????????????????????????????????????????????????????????????????????????????????????????????????????????????????????????????????????????????????????????????????????????????????????????????????????????????????????????????????????????????????????????????????????????????????????????????????????????????????????????????????????????????????????????????????????????????????????????????????????????????????????????????????????????????????????????????????????????????????????????????????????????????????????
GNJ20210711_04 ?????????????????????????????????????????????????????????????????????????????????????????????????????????????????????????????????????????????????????????????????????????????????????????????????????????????????????????????????????????????????????????????????????????????????????????????????????????????????????????????????????????????????????????????????????????????????????????????????????????????????????????????????????????????????????????????????????????????????????????????????????????????????????????????????????????????????????????????????????????????????????????????????????????????????????????????????????------------------------------TAACGGCGAGTGAAGCGGCAGCAGCTCAAATTTGAAATCCGGCCCCCGGGGCCCGAGTTGTAATTTGCAGAGGACGCTTCGGGCGCGGCGCCTTCCGAGTTCCCTGGAACGGGACGCCGCAGAGGGTGAGAGCCCCGTCTGGTCGGACGCCAAGCCCGCGTGAAGCTCCTTCGACGAGTCGAGTAGTTTGGGAATGCTGCTCAAAACGGGAGGTATATGTCTTCTAAAGCTAAATACCGGCCAGAGACCGATAGCGCACAAGTAGAGTGATCGAAAGATGAAAAGCACTTTGAAAAGAGGGTTAAAAAGTACGTGAAATTGTTGAAAGGGAAGCGCCCGCGACCAGACTTGGGCCCGGCGGATCACCCGGCGTTCTCGCCGGCGCACTCCGCCGGGCACAGGCCAGCACCGGTCCGGCGCGGGGGACAAAGGCTCTGGGAACGTGGCTCCCCCGGGAGTGTTATAGCCCACCGCGCAATGCCCTGCGCCGGACCGAGGCACGCGCACCGCAAGGGTGCTGGCGTAATGGTCGTCGGCGACCCGTCTTGAAACACGGACCAAGGAGTCGTCTTCGTATGCGAGTGTTCGGGTGTCAAACCCCTACGCGGAATGAAAGTGAACGCAGGTGAGAGCCTCGGCGCATCATCGACCGATCCTGATGTCCTCGGATGGATTTGAGTAGGAGCATACGGGGCCGGACCCGAAAGAAGGTGAACTATGCCTGCGTAGGGTGAAGCCAGAGGAAACTCTGGTGGAGGCTCGCAGCGGTTCTGACGTGCGAATCGATCGTCAAACGTGGGCATGGGGGCGAAAGACTAATCG-----------------------------------------GACTGCGCTATTCTCATCATTGCCGCCGGCACTGGTGAGTTCGAGGCTGGTATCTCCAAGGATGGCCAGACTCGCGAGCACGCTCTCCTCGCCTACACCCTCGGTGTCAAGCAGCTCATTGTCGCCATCAACAAGATGGACACGACCCAGTGGTCCGAGGCCCGTTTCCAGGAAATCATCAAGGAGACGTCCAACTTCATCAAGAAGGTCGGCTACAACCCCAAGACTGTTGCCTTTGTCCCCATCTCTGGCTTCAACGGCGACAACATGCTCGAGTCCTCCCCCAACTGCCCCTGGTACAAGGGTTGGGAGAAGGAGACCAAGGCCGGCAAGTCCACCGGCAAGACTCTCCTCGAGGCCATCGACTCGATCGAGGCTCCCAAGCGTCCCCTCGACAAGCCCCTCCGTCTTCCCCTCCAGGATGTCTACAAGATTGGCGGTATCGGAACGGTGCCCGTCGGTCGTGTCGAGACTGGTATCATCAAGCCCGGCATGGTCGTCACCTTTGCGCCCTCCAACGTCACCACTGAAGTCAAGTCGGTCGAGATGCACCACGAGCAGCTGCCCGAGGGTGTTCCCGGCGACAACGTCGGCTTCAACGTGAAGAACGTTTCCGTCAAGGAAATCCGTCGTGGCAACGTCGCTGGTGACTCCAAGAACGACCCCCCCATGGGTGCCGCTTCCTTCCAGGCCCAGGTTATTGTCATCAACCACCCTGGCCAGATTGGCAACGGTTACGCCCCTGTCCTCGACTGCCACACTGCCCACATTGCCTGCAAGTTCGCCGAGCTCCAGGAGAAGATCGACCGCCGTACCGGTAAGGCTGTCGAGAGCAACCCCAAGTTCATCAAGTCTGGTGACTCTGCCATTGTCAAGATGGTTCCCTCCAAGCCCATGTGCGT--------------------------------------------------??????????????????????????????????????????????????????????????????????????????????????????????????????????????????????????????????????????????????????????????????????????????????????????????????????????????????????????????????????????????????????????????????????????????????????????????????????????????????????????????????????????????????????????????????????????????????????????????????????????????????????????????????????????????????????????????????????????????????????????????????????????????????????????????????????????????????????????????????????????????????????????????????????????????????????????????????????????????????????????????????????????????????????????????????????????????????????????????????????????????????????????????????????????????????????????????????????????????????????????????????????????????????????????????????????????????????????????????????????????????????????????????????????????????????????????????????????????????????????????????????????????????????????????????????????????????????????????????????????????????????????????????????????????????????????????????????????????????????????????????????????????????????????????????????????????????????????????????????????????????????????????????????????????????????????????????????????????????????????????????????????????????????????????????????????????????????????????????????????????????????????????????????????????????????????????????????????????????????????????????????????????????????????????????????????????????????????????????????????????????????????????????????????????????????????????????????????????????????????????????????????????????????????????????????????????????????????????????????????????????????????????????????????????????????????????????????????????????????????????????????????????????????????????????????????????????????????????????????????????????????????????????????
GZUIFRhuhu     -----------------------CCTGCGGAGGGATCATTACCGAGTTTACAACTCCCAAACCCTTATGTGAACATACC-AATCGTTGCTTCGGCGGACTCGCCCCGGTGTCCGGCAGGCCCTTGTGGCAGGCCGCGACCCGGATCCA-GGCGGACGCCGGAGACCACCAAAACTCTT-TGTAT-TCT-AGCAAGTCTTCTGAATGAGCCGCAAGGC--AACACAAATGAATCAAAACTTTCAACAACGGATCTCTTGGTTCTGGCATCGATGAAGAACGCAGCGAAATGCGATAAGTAATGTGAATTGCAGAATTCAGTGAATCATCGAATCTTTGAACGCACATTGCGCCCGCCAGCATTCTGGCGGGCATGCCTGTTCGAGCGTCATTTCAACCCTCGAGCTCCCTT-----TGGGGAGCCCGGCGTTGGGGATCGGCAT-CTACCGCCGGCCCCGAAATGAAGTGGCGGCCCGTCCGCGGCGACCTCTGCGTAGTAA---CTCACCTCGCACCGGAACCCCGACGTGGCCACGCCGTAAAACACCCAACTTTCTGAACGTTGACCTCGAATCAGGTAGGAATACCCGCTGAACTTAAGCATATC-----????????????????????????????????????????????????????????????????????????????????????????????????????????????????????????????????????????????????????????????????????????????????????????????????????????????????????????????????????????????????????????????????????????????????????????????????????????????????????????????????????????????????????????????????????????????????????????????????????????????????????????????????????????????????????????????????????????????????????????????????????????????????????????????????????????????????????????????????????????????????????????????????????????????????????????????????????????????????????????????????????????????????????????????????????????????????????????????????????????????????????????????????????????????????????????????????????????????????????????????????????????????????????????????????????????????????????????????????????????????CTGGTACTTCCCAGGCCGATTGCGCTATTCTCATCATTGCCGCCGGTACTGGTGAGTTCGAGGCTGGTATCTCCAAGGATGGCCAGACCCGTGAGCACGCTCTCCTCGCCTACACCCTCGGTGTCAAGCAGCTCATCGTCGCCATCAACAAGATGGACACCACCCAGTGGTCCGAGGCTCGTTTCAACGAGATCATCAAGGAGACCTCCAACTTCATCAAGAAGGTCGGCTACAACCCCAAGACCGTCGCTTTCGTCCCCATCTCCGGTTTCCACGGCGACAACATGCTTGCTGCCTCCACCAACTGCCCCTGGTACAAGGGTTGGGAGAAGGAGACCAAGGCCGGCAAGTCCACCGGTAAGACTCTTCTCGAGGCCATCGACTCCATCGAGGCCCCCAAGCGTCCCCTCGACAAGCCCCTCCGTCTTCCCCTCCAGGATGTCTACAAGATCGGTGGTATCGGAACGGTGCCTGTCGGTCGTGTCGAGACTGGTATCATCAAGCCCGGCATGGTCGTCACCTTCGCTCCCTCCAACGTCACCACTGAAGTCAAGTCCGTCGAGATGCACCACGAGCAGCTGCCCGAGGGTGTTCCCGGTGACAACGTCGGCTTCAACGTGAAGAACGTTTCCGTCAAGGATATCCGTCGTGGTAACGTTGCTGGTGACTCCAAGAACGACCCCCCCATGGCTTCCGCCTCTTTCCAGGCCCAGGTCATTGTCATCAACCACCCTGGCCAGATTGGTAACGGTTACGCCCCCGTTCTCGACTGCCACACTGCCCACATTGCCTGCAAGTTCGCCGAGCTCCAGGAGAAGATTGACCGCCGTACCGGTAAGGCCACTGAGACCAACCCCAAGTTCATCAAGGCTGGTGACTCCGCCATCGTCAAGATGGTTCCCTCCAAGCCCATGTGCGTTGAGGCTTTCACCGACTACCCCCCTCTGG------CCGTCGCC-------TCAAGAAAGTGAAGAAAGTTTT--GGAGATTGTCTGCCACAACTGCAGCAAAGTGCTGGCCGATGAAGTTGGTCTTC-CCTCTTCTC--CGCGGAGC-TT---------TGTTGCTTGCTGGATGC--TAACATGACCCTCAGAACGATCCCGAATTTGCCGCAGCCATTCGAACCCGCGACCCGAAAATGCGATTCAAGCGCGTCTGGGTCGTCTGCAAGAAGAAGCGCAAGTGCGAGAACGAGGACAAGCCGGATAAG---AATAAGGATGAAGAGTTTGCTCCCGG---TGCCAAGAAGAACATCACGGAAGGCCATGGCGGATGTGGTAACGTGCAGCCTGCCGTGCGGCAAGCCGCGCTGCAGCTCAAGGCCGCATTCGAATCTGTTGCCGAAGAT---GGTAGCAAACGGAAGGATACTGTGAACATCTCCGCCGAGATGGCGCATGGCATCCTCCGCCGCATCTCCGAACGTGACCTGCACAACATGGGTCTCAATACCGACTATGCTCGTCCGGAATGGATGATCATTACTGTTCTTCCTGTTCCTCCTCCTCCCGTGCGCCCCAGTATCTCCATGGACGGTACTGGTACCGGCATGAGAAATGAAGATGATTTGACCTACAAGCTGGGTGATATCATTCGCGCAAACGGCAACGTCAAGCAGGCTATCCGTGAAGGATCGCCGCAACACATTGCGCGCGACTTCGAAGAGCTCTTGCAATATCACGTTGCTACCTACATGG-GCTGTTCCGTGGCATAATGCGTCGCATGAACACCGAGCTTTCAAACTATCTGAAACGCTGCGTTGAAGGTAACCGCCACTTCAACCTGGCTGTCGGTATCAAGCCGGGTACGCTATCCAACGGTCTTAAGTACTCGCTTGCTACCGGTAACTGGGGTGACCAGAAGAAGGCCATGAGCTCGACTGCTGGTGTCTCTCAGGTGTTGAACAGATACACCTTTGCCTCAACACTTTCCCATCTTCGACGTACCAATACGCCTATTGGCAGAGATGGCAAGCTGGCCAAGCCCCGTCAGCTTCACAACACTCATTGGGGTCTTGTTTGCCCTGCCGAGACACCCGAAGGTCAAGCCTGCGGCCTTGTCAAGAACTTGTCTCTCATGTGTTACGTCAGTGTCGGTTCACCTGCTGAGCCGCTCATTGATTTCATGATCAACAGAGGCATGGAAGTCATTGAGGAATATGAGCCCCTCCGATACCCCCATGCCACCAAGATCTTCGTCAACGGCTCATGGGTCGGCGTGCATCAAGACCCCAAGCACCTGGTCAACCAGGTCTTTGACACCCGTCGCAAATCATACCTGCAATACGAGGTCTCCCTTGTCAGAGACATTCGTGACCAGGAGTTCAAGATTTTCTCTGATGCAGGCAGAGTCATGCGTCCAGTCTTTACGGTGCAGCAGGAGGACGACGCCGAGTCTGGCATCGAAAAGGGCCAGCTGCTTCTGACCAAGGATTTGGTCAACAAGCTGGCAGAAGAACAGGCTGATCCTCCTGAGGACCCAGAAATGAAGATTGGCTGGGAGGGCTTGATTAAGGCCGGTGCGATCGAATACCTGGATGCCGAGGAAGAGGAGACATCCATGATCTGCATGACTCCAGAAGATCTGGAGCTCTACAGACTTCAGAAGGCCGGCGTTGCTG-TGGATGATGAC-CCGGGTGATGACCTGAACAAGCGCC-TCAAGACGAAGACGAACCCGACCACCCACATGTACACGCACTGCGAAATCCACCCAAGTATGATTTTGGGCATTTGCGCTAGTATTATTCCTTTCCCCGACCACAACCAGGTAAGCAACCTTACTCCCGTACGTTGAATCAGAAA
IHEM_22910     ------------------------------AGGGATCATTACCGAGTTTACAACTCCCAAACCCTTATGTGAACATACC-AATCGTTGCTTCGGCGGACTCGCCCCGGCGTCCGGCAGGCCCTTGTGGCAGGCCGCGACCCGGATCCA-GGCGGACGCCGGAGACCATCAAAACTCTT-TGTAT-TAC-AGCAAGTCTTCTGAATACGCCGCAAGGC--AACACAAATGAATCAAAACTTTCAACAACGGATCTCTTGGTTCTGGCATCGATGAAGAACGCAGCGAAATGCGATAAGTAATGTGAATTGCAGAATTCAGTGAATCATCGAATCTTTGAACGCACATTGCGCCCGCCAGCATTCTGGCGGGCATGCCTGTTCGAGCGTCATTTCAACCCTCGAGCTCCCTT-----TGGGGAGCCCGGCGTTGGGGATCGGCAT-CTACCGCCGGCCCCGAAATGAAGTGGCGGCCCGTCCGCGGCGACCTCTGCGTAGTAA---CTCACCTCGCACCGGAACCCCGACGTGGCCACGCCGTAAAACACCCAACTTTCTGAACGTTGACCTCGAATCAGGTAGGAATACCCGCTGAACTTAA--------------------AAACCAACAGGGATTGCCCCAGTAACGGCGAGTGAAGCGGCAACAGCTCAAATTTGAAATCTGGTCCCCAGGGCCCGAGTTGTAATTTGTAGAGGATGCTTTTGGCGCGGTGCCTTCCGAGTTCCCTGGAACGGGACGCCATAGAGGGTGAGAGCCCCGTCTGGTCGGATACCTAGCCTCTGTAAAGCTCCTTCGACGAGTCGAGTAGTTTGGGAATGCTGCTCAAAATGGGAGGTATATGTCTTCTAAAGCTAAATATTGGCCAGAGACCGATAGCGCACAAGTAGAGTGATCGAAAGATGAAAAGCACTTTGAAAAGAGGGTTAAAAAGTACGTGAAATTGTTGAAAGGGAAGCGCCTATGACCAGACTTGGGCCCGGTGAATCATCCAGCGTTCTCGCTGGTGCACTTTGCCGGGCACAGGCCAGCATCAGTTTGGCGCGGGGGATAAAGGCTTTGGGAATGTGGCTCCCTCGGGAGTGTTATAGCCCATTGTGTAATACCCTGCGCCGGACTGAGGTACGCGCATTGCAAGGATGCTGGCGTAATGGTCATCAGCGAC------------------------------------------------------------------------------------------------------------------------------------------------------------------------------------------------------------------------------------------------------------------------------------------------------------------CTGGTACCTCCCAGGCCGATTGCGCTATTCTCATCATTGCCGCCGGTACTGGTGAGTTCGAGGCTGGTATCTCCAAGGATGGCCAGACCCGTGAGCACGCTCTCCTCGCCTACACCCTCGGTGTCAAGCAGCTCATCGTCGCCATCAACAAGATGGACACCACCCAGTGGTCCGAGGCTCGCTTCAACGAGATCATCAAGGAGACCTCCAACTTCATCAAGAAGGTCGGCTACAACCCCAAGACCGTTGCCTTCGTCCCCATCTCCGGTTTCCACGGCGACAACATGCTTGCTGCCTCCACCAACTGCCCCTGGTACAAGGGTTGGGAGAAGGAGACCAAGGCCGGCAAGTCCACCGGTAAGACTCTTCTCGAGGCCATCGACTCCATCGAGGCCCCCAAGCGTCCCCTCGACAAGCCCCTCCGTCTTCCCCTCCAGGATGTCTACAAGATCGGTGGTATCGGAACGGTGCCCGTCGGTCGTGTCGAGACTGGTATCATCAAGCCCGGCATGGTCGTCACCTTCGCTCCCTCCAACGTCACCACTGAAGTCAAGTCCGTCGAGATGCACCACGAGCAGCTGCCCGAGGGTGTTCCCGG----------------------------------------------------------------------------------------------------------------------A------------------------------------------------------------------------------------------------------------------------------------------------------------------------------------------------------------------------------------------------------------??????????????????????????????????????????????????????????????????????????????????????????????????????????????????????????????????????????????????????????????????????????????????????????????????????????????????????????????????????????????????????????????????????????????????????????????????????????????????????????????????????????????????????????????????????????????????????????????????????????????????????????????????????????????????????????????????????????????????????????????????????????????????????????????????????????????????????????????????????????????????????????????????????????????????????????????????????????????????????????????????????????????????????????????????????????????????????????????????????????????????????????????????????????????????????????????????????????????????????????????????????????????????????????????????????????????????????????????????????????????????????????????????????????????????????????????????????????????????????????????????????????????????????????????????????????????????????????????????????????????????????????????????????????????????????????????????????????????????????????????????????????????????????????????????????????????????????????????????????????????????????????????????????????????????????????????????????????????????????????????????????????????????????????????????????????????????????????????????????????????????????????????????????????????????????????????????????????????????????????????????????????????????????????????????????????????????????????????????????????????????????????????????????????????????????????????????????????????????????????????????????????????????????????????????????????????????????????????????????????????????????????????????????????????????????????????????????????????????????????????????????????????????????????????????????????????????????????????????????????????????????????????????
IMI_507230     ?????????????????????????????????????????????????????????????????????????????????????????????????????????????????????????????????????????????????????????????????????????????????????????????????????????????????????????????????????????????????????????????????????????????????????????????????????????????????????????????????????????????????????????????????????????????????????????????????????????????????????????????????????????????????????????????????????????????????????????????????????????????????????????????????????????????????????????????????????????????????????????????????????????????????????????????????????CGGAAAAGAAACCAACAGGGATTGCCCCAGTAACGGCGAGTGAAGCGGCAGCAGCTCAGATTTGAAATCTGGTCCCCGGGGCCCGAGTTGTAGTCTGCAGAGGATGCCCTGGGCGCGGCGCCTTCCGAGTTCCCTGGAACGGGACGCCACAGAGGGTGAGAGCCCCGTCCGGTCGGACGCCAGGCCCGTGTAGGGCTCCTTCGACGAGTCGAGTAGTTTGGGAATGCTGCTCAAAGTGGGAGGTATATGTCTTCTAAAGCTAAATACCGGCCAGAGACCGATAGCGCACAAGTAGAGTGATCGAAAGATGAAAAGCACTTTGGAAAGAGGGTTAAAGAGCACGTGAAATTGCTGAAAGGGAAGCGCCCGCGACCAGACTTGGGCCCGGCAGGTCACCCAGGCTCTCGGCAGGGGCACTCTGCCGGGCGCAGGCCAGCATCGGCCCGGCGCGGGGGACAAAGGCGGCGGGAACGTGGCTCCTCTGGGAGTGTTATAGCCCGCCGCGCCATGCCCCGTGCCGGGCCGAGGCACGCGCACCGCAAGGATGCTGGCGTAATGGTCTCCGGC-----------------------------------------------------------------------------------------------------------------------------------------------------------------------------------------------------------------------------------------------------------------------------------------------------------------------------------------------------------------------------------------------------------ACTCGTGAGCACGCTCTCCTTGCCTACACTCTCGGTGTCAAGCAGCTCATCGTCGCCATCAACAAGATGGACACCACTCAGTGGTCCGAGAACCGTTTCCAGGAAATCATCAAGGAGACTTCCAACTTCATCAAGAAGGTCGGCTACAACCCCAAGACTGTTGCCTTCGTTCCCATCTCTGGCTTCAACGGCGACAACATGCTTGAGTCTTCCTCCAACTGCCCCTGGTACAAGGGCTGGGAGAAGGAGACCAAGGCTGGCAAGTCCACCGGTAAGACTCTTCTTGAGGCTATCGACTCCATCGAGCCCCCCAAGCGTCCCACCGACAAGCCTCTCCGTCTTCCCCTCCAGGATGTCTACAAGATTGGTGGTATCGGAACGGTGCCTGTCGGCCGTGTCGAGACTGGTATCATCAAGCCCGGCATGGTTGTCACCTTCGCTCCCGCCAACGTCACCACTGAAGTCAAGTCTGTCGAGATGCACCACGAGCAGCTGACCGAGGGTGTTCCCGGTGACAACGTTGGCTTCAACGTGAAGAACGTCTCCGTCAAGGAAATCCGTCGTGGTAACGTTGCTGGTGACTCCAAGAACGACCCCCCCATGGGTGCCGCTTCCTTCCAGGCTCAGGTTATTGTCATCAACCACCCTGGCCAGATTGGTAACGGTTATGCCCCCGTTCTTGACTGCCACACCGCCCACATTGCCTGCAAGTTCGCCGAGCTTCAGGAGAAGATCGACCGCCGTACTGGTAAGGCTGTCGAGAACAACCCCAAGTTCATCAAGTCTGGTGACGCTGCC-------------------------------------------------------------------------------------??????????????????????????????????????????????????????????????????????????????????????????????????????????????????????????????????????????????????????????????????????????????????????????????????????????????????????????????????????????????????????????????????????????????????????????????????????????????????????????????????????????????????????????????????????????????????????????????????????????????????????????????????????????????????????????????????????????????????????????????????????????????????????????????????????????????????????????????????????????????????????????????????????????????????????????????????????????????????????????????????????????????????????????????????????????????????????????????????????????????????????????????????????????????????????????????????????????????????????????????????????????????????????????????????????????????????????????????????????????????????????????????????????????????????????????????????????????????????????????????????????????????????????????????????????????????????????????????????????????????????????????????????????????????????????????????????????????????????????????????????????????????????????????????????????????????????????????????????????????????????????????????????????????????????????????????????????????????????????????????????????????????????????????????????????????????????????????????????????????????????????????????????????????????????????????????????????????????????????????????????????????????????????????????????????????????????????????????????????????????????????????????????????????????????????????????????????????????????????????????????????????????????????????????????????????????????????????????????????????????????????????????????????????????????????????????????????????????????????????????????????????????????????????????????????????????????????????????????????????????????????????????????
LC12469        -----------------------------------------------------------------------AACATACCCAATTGTTGCTTCGGCGGACTCGCCCCAGCGTCCGGA-CGACTTCGCGTC-GCCCGCGGCCTGGATCCA-GGCGGCCGCCGGGGAAAACCAAAACTCTT-TGTAT-TATA---TATTCTTCTGAATGAGCCGCAAGGC--AACAAAAATGAATCAAAACTTTCAACAACGGATCTCTTGGTTCTGGCATCGATGAAGAACGCAGCGAAATGCGATAAGTAATGTGAATTGCAGAATTCAGTGAATCATCGAATCTTTGAACGCACATTGCGCCCGGCAGCATTCTGCCGGGCATGCCTGTTCGAGCGTCATTTCAACCCTCGAGCTCCCTT-----TGGGGAGCACGGTGTTGGGGACCGGCAGCACACAGCCGACCCCGAAATGGAGTGGCGGCCCGTCCGCGGCGACCTCTGCGTAGTAATTTATCACCTCGCACCGGGAACCCGACGTGGCCACGCCTCAAAACAACCCAATTTCTGAACGTTGACCTCGGATCAGGTAGGAATACCCGCTGAACTTAAGCATATCAATAA------------CAACAGGGATTGCCCCAGTAACGGCGAGTGAAGCGGCAACAGCTCAAATTTGAAATCTGGTCCCCAGGGCCCGAGTTGTAATTTGTAGAGGATGCTTTTGGCAAGGTGCCTTCCGAGTTCCCTGGAACGGGACGCCATAGAGGGTGAGAGCCCCGTCTGGTCGGATACCAAGCCTCTGTAAAGCTCCTTCGACGAGTCGAGTAGTTTGGGAATGCTGCTCAAAATGGGAGGTATATGTCTTCTAAAGCTAAATATTGGCCAGAGACCGATAGCGCACAAGTAGAGTGATCGAAAGATGAAAAGCACTTTGAAAAGAGGGTTAAAAAGTACGTGAAATTGTTGAAAGGGAAGCGCCTATGACCAGACTTGGGCCCGGTGAATCATCCAGCGTTCTCGCTGGTGCACTTTGCCGGGCACAGGCCAGCATCAGTTTGGCGCGGGGGATAAAGGCTTTGGGAATGTGGCTCCCTCGGGAGTGTTATAACCCATTGTGTAATACCCTGCGCCGGACTGAGGTACGCGCATTGCAAGGATGCTGGCGTAATGGTCATCAGCGACCCGTCTTGAAACACGGACCAAGGAGTCGTCTTCGTATGCGAGTGTTCGGGTGTCAAACCCCTACGCGTAATGAAAGTGAACGCAGGTGAGAGCTTCGGCGCATCATCGACCGATCCTGATGTTCTCGGATGGATTTGAGTAAGAGCATACGGGGCCGGACCCGAAAGAAGGTGAACTATGCCTGTATAGGGTGAAGCCAGAGGAAACTCTGGTGGAGGCTCGCAGCGGTTCTGACGTGCGAATCGATCGTCAAATATGGGCATGGGGGCGAAAGACTAATCGA-------------------------------------GCCGACTGCGCTATTCTCATCATTGCTGCCGGTACTGGTGAGTTCGAGGCTGGTATCTCCAAGGATGGCCAGACCCGTGAGCACGCTCTTCTCGCCTACACCCTCGGTGTCAAGCAGCTCATTGTTGCCATCAACAAGATGGATACCACCAAGTGGTCTGAGGCCCGTTTCCAGGAAATCATCAAGGAGACCTCCAACTTCATCAAGAAGGTCGGCTACAACCCCAAGACCGTTGCCTTCGTCCCCATCTCCGGCTTCAACGGCGACAACATGCTTGAGGTCTCCTCCAACTGCCCCTGGTACAAGGGTTGGGAGAAGGAGACCAAGGCTGGCAAGTCCACCGGCAAGACCCTTCTCGAGGCCATCGACTCCATTGAGGCCCCCAAGCGTCCCACCGACAAGCCCCTCCGTCTTCCCCTCCAGGATGTCTACAAGATTGGTGGTATCGGAACGGTGCCCGTCGGCCGTGTCGAGACTGGTATCATCAAGCCCGGCATGATCGTCACCTTCGCTCCCTCCAACGTCACCACTGAAGTCAAGTCCGTCGAGATGCACCACGAGCAGCTGCCCGAGGGTGTTCCCGGTGACAACGTCGGCTTCAACGTGAAGAACGTTTCCGTCAAGGAAATCCGTCGTGGCAACGTCGCTGGTGACACCAAGAACGACCCCCCCATGGCTGCCGCCTCTTTCCAGGCCCAGGTCATTGTCATCAACCACCCTGGCCAGATTGGTAACGGTTACGCCCCCGTTCTCGACTGCCACACTGCCCACATTGCCTGCAAGTTCGCCGAGCTCCAGGAGAAGATCGACCGCCGTACCGGTAAGGCCGTCGAGACCAACCCCAAGTTCATCAAGTCTGGTGACTCCGCCATCGTCAAGATGGTCCCCTCCAAGCCCATGTGCGTTGAGGC--------------------------------------------???????????????????????????????????????????????????????????????????????????????????????????????????????????????????????????????????????????????????????????????????????????????????????????????????????????????????????????????????????????????????????????????????????????????????????????????????????????????????????????????????????????????????????????????????????????????????????????????????????????????????????????????????????????????????????????????????????????????????????????????????????????????????????????????????????????????????????????????????????????????????????????????????????????????????????????????????????????????????????????????????????????????????????????????????????????????????????????????????????????????????????????????????????????????---------------------------------------------------------------------------------------------------------------------------------------------------------------------------------------------------------------CCGATACACATTCGCCTCTACGCTTTCCCATCTTCGACGTACCAACACGCCTATCGGCAGAGACGGCAAGTTGGCGAAGCCCCGTCAGCTCCACAACACACATTGGGGTCTCGTCTGTCCCGCTGAAACTCCCGAAGGCCAGGCTTGTGGCCTCGTCAAGAACCTGTCTCTCATGTGCTACGTTAGTGTGGGCTCACCTGCGGAGCCGCTCATTGACTTCATGATCAACAGAGGCATGGAGGTTATCGAAGAGTACGAGCCTCTTCGATACCCCCATGCCACGAAGATTTTCGTCAACGGAACTTGGGTTGGCGTGCACCAAGACCCCAAGCACCTTGTAAACCAAGTCTTCGACACTCGTCGCAAGTCATACCTGCAATATGAAGTCTCTCTTGTTCGCGAAATTCGTGACCAGGAATTCAAGATTTTCTCCGATGCAGGCAGAGTCATGCGACCTGTCTTCACTGTTCAGCAGGAAGACGATGCAGAGACTGGTCTTGAAAAGGGCCAGCTTGTGCTCACAAAAGACTTGGTCAACAAGCTCGCCCAGGAACAGGCTGATCCGCCTGATGATCCAGAGATGAAGATGGGCTGGGAGGGCCTGATCAAGGCCGGCGCCATCGAGTATCTAGATGCTGAAGAAGAGGAGACGTCCATGATCTGCATGACTCCTGAAGATCTGGAGCTTTACAGACTGCAAAAGGCTGGCGTGGCGG-TTGACGATGAT-CCCGGCGACGACCTGAATAAGCGTC-TGAAGACCAAGACGAACCCAACAACCCACATGTACACTCATTGCGAAATTCACCCAAGTATGATTTTGGGTATTTGCGCTAGCATTATTCCCTTCCCCGACCACAACCAGGTACGTAG---------------------------
LS20230802_66  ?????????????????????????????????????????????????????????????????????????????????????????????????????????????????????????????????????????????????????????????????????????????????????????????????????????????????????????????????????????????????????????????????????????????????????????????????????????????????????????????????????????????????????????????????????????????????????????????????????????????????????????????????????????????????????????????????????????????????????????????????????????????????????????????????????????????????????????????????????????????????????????????????????????????????????????????????????????????????????????????????????????????????????????????????????????????????????????????????????????????????????????????????????????????????????????????????????????????????????????????????????????????????????????????????????????????????????????????????????????????????????????????????????????????????????????????????????????????????????????????????????????????????????????????????????????????????????????????????????????????????????????????????????????????????????????????????????????????????????????????????????????????????????????????????????????????????????????????????????????????????????????????????????????????????????????????????????????????????????????????????????????????????????????????????????????????????????????????????????????????????????????????????????????????????????????????????????????????????????????????????????????????????????????????????????????????????-----------------GATTGCGCTATTCTCATCATTGCCGCCGGTACTGGTGAGTTCGAGGCTGGTATCTCCAAGGATGGCCAGACTCGTGAGCACGCTCTCCTTGCCTACACTCTCGGTGTCAAGCAGCTCATCGTCGCCATCAACAAGATGGACACCACTCAGTGGTCCGAGAACCGTTTCCAGGAAATCATCAAGGAGACTTCCAACTTCATCAAGAAGGTCGGCTACAACCCCAAGACTGTTGCCTTCGTTCCCATCTCTGGCTTCAACGGCGACAACATGCTTGAGCCTTCCCCCAACTGCCCCTGGTACAAGGGCTGGGAGAAGGAGACCAAGGCTGGCAAGTCCACCGGTAAGACTCTTCTTGAGGCTATCGACTCCATCGAGCCCCCCAAGCGTCCCACCGACAAACCCCTCCGTCTTCCCCTCCAGGATGTCTACAAGATTGGTGGTATCGGAACGGTGCCTGTCGGCCGTGTCGAGACTGGTATCATCAAGCCCGGCATGGTTGTCACCTTCGCTCCCGCCAACGTTACCACTGAAGTCAAGTCTGTCGAGATGCACCACGAGCAGCTGTCCGAGGGTGTTCCCGGTGACAACGTTGGCTTCAACGTGAAGAACGTCTCCGTCAAGGAAATCCGTCGTGGTAACGTTGCTGGTGACTCCAAGAACGACCCCCCCATGGGTGCCGCTTCCTTCCAGGCTCAGGTTATTGTCATCAACCACCCTGGTCAGATTGGTAACGGTTATGCCCCCGTTCTTGACTGCCACACCGCCCACATTGCCTGCAAGTTCGCCGAGCTTCAGGAGAAGATCGACCGCCGTACTGGTAAGGCTGTCGAGAACAACCCCAAGTTCATCAAGTCTGGTGACGCTGCCATCATCAAGATGGTTCCCTCCAAGCCCATGTGCGTTGAGGCTTTCACCGATTACCCCCCT-------------------------???????????????????????????????????????????????????????????????????????????????????????????????????????????????????????????????????????????????????????????????????????????????????????????????????????????????????????????????????????????????????????????????????????????????????????????????????????????????????????????????????????????????????????????????????????????????????????????????????????????????????????????????????????????????????????????????????????????????????????????????????????????????????????????????????????????????????????????????????????????????????????????????????????????????????????????????????????????????????????????????????????????????????????????????????????????????????????????????????????????????????????????????????????????????-----------------TGCGCCGCATGCACTCTGAGCTTGCCAACTATTTAAGACGCTGTGTTGAAGGCAACCGCCACTTCAACCTGGCTGTCGGCATCAAGCCTGGCACATTATCCAACGGTCTCAAATATTCCCTTGCTACTGGTAATTGGGGCGATCAGAAAAAAGCGATGAGCTCGACCGCCGGTGTGTCCCAGGTGTTGAATCGATACACATTTGCGTCAACTCTTTCCCATCTTCGACGGACCAACACGCCAATTGGCAGAGACGGCAAGCTGGCGAAACCTCGCCAGCTTCATAACACGCATTGGGGTCTTGTCTGCCCTGCCGAAACGCCTGAAGGTCAGGCTTGTGGCCTGGTCAAGAACTTATCTCTTATGTGCTACGTCAGCGTTGGCTCGCCCGCCGAACCGCTCATTGACTTCATGATCAACAGGGGAATGGAAGTCATCGAAGAGTACGAGCCTCTTCGATACCCCCATGCTACCAAGATTTTCGTCAACGGCACCTGGGTCGGCGTGCATCAAGATCCTAGGCATCTCGTAAACCAAGTCTTTGATACTCGACGCAAATCGTACCTACAGTACGAGGTCTCCCTCGTGCGAGATATTCGTGATCAGGAATTTAAAATCTTCTCCGACGCCGGCCGAGTCATGCGGCCTGTCTTTACCGTGCAGCAAGAAGACGACATCGAGACGAGTCTCGAAAAGGGTCAGCTTGTGCTCACAAAGGATTTGGTCAACAAGCTGGCAGCGGAGCAGGCAGAGCCCCCTGACGATGCAGATACGAAGATTGGCTGGGAGGGTTTGATCAAGGCTGGCGCCATCGAGTATCTCGATGCTGAAGAGGAGGAGACATCGATGATCTGTATGACGCCAGAAGATCTGGAGCTGTATAGGCTTCAGAAAGCAGGCGTGGCTG-TGGATGATGAT-CCTGGCGACGATCTAAATAAGCGTT-TGAAGACCAGAACGAATCCCACCACACATATGTACACTCACTGTGAAATCCATCCGAGCATGATCTTGGGTATCTGCGCCAGTATTATTCCATTCCCCGATCACAACCAGGTATGCAAGCTCACTACTCATAAATTAACCCACAG
LS20230802_73  ?????????????????????????????????????????????????????????????????????????????????????????????????????????????????????????????????????????????????????????????????????????????????????????????????????????????????????????????????????????????????????????????????????????????????????????????????????????????????????????????????????????????????????????????????????????????????????????????????????????????????????????????????????????????????????????????????????????????????????????????????????????????????????????????????????????????????????????????????????????????????????????????????????????????????????????????????????????????????????????????????????????????????????????????????????????????????????????????????????????????????????????????????????????????????????????????????????????????????????????????????????????????????????????????????????????????????????????????????????????????????????????????????????????????????????????????????????????????????????????????????????????????????????????????????????????????????????????????????????????????????????????????????????????????????????????????????????????????????????????????????????????????????????????????????????????????????????????????????????????????????????????????????????????????????????????????????????????????????????????????????????????????????????????????????????????????????????????????????????????????????????????????????????????????????????????????????????????????????????????????????????????????????????????????????????????????????-----------------GATTGCGCTATTCTCATCATTGCCGCCGGTACTGGTGAGTTCGAGGCTGGTATCTCCAAGGATGGCCAGACTCGTGAGCACGCCCTTCTCGCCTACACTCTCGGCGTCAAGCAGCTCATTGTTGCCATCAACAAGATGGACACCACCCAGTGGTCCGAGGCTCGTTTCCAGGAAATCATCAAGGAGACTTCCAACTTCATCAAGAAGGTCGGCTACAACCCCAAGACTGTTGCCTTCGTCCCCATCTCTGGCTTCAACGGCGACAACATGCTCGAGTCCTCCCCCAACTGCCCCTGGTACAAGGGCTGGGAGAAGGAGACCAAAGCCGGCAAGTCGACTGGCAAGACTCTCCTCGAGGCCATCGACTCCATCGAGCCCCCCAAGCGTCCTCTTGACAAGCCCCTCCGTCTTCCCCTTCAGGATGTCTACAAGATCGGTGGTATCGGAACGGTGCCTGTCGGTCGTGTCGAGACTGGTATCATCAAGCCTGGCATGATCGTCACCTTTGCTCCCTCCAACGTCACTACTGAAGTCAAGTCGGTCGAGATGCACCACGAGCAGCTGCCCGAAGGTGTTCCCGGTGACAATGTCGGCTTCAACGTGAAGAACGTCTCTGTCAAGGAAATCCGCCGTGGTAACGTTGCTGGTGACTCCAAGAACGACCCCCCCATGGGTGCCGCTTCCTTCCAGGCTCAGGTTATTGTCATCAACCACCCTGGCCAGATCGGTAACGGTTACGCCCCCGTTCTTGACTGCCACACTGCCCACATTGCCTGCAAGTTCGCCGAGCTCCAAGAGAAGATCGACCGCCGTACTGGTAAGGCTGTCGAGTCCAACCCCAAGTTCATCAAGTCTGGTGACTCTGCCATTGTCAAGATGGTTCCTTCTAAGCCCATGTGCGTCGAGGCTTTCACCGACTACCCC----------------------------???????????????????????????????????????????????????????????????????????????????????????????????????????????????????????????????????????????????????????????????????????????????????????????????????????????????????????????????????????????????????????????????????????????????????????????????????????????????????????????????????????????????????????????????????????????????????????????????????????????????????????????????????????????????????????????????????????????????????????????????????????????????????????????????????????????????????????????????????????????????????????????????????????????????????????????????????????????????????????????????????????????????????????????????????????????????????????????????????????????????????????????????????????????????-------CGCGGCATCATGCGCCGCATGCACTCTGAGCTGGCCAACTACTTAAGGCGTTGTGTTGAAGGCAATCGCCACTTCAATCTGGCTGTCGGTATCAAGCCTGGTACACTATCCAACGGTCTCAAATATTCCCTTGCCACTGGCAATTGGGGTGATCAGAAAAAGGCGATGAGTTCAACTGCTGGTGTGTCGCAAGTGTTGAACCGATACACATTTGCTTCCACCCTTTCTCATCTTCGACGGACTAACACGCCCATTGGTAGAGACGGTAAGCTGGCGAAACCTCGTCAGCTCCACAACACGCATTGGGGCCTTGTCTGCCCTGCTGAAACGCCCGAAGGTCAGGCTTGTGGTCTCGTCAAGAATTTGTCTCTTATGTGCTACGTAAGTGTCGGCTCGCCTGCTGAGCCACTCATTGACTTCATGATCAACCGAGGCATGGAAGTCATCGAAGAGTATGAGCCTCTTCGATACCCCCATGCTACTAAGATTTTCGTCAACGGTACCTGGGTCGGCGTGCATCAAGATCCCAAGCATCTCGTGAACCAAGTCTTCGACACTCGTCGTAAATCATACTTGCAATACGAGGTCTCTCTCGTACGAGAAATTCGCGACCAGGAATTTAAGATTTTCTCTGATGCTGGCAGAGTTATGCGGCCTGTTTTTACTGTGCAACAGGAGGACGACACTGAAACGGGTCTCGAAAAGGGCCAGCTTGTGCTTACCAAGGACTTAGTCAACAAGCTGGCAGAGGAGCAGGCAGACCCGCTCGACGATACGGATTTGAAGATTGGCTGGGAGGGCTTAATAAAGGCTGGCGCCATCGAGTATCTCGATGCCGAAGAAGAGGAAACATCGATGATTTGTATGACGCCGGAGGATTTGGAGCTGTACAGGCTTCAGAAAGCAGGCGTGGCTG-TGGATGATGAT-CCTGGCGATGATCTGAATAAGCGTC-TGAAGACCCGAACGAATCCTACCACACATATGTACACTCACTGCGAAATCCACCCAAGCATGATTTTGGGCATCTGCGCTAGCATTATTCCTTTCCCGGATCACAACCAGGTATGTAAGCCTACTGTCCT---------------
MT20211006_01  GTAACAAGGTCTCCGTTGGTGAACCAGCGGAGGGATCATTAGCGAGTCT-CGACTCCCACACCCCCGTGCGAACCTACC-AGTCGTTGCCTCGGCGGCCGCCCTCC---------------------------------------CCGGCGCCGCCGCCGGGGAACCCCAAACCTCTGCCTCGA-GAAG-CTGAACACTGTGAGCCCGC--GTAGGCG-GCACGAATCGAGTCAAAACTTTCAACAACGGATCTCTTGGCTCTGGCATCGATGAAGAACGCAGCGAAATGCGATACGTAATGTGAATTGCAGAATCCAGTGAACCATCGAATCTTTGAACGCACATTGCGCCCGGCAGCACTCTGCCGGGCATGCCTGTCCGAGCGTCATCTCAGCCCTCGAGCCCCC-------CAGGGGGCGCGGCGTTGGGGAGCGGCAG-ACCCTGCCGGCCCTGAAATCCAGTGGCGGCCCCCCCCGGGCGACCCCCGCGCAGTAG-CACCTGGCTCGCGGCGGGAGCCCGGCGCGGCCACGCCGTAAAACGACCCACG---AAAACGTTGACCTCGGATCAGGTAGGACTACCCGCTGAACTTAAGCAT--------AGGAAAAGAAACCAACAGGGATTGCCCCAGTAACGGCGAGTGAAGCGGCAGCAGCTCAAATTTGAAATCTGGCCCCGCGGGCCCGAGTTGTAGTTTGCAGAGGACGCTCTGGGCGAGGCGCCTTCCGAGTTCCCTGGAACGGGACGCCGCAGAGGGTGAGAGCCCCGTACGGTCGGACGCCAGGCCTGTGTAGAGCTCCTTCGACGAGTCGAGTAGTTTGGGAATGCTGCTCAAAACGGGAGGTACATGTCTTCTAAAGCTAAATACCGGCCAGAGACCGATAGCGCACAAGTAGAGTGATCGAAAGATGAAAAGCACTTTGGAAAGAGGGTTAAAGAGTACGTGAAATTGTTGAAAGGGAAGCGCCCACGACCAGACTTGGGCCTGGCAGACCAACCGGCGTTGTCGCCGGGGCGCGCTGCCAGGCACAGGCCAGCATCAGCCCGGCGCGGGGGACAAAGGCGGCGGGAACGTGGCTCCCCCGGGAGTGTTATAGCCCGCCGCGCAATGCCCTGGGCCGGGCTGAGGATCGCGCGTCGCAAGGATGCTGGCGTAATGGTCGCGAGCGACCCGTCTTGAAACACGGACCAAGGAGTCGTCCTCGTATGCGAGTGTTGGGGTGCCAAACCCCCGCGCGGAATGAAAGTGAACGTAGGTGAGAGCCTCGGCGCATCACCGACCGATCCTGATGTCCTCGGATGGATTTGAGTAGGAGCATACGGGGCCGGACCCGAAAGAAGGTGAACTATGCCTGTGTAGGGTGAAGCCAGAGGAAACTCTGGTGGAGGCTCGCAGCGGTTCTGACGTGCGAATCGATCGTCAAACATGGGCATGGGGGCGA----------------------------------------------------GACTGCGCTGTTCTCATCATTGCCGCCGGTACTGGTGAGTTCGAGGCTGGTATCTCCAAGGATGGCCAGACCCGTGAGCACGCTCTTCTCGCCTACACCCTCGGTGTCAAGCAACTTATTGTTGCCATCAACAAGATGGACACCACCCAGTGGTCTGAGGCCCGTTTCCAGGAAATCATCAAGGAGACTTCCAACTTCATCAAGAAGGTCGGCTACAACCCCAAGACTGTTGCTTTCGTCCCCATCTCTGGCTTCAACGGCGACAACATGCTTGAGCCTTCCCCCAACTGCCCCTGGTACAAGGGCTGGGAGAAGGAGACCAAGGCTGGCAAGTCCACTGGTAAGACTCTCCTCGAGGCCATTGACTCCATCGAGGCCCCCAAGCGTCCTCTGGACAAGCCTCTCCGCCTTCCCCTTCAGGATGTCTACAAGATTGGTGGTATCGGAACGGTGCCCGTCGGTCGTGTCGAGACTGGTGTCATCAAGCCCGGCATGGTCGTCACCTTTGCTCCCTCCAACGTCACCACTGAAGTCAAGTCGGTTGAGATGCATCACGAGCAGCTGGTCGAGGGTGTTCCCGGTGACAATGTCGGCTTCAACGTGAAGAACGTCTCCGTCAAGGAAATCCGTCGTGGTAACGTTGCTGGTGACTCCAAGAACGACCCCCCCATGGCTGCCGCTTCCTTCCAGGCTCAGGTCATTGTCATCAACCACCCTGGCCAGATTGGCAACGGTTATGCCCCCGTTCTTGACTGCCACACCGCCCACATTGCCTGCAAGTTCGCCGAGCTTCAGGAGAAGATTGACCGCCGTACTGGTAAGGCTGTCGAGTCCAACCCCAAGTTCATCAAGTCTGGTGACTCTGCCATTGTCAAGATGGTTCCTTCCAAG-------------------------------------------------------------??????????????????????????????????????????????????????????????????????????????????????????????????????????????????????????????????????????????????????????????????????????????????????????????????????????????????????????????????????????????????????????????????????????????????????????????????????????????????????????????????????????????????????????????????????????????????????????????????????????????????????????????????????????????????????????????????????????????????????????????????????????????????????????????????????????????????????????????????????????????????????????????????????????????????????????????????????????????????????????????????????????????????????????????????????????????????????????????????????????????????????????????????????????????????????????????????????????????????????????????????????????????????????????????????????????????????????????????????????????????????????????????????????????????????????????????????????????????????????????????????????????????????????????????????????????????????????????????????????????????????????????????????????????????????????????????????????????????????????????????????????????????????????????????????????????????????????????????????????????????????????????????????????????????????????????????????????????????????????????????????????????????????????????????????????????????????????????????????????????????????????????????????????????????????????????????????????????????????????????????????????????????????????????????????????????????????????????????????????????????????????????????????????????????????????????????????????????????????????????????????????????????????????????????????????????????????????????????????????????????????????????????????????????????????????????????????????????????????????????????????????????????????????????????????????????????????????????????????????????????????????????????????
NHJ10788       ?????????????????????????????????????????????????????????????????????????????????????????????????????????????????????????????????????????????????????????????????????????????????????????????????????????????????????????????????????????????????????????????????????????????????????????????????????????????????????????????????????????????????????????????????????????????????????????????????????????????????????????????????????????????????????????????????????????????????????????????????????????????????????????????????????????????????????????????????????????????????????????????????????????????????????????????????????------------CAACAGGGATTGCCCCAGTAACGGCGAGTGAAGCGGCAACAGCTCAAATTTGAAATCTGGCCCCCGGGGTCCGAGTTGTAATTTGMAGAGGATGCTTCTGGCGCGGCGCCTTCCGAGTTCCCTGGAACGGGACGCCACAGAGGGTGAGAGCCCCGTCCGGTYGGACGCCAAGCCTATGTGAAGCACCTTCGACGAGTCGGGTAGTTTGGGAATGCTRCCCTAAATGGGAGGTATATGTCTTCTAAAGCTAAATACCGGCCAGAGACCGATAGCGCACAAGTAGAGTGATCGAAAGATGAAAAGCACTTTGAAAAGAGGGTTAAACAGTACGTGAAATTGTTGAAAGGGAAGCGCTCATGACCAGACTTGGGCCCGGGGGATCACCCGGCGTTCTYGCCGGGGCACTTCGCCGGGCCCAGGCCAGCATCAGTTCGCGGCGGGGGACAAAGGCTTYGGGAACGTGGCTCCCTWGGGAGTGTTATAGCCCGCTGCGCAATGCCCTGCCGCGGACTGAGGTTCGCGCTCCGCAAGGATGCTGGCGTAATGGTCATCAGCGACCCGTCTTGAAACACGGACCAAGGAGTCGTCTTCGTATGCGAGTGTTCGGGTGTCAAACCCCTACGCGGAATGAAAGTGAACGCAGGTGAGAGCTTCGGCGCATCACCGACCGATCCTGATGTTCTCGGATGGATTTGAGTAAGAGCATACGGGGCCGGACCCGAAAGAAGGTGAACTATGCCTGTATAGGGTGAAGCCAGAGGAAACTCTGGTGGAGGCTCGCAGCGGTTCTGACGTGCAAATCGATCGTCAAATATGGGCATGGGGGCGAAAGACTAATCGA-----------------------CTGGTACTTCTCAGGCCGATTGCGCTATTCTCATCATTGCCGCCGGTACTGGTGAGTTCGAGGCTGGTATCTCCAAGGATGGCCAGACTCGTGAGCACGCTCTCCTTGCCTACACTCTCGGTGTCAAGCAGCTCATCGTCGCCATCAACAAGATGGACACCACTCAGTGGTCCGAGAACCGTTTCCAGGAAATCATCAAGGAGACTTCCAACTTCATCAAGAAGGTCGGCTACAACCCCAAGACTGTTGCCTTCGTTCCCATCTCTGGCTTCAACGGCGACAACATGCTTGAGCCTTCCTCCAACTGCCCCTGGTACAAGGGCTGGGAGAAGGAGACCAAGGCTGGCAAGTCCACCGGTAAGACTCTTCTTGAGGCTATCGACTCCATCGAGCCCCCCAAGCGTCCCACCGACAAGCCCCTCCGTCTTCCCCTTCAGGACGTCTACAAGATTGGTGGTATCGGAACGGTGCCTGTTGGCCGTGTCGAAACCGGTATCATCAAGCCCGGCATGGTTGTCACCTTCGCTCCCGCCAACGTCACCACTGAAGTCAAGTCTGTCGAGATGCACCACGAGCAGCTGCCCGAGGGTGTTCCCGGTGACAACGTTGGCTTCAACGTGAAGAACGTCTCCGTCAAGGAAATCCGTCGTGGTAACGTTGCTGGTGACTCCAAGAACGACCCCCCCATGGGTGCCGCTTCCTTCCAGGCTCAGGTTATTGTCATCAACCACCCTGGCCAGATTGGTAACGGTTATGCCCCCGTTCTTGACTGCCACACCGCCCACATTGCCTGCAAGTTCGCCGAGCTCCAGGAGAAGATCGACCGCCGTACTGGTAAGGCTGTCGAGAACAACCCCAAGTTCATCAAGTCTGGTGACGCCGCCATCATCAAGATGATTCCCTCCAAGCCCATGTGCGTTGAGGCTTTCACCGACTACCCCCCTCTGGGCCGTTTCGCCGTCCGTGATA--------GTCAAAAAAGTTCT--GGAGATTGTTTGCCACAACTGTAGTAAAGTGTTGGCCGATGAAGTAAGTATTT--TCCTTCTT--CATGACGCATTC--TCTTTCTCAAGCTTAGTGGATGC--TAACATGAC-TCCAGTCCGATCCAGATTTTGTCGCAGCCCTGCGTACTCGCGATCCCAAAGTTCGTTTCAAGCGCGTTTGGGCAGTCTGCAAGAAGAAAAGAAAATGCGAAAATGAGGATAGACAGGACAAG---AACAACGATGAGGCCTTTGCTCCGGG---TATAAAGAATCCCGTCGTCGAGGGTCACGGCGGATGTGGTAACATGCAGCCACAAGTCAGGCAAGCCGCCCTGCAACTCAAGGCCGCTTTTGAAGTTGTTCCGGAAGATGGAGGGCCAAAGAGAAAAGAAAACATCAACATCACTGCTGAAATGGCTCACGGTATCCTTCGTCGCATTTCTGAGAGAGACTTGCATAACATTGGCCTCAACGCGGACTATGCACGTCCAGAGTGGATGATCGTTACCGTCTTACCCGTGCCCCCTCCGCCTGTGCGTCCCAGTATCTCTATGGATGGCACTGGTACCGGCATGAGAAATGAAGATGATTTGACCTACAAGCTGGGTGACATTATTCGTGCCAACGGCAACGTCAAGCAGGCCATCCGTGAAGGATCACCGCAGCACATTGCGCGCGACTTTGAGGAGCTTTTG----------------------------------------------------------------------------------------------------------------------------TCAAGCCTGGCACATTATCCAACGGTCTCAAATATTCCCTTGCTACTGGTAATTGGGGCGATCAGAAAAAAGCGATGAGCTCGACCGCCGGTGTGTCCCAGGTGTTGAATCGATACACATTTGCGTCAACTCTTTCCCATCTTCGACGAACCAACACGCCAATCGGCAGAGACGGCAAGCTGGCGAAACCACGCCAGCTTCATAACACGCATTGGGGTCTTGTCTGCCCTGCCGAAACGCCTGAAGGTCAGGCTTGTGGCCTGGTCAAGAACTTATCTCTTATGTGCTACGTCAGCGTTGGCTCGCCCGCCGAACCACTCGTTGACTTCATGATCAACAGGGGAATGGAAGTCATCGAAGAGTACGAGCCTCTTCGATACCCCCATGCTACCAAGATTTTCGTCAACGGCACCTGGGTCGGTGTGCATCAAGATCCTAGGCATCTCGTAAACCAAGTCTTTGATACTCGACGCAAATCGTACCTACAATACGAGGTCTCCCTCGTGCGAGATATTCGTGATCAGGAATTTAAAATCTTCTCCGACGCCGGCCGAGTCATGCGGCCTGTCTTTACCGTGCAGCAAGAAGACGACATCGAGACGAGTCTCGAAAAGGGTCAGCTTGTGCTCACGAAGGATTTGGTCAACAAGCTGGCGGCGGAGCAGGCAGAGCCCCCTGACGATGCAGATACGAAGATTGGCTGGGAGGGTTTGATAAAAGCTGGCGCCATCGAGTATCTCGATGCTGAAGAGGAGGAGACATCGATGATCTGTATGACGCCAGAAGATCTGGAGCTGTATAGGCTTCAGAAAGCAGGCGTTGCTG-TGGATGATGAT-CCTGGCGACGATCTAAATAAGCGTT-TGAAGACCAGAACAAATCCCACCACACACATGTACACTCACTGTGAAATCCATCCGAGCATGATCTTGGGTATCTGCGCCAGTATTA----------------------------------------------------------
NHJ2465        GTAACAAGGTCTCCGTTGGTGAACCAGCGGAGGGATCATTACCGGATCTTACCGTCCCAA--CCCTTTGTGAACATACC-GATCGTTGCTTCGGCGCGCC-------------------------------------------------GCCGGCCGCCGGAGGCCCCCAAACCA----TGAAT-TGC-CCTGTGTCTTCTGAATCCGCCGCGAGGC--GAACAACAAATATCAAAACTTTCAACAACGGATCTCTTGGCTCTGGCATCGATGAAGAACGCAGCGAAATGCGATACGTAATGTGAATTGCAGAATCCAGTGAATCATCGAATCTTTGAACGCACATTGCGCCCGGCAGCATTCTGCCGGGCATGCCTGTTCGAGCGTCACCACGACCCTCGGGTCCCCTC-----CGGGGGACCCGGCGTTGGGGACCGGCAG--CGATGCCGCCCCCGAAATCGAGTGGCGGCCCGTCCGCGGCGGACCCTGCGCAGTAC-----AACCTCGCAGCGGGCGCCGGGCGCGGCCACGCCGTAAAACACCCGACT---TTGACGTTGACCTCGGATCAGGTAGGACTACCCGCTGAACTTAAGCATATC-----????????????????????????????????????????????????????????????????????????????????????????????????????????????????????????????????????????????????????????????????????????????????????????????????????????????????????????????????????????????????????????????????????????????????????????????????????????????????????????????????????????????????????????????????????????????????????????????????????????????????????????????????????????????????????????????????????????????????????????????????????????????????????????????????????????????????????????????????????????????????????????????????????????????????????????????????????????????????????????????????????????????????????????????????????????????????????????????????????????????????????????????????????????????????????????????????????????????????????????????????????????????????????????????????????????????????????????????????????????????---------CCCAGGCCGATTGCGCTATTCTCATCATTGCCGCCGGTACTGGTGAGTTCGAGGCTGGTATCTCCAAGGATGGCCAGACCCGTGAGCACGCTCTGCTCGCCTACACCCTCGGTGTCAAGCAGCTCATTGTTGCCATCAACAAGATGGACACCACCAAGTGGTCTGAGGCCCGTTTCCAGGAAATCATCAAGGAGACCTCCAACTTCATCAAGAAGGTCGGCTACAACCCCAAGACTGTTGCCTTTGTCCCCATCTCTGGTTTCAACGGCGACAACATGCTTGAGCCCTCCTCCAACTGCCCCTGGTACAAGGGTTGGGAGAAGGAGACCAAGGCTGGCAAGTCTACCGGCAAGACCCTTCTCGAGGCCATCGACTCCATCGAGCCCCCCAAGCGTCCTCTTGACAAGCCCCTCCGTCTCCCTCTCCAGGATGTCTACAAGATTGGCGGTATCGGAACGGTGCCCGTCGGTCGTGTCGAGACTGGTGTCATCAAGCCCGGCATGGTCGTCACCTTTGCTCCCTCCAACGTCACCACTGAAGTCAAGTCGGTTGAGATGCACCACGAGCAGCTGCCCGAGGGTGTTCCCGGCGACAACGTTGGCTTCAACGTGAAGAACGTCTCCGTCAAGGAGATCCGTCGTGGTAACGTCGCTGGTGACTCCAAGAACGACCCTCCCATGGGCGCCGCTTCTTTCCAGGCCCAGGTCATCGTCATCAACCACCCTGGCCAGATTGGTGCTGGTTACGCCCCCGTTCTCGACTGCCACACTGCCCACATTGCTTGCAAGTTCGCTGAGCTTCAGGAGAAGATTGACCGCCGTACCGGTAAGGCTGTTGAGACTAACCCCAAGTTCATCAAGTCCGGTGACTCGGCCATTGTCAAGATGATTCCCTCCAAGCCCATGTGCGTTGAGGCTTTCACCGACTACCCTCCTCTTGGCCGTTTCGCCGTCCGTGAC------------------------------------------------------------------------------------------------------------------------------------------------AGCGATCCCGATTTTGCCGCAGCTATTCGGACTCGTGACCCGAAAGTCCGCTTTAAGCGCGTCTGGGCAGCTTGTTCGAAGAAGACCAAGTGTGAGAATGAGGCTCCAAAGGAGGAG---AAAGACCAAGACGAACTCGGCTTTGGTGCCGCCAAGAATGTCGTCCTTGAGGGACACGGTGGTTGCGGCAATGCGATGCCAAAAGTGAGACAAGCTGCTTTGCAACTCAAGGCTACCTTCGATTTTGCTGGCGATGACGGGGGTCCCAAGAGAAAGGAAACTGTCAACATCAGTGCGGAAATGGCCCATGGCATTCTTCGCCGCATATCCGAGCGTGACTTGCACAACATGGGCCTCAACGGAGACTATGCCCGCCCAGAGTGGATGATTGTCACCGTCTTGCCCGTGCCCCCGCCTCCCGTGCGTCCTAGTATTTCCATGGATGGTACCGGCACCGGCATGAGAAATGAAGACGATTTGACCTACAAGTTGGGCGACATCATTCGTGCCAACGGAAACGTCAAGCAAGCCATCCGCGAAGGGTCGCCACAGCACATTGCGCGCGACTTTGAAGAGCTGCTACAGTACCATGTCGCTACTTATATGG-----------------------------------------------------------------------------------------------------------------------------------------------------------------------------------------------------------------------------GCATCGACGCTCTCTCATCTTCGGCGTACAAACACTCCCATCGGCAGAGATGGCAAGCTTGCAAAGCCTCGCCAGCTGCACAATACTCACTGGGGTCTCGTCTGTCCCGCCGAAACGCCCGAGGGACAGGCTTGTGGCTTGGTCAAGAATTTGTCTCTCATGTGCTATGTCAGTGTCGGCTCGCCGGCTGAGCCGCTAGTTGACTTCATGATCAATCGAGGCATGGAAGTCATCGAAGAGTACGAACCTCTGAGGTATCCCCATGCAACCAAGATTTTTGTAAACGGTGTCTGGGTCGGTGTGCATCAAGATCCGAAGCACCTCGTAAATCAGGTATTTGACACTCGTCGAAAGTCATATCTGCAATACGAGGTCTCTCTTGTGCGTGAGATTCGGGACCAGGAGTTCAAGATCTTTTCCGACGCTGGCCGAGTCATGCGACCGGTCTTCACCGTGCAACAGGATGATGACGCCGAGACAGGTCTCGAGAAAGGTCAGCTTGTGCTCACGAAAGACTTGGTCAACAAGCTTGCGGAAGAACAAGCCGATCCGCCAGATGACCCGGAGATGAAGATTGGCTGGGAGGGCTTGATCAAGGCTGGTGCAATCGAGTATCTAGATGCCGAAGAAGAAGAAACGTCAATGATCTGTATGACGCCGGAAGACTTGGAGCTCTACAGACTACAAAAGGCGGGGGTGGCTG-TGGATGATGAT-CCGGGCGATGACCCAAACAAGCGTC-TCAAGACCAAGACGAACCCGACGACACACATGTACACTCACTGTGAAATTCACCCAAGCATGATTTTGGGCATTTGCGCGAGTATTA----------------------------------------------------------
NHJ2633        GTAACAAGGTCTCCGTTGGTGAACCAGCGGAGGGATCATTACCGGATCTTACCGTCCCAA--CCCTTTGTGAACATACC-GATCGTTGCTTCGGCGCGCCGCG----------------------------------------------GCCGGCCGCCGGGGGCCCACAAACCA----TGAAT-TGC-CCTGTGTCTTCTGAATCCGCCGCGAGGC--GAACAACAAATATCAAAACTTTCAACAACGGATCTCTTGGCTCTGGCATCGATGAAGAACGCAGCGAAATGCGATACGTAATGTGAATTGCAGAATTCAGTGAATCATCGAATCTTTGAACGCACATTGCGCCCGGCAGCATTCTGCCGGGCATGCCTGTTCGAGCGTCACCACGACCCTCGGGTCCCCTT-----CGGGGGTCCCGGCGTTGGGGGCCGGCAG-CGACTGCCGCCCCCGAAATCGAGTGGCGGCCCGTCCGCGGCGGACCCTGCGCAGTAC-----AACCTCGCAGCGGGCGCCGGGCGCGGCCACGCCGTAAAACACCCCACCCTTTTGACGTTGACCTCGGATCAGGTAGGACTACCCGCTGAACTTAAGCATATC-----------------------GGATTGCCCCAGTAACGGCGAGTGAAGCGGCAACAGCTCAAATTTGAAATCTGGCCCCCGGGGCCCGAGTTGTACTTTGCAGAGGATGCTTTGGGCGCGGCGCCTTCCGAGTTCCCTGGAACGGGACGCCACAGAGGGTGAGAGCCCCGTCTGGTCGGACGCCAAGCCCGTGTAAAGCTCCTTCGACGAGTCGAGTAGTTTGGGAATGCTGCTCAAAATGGGAGGTATATGTCTTCTAAAGCTAAATACCGGCCAGAGACCGATAGCGCACAAGTAGAGTGATCGAAAGATGAAAAGCACTTTGAAAAGAGGGTTAAACAGTACGTGAAATTGTTGAAAGGGAAGCGCCTGTGACCAGACTTGTCCGCGGCGGATCACCCGGCGTTCTCGCCGGGGCACTCCGCCGCGGGCAGGCCAGCATCGGTCCGGCGCGGGGGATAAAGGCGCCGGGAACGTGGCTCCCCCGGGAGTGTTATAGCCCGGCGCGCAATGCCCTGCGGCGGACCGAGGTACGCGCACCGCAAGGATGCTGGCGTAATGGTCACCAGCGACCCGTCTTGAAACACGGACCAAGGAGTCGTCTTCGTATGCGAGTGTTCGGGTGTCAAACCCCTACGCGGAATGAAAGTGAACGCAGGTGAGAGCCCTGGCGCATCATCGACCGATCCTGATGTTCTCGGATGGATTTGAGTAGGAGCATACGGGGCCGGACCCGAAAGAAGGTGAACTATGCCTGTGTAGGGTGAAGCCAGAGGAAACTCTGGTGGAGGCTCGCAGCGGTTCTGACGTGCGAATCGATCGTCAAACATGGGCATGGGGGCGAAAGACTAATCGAACCTTCTAGTAGCTGGTTTCCGC---------CCCAGGCCGATTGCGCTATTCTCATCATTGCCGCCGGTACTGGTGAGTTCGAGGCTGGTATCTCCAAGGATGGCCAGACCCGTGAGCACGCTCTGCTCGCCTACACCCTCGGTGTCAAGCAGCTCATTGTTGCCATCAACAAGATGGACACCACCAAGTGGTCTGAGGCCCGTTTCCAGGAAATCATCAAGGAGACGTCCAACTTCATCAAGAAGGTCGGCTACAACCCCAAGACTGTTGCCTTTGTCCCCATCTCTGGTTTCAACGGCGACAACATGCTTGAGCCCTCCTCCAACTGCCCCTGGTACAAGGGTTGGGAGAAGGAGACCAAGGCTGGCAAGTCTACCGGCAAGACCCTTCTCGAGGCTATCGACTCCATCGAGCCCCCCAAGCGTCCTCTCGACAAGCCCCTCCGTCTCCCCCTCCAGGATGTCTACAAGATTGGCGGTATCGGAACGGTGCCCGTCGGTCGTGTCGAGACTGGTGTCATCAAGCCCGGCATGGTCGTCACCTTTGCTCCCTCCAACGTCACCACTGAAGTCAAGTCGGTCGAGATGCACCACGAGCAGCTGCCCGAGGGTGTTCCTGGCGACAACGTTGGCTTCAACGTGAAGAACGTCTCCGTCAAGGAAATCCGTCGTGGTAACGTCGCTGGTGACTCCAAGAACGACCCTCCCATGGGCGCCGCTTCTTTCCAGGCCCAGGTCATTGTCATCAACCACCCTGGCCAGATTGGTGCTGGTTACGCCCCCGTTCTCGACTGCCACACTGCTCACATTGCCTGCAAGTTCGCTGAGCTTCAGGAGAAGATTGACCGCCGTACCGGTAAGGCTGTTGAGACGAACCCCAAGTTCATCAAGTCTGGTGACTCGGCCATTGTCAAGATGATTCCCTCCAAGCCCATGTGCGTTGAGGCCTTCACCGACTACCCTCCTCTGGGTCGTTTCGCCGTCCGTGAC-----GAAAGTCAAGAAGGTTCT--GGAGATGGTCTGCCATAACTGCAGCAAAGTGTTGGCCGATGAAGTTGGTCTAC-CCTCTTCTG--CACAACGC-TTT---GTCTCTAGAACTCCCTGGATGC--TAACGTGACCACCAGAGCGATCCCGATTTTGCCGCAGCTATTCGGACTCGTGACCCGAAAGTCCGCTTCAAGCGCGTCTGGGCAGCCTGTTCGAAGAAGACCAAGTGTGAGAATGAGGCTCCAAAGGAAGAG---AAAGACCAAGACGAGCTCGGCTTTGGTTCTGCCAAGAATGTCGTCCTTGAGGGACACGGTGGTTGCGGTAATGCGATGCCAAAAGTGAGACAAGCTGCACTGCAACTCAAGGCTACCTTCGATTTTGCGGGCGATGACGGGGGTCCCAAGAGAAAGGAAACCGTCAACATCAGTGCGGAAATGGCCCATGGCATTCTTCGCCGCATATCCGAGCATGACTTGCACAACATGGGCCTCAACGGAGACTATGCCCGCCCAGAGTGGATGATTGTCACCGTTTTGCCTGTGCCCCCGCCTCCCGTGCGTCCTAGTATTTCCATGGATGGTACCGGCACCGGCATGAGAAACGAGGACGATTTGACCTACAAGCTGGGCGACATCATTCGTGCCAACGGAAACGTCAAGCAAGCCATCCGCGAAGGGTCGCCACAGCACATTGCGCGCGACTTTGAAGAGCTGCTACAGTACCATG-----------------------------------------------------------------------------------------------------------------------------------------------------------------------------------GAGAAGGCTATGAGCTCCACCGCAGGCGTGTCGCAAGTGCTAAACCGATACACCTTTGCATCGACACTCTCCCATCTTCGGCGTACAAACACTCCCATCGGCAGAGATGGCAAGCTTGCAAAGCCTCGCCAGCTGCACAATACTCACTGGGGTCTCGTCTGCCCCGCCGAAACGCCCGAAGGACAGGCTTGTGGTTTGGTCAAGAATCTGTCTCTCATGTGCTATGTCAGTGTCGGCTCGCCGGCTGAGCCGCTAGTTGACTTCATGATCAATAGAGGCATGGAAGTCATCGAAGAGTACGAACCTCTGAGATACCCCCATGCAACCAAGATTTTTGTGAACGGTGTCTGGGTCGGTGTGCATCAAGATCCGAAGCACCTCGTAAATCAGGTATTTGACACTCGTCGAAAGTCATATCTGCAATACGAGGTCTCTCTTGTGCGCGAGATTCGGGATCAGGAGTTCAAGATCTTTTCCGACGCTGGCCGAGTCATGCGACCGGTTTTCACCGTGCAACAGGATGATGACGCCGAGACAGGTCTCGAGAAAGGTCAGCTTGTGCTCACGAAAGACTTGGTCAACAAGCTTGCGGAAGAGCAAGCCGATCCGCCAGATGACCCGGAGTTGAAGATTGGCTGGGAGGGCTTGATCAAGGCCGGCGCAATCGAGTATCTAGATGCCGAAGAGGAAGAAACGTCAATGATCTGTATGACGCCGGAGGACTTGGAGCTCTACAGACTACAAAAGGCTGGTGTGGCTG-TGGATGACGAT-CCGGGTGATGACCCAAACAAGCGTC-TCAAGACCAAGACGAACCCGACGACACACATGTACACTCACTGTGAAATTCACCCAAGCATGATTTTGGGCATCTGCGCGAGTATTATCCCTTTCCCCGAT--------------------------------------------
NHJ4314        ?????????????????????????????????????????????????????????????????????????????????????????????????????????????????????????????????????????????????????????????????????????????????????????????????????????????????????????????????????????????????????????????????????????????????????????????????????????????????????????????????????????????????????????????????????????????????????????????????????????????????????????????????????????????????????????????????????????????????????????????????????????????????????????????????????????????????????????????????????????????????????????????????????????????????????????????????????????????????????????????????????????????????????????????????????????????????????????????????????????????????????????????????????????????????????????????????????????????????????????????????????????????????????????????????????????????????????????????????????????????????????????????????????????????????????????????????????????????????????????????????????????????????????????????????????????????????????????????????????????????????????????????????????????????????????????????????????????????????????????????????????????????????????????????????????????????????????????????????????????????????????????????????????????????????????????????????????????????????????????????????????????????????????????????????????????????????????????????????????????????????????????????????????????????????????????????????????????????????????????????????????????????????????????????????????????????????CTGGTACTTCCCAGGCCGACTGCGCTATTCTCATTATTGCCGCCGGCACTGGTGAGTTCGAGGCTGGTATCTCCAAGGATGGCCAGACTCGTGAGCACGCTCTCCTCGCCTACACCCTCGGTGTCAAGCAGCTCATCGTCGCCATCAACAAGATGGATACGACTCAGTGGTCCGAGGCCCGTTTCCAGGAAATCATCAAGGAGACATCCAACTTCATCAAGAAGGTCGGCTACAACCCCAAGACTGTTGCCTTCGTTCCCATCTCTGGCTTCAACGGCGACAACATGCTCGAGTCCTCCTCCAACTGCCCTTGGTACAAGGGCTGGGAGAAGGAGACCAAGGCCGGCAAGTCCACCGGCAAGACTCTCCTCGAGGCCATCGACTCCATCGAGGCTCCCAAGCGTCCCCTCGACAAGCCTCTCCGTCTTCCCCTCCAGGATGTCTACAAGATTGGCGGTATCGGAACGGTGCCCGTTGGTCGTGTCGAGACTGGTATCATTAAGCCCGGCATGGTCGTCACCTTTGCTCCCTCCAACGTCACCACTGAAGTCAAGTCTGTCGAGATGCACCACGAGCAGCTGCCCGAGGGTGTGCCCGGCGACAACGTCGGCTTCAACGTGAAGAACGTTTCCGTCAAGGAAATCCGTCGTGGCAACGTCGCTGGTGACTCCAAGAACGACCCCCCCATGGGTGCCGCTTCCTTCCAGGCTCAGGTTATTGTCATCAACCACCCTGGCCAGATTGGCAACGGTTACGCCCCTGTTCTCGACTGCCACACTGCCCACATTGCCTGCAAGTTCGCCGAGCTCCAGGAGAAGATCGACCGCCGTACCGGTAAGGCTGTCGAGAGCAACCCCAAGTTTATCAAGTCTGGTGACTCCGCCATTGTCAAGATGGTTCCCTCCAAGCCCATGTGCGTCGAGGCCTTCACCGACTA--------------------------------TAAAAAAAGTCAAGAAGGTTTT--GGAGATTGTCTGCCACAACTGCAGCAAAGTGTTGGCCGATGAAGTTGGTCTTA-TCTTTTCTC--CAACACGC-------TTTCTCTGAGCTCGCTGGACGC--TAACATATC-CGCAGAGTGATCCCGAGTTTGTTTCTGCCATTCACACCCGCGACCCCAAAGTACGATTCAAACGTGTCTGGGCGGCCTGCAAGAAGAAACGAAAGTGCGAGAATGAAGACAGACAGGACAAA---AACAAAGACGAACCCTTCGCCCCTGG---CGTCAAGAGTGCCGTCCTCGAGGGTCACGGCGGATGTGGTAACATGCAGCCGCAAGTCAGGCAGGCTGCTCTGCAACTCAAGGCTGCTTTTGAAGTTGCCTCTGAAGAA---GGTCCCAAGAGAAAGGAAACTGTTAACATCACTGCCGAAATGGCTCACGGTATCCTTCGTCGCATCTCTGAGCGCGACCTGCACAACATGGGTCTTAACTCGGACTACGCACGTCCAGAATGGATGATCATCACCGTCTTGCCCGTGCCCCCTCCCCCCGTGCGTCCTAGTATCTCCATGGATGGTACCGGCACCGGAATGAGAAACGAAGACGATTTGACCTACAAGCTGGGCGATATCATCCGCGCCAACGGCAATGTGAAGCAAGCTATTCGCGAGGGATCGCCGCAGCACATCGCGCGTGACTTTGAGGAGCTGCTG---------------------------------------------------------------------------------------------------------------------------------CCCGGCACTCTGTCCAACGGGCTCAAGTACTCCCTTGCCACTGGCAACTGGGGCGACCAGAAGAAGGCCATGAGCTCGACCGCCGGTGTGTCGCAGGTGCTGAATCGATATACGTTTGCCTCCACCCTTTCCCATCTTCGACGCACCAACACGCCCATCGGCAGAGACGGCAAGCTGGCGAAGCCTCGTCAACTCCACAACACCCATTGGGGCCTGGTCTGTCCTGCTGAAACGCCCGAAGGCCAGGCCTGCGGGTTGGTCAAGAATTTGTCCCTCATGTGCTATGTCAGTGTCGGATCACCCGCTGAGCCGCTCATTGACTTTATGATCAACAGAGGCATGGAAGTCATCGAGGAGTACGAACCTCTACGATACCCACATGCCACCAAGATTTTCGTCAACGGCACTTGGGTTGGCGTCCACCAAGACCCCAAGCACCTCGTAAACCAAGTCTTCGACACCCGTCGCAAGTCGTACTTGCAGTACGAGGTCTCTCTTGTGCGGGAGATTCGTGACCAGGAGTTCAAGATCTTTTCCGATGCCGGCAGAGTTATGCGGCCCGTATTTACCGTGCAGCAGGAAGACGATGCCGAGACGGGTCTTGATAAAGGTCAGCTTGTGCTCACGAAGGATTTGGTCAACAAGCTTGCCGAGGAGCAGGCAGATCCGTCTGACGACCCCGAGCTGAAGATTGGCTGGGAGAGCTTGATCAAGGCCGGCGCCATCGAGTATCTGGATGCTGAAGAAGAGGAGACGTCAATGATTTGTATGACGCCGGAAGATTTGGAGTTTTACAGACTGCAAAAGGCTGGCGTGGCTA-TGGATGACGAC-CCCGGCGACGACTTGAACAAGCGTC-TGAAGACCAAGACAAACCCGACCACACACATGTACACTCACTGTGAAATCCACCCAAGTATGATCTTGGGTATCTGCGCCAGCATCA----------------------------------------------------------
NHJ5401        ??????????????????????????????????????????????????????????????????????????????????????????????????????????????????????????????????????????????????????????????????????????????????????????????????????????????????????????????????????????????????????????????????????????????????????????????????????????????????????????????????????????????????????????????????????????????????????????????????????????????????????????????????????????????????????????????????????????????????????????????????????????????????????????????????????????????????????????????????????????????????????????????????????????????????????????????????????????????????????????????????????????????????????????????????????????????????????????????????????????????????????????????????????????????????????????????????????????????????????????????????????????????????????????????????????????????????????????????????????????????????????????????????????????????????????????????????????????????????????????????????????????????????????????????????????????????????????????????????????????????????????????????????????????????????????????????????????????????????????????????????????????????????????????????????????????????????????????????????????????????????????????????????????????????????????????????????????????????????????????????????????????????????????????????????????????????????????????????????????????????????????????????????????????????????????????????????????????????????????????????????????????????????????????????????????????????????????????????????????????????????????????????????????????????????????????????????????????????????????????????????????????????????????????????????????????????????????????????????????????????????????????????????????????????????????????????????????????????????????????????????????????????????????????????????????????????????????????????????????????????????????????????????????????????????????????????????????????????????????????????????????????????????????????????????????????????????????????????????????????????????????????????????????????????????????????????????????????????????????????????????????????????????????????????????????????????????????????????????????????????????????????????????????????????????????????????????????????????????????????????????????????????????????????????????????????????????????????????????????????????????????????????????????????????????????????????????????????????????????????????????????????????????????????????????????????????????????????TCAAGAAAGTCAAAAAAGTTCT--GGAGATTGTTTGCCACAACTGTAGTAAAGTGTTGGCCGATGAAGTTAGTATTT--CCCTTCTT--CATGATGC-TTC--TCTTTCTCAAGCTTAGTGGATGC--TAACATGAC-TCCAGTCCGATCCAGATTTTGTCGCAGCCCTGCGTACTCGCGATCCCAAAGTTCGTTTCAAGCGCGTTTGGGCAGTCTGCAAGAAGAAAAGAAAATGCGAAAATGAGGATAGACAGGACAAG---AACAACGATGAGGCCTTTGCTCCGGG---TATAAAGAATCCCGTCGTCGAGGGTCACGGCGGATGTGGTAACATGCAGCCACAAGTCAGGCAAGCCGCCCTGCAACTCAGGGCCGCCTTTGAAGTTGTTCCGGAAGATGGAGGGCCAAAGAGAAAAGAAAACATCAACATCACTGCTGAAATGGCTCACGGTATCCTTCGTCGCATTTCTGAGAGAGACTTGCATAACATTGGCCTCAACGCGGACTATGCACGTCCAGAGTGGATGATCGTTACCGTCTTACCCGTGCCCCCTCCTCCTGTGCGTCCCAGTATCTCTATGGATGGCACTGGTACCGGCATGAGAAATGAAGATGATTTGACCTACAAGCTGGGTGACATTATTCGTGCCAACGGCAACGTCAAGCAGGCCATCCGTGAAGGATCACCGCAGCACATTGCGCGCGACTTTGAGGAGCTTTTG----------------------------------------------------------------------------------------------------------------------------------CTGGCACATTATCCAACGGTCTCAAATATTCCCTTGCTACTGGTAATTGGGGCGATCAGAAAAAAGCGATGAGCTCGACCGCCGGTGTGTCCCAGGTGTTGAATCGATACACATTTGCGTCAACTCTTTCCCATCTTCGACGAACCAACACGCCAATCGGCAGAGACGGCAAGCTGGCGAAACCGCGCCAGCTTCATAACACGCATTGGGGTCTTGTCTGCCCTGCCGAAACGCCTGAAGGTCAGGCTTGTGGCCTGGTCAAGAACTTATCTCTTATGTGCTACGTCAGCGTTGGCTCGCCCGCCGAACCACTCGTTGACTTCATGATCAACAGGGGAATGGAAGTCATCGAAGAGTACGAGCCTCTTCGATACCCCCATGCTACCAAGATTTTCGTCAACGGCACCTGGGTCGGCGTGCATCAAGATCCTAGGCATCTCGTAAACCAAGTCTTTGATACTCGACGCAAATCGTACCTACAATACGAGGTCTCCCTCGTGCGAGACATTCGTGATCAGGAATTTAAAATCTTCTCCGACGCCGGCCGAGTCATGCGGCCTGTCTTTACCGTGCAGCAAGAAGACGACATCGAGACGAGTCTCGAAAAGGGTCAGCTTGTGCTCACAAAGGATTTGGTCAACAAGCTGGCAGCGGAGCAGGCAGAGCCCCCTGACGATGCTGATACGAAGATTGGCTGGGAGGGTTTGATAAAGGCTGGCGCCATCGAGTATCTCGATGCTGAAGAGGAGGAGACATCGATGATCTGTATGACGCCAGAAGATCTGGAGCTGTATAGGCTTCAGAAAGCAGGCGTTGCTG-TGGATGACGAT-CCTGGCGACGATCTAAATAAGCGTT-TGAAGACCAGAACGAATCCCACCACACACATGTACACTCACTGTGAAATCCATCCGAGCATGATCTTGGGTATCTGCGCCAGTATTA----------------------------------------------------------
NHJ7859        ??????????????????????????????????????????????????????????????????????????????????????????????????????????????????????????????????????????????????????????????????????????????????????????????????????????????????????????????????????????????????????????????????????????????????????????????????????????????????????????????????????????????????????????????????????????????????????????????????????????????????????????????????????????????????????????????????????????????????????????????????????????????????????????????????????????????????????????????????????????????????????????????????????????????????????????????????????????????????????????????????????????????????????????????????????????????????????????????????????????????????????????????????????????????????????????????????????????????????????????????????????????????????????????????????????????????????????????????????????????????????????????????????????????????????????????????????????????????????????????????????????????????????????????????????????????????????????????????????????????????????????????????????????????????????????????????????????????????????????????????????????????????????????????????????????????????????????????????????????????????????????????????????????????????????????????????????????????????????????????????????????????????????????????????????????????????????????????????????????????????????????????????????????????????????????????????????????????????????????????????????????????????????????????????????????????????????????????????????????????????????????????????????????????????????????????????????????????????????????????????????????????????????????????????????????????????????????????????????????????????????????????????????????????????????????????????????????????????????????????????????????????????????????????????????????????????????????????????????????????????????????????????????????????????????????????????????????????????????????????????????????????????????????????????????????????????????????????????????????????????????????????????????????????????????????????????????????????????????????????????????????????????????????????????????????????????????????????????????????????????????????????????????????????????????????????????????????????????????????????????????????????????????????????????????????????????????????????????????????????????????????????????????????????????????????????????????????????????????????????????????????????????????????????????????????????????????????????TCAAAAAAGTCAAAAAAGTCCT--CGAGATTGTCTGCCATAACTGTAGCAAAGTGTTGGCCGATGAA----------------------------------------------------------------------------ACCGATCCGGATTTTGTCGCAGCCCTGCGTACTCGTGACCCCAAGGTTCGATTTAAACGCGTCTGGGCCGTTTGCAAGAAGAAGCGAAAGTGTGACAACGAGGATAGACAGGACAAA---AACAAGGACGACGCCTTTGCTCCCGG---TGTGAAGAATCCCGTCGTCGAGGGCCACGGCGGATGTGGGAACATGCAGCCACAAGTGAGGCAAGCCGCTCTCCAACTCAAGGCCGCTTTCGAGGTCGTTCCCGAAGACGGCGGGCCAAAGAGAAAGGAAACCATCAACATCACTGCTGAAATGGCTCACGGCATCCTCCGTCGCATTTCTGAGCGTGATTTGCACAACATTGGTCTCAACTCGGACTATGCCCGCCCAGAGTGGATGATCATTACCGTTTTACCCGTGCCTCCTCCCCCTGTGCGTCCTAGTATCTCCATGGATGGTACCGGTACCGGTATGAGAAACGAAGATGATTTGACCTACAAGCTGGGCGACATCATTCGTGCCAACGGAAACGTCAAGCAGGCCATTCGCGAGGGTTCGCCGCAGCACATTGCTCGCGACTTTGAGGAGCTATTG----------------------------------------------------------------------------------------------------------------------------------------CATTATCCAACGGCCTCAAATATTCCCTTGCCACTGGTAATTGGGGTGACCAGAAAAAGGCGATGAGCTCGACCGCCGGTGTGTCGCAAGTGCTGAATCGATACACGTTTGCTTCGACTCTCTCCCATCTTCGGCGAACCAACACGCCCATTGGCAGGGACGGTAAGCTGGCGAAACCACGCCAGCTCCATAACACGCATTGGGGTCTCGTCTGCCCTGCTGAAACACCCGAAGGCCAGGCTTGTGGTCTGGTCAAGAACTTGTCTCTTATGTGCTACGTCAGTGTCGGTTCGCCCGCCGAACCGCTCATTGACTTCATGATCAATAGGGGCATGGAAGTTATCGAAGAGTACGAGCCTCTTCGATACCCCCATGCTACTAAGATTTTCGTCAACGGTACCTGGGTCGGCGTGCATCAAGATCCCAAGCATCTCGCCAACCAAGTCTTCGACACTCGTCGCAAATCATACTTACAATATGAGGTCTCCCTCGTGCGAGATATTCGTGACCAGGAATTCAAAATCTTCTCGGACGCTGGCAGAGTCATGCGACCTGTTTTTACCGTACAGCAGGAAGATGACACCGAGACGGGTCTCGAAAAGGGCCAACTTGTGCTCACGAAGGACTTGGTCAACAAGCTGGCAGAAGAGCAGGCAGATCCACCTGACGATCCAGATCAGAAGATTGGCTGGGAAGGCCTAATCAAGGCTGGCGCCATTGAGTATCTCGATGCTGAAGAAGAGGAGACGTCTATGATCTGTATGACGCCGGAGGATTTGGAGCTGTACAGGCTTCAGAAAGCAGGTGTGGCTG-TAGATGATGAC-CCCGGCGACGATCCAAACAAGCGTT-TGAAAACCAGAACAAACCCTACTACACACATGTACACCCACTGCGAAATCCACCCAAGCATGATCTTGGGCATCTGTGCTAGTATTA----------------------------------------------------------
NHJ_10469      ?????????????????????????????????????????????????????????????????????????????????????????????????????????????????????????????????????????????????????????????????????????????????????????????????????????????????????????????????????????????????????????????????????????????????????????????????????????????????????????????????????????????????????????????????????????????????????????????????????????????????????????????????????????????????????????????????????????????????????????????????????????????????????????????????????????????????????????????????????????????????????????????????????????????????????????????????????-GGAAAAGAAACCAACAGGGATTGCCCCAGTAACGGCGAGTGAAGCGGCAACAGCTCAAATTTGAAATCCGGCCCCCGGGGCCCGAGTTGTAATTTGCAGAGGATGCTTCGGGCGAGGCGCCTTCCGAGTTCCCTGGAACGGGACGCCGCAGAGGGTGAGAGCCCCGTCTGGTCGGACGCCGAGCCCGCGTGAAGCTCCTTCGACGAGTCGAGTAGTTTGGGAATGCTGCTCAAAACGGGAGGTATATGTCTTCTAAAGCTAAATACCGGCCAGAGACCGATAGCGCACAAGTAGAGTGATCGAAAGATGAAAAGCACTTTGAAAAGAGGGTTAAAAAGTACGTGAAATTGTTGAAAGGGAAGCGCCCGCGACCAGACTTGGGCCCGGCGGATCACCCGGCGTTCTCGCCGGCGCACTCCGCCGGGCACAGGCCAGCATCGGTCCGGCGCGGGGGACAAAGGCTCTGGGAACGTGGCTCCCCCGGGAGTGTTATAGCCCACCGCGCAATGCCCTGCGCCGGACCGAGGAACGCGCACCGCAAGGATGCTGGCGTAATGGTCGTCGGCGACCCGTCTTGAAACACGGACCAAGGAGTCGTCTTCGTATGCGAGTGTTCGGGTGTGAAACCCCTACGCGGAATGAAAGTGAACGCGGGTGAGAGCCTCGGCGCATCATCGACCGATCCTGATGTCCTCGGATGGATTTGAGTAGGAGCATACGGGGCCGGACCCGAAAGAAGGTGAACTATGCCTGCGTAGGGTGAAGCCAGAGGAAACTCTGGTGGAGGCTCGCAGCGGTTCTGACGTGCGAATCGATCGTCAAACGTGGGCATGGGGGCGAAAGACTAATCGA-----------------------CTGGTACTTCGCAGGCCGACTGCGCTATTCTCATCATTGCCGCCGGCACTGGTGAGTTCGAGGCTGGTATTTCCAAGGATGGCCAGACTCGTGAGCACGCTCTGCTCGCCTACACCCTCGGTGTCAAGCAGCTCATCGTCGCCATCAACAAGATGGACACGACGCAGTGGTCCGAGGCTCGTTTCCAGGAAATCATCAAGGAGACATCCAACTTCATCAAGAAGGTCGGCTACAACCCCAAGACTGTTGCCTTCGTCCCCATCTCTGGCTTCAACGGCGACAACATGCTCGAGACCTCCTCCAACTGCCCTTGGTACAAGGGTTGGGAGAAGGAGACCAAGGCCGGCAAGTCCACCGGCAAGACTCTCCTCGAGGCCATCGACTCCATCGAGGCTCCCAAGCGTCCCCTCGACAAGCCCCTCCGTCTTCCCCTCCAGGATGTCTACAAGATTGGCGGTATCGGAACGGTGCCCGTCGGTCGTGTCGAGACCGGTATCATCAAGCCCGGCATGGTCGTCACCTTTGCTCCCTCCAACGTCACCACTGAAGTCAAGTCGGTCGAGATGCACCACGAGCAGCTGCCCGAGGGTGTTCCCGGCGACAACGTCGGCTTCAACGTGAAGAACGTTTCTGTCAAGGAAATCCGTCGTGGCAACGTCGCTGGTGACTCCAAGAACGACCCCCCCATGGGCGCTGCTTCCTTCCAGGCTCAGGTTATTGTCATCAACCACCCTGGCCAGATTGGCAACGGTTACGCCCCTGTTCTCGACTGCCACACTGCTCACATTGCCTGCAAGTTCGCCGAGCTCCAGGAGAAGATTGACCGCCGTACCGGTAAGGCTGTCGAGAGCAACCC-----------------------------------------------------------------------------------------------------------------TAAAAAAAGTCAAGAAAGTTTT--GGAGATTGTCTGCCACAACTGCAGCAAAGTGTTGTCCGATGAAGTTGGTCTTA-CCTCTTCTC--CAACACGC-------TTTTTCTAAGCTCGCTGGATGC--TAACATATC-CGCAGAGTGATCCCGAGTTTGTGTCTGCCATTCACACCCGCGACCCCAAAGTACGATTCAAACGTGTCTGGGCGGCCTGCAAGAAAAAACGAAAGTGCGAGAATGAAGACAGACAGGACAAA---AACAAGGACGAGCCCTTCGCTCCTGG---CGTCAAGAGTGCCGTCCTCGAGGGTCACGGCGGATGTGGCAACATGCAGCCGCAAGTCAGGCAGGCTGCTCTGCAACTAAAGGCTGCCTTTGAGGTTGCCTCGGAAGAA---GGCCCCAAGAGAAAGGAAACCGTCAACATCACTGCCGAAATGGCTCACGGTATCCTTCGTCGCATCTCCGAGCGCGATCTGCACAACATGGGTCTTAACTCGGACTACGCACGTCCAGAATGGATGATCATCACCGTCTTGCCCGTGCCCCCTCCCCCCGTGCGTCCTAGTATCTCCATGGATGGTACTGGCACCGGCATGAGAAACGAAGACGATTTGACCTACAAGCTGGGCGATATCATCCGCGCCAACGGCAATGTGAAGCAGGCTATTCGCGAGGGATCGCCGCAGCACATCGCGCGTGACTTTGAGGAGCTGCTG--------------------------???????????????????????????????????????????????????????????????????????????????????????????????????????????????????????????????????????????????????????????????????????????????????????????????????????????????????????????????????????????????????????????????????????????????????????????????????????????????????????????????????????????????????????????????????????????????????????????????????????????????????????????????????????????????????????????????????????????????????????????????????????????????????????????????????????????????????????????????????????????????????????????????????????????????????????????????????????????????????????????????????????????????????????????????????????????????????????????????????????????????????????????????????????????????????????????????????????????????????????????????????????????????????????????????????????????????????????????????????????????????????????????????????????????????????????????????????????????????????????????????????????????????????????????????????????????????????????????????????????????????????????????????????????????????????????????????????????????????????
NHJ_10808      ?????????????????????????????????????????????????????????????????????????????????????????????????????????????????????????????????????????????????????????????????????????????????????????????????????????????????????????????????????????????????????????????????????????????????????????????????????????????????????????????????????????????????????????????????????????????????????????????????????????????????????????????????????????????????????????????????????????????????????????????????????????????????????????????????????????????????????????????????????????????????????????????????????????????????????????????????????--------------------ATTGCCCCAGTAACGGCGAGTGAAGCGGCAACAGCTCAAATTTGAAATCTGGCCCCTAGGGCCCGAGTTGTAATTTGCAGAGGATGCTTTTGGCGAGGTGCCTTCCGAGTTCCCTGGAACGGGACSCCATAGAGGGTGAGAGCCCCGTCTGGTTGGATACCGAGCCTCTGTAAAGCTCCTTCRACGAGTCGAGTAGTTTGGGAATGCTGCTCTAAATGGGAGGTATATGTCTTCTAAAGCTAAATMCCGGCCAGAGACCGATAGCGCACAAGTAGAGTGATCGAAAGATGAAAAGCACTTTGAAAAGAGGGTTAAATAGTACGTGAAATTGTTGAAAGGGAAGCGCTTATGACCAGACTTGGACCCGGTGAATCATCCAGCGTTCTCGCTGGTGCACTTTGCCGGGCTCAGGCCAGCATCAGTTTGTCTCGGGGGATAAAGGCTTAGGGAATGTGGCTCCTCCGGGAGTGTTATAGCCCTTTGCACAATACCCTGGGGCGGACTGAGGTTCGCGCACTGCAAGGATGCTGGCGTAATGGTCATCAGCGACCCGTCTTGAAACACGGACCAAGGAGTCGTCTTCGTATGCGAGTGTTCGGGTGTAAAACCCCTACGCGTAATGAAAGTGAACGCAGGTGAGAGCTTCGGCGCATCATCGACCGATCCTGATGTTCTCGGATGGATTTGAGTAAGAGCATACGGGGCCGGACCCGAAAGAAGGTGAACTATGCCTGTATAGGGTGAAGCCAGAGGAAACTCTGGTGGAGGCTCGCAGCGGTTCTGACGTGCAAATCGATCGTCAAATATGGGCATGGGGGCGAAAGACTAATCA------------------------CTGGTACTTCTCAGGCCGATTGCGCTATTCTCATCATTGCCGCCGGTACTGGCGAGTTCGAGGCTGGTATCTCCAAGGATGGCCAGACTCGTGAGCACGCTCTTCTTGCCTACACTCTCGGTGTCAAGCAGCTCATCGTCGCCATCAACAAGATGGACACCACTCAGTGGTCCGAGAACCGTTTCCAGGAAATCATCAAGGAGACTTCCAACTTCATCAAGAAGGTCGGCTACAACCCCAAGACTGTTGCCTTCGTTCCCATCTCTGGCTTCAACGGCGACAACATGCTTGAGCCGTCCTCCAACTGCCCCTGGTACAAGGGCTGGGAGAAGGAGACCAAGGCTGGCAAGTCCACCGGTAAGACTCTTCTTGAGGCTATCGACTCCATCGAGCCCCCCAAGCGTCCCACCGACAAGCCTCTCCGTCTTCCCCTCCAGGATGTCTACAAGATTGGTGGTATCGGAACGGTGCCTGTCGGCCGTGTCGAGACTGGTATCATCAAGCCCGGCATGGTTGTCACCTTCGCTCCCGCCAACGTCACCACTGAAGTCAAGTCTGTCGAGATGCACCACGAGCAGCTGCCCGAGGGTGTTCCCGGTGACAACGTTGGCTTCAACGTGAAGAACGTCTCCGTCAAGGAAATCCGTCGTGGTAACGTTGCTGGTGACTCCAAGAACGATCCCCCCATGGGTGCCGCTTCCTTCCAGGCTCAGGTTATTGTCATCAACCATCCTGGCCAGATTGGTAACGGTTATGCCCCCGTTCTTGACTGCCACACCGCCCACATTGCCTGCAAGTTCGCTGAGCTTCAGGAGAAGATCGACCGCCGTACTGGTAAGGCTGTCGAGAACAACCCCAAGTTCATCAAGTCTGGTGACGCTGCCATCATCAAGATGATTCCCTCCAAGCCCATGTGCGTTGAGGC--------------------------------------------TCAAAAAAGTCAAAAAAGTTCT--GGAGATTGTTTGCCACAACTGTAGTAAAGTGTTGGCCGATGAAGTTAGTATTT--TCTTTCTT--CATGACGC-TTC--TCTTTCTCAAGCTTAGTGGATGC--TAACATGACTTTCAGTCCGATCCAGATTTTGTCGCTGCCCTGCGTACTCGCGACCCCAAAGTTCGTTTCAAGCGCGTTTGGGCGGTCTGCAAGAAGAAAAGAAAATGCGAAAACGAGGATAGACAGGACAAG---AACAACGATGAGGCCTTTGCTCCGGG---TATAAAGAATCCCGTCGTCGAGGGTCACGGCGGATGTGGTAACATGCAGCCACTAGTCAGGCAAGCCGCTCTGCAACTCAAGGCCGCCTTTGAAGTTGTTCCGGAAGATGGAGGGCCCAAGAGAAAAGAGACCATCAACATCACTGCTGAAATGGCTCACGGTATCCTTCGTCGCATTTCTGAGAGCGACTTGCATAACATTGGCCTCAATGCGGACTATGCACGTCCAGAGTGGATGATCGTTACCGTCTTACCCGTGCCCCCGCCTCCTGTGCGTCCCAGTATCTCCATGGATGGCACTGGCACGGGTATGAGAAACGAAGATGATTTGACCTACAAGCTGGGTGACATTATTCGTGCCAACGGCAACGTCAAGCAGGCCATTCGCGAAGGATCACCGCAGCACATTGCGCGCGACTTTGAGGAGCTTTTG------------------------------TTTCGCGGAATTATGCGCCGCATGCACTCTGAGCTTGCCAACTATTTGAGACGCTGTGTTGAAGGCAACCGCC------------CTGTCGGCATCAAGCCTGGCACATTATCCAACGGTCTCAAATATTCCCTTGCTACTGGTAATTGGGGCGATCAGAAAAAAGCGATGAGCTCGACCGCCGGTGTGTCCCAGGTGTTGAATCGATACACATTTGCGTCAACTCTTTCCCATCTTCGACGGACCAACACGCCAATTGGCAGAGACGGTAAGCTGGCGAAACCTCGCCAGCTTCATAACACGCATTGGGGTCTTGTCTGCCCTGCCGAAACGCCTGAAGGTCAGGCTTGTGGCCTGGTCAAGAACTTATCTCTTATGTGCTACGTCAGCGTTGGCTCGCCCGCCGAACCACTCATTGACTTCATGATCAACAGGGGAATGGAAGTCATCGAAGAGTATGAGCCTCTTCGATACCCCCATGCTACCAAGATTTTCGTCAACGGCACCTGGGTCGGCGTGCATCAAGATCCTAGGCATCTCGTAAACCAAGTCTTTGATACTCGACGCAAATCATACCTACAGTACGAGGTCTCCCTAGTGCGAGATATTCGTGATCAGGAATTTAAAATCTTCTCCGACGCCGGCCGAGTCATGCGGCCTGTCTTTACCGTGCAGCAAGAAGACGACATCGAGACGAGTCTCGAAAAGGGTCAGCTTGTGCTCACAAAGGATTTGGTCAACAAGCTGGCAGCGGAGCAGGCAGAGCCCCCTGACGATGCGGATACGAAGATTGGCTGGGAGGGTTTGATCAAGGCTGGCGCCATCGAGTATCTCGATGCTGAAGAGGAGGAGACATCGATGATCTGCATGACGCCAGAAGATCTGGAGCTGTATAGGCTTCAGAAAGCAGGCGTGGCTG-TGGATGATGAT-CCTGGCGACGATCTAAATAAGCGTT-TAAAGACCAGAACGAATCCCACCACACATATGTACACTCACTGTGAAATCCATCCGAGCATGATCTTGGGTATCTGCGCCAGTATTA----------------------------------------------------------
NHJ_11679      ?????????????????????????????????????????????????????????????????????????????????????????????????????????????????????????????????????????????????????????????????????????????????????????????????????????????????????????????????????????????????????????????????????????????????????????????????????????????????????????????????????????????????????????????????????????????????????????????????????????????????????????????????????????????????????????????????????????????????????????????????????????????????????????????????????????????????????????????????????????????????????????????????????????????????????????????????????????????????????????????????????????????????????????????????????????????????????????????????????????????????????????????????????????????????????????????????????????????????????????????????????????????????????????????????????????????????????????????????????????????????????????????????????????????????????????????????????????????????????????????????????????????????????????????????????????????????????????????????????????????????????????????????????????????????????????????????????????????????????????????????????????????????????????????????????????????????????????????????????????????????????????????????????????????????????????????????????????????????????????????????????????????????????????????????????????????????????????????????????????????????????????????????????????????????????????????????????????????????????????????????????????????????????????????????????????????????--GGTACTTCTCAGGCCGACTGCGCTATTCTCATCATTGCCGCCGGTACTGGTGAGTTCGAGGCTGGTATCTCCAAGGATGGCCAGACTCGTGAGCACGCTCTTCTTGCCTACACCCTCGGTGTCAAGCAGCTCATTGTCGCCATTAACAAGATGGACACCACCCAGTGGTCCGAGAACCGTTTCCAGGAAATTATCAAGGAAACTTCCAACTTCATCAAGAAGGTCGGCTACAATCCCAAGACTGTTGCCTTCGTCCCCATCTCTGGCTTCAACGGCGACAACATGCTGGAGTCTTCCCCCAACTGCCCCTGGTACAAGGGCTGGGAGAAGGAGACCAAGGCTGGCAAGTCCACTGGTAAGACTCTTCTTGAGGCCATCGACTCCATCGAGGCCCCCAAGCGTCCCCTTGACAAGCCTCTCCGTCTTCCCCTTCAGGATGTCTACAAGATTGGTGGTATCGGAACGGTGCCTGTCGGCCGTGTCGAGACTGGTATCATCAAGCCTGGCATGGTTGTCACCTTTGCTCCCGCCAACGTCACCACTGAAGTCAAGTCGGTCGAGATGCACCACGAGCAGCTGCCCGAGGGTGTTCCCGGTGACAACGTCGGCTTCAACGTGAAGAACGTCTCTGTCAAGGAAATCCGTCGTGGTAACGTTGCTGGTGACTCCAAGAACGACCCTCCCATGGGTGCCGCTTCCTTCCAGGCTCAGGTTATTGTCATCAATCACCCCGGCCAGATTGGTAACGGTTACGCCCCCGTTCTTGACTGCCACACCGCCCACATTGCCTGCAAGTTCGCCGAGCTCCAGGAGAAGATCGACCGCCGTACTGGTAAGGCTGTCGAGTCCAACCCTAAGTTCATCAAGTCTGGTGATTCTGCCATTGTCAAGATGGTTCNCTCCAAGCCCATGTGCGTTGAGGCTTTCACCGACTATCCTCCTCTT----------------------TCAAGAAAGTCAAAAAAGTCCT--CGAGATTGTCTGCCATAACTGTAGCAAAGTGTTGGCCGACGAA----------------------------------------------------------------------------AGCGATCCAGATTTTGTCGCAGCCCTGCGTACGCGCGACCCCAAAGTTCGGTTTAAGCGCGTCTGGGCTGTTTGTAAAAAGAAGCGAAAGTGCGAGAACGAGGACAGGCAGGACAAG---AACAAGGACGAGCCTTTTGCTCCCGG---CGTAAAGAATCCCGTCGTCGAGGGCCACGGTGGATGTGGTAACATGCAGCCACAAGTGAGGCAGGCCGCTCTGCAGCTCAAGGCCGCTTTCGAAGTCGTTCCCGAAGACGGAGGGCCGAAGAGAAAGGAAACGATCAACATCACTGCTGAGATGGCTCACGGCATCCTCCGTCGCATTTCGGAGCGTGACTTGCATAACATTGGTCTCAACTCGGACTATGCGCGTCCAGAGTGGATGATTATTACCGTCCTACCCGTGCCCCCTCCTCCTGTGCGTCCTAGTATCTCCATGGATGGTACCGGTACCGGTATGAGAAACGAAGATGACTTGACCTACAAGCTGGGTGACATCATTCGCGCCAACGGCAACGTCAAGCAGGCCATTCGCGAAGGCTCGCCGCAGCACATTGCTCGCGACTTTGAAGAGCTGTTG--------------------------???????????????????????????????????????????????????????????????????????????????????????????????????????????????????????????????????????????????????????????????????????????????????????????????????????????????????????????????????????????????????????????????????????????????????????????????????????????????????????????????????????????????????????????????????????????????????????????????????????????????????????????????????????????????????????????????????????????????????????????????????????????????????????????????????????????????????????????????????????????????????????????????????????????????????????????????????????????????????????????????????????????????????????????????????????????????????????????????????????????????????????????????????????????????????????????????????????????????????????????????????????????????????????????????????????????????????????????????????????????????????????????????????????????????????????????????????????????????????????????????????????????????????????????????????????????????????????????????????????????????????????????????????????????????????????????????????????????????????
NHJ_12014      ?????????????????????????????????????????????????????????????????????????????????????????????????????????????????????????????????????????????????????????????????????????????????????????????????????????????????????????????????????????????????????????????????????????????????????????????????????????????????????????????????????????????????????????????????????????????????????????????????????????????????????????????????????????????????????????????????????????????????????????????????????????????????????????????????????????????????????????????????????????????????????????????????????????????????????????????????????????????????????????????????????????????????????????????????????????????????????????????????????????????????????????????????????????????????????????????????????????????????????????????????????????????????????????????????????????????????????????????????????????????????????????????????????????????????????????????????????????????????????????????????????????????????????????????????????????????????????????????????????????????????????????????????????????????????????????????????????????????????????????????????????????????????????????????????????????????????????????????????????????????????????????????????????????????????????????????????????????????????????????????????????????????????????????????????????????????????????????????????????????????????????????????????????????????????????????????????????????????????????????????????????????????????????????????????????????????????CTGGTACTTCTCAGGCCGATTGCGCTATTCTCATCATTGCCGCCGGTACTGGTGAGTTCGAGGCTGGTATCTCCAAGGATGGCCAGACTCGTGAGCACGCTCTTCTTGCCTACACCCTCGGTGTCAAGCAGCTCATTGTCGCCATCAACAAGATGGATACCACCCAGTGGTCTGAGAACCGTTTCCAGGAAATTATCAAGGAGACTTCCAACTTCATCAAGAAGGTCGGCTACAACCCCAAGACTGTTGCCTTCGTCCCCATCTCAGGTTTCAACGGCGACAACATGCTGGAGTCTTCCCCCAACTGCCCCTGGTACAAGGGCTGGGAGAAGGAGACCAAGGCTGGCAAGTCGACTGGTAAGACTCTTCTCGAGGCCATCGACTCCATCGAGGCCCCCAAGCGTCCCCTTGACAAGCCTCTCCGTCTTCCCCTTCAGGATGTCTACAAGATTGGTGGTATCGGAACGGTGCCTGTCGGCCGTGTCGAGACTGGTATCATCAAGCCCGGCATGGTTGTCACCTTTGCTCCCTCCAACGTCACCACTGAAGTCAAGTCGGTCGAGATGCACCACGAGCAGCTGCCCGAGGGTGTTCCCGGTGACAATGTCGGCTTCAACGTGAAGAACGTTTCTGTCAAGGAAATCCGTCGTGGTAACGTTGCTGGTGACTCCAAGAACGACCCTCCCATGGGTGCCGCTTCCTTCCAGGCTCAGGTTATTGTCATCAACCACCCCGGTCAGATTGGTAACGGTTATGCCCCCGTTCTTGACTGCCACACCGCCCACATTGCCTGCAAGTTTGCCGAGCTCCAGGAGAAGATCGACCGCCGTACTGGTAAGGCTGTCGAGTCCAACCCCAAGTTCATCAAGTCTGGTGACTCTGCCATTGTCAAGATGGTTCTCTCCAAGCCCATGTGCGTCGAGGCTTTCACCGACTACCCTCCTCTGGGCCGTTTCGCCGTCCGTGACATCAAAAAAGTCAAAAAAGTCCT--CGAGATTGTCTGCCATAACTGTAGCAAAGTGTTGGCCGATGAA----------------------------------------------------------------------------AGCGATCCGGATTTTGTCGCAGCCCTGCGTACTCGTGACCCCAAGGTTCGTTTTAAACGCGTCTGGGTCGTTTGCAAGAAGAAGCGAAAGTGCGAGAATGAGGATAGACAGGACAAA---AACAAGGACGAGGCCTTTGCTCCCGG---TGTGAAGAATGCCGTCGTCGAGGGCCACGGTGGATGTGGCAACATGCAGCCACAAGTGAGGCAAGCCGCTCTCCAACTCAAGGCCGCTTTCGAAGTCGTTCCCGAAGACGGAGGGCCCAAGAGAAAGGAAACCATCAACATCACTGCTGAAATGGCTCACGGCATCCTCCGTCGCATTTCTGAGCGTGACTTGCACAACATTGGTCTCAACTCGGACTATGCCCGTCCAGAGTGGATGATCATTACCGTTTTACCCGTGCCTCCTCCTCCTGTGCGTCCTAGTATCTCCATGGATGGTACCGGTACCGGTATGAGAAACGAAGATGATTTGACCTACAAGCTGGGCGACATCATTCGTGCCAACGGAAACGTCAAGCAGGCCATTCGCGAGGGGTCGCCGCAGCACATTGCTCGCGACTTTGAGGAACTATTGC---------------------------------------------------------------------------------------------------------------------------TCAAGCCTGGCACATTATCCAACGGCCTAAAATATTCCCTTGCCACTGGTAATTGGGGTGACCAGAAAAAGGCGATGAGTTCGACCGCCGGTGTGTCGCAAGTGCTGAATCGATACACGTTTGCTTCGACTCTCTCCCATCTTCGGCGAACCAACACGCCCATTGGCAGGGACGGTAAGCTGGCAAAACCTCGCCAGCTCCACAACACGCACTGGGGCCTCGTCTGTCCTGCCGAAACACCCGAAGGCCAGGCTTGTGGCCTGGTCAAGAACTTGTCTCTTATGTGCTACGTCAGTGTCGGTTCGCCCGCCGAACCGCTCATTGACTTCATGATCAATAGGGGCATGGAAGTTATCGAAGAGTACGAGCCTCTTCGATACCCCCATGCTACTAAGATTTTCGTCAACGGTACCTGGGTCGGCGTGCATCAAGATCCTAAGCATCTCGCCAACCAAGTTTTCGACACTCGTCGCAAATCATACTTACAATATGAGGTCTCCCTCGTGCGAGATATTCGTGACCAGGAATTCAAAATCTTCTCGGACGCTGGCAGAGTCATGCGACCTGTTTTTACCGTACAGCAGGAAGATGACACCGAGACGGGTCTCGAAAAGGGCCAACTTGTGCTAACGAAGGACTTGGTCAACAAGCTGGCAGAAGAGCAGGCAGATCCGCCTGACAATCCAGATCAGAAGATTGGCTGGGAAGGCCTAATCAAGGCTGGCGCCATTGAGTATCTCGATGCCGAAGAAGAAGAGACGTCTATGATCTGTATGACGCCGGAGGATTTGGAGCTGTACAGGCTTCAGAAAGCAGGTGTGGCTG-TGGATGATGAC-CCCGGCGACGATCCAAACAAGCGTT-TGAAAACCAGAACAAACCCTACTACGCACATGTACACCCACTGTGAAATCCACCCAAGCATGATCTTGGGCATCTGTGCTAGTATTA----------------------------------------------------------
NHJ_3510       ?????????????????????????????????????????????????????????????????????????????????????????????????????????????????????????????????????????????????????????????????????????????????????????????????????????????????????????????????????????????????????????????????????????????????????????????????????????????????????????????????????????????????????????????????????????????????????????????????????????????????????????????????????????????????????????????????????????????????????????????????????????????????????????????????????????????????????????????????????????????????????????????????????????????????????????????????????????????????????????????????????????????????????????????????????????????????????????????????????????????????????????????????????????????????????????????????????????????????????????????????????????????????????????????????????????????????????????????????????????????????????????????????????????????????????????????????????????????????????????????????????????????????????????????????????????????????????????????????????????????????????????????????????????????????????????????????????????????????????????????????????????????????????????????????????????????????????????????????????????????????????????????????????????????????????????????????????????????????????????????????????????????????????????????????????????????????????????????????????????????????????????????????????????????????????????????????????????????????????????????????????????????????????????????????????????????????-------------------CTGCGCTATTCTCATCATTGCTGCCGGTACTGGTGAGTTCGAGGCTGGTATCTCCAAGGATGGCCAGACTCGTGAGCACGCTCTCCTCGCCTACACCCTCGGTGTCAAGCAGCTCATCGTTGCCATCAACAAGATGGACACCACCCAGTGGTCCGAGGCCCGTTTCCAGGAGATCATCAAGGAGACCTCCAACTTCATCAAGAAGGTCGGCTACAACCCCAAGACTGTTGCCTTCGTTCCCATCTCCGGCTTCAACGGCGACAACATGCTTGAGCCCTCCTCCAACTGCCCCTGGTACAAGGGTTGGGAGAAGGAGACCAAGGCCGGCAAGTCCACCGGCAAGACTCTCCTTGAGGCCATCGACTCTATCGAGGCCCCCAAGCGCCCTCTCGACAAGCCCCTCCGTCTTCCCCTCCAGGATGTCTACAAGATCGGCGGTATCGGAACGGTGCCCGTCGGTCGTGTCGAGACTGGTATCATCAAGCCCGGCATGGTCGTCACTTTCGCTCCCTCCAACGTCACCACTGAAGTCAAGTCGGTCGAGATGCACCACGAGCAGCTGCCCGAGGGTGTTCCCGGTGACAACGTCGGCTTCAACGTGAAGAACGTTTCCGTCAAGGAAATCCGTCGTGGTAACGTCGCTGGTGACTCCAAGAACGACCCCCCCATGGCTGCCGCTTCCTTCCAGGCCCAGGTCATCGTCATCAACCACCCTGGCCAGATCGGTAACGGCTACGCCCCCGTCCTCGACTGCCACACTGCCCACATTGCCTGCAAGTTCGCCGAGCTCCAGGAGAAGATCGACCGCCGTACCGGTAAGGCTGTCGAGAGCAACCCCAAGTTCATCAAGTCGGGTGATTCTGCCATCGTCAAGATGGTTCCCTCCAAGCCCATGTGCGTCGAGGCCTTCACCGACTACCCCCCTCTCGGCCGTTTCGCCGTCCGCGACATCAAAAAAGTCAAAAAGATCCT--GGAGATTGTCTGTCATAACTGCAGCAAAGTGTTGGCCGATGAAGTTGGTCTTC-CCTCTT-----CATGACGC-TAA---TTTTGTTGACCTC----GACGC--TAACATGAC-CCCAGAGCGATCCAGAGTTTGTCGCTGCTACTAACACCCGCGATCCCAAAGTCCGATTCAAGCGCGTCTGGGCGGCTTGCAAGAAAAAGCACAAATGTGAGAATGAAGAGAGGCAGGACAAA---AATAAGGAGGAGCCCTTCCTTCCCGG---TGTCAAGAACGTTGTGATGCAGGGCCACGGCGGTTGTGGCAACTTGCAGCCACAAGTCAGACAAGCCGCTCTGCAACTCAAGGCTGCTTTCGAAGTCACTTCGGAAGAT---GGACCCAAGAGAAAGGAGACTGTCAACATTAGCGCCGAAATGGCCCACGGCATTCTCCGTCGCATCTCGGAGCGCGACTTGCAGCGCATGGGTTTGAACTCGGACTATGCACGCCCTGAGTGGATGATAATCACCGTCTTGCCCGTGCCGCCCCCCCCTGTTCGTCCCAGCATCTCCATGGATGGCACCGGCACTGGTATGAGAAACGAGGACGATTTGACCTACAAGCTGGGGGATATTATTCGCGCCAACGGCAATGTGAAGCAGGCCATTCGCGAGGGATCGCCGCAGCACATTGCGCGCGATTTCGAGGAGCTGCTT-------------------------------------------GCAGCCGCATGCACTCCGAGCTGGCCAACTACCTGAGGCGCTGTGTTGAAGGTAACCGCC------------CGGTCGGCGTCAAGCCTGGCACTCTGTCCAACGGCCTTAAGTACTCTCTTGCCACTGGCAACTGGGGTGACCAGAAGAAGGCCATGAGCTCGACCGCCGGTGTGTCGCAGGTGTTGAACCGTTACACCTTTGCTTCGACCCTATCCCATCTTCGACGCACCAACACTCCCATCGGCAGAGACGGAAAGCTGGCAAAGCCCCGTCAACTCCATAATACCCATTGGGGTCTCGTCTGCCCTGCTGAAACGCCCGAAGGCCAGGCTTGCGGTCTGGTCAAGAATCTATCCCTCATGTGCTATGTCAGCGTCGGGTCGCCCGCTGAGCCGCTCATTGACTTCATGATCAACAGAGGTATGGAAGTCATTGAGGAGTACGAACCTCTGCGATACCCGCATGCCACCAAGATTTTCGTCAATGGCACTTGGGTCGGCGTGCATCAAGATCCCAAACATCTGGTGAACCAAGTCTTCGACACTCGCCGCAAATCGTACTTGCAATATGAGGTTTCGCTCGTGCGCGAGATCCGTGACCAGGAATTCAAGATCTTCTCAGACGCCGGCAGAGTCATGCGACCTGTCTTTACCGTGCAACAAGAAGCCGACGCCGAGACGGGTCTTGAAAAAGGTCAACTTGTGCTGACGAAGGATCTGGTCAACAAGCTCGCCGAGGAGCAAGCAGATCCTCCTGATGATCCGGAGCTGAAAATTGGCTGGGAGGGCTTAATCAAGGCCGGCGCCATCGAGTATTTAGATGCTGAAGAAGAGGAGACGTCGATGATTTGCATGACGCCAGAGGACTTGGAGCTGTACAGACTTCACAAGGCAGGCGTGGCTG-TCGATGACGAC-CCCGGCGACGACCCGAATAAGCGGC-TGAAGACCAAAACAAATCCGACAACACACATGTATACCCACTGCGAAATTCACCCAAGTATGATCTTGGGCATCTGCGCCAGCATTA----------------------------------------------------------
[truncated: 86,641 more chars]
