# Supplementary material for: Taxonomy, phylogeny, and evolutionary diversification of spider-pathogenic fungi from China (Hypocreales, Ascomycota)
Source: IMA Fungus. 2026 Apr 6;17:e171548. doi: 10.3897/imafungus.17.171548 (PMC13077317; doi:10.3897/imafungus.17.171548)
Supplement: Supplementary material 6 — Alignment used for constructing the phylogenetic tree shown in figure 3 [file imafungus-17-e171548-s006.phy]

 81 3952
ARSEF5354       ????????????????????????????????????????????????????????????????????????????????????????????????????????????????????????????????????????????????????????????????????????????????????????????????????????????????????????????????????????????????????????????????????????????????????????????????????????????????????????????????????????????????????????????????????????????????????????????????????????????????????????????????????????????????????????????????????????????????????????????????????????????????????????????????????????????????????????????????????????????????????????????????????????????????????????????????????????????????????????????????????????????????????????????????????????????????????????????????????????????????????????????????????????????????????????????????????????????????????????????????????????????????????????????????????????????????????????????????????????????????????????????????????????????????????????????????????????????????????????????????????????????????????????????????????????????????????????????????????????????????????????????????????????????????????????????????????????????????????????????????????????????????????????????????????????????????????????????????????????????????????????????????????????????????????????????????????????????????????????????????????????????????????????????????????????????????????????????????????????????????????????????????????????????????????????????????????????????????????????????????????????????????????????????????????????????????????????????????????????????????????????????????????????????????????????????????????????????????????????????????????????????????????????????????????????????????????????????????????????????????????????????????????????????????????????????????????????????????????????????????????????????????????????????????????????????????????????????????????????????????????????????????????????????????????????????????????????????????????????????????????????????????????????????????????????????????????????????????????????????????????????????????????????????????????????????????????????????????????????????????????????????????????????????????????????????????????????????????????????????????????????????????????????????????????????????????????????????????????????????????????????????????????????????????????????????????????????????????????????????????????????????????????????????????????????????????????????????????????????????????????????????????????????????????????????????????????????????????????????????????????????????????????????????????????????????????????????????????????????????????????????????????????????????????????????????????????????????????????????????????????????????????????????????????????????????????????????????????????????????????????????????????????????????????????????????????????????????????????????????????????????????????????????????????????????????????????????????????????????????????????????????????????????????????????????????????????????????????????????????????????????????????????????????????????????????????????????????????????????????????????????????????????????????????????????????????????????????--------------------------------------------------------AAATTTGAAATCTGGCCCCCGGGGCCCGAGTTGTAATTTGCAGAGGATGCTTCTGGCGCGGCGCCTTCCGAGTTCCCTGGAAAGGGACGCCACAGAGGGTGAGAGCCCCGTCTGGTCGGACGCCAAGCCTGTGTGAAGCCCCTTCGACGAGTCGAGTAGTTTGGGAATGCTGCTCAAAACGGGAGGTATATGTCTTCTAAAGCTAAATACCGGCCAGAGACCGATAGCGCACAAGTAGAGTGATCGAAAGATGAAAAGCACTTTGAAAAGAGGGTTAAACAGTACGTGAAATTGTTGAAAGGGAAGCGCTTGTGACCAGACTCGGACCCGGCGAATCACCCAGCGTTCTCGCTGGTGCACTTCGCCGGGCCCGGGCCAGCATCAGTTCGCCGCGGGGGACAAAGGCGGCGGGAACGTGGCTCCCCCGGGAGTGTTATAGCCCGCCGCGCAATGCCCTGGGGCGGACTGAGGTTCGCGCTCCGCAAGGATGCTGGCGTAATGGTCACCAGCGACCCGTCTTGAAACACGGACCAAGGAGTCGTCTTCGTATGCGAGTGTTCGGGTGTGAAACCCTTGCGCGTAATGAAAGTGAACGCAGGTGAGAGCTTCGGCGCATCATCGACCGATCCTGATGTTCTCGGATGGATTTGAGTAAGAGCATACGGGGCCGGACCCGAAAGAAGGTGAACTATGCCTGTGTAGGGTGAAGCCAGAGGAAACTCTGGTGGAGGCTCGCAGCGGTTCTGACGTGCAAATCGATCGTCA-------------------------------
ARSEF5472       GTCAAGGATCTTGGAGATTGTCTGCCATAACTGCAGCAAGGTGTTAGCCGATACTGTTAGTCTATGTTGCTATCTGCAAGGTATGACTTGGTAGATGCTAATCC-GGTTGAACAGAGCGACCCTGAGTTTCAGGCTGCCATCAACACTCGAGACCCCAAGCTTCGCTTTAACCGGGTGTGGACTGTTTGCAAGAAGAAGCGGAAGTGCGAGAACGAGGAGCGTCAGAACAAGGACAAGGACGATGAGTTTCTACCGGGAATGAAGGCGTCGTCCAATCACGGTGGATGCGGCAACGTGCAACCCGCAGTGCGACAGGCGGCTCTTCAGCTGAAAGCTGCGTTCGACGTTGCCCAGGATGAAGGCGGCAAGAGACGGGAAACGGTCCCGATCACTCCGGAGATGGCCCACAGCATTCTGCGGCGGATTTCCGAAGCGGACCTGCGCAACATGGGCCTCAACTCGGACTATGCTCGCCCCGAATGGATGATTCTCACCGTCCTGCCCGTTCCGCCCCCCCCCGTACGTCCTAGTATCTCCATGGACGGTACCGGCACTGGGATGCGCAACGAGGATGACTTGACGTACAAGCTCGGCGACATCATCCGCGCCAACGGCAACGTGAAGCAGGCTATCCGTGAAGGATCTCCCCAGCACATTGCCCGGGACTTCGAAGAGCTGTT??????????????????????????????????????????????????????????????????????????????????????????????????????????????????????????????????????????????????????????????????????????????????????????????????????????????????????????????????????????????????????????????????????????????????????????????????????????????????????????????????????????????????????????????????????????????????????????????????????????????????????????????????????????????????????????????????????????????????????????????????????????????????????????????????????????????????????????????????????????????????????????????????????????????????????????????????????????????????????????????????????????????????????????????????????????????????????????????????????????????????????????????????????????????????????????????????????????????????????????????????????????????????????????????????????????????????????????????????????????????????????????????????????????????????????????????????????????????????????????????????????????????????-----CGCTATCCTCATTATCGCTGCCGGTACTGGTGAGTTCGAGGCTGGTATCTCCAAGGATGGCCAGACTCGTGAGCACGCTCTGCTCGCCTACACCCTGGGTGTTAAGCAGCTCATCGTTGCTATCAACAAGATGGACACCACCAAGTGGTCCGAGGCCCGTTTCCAGGAAATCATCAAGGAGACCTCCAACTTCATCAAGAAGGTCGGCTACAACCCCAAGACTGTTGCCTTCGTTCCCATCTCCGGTTTCAACGGCGACAACATGTTGGCCGCCTCCTCCAACTGCCCCTGGTACAAGGGCTGGGAGAAGGAGACCAAGGGCAAGTCCACCGGCAAGACCCTGCTTGAGGCCATCGACTCCATCGAGCCTCCCAAGCGCCCCACCGACAAGCCTCTGCGTCTGCCTCTCCAGGATGTGTACAAGATCGGCGGTATCGGAACTGTCCCTGTCGGCCGTATTGAGACTGGTATCCTGAAGCCCGGTATGGTCGTCACCTTTGCTCCTTCCAACGTCACCACCGAAGTCAAGTCCGTCGAGATGCACCACGAGCAGCTCCAGGAGGGCATGCCTGGTGACAACGTCGGCTTCAACGTGAAGAACGTCTCCGTCAAGGACATTCGCCGTGGCAACGTCGCCGGTGACTCCAAGAACGACCCCCCCATGGGTGCCGCTTCTTTCGACGCTCAGGTCATCGTCCTCAACCACCCTGGTCAGGTCGGTGCTGGCTACGCACCCGTCCTCGACTGCCACACCGCCCACATTGCCTGCAAGTTCGCCGAGATCAAGGAGAAGATCGACCGCCGTACCGGTAAGGCTTGAGACTGCTCCCAAGTTCATCAAGTCTGGTGACTCTGCCATCGTCAAGATGGTTCCCTCCAAGCCCATGTGCGTTGAGGCTT----????????????????????????????????????????????????????????????????????????????????????????????????????????????????????????????????????????????????????????????????????????????????????????????????????????????????????????????????????????????????????????????????????????????????????????????????????????????????????????????????????????????????????????????????????????????????????????????????????????????????????????????????????????????????????????????????????????????????????????????????????????????????????????????????????????????????????GGAAAAGAAACCAACAGGGATTGCCCCAGTAGCGGCGAGCGAAGCGGCAACAGCTCAAATTTGAAATCTGGTCCCCGGGGCCCGAGTTGTAATTTGTAGAGGATGCTTCTGGCGCGGCGCCTTCCGAGTTCCCTGGAACGGGACGCCACAGAGGGTGAGAGCCCCGTC-GGTCGGACGCCCAGCCTGTGTGAAGCTCCTTCGACGAGTCGAGTAGTTTGGGAATGCTGCTCAAAACGGGAGGTATATGTCTTCTAAAGCTAAATATTGGCCAGAGACCGATAGCGCACAAGTAGAGTGATCGAAAGATGAAAAGCACTTTGAAAAGAGGGTTAAACAGTACGTGAAATTGTTGAAAGGGAAGCGCTTGCGACCAGACATGGGCGCGGTGAATCACCCGGCGTTCTCGCCGGTGCACTTCG-CGGGCCCAGGCCAGTATCAGTTCGCCGCGGGGGACAAAGGCG-GGGGAACGTGGCTCCCCCGGGAGTGTTATAGCCCGCCGCG-AATGCCCTGGGGCGGACTGAGGTTCGCGCTCCGCAAGGATGCTGGCGTAATGGTCATCAGCGACCCGTCTTGAAACACGGACCAAGGAGTCGTCCTCGTATGCGAGTGTTCGGGTGTCAAACCCTTGCGCGTAATGAAAGTGAACGCAGGTGAGAGCT-CGGCGCATCATCGACCGATCCTGATGTTCTCGGATGGATTTGAGTAAGAGCATACGGGGCCGGACCCGAAAGAAGGTGAACTATGCCTGTATAGGGTGAAGCCAGAGGAAACTCTGGTGGAGGCTCGCAGCGGTTCTGACGTGCAAATCGATCGTCAAATATGGGCATGGGGGCGAAAGACTAATCGA
BCC36938        -------------------------------------------------------------------------------------------------------------------AGCGACCCAGAGTTCGTCGCTGCCATCAACACCCGAGATCCCAAGGTTCGCTTCCAGCGCGTTTGGACCGTCTGCAAGAAGAAGAAGAGATGCGAGAACGAGGATCGTCAGAGCAAGGACAAGGACGACGAATTCGGCCCCGGACTGAAAGCCGTCGACAACCACGGCGGCTGCGGCAACGTCCAGCCCGCCGTCCGCCACGCCGCCCTGCAGCTCAAGGCCTCCTACGAGGTCGCTCAAGAAGACGGCCCGAAGCGCAAGGAGAGCAGCCCCATCACGCCCGAGACGGCGCACAACATCTTGCGGCGCATCTCCGAGGAGGACCTTCGCAACATGGGGCTCAATTCCGACTATGCTCGCCCCGAGTGGATGATCCTCACAGTCCTGCCCGTGCCGCCCCCGCCCGTGCGTCCCAGCATCTCCATGGACGGCACCGGTACCGGCATGCGAAACGAGGACGACTTGACGTACAAGCTGGGCGACATCATCCGCGCCAACGGCAACGTGAAGCAGGCCATCCGCGAGGGCTCTCCGCAGCACATTGCCCGGGACTTTGAGGAGCTGCT-------------------------------------------------------------------------------------------------------------------------------------TCGCAGGTGCTCAACCGCTACACCTTTGCCTCGACCTTGTCGCATCTCCGACGCACCAACACCCCCATCGGCCGCGACGGAAAGATTGCCAAGCCGCGCCAACTGCACAACACGCACTGGGGCCTCGTCTGCCCGGCCGAGACCCCGGAGGGACAGGCCTGCGGCTTGGTCAAAAACTTGTCGTTGATGTGCTACGTCAGTGTCGGCTCTCCCTCGGAGCCCCTGATCGAGTTCATGATCAACCGGGGCATGGAGGTTGTGGAAGAATATGAGCCCCTGCGATACCCGCACGCCACCAAGATCTTCGTCAACGGGACTTGGGTGGGCGTGCACCAAGACCCCAAGCACCTGGTCAGCCAGGTACTTGACACGCGGCGCAAGTCGTATCTGCAGTTTGAGGTGTCTCTCATCAGGGAGATCAGGGACCAAGAATTCAAAATCTTCTCCGATGCCGGACGAGTCATGAGGCCGGTCTTTACCGTGCAACAGGAGGACGACCCCGACTCGGGCATCGAAAAGGGCCACCTCGTCCTGACCAAAGACCTGGTCCATAGGCTTGCCAAGGAGCAGTCGGAGCCGCCGGATGACCCGTCCGCAAAGCTTGGCTGGGAGGGTCTGATCCGTGCCGGCGCCGTCGAGTACCTGGATGCCGAAGAGGAGGAGACGTCCATGATCTGCATGACGCCCGAGGATCTGGAGCTGTACCGCCTGCAAAAGGCGGGAGTTGCCGTCGACGACGATCCCGGCGACGAGCCCAACAAGCGACTCAAGACGAGGACGAACCCCCACCCACATGTACACGCACTGCGATCCACCCCGCATGATTCTGGGCATCTGCCAGCATCGACTGCGCCATCCTCATCATCGCTGCCGGCACTGGTGAGTTCGAGGCTGGTATCTCCAAGGATGGCCAGACTCGTGAGCACGCTCTGCTTGCCTACACCCTGGGTGTGAAGCAGTTGATCGTCGCCATCAACAAGATGGACACCACCAAGTGGTCCGAGGCCCGTTACCAGGAAATCATCAAGGAGACGAGCAACTTCATCAAGAAGGTCGGCTACAACCCCAAGGAGGTCGCCTTCGTCCCCATCTCCGGCTTCAACGGCGACAACATGATCGAGCCCTCCACCAACTGCCCCTGGTACAAGGGCTGGGAGAAGGAGACCAAGGGCAAGGCCACTGGCAAGACCCTGCTCGAGGCCATCGACTCCATCAACCCTCCCCAACGTCCTACCGACAAGCCCCTGCGTCTGCCCCTCCAGGATGTGTACAAGATTGGCGGTATTGGAACGGTTCCCGTCGGCCGTGTCGAGACTGGTATCATCAAGCCCGGCATGGTCGTCACCTTCGCCCCGTCCAACGTCACCACTGAAGTCAAGTCCGTCGAGATGCACCACGAGCAGCTCGCCGAGGGTGTCCCTGGCGACAACGTCGGCTTCAACGTGAAGAACGTCTCCGTCAAGGAGGTTCGTCGCGGCAACGTCGCCGGTGACTCCAAGAACGATCCCCCCATGGGCGCCGAGTCCTTCAACGCCCAGGTCATCGTCCTCAACCACCCCGGCCAGGTCGGCGCCGGCTACGCCCCCGTCCTTGACTGCCACACCGCCCACATTGCGTGCAAGTTCTCCGAGCTCCTGGAGAAGATTGACCGCCGTACCGGTAAGAGCGGAGAACAACCCCAAGTTCGTCAAGTCTGGCGACGCCGCCATTGTCAAGATGGTTCCCTCCAAGCCCATGTGCGTCGAGGCTTTCACCGTTGGTGAACCAGCGGAGGGATCATTACCGAGTT--ACAACTCCCAAACCCCCTGCGAACCGTACCCGTTGCCTCGGCGGGACCGCCCCGGCGCCCATCGCCCGGACCCAGGCGCCCGCCGGAGGGCCCCAAGACTCCAACTGT-CAGCGGCAT----CTCGGCGTACAAGC-AAACAAATGAATCAAAACTTTCAACAACGGATCTCTTGGTTCTGGCATCGATGAAGAACGCAGCGAAATGCGATAAGTAATGTGAATTGCAGAATTCAGTGAATCATCGAATCTTTGAACGCACATTGCGCCCGCCAGCACTCTGGCGGGCATGCCTGTCCGAGCGTCATTTCAACCCTCGAGCACC----GCTCGGCGTTGGGGGACGGCCGCGCGCCGCCCCCCGAAATGCAGTGGCGACCTCGCCGCGTCCACCCCTGCGCAGTAGCTCGAACCTCGCATCGGCGGCGCGGCGCGGTCACGCCGTGAAACGACCCCCTCCAAGAAGTTTGACCTCGGATCAAGAGGGGATACCCGGGAAAAGAAACCAACAGGGATTGCCCCAGTAACGGCGAGTGAAGCGGCAACAGCTCAAATTTGAAATCCGGCGCCCGGCGCCCGAGTTGTAATTTGCAGAGGATGCTTTTGGCGCGGCGCCTTCCGAGTTCCCTGGAACGGGACGCCATAGAGGGTGAGAGCCCCGTCTGGTCGGATGCCTAGCCTCTGTAAAGCTCCTTCGACGAGTCGAGTAGTTTGGGAATGCTGCTCTAAATGGGAGGTATATGTCTTCTAAAGCTAAATACCGGCCAGAGACCGATAGCGCACAAGTAGAGTGATCGAAAGATGAAAAGCACTTTGAAAAGAGGGTTAAACAGTACGTGAAATTGTTGAAAGGGAAGCGCTTGTGACCAGACTCGGGCGTGGCGGATCATCCGGCGTTCTCGCCGGTGCACTCCGCCTCGCCCGGGCCAGCATCAGTTCGCCGCGGGGGATAAAGGCGTCGGGAACGTGGCTCCCCCGGGAGTGTTATAGCCCGGCGCGCAATGCCCCGTGGCGGACTGAGGTTCGCGCTCCGCAAGGATGCTGGCGTAATGGTCACCAGTGACCCGTCTTGAAACACGGACCGAGGAGTCGTCCTCGTATGCGAGTGTTCGGGTGTCAAACCCCTACGCGAAATGAAAGTGAACGCAGGTGAGAGCCTCGGCGCATCATCGACCGATCCTGATGTTCTCGGATGGATTTGAGTAAGAGCATACGGGGCCGGACCCGAAAGAAGGTGAACTATGCCTGTGTAGGGTGAAGCCAGAGGAAACTCTGGTGGAGGCTCGCAGCGGTTCTGACGTGCAAATCGATCGTCAAACATGGGCATGGGGGCGAAAGACTAATCGA
BCC66194        GTCAAGGATCTTGGAGATTGTCTGCCATAACTGCAGCAAGGTGTTGTCCGATACTGTTAGTCTATGCTGATAACTGCAAGGTATGACTTGATAGATGCTAACCT-GTTTGAACAGAGCGATCCAGAGTTCGTTGCCGCGATCAACACGCGAGACCCAAAGCTCCGTTTCAACCGAGTCTGGGCCGTGTGCAAGAAGAAGCGCAAGTGCGAGAATGAGGACCGCCAGAGCAAGGACAAGGATGAGGACTTTGTGCCCGGGATGAAAGCTGCGAACAACCACGGTGGATGCGGTAACGTGCAGCCCGCCGTTCGCCAGGCCGCCCTGCAACTCAAGGCCGCCTTTGATGTCGTGCAGGAGGATGGGCCTAAGAGGCGAGAGACCGTCCCGATCACGCCAGAGATGGCTCACGGAATCTTGCGGCGCATTTCCGAACAGGATATGCGACACATGGGCCTCAACTCCGACTACGCTCGCCCAGAATGGATGATCGTCACAGTCCTCCCGGTCCCCCCTCCCCCAGTCCGACCCAGCATTTCCATGGATGGCACGGGCACGGGCATGCGGAACGAGGATGACTTGACGTACAAGCTGGGTGATATCATCCGCGCAAACGGCAATGTCAAGCAAGCTATCCGTGAAGGATCCCCGCAGCACATTGCGCGTGATTTTGAAGAGTTGCTCCGATGCGTCGAGGGCAACCGGCACTTCAACCTGGCGGTGGGCATCAAGCCCGGCACGCTGTCCAACGGCTTGAAGTACTCCCTGGCCACGGGCAACTGGGGTGATCAGAAAGGCCATGAGCTCCACGGTGTGTCTCAGGTGCTCAACCGCTACACCTTCGCTTCGACCCTGTCGCATCTGCGGCGGACCAACACGCCCATCGGTCGTGACGGCAAGCTGGCCAAGCCTCGCCAGCTGCACAATACACACTGGGGCCTTGTCTGTCCGGCTGAAACGCCAGAGGGACAGGCTTGCGGTCTGGTCAAGAACTTGTCTCTCATGTGCTACGTCAGTGTCGGCTCGCCGGCGGAGCCGCTCGTCGAGTTCATGATCAACCGAGGCATGGAGGTGGTGGAGGAGTACGAGCCGCTGAGATACCCCCACGCGACCAAGATCTTCGTCAACGGAGTCTGGGTTGGCGTGCACCAAGACCCGAAGCACCTGGTGAGTCAGGTGCTGGACACGCGGCGGAAGAACTACCTTCCGTTTGAGGTGTCCCTCATCAGAGAAATCAGAGACCAAGAATTCAAGGTCTTTTCCGACGCGGGCCGAGTCATGCGGCCCGTCTTCACCGTGCAGCAGGAAGACGACCACGAGACGGGCGTGGGCAAGGGGCAGTTGGTGTTGACCAAAGACCTCGTCAACAGGCTTGCCAAGGAACAGTCCGAGCCGCTAGAGGACCCGAGCATGAAGATGGGTTGGGAAGGCCTTATCAAGGCCGGCGCCGTGGAGTACCTGGATGCCGAGGAAGAGGAGACATCCATGATCTGCATGACGCCCGAGGACCTGGAGCTCTACCGCCTCCAAAAGGCTGGCGTTGCAGTGGACGATGACCCTGGCGATGATCTTAACAAGCGCCTGAAGACGAGGACTAACCCCGACACACATGTACACTCACTGCGATTCACCCCGCATGATCCTAGGCATCTGCCAGCATC----------TTCTCATCATCGCTGCCGGCACTGGTGAGTTCGAGGCTGGTATCTCCAAGGATGGCCAGACCCGTGAGCACGCTCTGCTCGCCTACACCCTCGGTGTTAAGCAGCTCATCGTCGCTATCAACAAGATGGACACCACCAAGTGGTCCGAGGCCCGTTTCCAGGAAATCATCAAGGAGACTTCCAACTTCATCAAGAAGGTCGGCTACAACCCCAAGACTGTTGCCTTCGTCCCCATCTCCGGTTTCCACGGCGACAACATGCTGGCTCCCTCCACCAACTGCCCCTGGTACAAGGGCTGGGAGAAGGAGACCAAGGGCAAGTCTACCGGCAAGACCCTCCTTGAGGCCATCGACTCCATCGAGCCCCCCAAGCGCCCCTCCGACAAGCCCCTCCGTCTTCCCCTCCAGGATGTGTACAAGATTGGCGGTATTGGCACAGTCCCCGTCGGCCGTATCGAGACTGGTGTCATCAAGCCCGGTATGGTCGTTACCTTCGCTCCTTCCAACGTCACCACCGAAGTCAAGTCCGTCGAGATGCACCACGAGCAGCTTAGCGAGGGTCTCCCCGGTGACAACGTTGGCTTCAACGTGAAGAACGTCTCCGTCAAGGAGATTCGCCGTGGCAACGTCGCTGGTGACTCCAAGAACGACCCCCCTCTGGGTGCCGCTTCTTTCGATGCCCAGGTCATCGTCCTCAACCACCCCGGTCAGGTCGGTGCTGGCTACGCCCCCGTCCTGGACTGCCACACCGCCCACATTGCCTGCAAGTTCGCCGAGATCAAGGAGAAGATCGACCGCCGTACTGGTAAGGCCCGAGTCTGCCCCCAAGTTCATCAAGTCCGGCGACTCCGCCATCGTCAAGATGGTTCCCTCCAAGCCCATGTGCGTTGAG--------CGTTGGTGAACCAGCGGAGGGATCATTACCGAGTTATACAACTCCCAAACCCACTGTGAACCTTACCAGTTGCCTCGGCGGGAACGCCCCGGCCGCCGGCCGCCGGGCCCAGGCGCCCGCCGCAGGGACCCAAAACTCTTCTGCACCGGCGGAATTCTCCTCTGAGTTGCACAAAAACAAATGAATCAAAACTTTCAACAACGGATCTCTTGGTTCTGGCATCGATGAAGAACGCAGCGAAATGCGATAAGTAATGTGAATTGCAGAATTCAGTGAATCATCGAATCTTTGAACGCACATTGCGCCCGCCAGCATTCTGGCGGGCATGCCTGTTCGAGCGTCATTTCAACCCTCGAGCCCCGGGGCCTCGGTGTTGGGGGACGGCACACCAGCCGCCCCCGAAATGCAGTGGCGACCCCGCCGCAGCCTCCCCTGCGTAGTAGCACACACCTCGCACCG-GAGCGCGGAGCGGTCACGCCGTGAAACGCCCAACTATCTTAGAGTTGACCTCGGATCAGGTAGGAATACCCG--------------------------------CGGCGAGTGAAGCGGCAACAGCTCAAATTTGAAATCTGGCCCCCAGGGCCCGAGTTGTAATTTGCAGAGGATGCTTTTGGCGCGGCGCCTTCCGAGTTCCCTGGAACGGGACGCCATAGAGGGTGAGAGCCCCGTCTGGTCGGACGCCTAGCCTGTGTAAAGCTCCTTCGACGAGTCGAGTAGTTTGGGAATGCTGCTCTAAATGGGAGGTATATGTCTTCTAAAGCTAAATACCGGCCAGAGACCGATAGCGCACAAGTAGAGTGATCGAAAGATGAAAAGCACTTTGAAAAGAGGGTTAAACAGTACGTGAAATTGTTGAAAGGGAAGCGCTTGTGACCAGACTTGGGCCCGGTGGATCATCCAGCGTTCTCGCTGGTGCACTCCGCCGGGTCCAGGCCAGCATCAGTTCGCCGCGGGGGAGAAAGGCTTCGGGAACGTGGCTCCCACGGGAGTGTTATAGCCCGTCGCACAATACCCTGGGGCGGACTGAGGTTCGCGCTCCGCAAGGATGCTGGCGTAATGGTCATCAGCGACCCGTCTTGAAACACGGACCAAGGAGTCGTCTTCGTATGCGAGTGTTCGGGTGTAAAACCCCTACGCGTAATGAAAGTGAACGCAGGTGAGAGCTTCGGCGCATCATCGACCGATCCTGATGTTCTCGGATGGATTTGAGTAAGAGCATACGGGGCCGGACCCGAAAGAAGGTGAACTATGCCTGTATAGGGTGAAGCCAGAGGAAACTCTGGTGGAGGCTCGCAGCGGTTCTGACGTGCAAATCGATCGTCAAATATGGGCATGGGGGCGAAAGACTAATCGA
BRIP_70251b     ?????????????????????????????????????????????????????????????????????????????????????????????????????????????????????????????????????????????????????????????????????????????????????????????????????????????????????????????????????????????????????????????????????????????????????????????????????????????????????????????????????????????????????????????????????????????????????????????????????????????????????????????????????????????????????????????????????????????????????????????????????????????????????????????????????????????????????????????????????????????????????????????????????????????????????????????????????????????????????????????????????????????????????????????????????????-----------------------------------------------------------------------------------------------------------------------------------------------------------CGTTCGCCTCGACGCTTTCACATTTGCGACGCACAAACACGCCTATTGGTCGAGACGGCAAGCTCGCCAAACCGCGACAGTTGCACAACACACATTGGGGTCTCGTCTGCCCTGCCGAGACGCCAGAAGGACAGGCTTGCGGTCTCGTCAAGAACCTGTCCCTCATGTGCTATGTCAGTGTCGGTTCGCCCTCTGAGCCGCTGATTGAGTTCATGATCAATCGTGGCATGGAAGTCGTCGAAGAATACGAGCCGCTGCGGTATCCGCACGCGACCAAGATTTTCGTCAACGGTGTCTGGGTTGGTGTCCATCAAGATCCCAAGCATCTCGTCAGCCAGGTCGTCGACACCCGAAGAAAGTCTTACCTACAGTACGAAGTGTCACTTATCCGAGAGATCCGTGATCAAGAGTTTAAGATTTTCTCTGATGCTGGCCGTGTGATGCGTCCTGTTTTCACCGTCCAGCAGGAAGACGACCCGGAGACTGGTCTCGAGAAGGGCAACTTGGTGCTCTCCAAGGAGCTGGTCAACAGGCTCGCACAGGAGCAGGCCGAGCCTCCAGAGGATCCGGAGCAGAAGTTGGGTTGGGAAGGCCTGGTTCGCGCCGGTGCTGTCGAGTATCTGGACGCCGAAGAAGAGGAAACGTCCATGATTTGCATGACACCCGAAGATCTCGAGCTGTATCGTCTACAAAAGGCCGGTGTCGCTGTGGATGAAGACCCGGGCGACGACCCCAACAAACGCCTGAAGACCAGGACCAACCCCCACACATATGTACACGCATTGCGATTCACCCCGCATGATCCTTGGTATCTGCCAGCATCGACTGCGCTATTCTCATTATCGCTGCCGGTACTGGTGAGTTCGAGGCTGGTATCTCCAAGGATGGCCAGACCCGTGAGCACGCTCTGCTCGCCTACACCCTTGGTGTCAAGCAGCTCATTGTTGCCATCAACAAGATGGACACCGCCAAGTGGGCTGAGGACCGTTACCAGGAAATCATCAAGGAGACCTCCAACTTCATCAAGAAGGTCGGCTACAACCCCAAGGGCGTTGCCTTCGTCCCCATCTCTGGTTTCCACGGTGACAACATGCTTGCCCCCACCACCAACGCTCCCTGGTACAAGGGATGGGAGAAGGAGACCAAGGGCAAGGTTACTGGCAAGACCCTCCTTGAGGCCATCGATGCCATCGAGCCCCCCAAGCGCCCCTCCGACAAGCCCCTCCGTCTTCCCCTTCAGGATGTGTACAAGATCGGCGGTATTGGAACTGTCCCTGTCGGCCGTGTCGAGACTGGTATCATCAAGCCCGCCATGGTTGTCACCTTCGCTCCCGCCAACGTCACCACTGAAGTCAAGTCCGTCGAGATGCACCACGAGCAGCTCGCCCAGGGTAACCCTGGTGACAACGTCGGCTTCAACGTGAAGAACGTCTCCGTCAAGGATATCCGCCGTGGTAACGTCGCCTCTGACTCGAAGAACGACCCGGCTATGGGCTGCGCCTCCTTCGATGCTCAGGTCATCGTCCTCAACCACCCCGGCCAGGTCGGTGCTGGTTACGCCCCGGTTCTTGACTGCCACACTGCCCACATTGCCTGCAAGTTCTCTGAGCTCAAGGAGAAGATCGACCGCCGTACCGGCAAGGCCCGAGTCCAACCCCAAGTTCATCAAGTCTGGTGATGCCGCCATCGTCAAGATGGTCCCCTCCAAGCCCATGTGCGTTGAGGCCTTCAC????????????????????????????????????????????????????????????????????????????????????????????????????????????????????????????????????????????????????????????????????????????????????????????????????????????????????????????????????????????????????????????????????????????????????????????????????????????????????????????????????????????????????????????????????????????????????????????????????????????????????????????????????????????????????????????????????????????????????????????????????????????????????????????????????????????????????GGAAAAGAAACCAACAGGGATTGCCCCAGTAACGGCGAGTGAAGCGGCAACAGCTCAAATTTGAAATCTGGCCCTC-GGGTCCGAGTTGTAATTTGCAGAGGATGCTTTTGGCGACGCGCCTTCCGAGTTCCCTGGAACGGGACGCCATAGAGGGTGAGAGCCCCGTCTGGTTGGATGCCGAGCCTCTGTAAAGCTCCTTCGACGAGTCGAGTAGTTTGGGAATGCTGCTCTAAATGGGAGGTATATGTCTTCTAAAGCTAAATACCGGCCAGAGACCGATAGCGCACAAGTAGAGTGATCGAAAGATGAAAAGCACTTTGAAAAGAGGGTTAAATAGTACGTGAAATTGTTGAAAGGGAAGCGCTTATGACCAGACTTGGGCCCGGTGAATCATCCAGCGTTCTCGCTGGTGCACTTCGCCGGGTTCAGGCCAGCATCGGTTCGCCGCGGGGGAGAAAGGCGTTGGGAATGTGGCTCCCTCGGGAGTGTTATAGCCCGGCGCACAATACCCTGGGGCGGACCGAGGTTCGCGCTCTGCAAGGATGCTGGCGTAATGGTCATCAGCGACCCGTCTTGAAACACGGACCAAGGAGTCGTCTTCGTATGCGAGTGTTCGGGTGTCAAACCCCTACGCGTAATGAAAGTGAACGCAGGTGAGAGCTTCGGCGCATCATCGACCGATCCTGATGTTCTCGGATGGATTTGAGTAAGAGCATACGGGGCCGGACCCGAAAGAAGGTGAACTATGCCTGTGTAGGGTGAAGCCAGAGGAAACTCTGGTGGAGGCTCGCAGCGGTTCTGACGTGCAAATCGATCGTCAAACATGGGCATGGGGGCGAAAGACTAATCGA
BRIP_70299a     ?????????????????????????????????????????????????????????????????????????????????????????????????????????????????????????????????????????????????????????????????????????????????????????????????????????????????????????????????????????????????????????????????????????????????????????????????????????????????????????????????????????????????????????????????????????????????????????????????????????????????????????????????????????????????????????????????????????????????????????????????????????????????????????????????????????????????????????????????????????????????????????????????????????????????????????????????????????????????????????????????????????????????????????????????????????-------------------------------------------------------------------------------------------------------------------------------------------GTGCTAAACAGATATACGTTCGCTTCGACGTTGTCACACTTGCGGCGAACAAACACTCCCATCGGGCGAGATGGAAAGCTTGCCAAGCCTCGTCAGCTGCACAACACTCACTGGGGCTTGGTATGTCCAGCAGAAACGCCCGAGGGACAGGCTTGCGGTCTTGTCAAGAACCTGTCTCTCATGTGCTATGTCAGTGTAGGGTCGCCGGCGGAACCTCTGATTGAATTTATGATCAATCGTGGCATGGAAGTTGTTGAAGAATACGAGCCGTTAAGATACCCCCATGCGACGAAAATCTTCGTCAACGGTGTATGGGTCGGCGTCCATCAGGATCCGAAGCATTTGGTCAGCCAGGTCTTGGACACGCGCCGAAAATCGTATCTGCAGTACGAGGTGTCCCTCGTCCGAGAGATCAGGGATCAAGAGTTCAAGATCTTCTCCGATGCTGGGCGTGTGATGCGTCCCGTCTTCACCGTTCAACAAGAAGACGACCCCGAGACTGGCATTGACAAGGGCCATCTGGTTCTATCGAAAGAGCTGGTAAACAAGCTTGCCCAGGAGCAAGCGGAGCCACCAGATGACCCAGAACAGAAGATTGGCTGGGAGGGCCTTATTCGAGCTGGTGCCGTGGAGTACCTCGACGCAGAGGAAGAAGAAACGTCCATGATCTGCATGACACCCGAGGATCTTGAGCTGTACCGACTTCAAAAAGCGGGTGTGGCGGTCGACGACGACCCAGGAGATGATCTTAACAAACGTCTGAAGACTAGGACCAACCCCTACACACATGTACACTCACTGCGATTCACCCCGCATGATTCTCGGTATCTGCGAGCATT---------------------------------------TTCGAGGCTGGTATCTCCAAGGATGGCCAGACCCGTGAGCACGCTCTGCTCGCCTACACTCTGGGTGTCAAGCAGCTCATCGTCGCCATCAACAAGATGGATACCACCAAGTGGTCCGAGGACCGTTACCACGAGATTATCAAGGAGACGTCCAACTTCATCAAGAAGGTCGGCTACAACCCCAAGTCTGTTGCCTTCGTCCCCATCTCTGGCTTCAACGGCGACAACATGCTTGAGCAATCCACCAACTGCCCCTGGTACAAGGGCTGGGAGAAGGAGACCAAGGGCAAGTCCAGCGGCAAGACTCTTCTCGAGGCCATTGACGCCATTGAGACCCCCAAGCGTCCCACCGACAAGCCCCTCCGTCTTCCCCTCCAGGATGTGTACAAGATCGGTGGTATCGGAACTGTCCCTGTCGGCCGTGTCGAGACTGGTATCATCAAGCCCGGTATGGTCGTCACCTTCGCTCCCGCCAACGTCACCACTGAAGTCAAGTCCGTGGAAATGCACCACCAGCTCCTTCCCGATGGTCAGCCCGGTGACAACGTCGGATTTAACGTGAAGAACGTTTCCGTCAAGGAAATCCGCCGTGGTAACGTTGCTGGTGACTCCAAGAACGACCCCCCGGCTGGCGCTGCCAACTTCACCGCCCAGGTCATTGTCATGAACCACCCTGGCCAGGTTGGCGCCGGTTACGCTCCCGTTCTGGACTGCCACACCGCCCACATTGCCTGCAAGTTCGCTGAGCTCAAGGAGAAGATCGACCGCCGTACTGGTAAGTCGCGAAGCCAACCCCAAGTTCATCAAGTCTGGTGACGCCGCTATCGTCACCATGATTCCGTCCAAGCCCATGTGCGTTGAGCCC-----CGTTGGTGAACCAGCGGAGGGATCATTACCGAGTTTTCCAACTCCCAAACCCTCTGTGAACCTATACCGTTGCTTCGGCGGGAACAGCCCCGGCGCCG-CGGCCGGACCCAGGCGCCCGCCGGAGGACCACACCGAACTCTTGAATCTCTTCAGGCGTCTTCTGAGTGGAATTTAAAAAAATGAATCAAAACTTTCAACAACGGATCTCTTGGTTCTGGCATCGATGAAGAACGCAGCGAAATGCGATACGTAATGTGAATTGCAGAATTCAGTGAATCATCGAATCTTTGAACGCACATTGCGCCCGCCAGCATTCTGGCGGGCATGCCTGTCCGAGCGTCATTTCAACCCTCAAGCCCCGGCGGCTTGGTGCTGGGGGACGGCGCGCGGGCCACCCCCGAAATGAATTGGCGGCCACGGCGCCGCCTCCCCTGCGTAGTAGCGAAAGTCTCGCACCGGGAGCGCGCCGCGGCCACGCCGTAAAACGCCCAACTTTTTCAGAGTTGACCTCGGATCAGGTAGGACTACC--GGGAAAGAAACCAACCGGGGATGCCCCAGTAACGGCGAGTGAAGCGGCAACAGCTCAAATTTGAAATCTGGCCCCCAGGGTCCGAGTTGTAATTTGCAGAGGATGCTTTTGGCGACGCGCCTTCCGAGTTCCCTGGAACGGGACGCCATAGAGGGTGAGAGCCCCGTCTGGTTGGACGCCGAGCCTCTGTAAAGCTCCTTCGACGAGTCGAGTAGTTTGGGAATGCTGCTCTAAATGGGAGGTATATGTCTTCTAAAGCTAAATACCGGCCAGAGACCGATAGCGCACAAGTAGAGTGATCGAAAGATGAAAAGCACTTTGAAAAGAGGGTTAAATAGTACGTGAAATTGTTGAAAGGGAAGCGCTCACGACCAGACTTGAGCCCGGTGAATCATCCAGCGTTCTCGCTGGTGCACTTTGCCGGGCACAGGCCAGCATCGGTTCGCCGCGGGGGAGAAAGGCGTCGGGAACGTGGCTCCCTCGGGAGTGTTATAGCCCGTCGCACAATACCCTGGGGCGGACCGAGGTTCGCGCTCTGCAAGGATGCTGGCGTAATGGTCGTCAGCGACCCGTCTTGAAACACGGACCAAGGAGTCGTCTTCGTATGCGAGTGTTCGGGTGTAAAACCCCTACGCGTAATGAAAGTGAACGCAGGTGAGAGCTTCGGCGCATCATCGACCGATCCTGATGTTCTCGGATGGATTTGAGTAAGAGCATACGGGGCCGGACCCGAAAGAAGGTGAACTATGCCTGTGTAGGGTGAAGCCAGAGGAAACTCTGGTGGAGGCTCGCAGCGGTTCTGACGTGCAAATCGATCGTCAAACATGGGCATGGGGGCGAAAGA--------
BRIP_72613a     ?????????????????????????????????????????????????????????????????????????????????????????????????????????????????????????????????????????????????????????????????????????????????????????????????????????????????????????????????????????????????????????????????????????????????????????????????????????????????????????????????????????????????????????????????????????????????????????????????????????????????????????????????????????????????????????????????????????????????????????????????????????????????????????????????????????????????????????????????????????????????????????????????????????????????????????????????????????????????????????????????????????????????????????????????????????---------------------------------------------------------------------------------------------------------------AGGCCATGAGCTCGATGGTGTATCTCAAGTGTTGAATCGTTACACTTTTGCTTCTACGCTCTCTCACTTGCGGCGTACTAACACGCCAATTGGCAGAGATGGCAAGTTAGCCAAGCCGCGTCAGCTGCACAACACACATTGGGGATTGGTCTGCCCTGCTGAGACGCCCGAAGGTCAAGCTTGTGGTCTTGTCAAAAATTTGTCGCTGATGTGCTATGTTAGTGTGGGATCGCCCTCTGAGCCTTTAATTGAATTCATGATCAATAGAGGCATGGAGGTTGTCGAAGAGTATGAACCGTTGAGATATCCCCACGCAACCAAGATATTCGTGAATGGTACTTGGGTAGGCGTGCACCAGGATCCCAAGCATCTCGTGAGCCAAGTCTTGGACACGCGACGTAAGTCTTACCTGCAGTATGAAGTATCTCTTGTTCGAGAAATCCGAGATCAAGAGTTTAAGATCTTCTCCGACGCTGGTCGAGTCATGAGGCCCATGTACACTGTGCAGCAGGAAGACGACCCTGAGACAGGTATTGAGAAGGGACATCTCGTTCTGTCAAAAGAACTAGTCAACAAACTTGCCAAAGAACAAGCTGAACCCCCCGAGGACCCAGGTGAGAAAATTGGCTGGGAAGGTTTGATAAGAGCCGGTGCCGTCGAGTACTTGGATGCAGAAGAGGAAGAGACGTCGATGATCTGCATGACACCAGAAGATCTCGAATTGTATCGTTTGCAAAAGGCCGGTATTGCCCTTGACGATGACAATGCCGATGACCTAAACAAGCGTCTCAAGACCAAGACCAATCCCAACACACATGTACACACACTGCGATCCACCCCGCATGATTCTTGGCATCTGCAAGTATTGACTGCGCTATCCTGATTATCGCTGCCGGTACTGGTGAGTTCGAGGCTGGTATCTCCAAGGATGGCCAGACTCGTGAGCACGCCCTGCTTGCTTACACCCTGGGTGTCAAGCAGCTCATTGTTGCCATCAACAAGATGGACACTGCCAAGTGGGCTGAGGCTCGTTACCAGGAAATTATCAAGGAGACCTCCAACTTCATCAAGAAGGTCGGCTACAACCCCAAGACTGTTGCCTTCGTCCCCATCTCCGGTTTCAACGGTGACAACATGTTGGCTGCCTCCACCAACTGCCCTTGGTACAAGGGTTGGGAGAAGGAGACCAAGGGCAAGTCCACTGGCAAGACTCTGCTTGAGGCTATTGACTCTATTGAGCCCCCCAAGCGTCCCACCGACAAGCCCCTCCGTCTTCCCCTTCAGGATGTGTACAAGATTGGTGGTATTGGAACAGTTCCTGTCGGCCGTATCGAGACTGGTGTCCTCAAGCCCGGTATGGTCGTTACCTTTGCTCCCGCCAACGTCACTACTGAAGTCAAGTCCGTTGAGATGCACCACGAGCAGCTCCAGTCTGGTCAGCCCGGTGACAACGTTGGATTCAATGTGAAGAACGTTTCCGTCAAGGATATCCGCCGTGGTAACGTTGCTGGTGACTCCAAGAACGACCCTCCTCTGGCTTCCGCCTCTTTCGATGCCCAGGTCATCGTTCTAAACCACCCTGGCCAGGTCGGTGCTGGTTACGCCCCCGTCCTTGATTGCCACACCGCCCACATTGCTTGCAAGTTCTCTGAGATCAAGGAGAAGATTGACCGACGTACTGGTAAGGCTCGAAGACGCCCCCAAGTTCATCAAGTCTGGTGACTCTGCCATTGTCAAGATGGTTCCTTCCAAGCCCATGTGTGTTGAGGCTTTCACCGTTGGTGAACCAGCGGAGGGATCATTACCGAGTT--ACAACTCCCAAACCC-ATGTGAACTTATACTGTTGCTTCGGCGGGAACGCCCCGGACCGCACCTGCCGGACCCAGGCGCCCGCCGGAGGACCCAAACTCTTCTGTATT----------GCATGTCTGAGTGGATTT-ATATCAATGAATCAAAACTTTCAACAACGGATCTCTTGGTTCTGGCATCGATGAAGAACGCAGCGAAATGCGATAAGTAATGTGAATTGCAGAATTCAGTGAATCATCGAATCTTTGAACGCACATTGCGCCCGCCAGTATTCTGGCGGGCATGCCTGTTCGAGCGTCATTTCAACCCTCAAGCCCT----GCTTGGTGTTGGGGACCGGCGGAGGAGCCGCCCCCGAAATGAATTGGCGGTCTCGTCGCAGCCTCCTCTGCGTAGTAACATCCACCTCGCATCAGGAGCGCGACGCGGCCACGCCGTAAAACGCCCAAACTTTTTAGAGTTGACCT---------------------GGAAAAGAAACCAACAGGGATTGCCCCAGTAACGGCGAGTGAAGCGGCAACAGCTCAAATTTGAAATCTGGCCCCCAGGGCCCGAGTTGTAATTTGCAGAGGATGCTTTTGGCGAGGTGCCTTCCGAGTTCCCTGGAACGGGACGCCATAGAGGGTGAGAGCCCCGTCTGGTTGGATACCGAGCCTCTGTAAAGCTCCTTCGACGAGTCGAGTAGTTTGGGAATGCTGCTCTAAATGGGAGGTATATGTCTTCTAAAGCTAAATACCGGCCAGAGACCGATAGCGCACAAGTAGAGTGATCGAAAGATGAAAAGCACTTTGAAAAGAGGGTTAAATAGTACGTGAAATTGTTGAAAGGGAAGCGCTTATGACCAGACTTGGACCCGGTGAATCATCCAGCGTTCTCGCTGGTGCACTTTGCCGGGCTCAGGCCAGCATCAGTTTGTCTCGGGGGATAAAGGCTTCGGGAATGTGGCTCCCTCGGGAGTGTTATAGCCCGTTGCACAATACCCTGGGGCGGACTGAGGTTCGCGCTCTGCAAGGATGCTGGCGTAATGGTCATCAGCGACCCGTCTTGAAACACGGACCAAGGAGTCGTCTTCGTATGCGAGTGTTCGGGTGTAAAACCCCTACGCGTAATGAAAGTGAACGCAGGTGAGAGCTTCGGCGCATCATCGACCGATCCTGATGTTCTCGGATGGATTTGAGTAAGAGCATACGGGGCCGGACCCGAAAGAAGGTGAACTATGCCTGTATAGGGTGAAGCCAGAGGAAACTCTGGTGGAGGCTCGCAGCGGTTCTGACGTGCAAATCGATCGTCAAATATGGGCATGGGGGCGAAAGACTAATCGA
BRIP_72654a     ?????????????????????????????????????????????????????????????????????????????????????????????????????????????????????????????????????????????????????????????????????????????????????????????????????????????????????????????????????????????????????????????????????????????????????????????????????????????????????????????????????????????????????????????????????????????????????????????????????????????????????????????????????????????????????????????????????????????????????????????????????????????????????????????????????????????????????????????????????????????????????????????????????????????????????????????????????????????????????????????????????????????????????????????????????????----------------------------------------------------------------------------------------------------------------------------TAGGGCGTGTCGCAGGTGCTGAATCGATACACATTCGCGTCGACATTGTCCCACCTCAGACGCACAAACACGCCCATCGGGCGGGATGGAAAGCTGGCCAAGCCACGTCAGCTTCACAACACCCACTGGGGTCTGGTGTGCCCTGCCGAGACTCCGGAAGGCCAGGCGTGCGGTTTGGTCAAGAATCTCTCATTAATGTGCTACGTCAGTGTGGGGTCACCGTCTGAGCCCCTGATTGAGTTCATGATCAACCGAGGCATGGAGGTGGTGGAAGAGTACGAGCCCCTGCGATATCCTCACGCGACTAAGATTTTTGTCAACGGCGTTTGGGTGGGCGTGCACCAGGACCCCACACACTTGGTCAGCCAAGTCCTCGATACCAGGCGGAAATCATATCTGCAGTATGAGGTGTCCCTGGTGCGAGAGATCCGGGATCAAGAGTTCAAGATCTTCTCTGACGCTGGTAGAGTCATGCGGCCCGTCTTCACTGTGCAGCAAGACGACGACCCGGAAACCGGTGTCGAGAAGGGCCATCTCGTCTTGTCCAAGGAGCTTGTCAATAAGCTGGCCAAGGAACAAGCCGACCCTCCTGATGACCCGGAGATGAAAATCGGCTGGGATGGGCTGATCAGAGCCGGTGCCGTGGAGTACCTCGACGCGGAAGAAGAAGAGACGGCCATGATTTGCATGACGCCGGAGGACTTGGAGCTGTACCGCCTCCAGAAGGCTGGCGTTGCAGTGGAAGATGACCCAGGTGACGACCTCAACCGGCGACTCAAGACGAAGACTAACCCCGACGCACATGTACACCCACTGCGATTCATCCCGCATGATTCTCGGTATCTGCCAGCATCGACTGCGCTATCCTCATTATCGCTGCCGGTACTGGTGAGTTCGAGGCTGGTATCTCCAAGGATGGCCAGACTCGTGAGCACGCCCTGCTCGCCTACACCCTTGGTGTCAAGCAGCTCATCGTTGCCATCAACAAAATGGACACCACCAAGTGGTCCGAGGCCCGTTACCAGGAAATCATCAAGGAGACTTCCAACTTCATCAAGAAGGTCGGCTACAACCCCAAGACCGTTGCCTTCGTGCCCATTTCCGGCTTCAACGGCGACAACATGCTGGCCCCCTCCACCAACTGCCCCTGGTACAAGGGCTGGGAGAAGGAGACCAAGGGCAAGACCACTGGCAAGACCCTGCTCGAGGCCATCGACTCCATCGAGCCCCCCAAGCGTCCCGTCGAGAAGCCCCTCCGTCTCCCTCTCCAGGATGTGTACAAGATTGGCGGTATTGGAACAGTTCCTGTCGGCCGTGTCGAGACTGGTGTCATCAAGCCCGGCATGGTCGTCACCTTCGCCCCTGCCAACGTCACTACTGAAGTCAAGTCTGTTGAGATGCACCACGAGCAGCTCCAGGAGGGTTTGCCCGGTGACAACGTTGGCTTCAACGTGAAGAACGTCTCCGTCAAGGAGATCCGCCGTGGCAACGTTGCCGGTGACTCCAAGAACGACCCCCCTGCCGGCGCCGCTTCTTTCGACGCCCAGGTCATCGTTCTCAACCACCCCGGCCAGGTCGGCGCCGGCTACGCTCCCGTCCTCGACTGCCACACTGCCCACATTGCCTGCAAGTTCTCCGAGCTTAAGGAGAAGATCGACCGCCGTACGGGTAAGTCGCGAGAACTCTCCCAAGTTCATCAAGTCCGGTGACGCCGCCATTGTCAAGATGATTCCCTCCAAGCCCATGTGCGTTGAGGCTTTCACCGTTGGTGAACCAGCGGAGGGATCATTACCGAGTTACCGAACTCCCAAACCC-CTGTGAATATACCACGTTGCCTCGGCGGTTCGTCCCCGTGCCCCCCC--GGGGGTCCGGGGCCCCGCCGCAGGACCCCTAAACTCTATTTAACTTGCGGGGTTGTATTCTGAGTGGAAT--ATATAAATGAATCAAAACTTTCAACAACGGATCTCTTGGTTCTGGCATCGATGAAGAACGCAGCGAAATGCGATAAGTAATGTGAATTGCAGAATTCAGTGAATCATCGAATCTTTGAACGCACATTGCGCCCGCCAGCATTCTGGCGGGCATGCCTGTTCGAGCGTCATTTCAACCCTCAAGCCCT-GCGGTTTGGTGTTGGGGGACGGC----MTGCCGCCCCCGAAATGAATTGGCGGCCCTGACGCGGCCTCTCCTGCGTAGTAGCTCGAACCTCGCATCGGGAGCGCGTCGTGGCCACGCCGTAAAACGACCCAACTT-------------------------------------------------------------------------------------------AAATTTGAAATCTGGCGCTC-GCGCCCGAGTTGTAATTTGCAGAGGATGCTTTTGGCGACGCGCCTTCCGAGTTCCCTGGAACGGGACGCCATAGAGGGTGAGAGCCCCGTCTGGTCGGATGCCGAGCCTCTGTAAAGCTCCTTCGACGAGTCGAGTAGTTTGGGAATGCTGCTCAAAATGGGAGGTATATGTCTTCTAAAGCTAAATACCGGCCAGAGACCGATAGCGCACAAGTAGAGTGATCGAAAGATGAAAAGCACTTTGAAAAGAGGGTTAAATAGTACGTGAAATTGTTGAAAGGGAAGCGCTCGTGACCAGACTTGGGCTCGGCGGATCATCCAGCGTTCTCGCTGGTGCACTTCGCCGGGCACAGGCCAGCATCGGTTCGCGCCGGGGGAGAAAGGCGTCGGGAACGTGGCTCCCCGGGGAGTGTTATAGCCCGTCGCACAATACCCTGGGGCGGACCGAGGTTCGCGCTCTGCAAGGATGCTGGCGTAATGGTCACCAGTGACCCGTCTTGAAACACGGACCAAGGAGTCGTCTTCGTATGCGAGTGTTCGGGTGTTAAACCCCTACGCGTAATGAAAGTGAACGCAGGTGAGAGCTTCGGCGCATCATCGACCGATCCTGATGTTCTCGGATGGATTTGAGTAAGAGCATACGGGGCCGGACCCGAAAGAAGGTGAACTATGCCTGTGTAGGGTGAAGCCAGAGGAAACTCTGGTGGAGGCTCGCAGCGGTTCTGACGTGCAAATCGATCGTCAAACATGGGCATGGGGGCGAAAGACTAATCGA
BRIP_72660a     ?????????????????????????????????????????????????????????????????????????????????????????????????????????????????????????????????????????????????????????????????????????????????????????????????????????????????????????????????????????????????????????????????????????????????????????????????????????????????????????????????????????????????????????????????????????????????????????????????????????????????????????????????????????????????????????????????????????????????????????????????????????????????????????????????????????????????????????????????????????????????????????????????????????????????????????????????????????????????????????????????????????????????????????????????????????-------------------------------------------------------------------------------------------------------------------------GTCTATGGTGTGTCCCAGGTGCTGAACCGATACACATTTGCCTCGACACTATCACATTTGCGACGCACAAACACACCTATCGGCCGCGACGGTAAACTTGCCAAGCCCCGTCAGCTACACAACACGCATTGGGGTTTGGTCTGCCCCGCCGAGACACCCGAAGGACAGGCTTGCGGTCTCGTCAAGAACTTGTCTCTCATGTGCTACGTCAGTGTGGGTTCGCCTTCTGAGCCGCTGATTGAGTTCATGATCAACCGAGGTATGGAAGTTGTTGAAGAGTACGAGCCGTTGCGGTATCCGCACGCCACCAAGATTTTCGTCAATGGTGTATGGGTTGGTGTACATCAAGATCCAAAGCACCTGGTCAGTCAGGTTCTCGACACGCGAAGAAAGTCGTATTTGCAGTACGAAGTGTCACTCGTGCGGGAGATCCGCGACCAAGAGTTCAAGATTTTCTCAGACGCTGGTCGTGTCATGCGACCCGTTTTCACTGTCCAGCAGGAAGACGACCCAGATACGGGTATTGAAAAGGGTAACTTGGTGCTGTCAAAGGAGTTGGTCAATCGACTCGCACAGGAGCAGGCCGAACCCTCGGACGATCCGGACCAAAAGGTTGGCTGGGAGGGCCTCATTCGCGCAGGTGCTGTTGAGTACCTCGACGCCGAAGAAGAGGAAACGTCCATGATTTGCATGACGCCCGAAGATTTGGAGATGTACCGTCTGCAAAAGGCTGGCGTCGCTATGGACGACGACCCCGGTGACGACCTCAACAAGCGTCTCAAGACAAAGACCAACCCCTACTCACATGTATACGCACTGCGATTCATCCCGTATGATTCTGGGCATTTGCCAGTATTGACTGCGCTATTCTCATTATCGCTGCCGGTACTGGTGAGTTCGAGGCTGGTATCTCCAAGGATGGCCAGACCCGTGAGCACGCTCTGCTCGCCTACACCCTCGGTGTCAAGCAGCTCATTGTTGCCATCAACAAGATGGACACCACCAAGTGGTCTGAGGACCGTTACCAGGAAATCATCAAGGAGACTTCCAACTTCATCAAGAAGGTCGGCTACAACCCCAAGAACGTTGCCTTCGTCCCCATCTCTGGTTTCCACGGTGACAACATGCTTGCCCCCACCACCAACGCTCCCTGGTACAAGGGCTGGGAGAAGGAGGGCAAGGGCAAGGTCACCGGCAAGACCCTTCTCGAGGCCATCGACTCCATCGAGGCTCCCAAGCGTCCCTCCGACAAGCCCCTCCGTCTTCCCCTCCAGGATGTGTACAAGATCGGTGGTATTGGAACAGTCCCTGTCGGCCGTGTCGAGACTGGTATCATCAAGCCCGCCATGGTTGTCACCTTCGCTCCCGCCAACGTCACCACTGAAGTCAAGTCCGTCGAGATGCACCACGAGCAGCTTGCCCAGGGCAACCCTGGTGACAACGTCGGCTTCAACGTGAAGAACGTCTCCGTCAAGGATATTCGCCGTGGTAACGTCGCCTCTGACTCGAAGAACGACCCCGCTATGGGCTGCGCCTCCTTCGATGCTCAGGTCATCGTCCTCAACCACCCCGGCCAGGTCGGTGCTGGTTACGCCCCGGTCCTTGACTGCCACACTGCCCACATTGCTTGCAAGTTCGCTGAGCTCAAGGAGAAGATTGACCGCCGTACCGGTAAGGCCCGAGAGCAACCCCAAGTTCATCAAGTCTGGTGATGCCGCTATCGTCAAGATGGTTCCCTCCAAGCCCATGTGCGTTGAGGCTTTCACCGTTGGTGAACCAGCGGAGGGATCATTACCGAGTTTTCCAACTCCCAACCCC-CTGTGAACTATACCCGTTGCCTCGGCGGGCCTCGCCCCGGCGCCCTCGCCCGGAACCAGGCGCCCGCCGGAGGACACACAAACTCTGTTAAT----TTCAGGCGTCGTCTGAGTGTAACA-AAAAAAATGAATCAAAACTTTCAACAACGGATCTCTTGGTTCTGGCATCGATGAAGAACGCAGCGAAATGCGATACGTAATGTGAATTGCAGAATTCAGTGAATCATCGAATCTTTGAACGCACATTGCGCCCGCCAGCATTCTGGCGGGCATGCCTGTTCGAGCGTCATTTCAACCCTCAAGCCCC--GGGCTTGGTGTTGGCGGACGGCGGGCCAGCCGCCGCCGAAATGAATTGGCGGCCGAGGCGTCGCCTCCCCTGCGTAGTAGCACCAGTCTCGCAGACGGAGCGCGCCGCGGCCACGCCGTAAAACGCACAACTTCTTTAGAGTTGACCTCGGATC------------------------------------TGCCCCAGTAACGGCGAGTGAAGCGGCAACAGCTCAAATTTGAAATCTGGCCCTT-GGGTCCGAGTTGTAATTTGCAGAGGATGCTTTTGGCGACGCGCCTTCCGAGTTCCCTGGAACGGGACGCCATAGAGGGTGAGAGCCCCGTCTGGTTGGATGCCGAGCCTCTGTAAAGCTCCTTCGACGAGTCGAGTAGTTTGGGAATGCTGCTCTAAATGGGAGGTATATGTCTTCTAAAGCTAAATATTGGCCAGAGACCGATAGCGCACAAGTAGAGTGATCGAAAGATGAAAAGCACTTTGAAAAGAGGGTTAAATAGTACGTGAAATTGTTGAAAGGGAAGCGCTTATGACCAGACTTGGGCCCGGTGAATCATCCAGCGTTCTCGCTGGTGCACTTCGCCGGGTTCAGGCCAGCATCGGTTCGCCGCGGGGGAGAAAGGCGCCGGGAATGTGGCTCCCTCGGGAGTGTTATAGCCCGGCGCACAATACCCTGGGGCGGACCGAGGTTCGCGCTCTGCAAGGATGCTGGCGTAATGGTCATCAGCGACCCGTCTTGAAACACGGACCAAGGAGTCGTCTTCGTATGCGAGTGTTCGGGTGTAAAACCCCTACGCGTAATGAAAGTGAACGCAGGTGAGAGCTTCGGCGCATCATCGACCGATCCTGATGTTCTCGGATGGATTTGAGTAAGAGCATACGGGGCCGGACCCGAAAGAAGGTGAACTATGCCTGTGTAGGGTGAAGCCAGAGGAAACTCTGGTGGAGGCTCGCAGCGGTTCTGACGTGCAAATCGATCGTCAAACATGGGCATGGGGGCGAAAGACTAATCGA
BRIP_72666a     ?????????????????????????????????????????????????????????????????????????????????????????????????????????????????????????????????????????????????????????????????????????????????????????????????????????????????????????????????????????????????????????????????????????????????????????????????????????????????????????????????????????????????????????????????????????????????????????????????????????????????????????????????????????????????????????????????????????????????????????????????????????????????????????????????????????????????????????????????????????????????????????????????????????????????????????????????????????????????????????????????????????????????????????????????????????------------------------------------------------------------------------------------------------------------------------------CGGCGTGTCTCAGGTGCTAAACAGATATACGTTCGCTTCGACGCTGTCACATTTGCGGCGAACAAACACTCCCATCGGGCGGGATGGAAAGCTTGCCAAGCCCCGTCAGCTTCACAACACCCATTGGGGCTTAGTATGTCCGGCAGAAACGCCCGAGGGACAGGCTTGCGGCCTTGTCAAGAATCTGTCTCTCATGTGTTATGTCAGTGTAGGATCGCCGGCGGAACCTCTTATTGAGTTCATGATCAATCGTGGCATGGAAGTTGTTGAAGAATACGAGCCACTAAGATACCCCCACGCGACGAAAATCTTTGTCAACGGTGTATGGGTGGGCGTCCACCAGGATCCGAAGCATTTGGTCAGCCAGGTCTTGGACACGCGCCGAAAGTCGTATTTGCAGTACGAAGTGTCCCTCGTCCGAGAGATCAGAGATCAAGAGTTTAAGATCTTCTCCGATGCTGGGCGTGTGATGCGTCCCGTCTTCACCGTTCAACAAGAAGACGACCCCGAGACTGGCGTTGACAAGGGCCATCTGGTACTATCAAAAGAACTGGTAAACAAGCTTGCCCAAGAGCAAGCGGAGCCACCAGATGACCCGGAACAGAAGATTGGCTGGGAGGGCCTTATTCGAGCTGGTGCCGTAGAGTATCTTGACGCAGAGGAAGAAGAAACGTCCATGATCTGCATGACACCCGAGGATCTTGAGCTGTACCGACTTCAGAAAGCGGGTGTGGCCGTCGACGACGACCCAGGCGATGATCTTAACAAGCGCCTGAAGACCAGGACCAACCCCTACGCATATGTATACTCACTGCGATTCATCCCGCATGATTCTCGGTATCTGCGAGCATTGACTGCGCTATCCTCATTATCGCTGCCGGTACTGGTGAGTTCGAGGCTGGTATCTCCAAGGATGGCCAGACCCGTGAGCACGCTCTGCTCGCCTACACTCTGGGTGTCAAGCAGCTCATTGTCGCCATCAACAAGATGGACACCACCAAGTGGTCCGAGGACCGTTACCACGAAATCATCAAGGAGACGTCCAACTTCATCAAAAAGGTCGGCTACAACCCCAAGTCTGTTGCCTTCGTCCCCATCTCTGGCTTCAACGGCGACAACATGCTTGAGCAGTCCACCAACTGCCCCTGGTACAAGGGCTGGGAGAAGGAGACCAAGGGCAAGTCCAGCGGCAAGACCCTCCTTGAGGCCATTGACGCCATTGAGACCCCCAAGCGTCCCACCGACAAGCCCCTCCGTCTTCCCCTCCAGGATGTGTACAAGATTGGTGGTATCGGAACTGTCCCTGTCGGCCGTGTCGAGACTGGTATCATCAAGCCCGGTATGGTCGTCACCTTCGCTCCCGCCAACGTCACCACTGAAGTCAAGTCTGTGGAAATGCACCACCAGCTCCTCCCCGATGGTCAGCCCGGTGACAACGTCGGATTCAACGTGAAGAACGTCTCCGTCAAGGAAATCCGCCGTGGTAACGTTGCTGGTGACTCCAAGAACGACCCCCCGGCCGGCGCTGCCAACTTCACCGCCCAGGTCATTGTCATGAACCACCCTGGCCAGGTCGGTGCCGGTTACGCTCCCGTTCTGGACTGCCACACCGCCCACATTGCCTGCAAGTTCGCTGAGCTCAAGGAGAAGATCGACCGCCGTACTGGTAAGTCGCGAAGCCAACCCCAAGTTCATCAAATCTGGTGACGCCGCCATCGTCACCATGATTCCGTCCAAGCCCATGTGCGTTGAGCCCTTCACCGTTGGTGAACCAGCGGAGGGATCATTACCGAGTTTTCCAACTCCCAAACCCTCTGTGAACCTATACCGTTGCTTCGGCGGGAACAGCCCCGGCGCCG-CGGCCGGACCCAGGCGCCCGCCGGAGGACCACACCGAACTCTTGAATCTCTTCAGGCGTCTTCTGAGTGGAATCTAAAAAAATGAATCAAAACTTTCAACAACGGATCTCTTGGTTCTGGCATCGATGAAGAACGCAGCGAAATGCGATACGTAATGTGAATTGCAGAATTCAGTGAATCATCGAATCTTTGAACGCACATTGCGCCCGCCAGCATTCTGGCGGGCATGCCTGTCCGAGCGTCATTTCAACCCTCAAGCCCCGGCGGCTTGGTGCTGGGGGACGGCGCGCGGGCCACCCCCGAAATGAATTGGCGGCCTCGGCGCCGCCTCCCCTGCGTAGTAGCGAAAGTCTCGCACCGGGAGCGCGCCGCGGCCACGCCGTAAAACGCCCAACTTTTTCA-------------------------------GGAAAAGAAACCAACAGGGATTGCCCCAGTAACGGCGAGTGAAGCGGCAACAGCTCAAATTTGAAATCTGGCCCCCGGGGCCCGAGTTGTAATTTGCAGAGGATGCTTTTGGCGACGCGCCTTCCGAGTTCCCTGGAACGGGACGCCATAGAGGGTGAGAGCCCCGTCTGGTTGGATGCCGAGCCTCTGTAAAGCTCCTTCGACGAGTCGAGTAGTTTGGGAATGCTGCTCTAAATGGGAGGTATATGTCTTCTAAAGCTAAATACCGGCCAGAGACCGATAGCGCACAAGTAGAGTGATCGAAAGATGAAAAGCACTTTGAAAAGAGGGTTAAATAGTACGTGAAATTGTTGAAAGGGAAGCGCTCACGACCAGACTTGAGCCCGGTGAATCATCCAGCGTTCTCGCTGGTGCACTTCGCCGGGCCCAGGCCAGCATCGGTTCGCCGCGGGGGAGAAAGGCGTCGGGAACGTGGCTCCCTCGGGAGTGTTATAGCCCGTCGCACAATACCCTGGGGCGGACCGAGGTTCGCGCTCTGCAAGGATGCTGGCGTAATGGTCGTCAGCGACCCGTCTTGAAACACGGACCAAGGAGTCGTCTTCGTATGCGAGTGTTCGGGTGTAAAACCCCTACGCGTAATGAAAGTGAACGCAGGTGAGAGCTTCGGCGCATCATCGACCGATCCTGATGTTCTCGGATGGATTTGAGTAAGAGCATACGGGGCCGGACCCGAAAGAAGGTGAACTATGCCTGTGTAGGGTGAAGCCAGAGGAAACTCTGGTGGAGGCTCGCAGCGGTTCTGACGTGCAAATCGATCGTCAAACATGGGCATGGGGGCGAAAGACTAATCGA
BRIP_72669a     ?????????????????????????????????????????????????????????????????????????????????????????????????????????????????????????????????????????????????????????????????????????????????????????????????????????????????????????????????????????????????????????????????????????????????????????????????????????????????????????????????????????????????????????????????????????????????????????????????????????????????????????????????????????????????????????????????????????????????????????????????????????????????????????????????????????????????????????????????????????????????????????????????????????????????????????????????????????????????????????????????????????????????????????????????????????--------------------------------------------------------------------------------------------------------------------------------------------------ATCGATACACATTCGCGTCGACGCTGTCCCACCTACGACGCACAAACACGCCCATCGGGCGGGATGGAAAGCTGGCCAAGCCTCGTCAGCTTCACAACACCCATTGGGGTCTGGTGTGCCCTGCAGAGACTCCGGAAGGCCAGGCGTGCGGTTTGGTCAAGAATCTCTCACTGATGTGCTATGTCAGTGTGGGTTCCCCGTCCGAGCCCCTGATTGAGTTCATGATCAACCGAGGCATGGAAGTGGTGGAAGAATACGAGCCCCTGCGATATCCTCACGCGACCAAGATATTTGTCAACGGCGTATGGGTGGGCGTGCACCAGGATCCCACACACTTGGTCAGCCAAGTCCTTGATACCAGGCGGAAGTCATACCTGCAGTATGAAGTGTCGCTGGTGCGAGAGATCAGGGATCAGGAGTTCAAAATCTTCTCTGACGCTGGCCGAGTCATGCGGCCCGTCTTCACCGTGCAGCAAGAGGACGACCCGGAAACCGGAGTCGCGAAGGGCCATCTCGTCCTGTCCAAGGAGCTCGTCAACAAGCTGGCCAAGGAACAAGCCGATCCTCCCGATGACCCGGAGATGAAAATCGGCTGGGATGGGCTGATCAGAGCCGGCGCCGTGGAGTACCTCGACGCGGAGGAAGAAGAGACGGCCATGATTTGCATGACACCGGAGGACCTGGAGCTGTATCGCCTCCAGAAGGCTGGTGTCGCAGTGGAGGATGACCCAGGTGACGACCTCAATAGGCGACTCAAGACGAAGACGAACCCCGACGCACATGTACACCCACTGCGATTCATCCTGCATGATTCTAGGTATTTGCTAGCATCGACTGCGCTATCCTCATTATCGCTGCCGGTACTGGTGAGTTCGAGGCTGGTATCTCCAAGGATGGCCAGACTCGTGAGCACGCCCTGCTTGCCTACACCCTTGGTGTCAAGCAGCTCATCGTCGCCATCAACAAGATGGATACCACCAAGTGGTCCGAGGCCCGTTACCAGGAAATCATCAAGGAGACTTCCAACTTCATCAAGAAGGTCGGCTACAACCCCAAGACCGTTCCCTTCGTGCCCATTTCCGGCTTCAACGGCGACAACATGCTGGAACCCTCTACCAACTGCCCCTGGTACAAGGGTTGGGAGAAGGAGACCAAGGGCAAGTCCACTGGCAAGACCTTGCTCGAGGCTATCGACTCCATCGAGCCCCCCAAACGTCCCAGCGATAAGCCCCTTCGTCTCCCTCTCCAGGATGTGTACAAGATTGGCGGTATTGGAACAGTTCCTGTCGGCCGTGTCGAGACTGGTATCATCAAGCCTGGCATGGTCGTCACCTTCGCACCTGCCAACGTCACTACTGAAGTCAAGTCTGTTGAGATGCACCACGAGCAGCTCCAGGAGGGTAACCCCGGTGACAACGTTGGCTTCAACGTGAAGAACGTCTCCGTCAAGGAGATCCGCCGTGGCAACGTTGCCGGTGACTCCAAGAACGACCCACCTGCTGGCGCCGCTTCCTTCGACGCCCAGGTCATCGTTCTCAACCACCCTGGCCAGGTCGGCGCCGGTTACGCTCCCGTCCTCGACTGCCACACTGCCCACATTGCTTGCAAGTTCTCCGAGCTCAAGGAGAAGATCGACCGCCGTACGGGTAAGTCGCGAGAACTCCCCCAAGTTCATCAAGTCCGGTGACGCCGCCATTGTCAAGATGATTCCGTCCAAGCCCATGTGCGTTGAGGCCTTCACCGTTGGTGAACCAGCGGAGGGATCATTACTGAGTT-TAGAACTCCCAAACCC-CTGTGAACATACCAAGTTGCCTCGGCGGGTCGTCCCCGGGCCT------CCGCGCCCGCGGCCCCGCCGCAGGACCCTTAAACTCTGTTAGACTTTTACGGTTGTATTCTGAGTGGAAT--ATATAAATGAATCAAAACTTTCAACAACGGATCTCTTGGTTCTGGCATCGATGAAGAACGCAGCGAAATGCGATAAGTAATGTGAATTGCAGAATTCAGTGAATCATCGAATCTTTGAACGCACATTGCGCCCGCCAGCATTCTGGCGGGCATGCCTGTTCGAGCGTCATTTCAACCCTCAAGCCTC-CCGGTTTGGTGTTGGGGGACGGC----CCGCCGCCCCCGAAATGAATTGGCGGCCCTGACGCGGCCTCTCCTGCGTAGTAGCTCGAACCTCGCATCGGGAGCGCGTCGCGGCCACGCCGTTAAACGACCCAACTTCTAAGA-----------------------------GGAAAAGAAACCAACAGGGATTGCCCCAGTAACGGCGAGTGAAGCGGCAACAGCTCAAATTTGAAATCTGGCGCTC-GCGCCCGAGTTGTAATTTGCAGAGGATGCTTTTGGCGACGCGCCTTCCGAGTTCCCTGGAACGGGACGCCATAGAGGGTGAGAGCCCCGTCTGGTTGGATGCCGAGCCTCTGTAAAGCTCCTTCGACGAGTCGAGTAGTTTGGGAATGCTGCTCAAAATGGGAGGTATATGTCTTCTAAAGCTAAATACCGGCCAGAGACCGATAGCGCACAAGTAGAGTGATCGAAAGATGAAAAGCACTTTGAAAAGAGGGTTAAACAGTACGTGAAATTGTTGAAAGGGAAGCGCTCGTGACCAGACTTGGGCCCGGCGGATCATCCAGCGTTCTCGCTGGTGCACTTCGCCGGGCACAGGCCAGCATCGGTTCGCGCCGGGGGAGAAAGGCGTCGGGAACGTGGCTCCCCGGGGAGTGTTATAGCCCGTCGCACAATACCCTGGGGCGGACCGAGGTTCGCGCTCTGCAAGGATGCTGGCGTAATGGTCACCAGTGACCCGTCTTGAAACACGGACCAAGGAGTCGTCTTCGTATGCGAGTGTTCGGGTGTCAAACCCCTACGCGTAATGAAAGTGAACGCAGGTGAGAGCTTCGGCGCATCATCGACCGATCCTGATGTTCTCGGATGGATTTGAGTAAGAGCATACGGGGCCGGACCCGAAAGAAGGTGAACTATGCCTGTGTAGGGTGAAGCCAGAGGAAACTCTGGTGGAGGCTCGCAGCGGTTCTGACGTGCAAATCGATCGTCAAACATGGGCATGGGGGCGAAAGACTAATCGA
BRIP_74319a     ????????????????????????????????????????????????????????????????????????????????????????????????????????????????????????????????????????????????????????????????????????????????????????????????????????????????????????????????????????????????????????????????????????????????????????????????????????????????????????????????????????????????????????????????????????????????????????????????????????????????????????????????????????????????????????????????????????????????????????????????????????????????????????????????????????????????????????????????????????????????????????????????????????????????????????????????????????????????????????????????????????????????????????????????????????????????????????????????????????????????????????????????????????????????????????????????????????????????????????????????????????????????????????????????????????????????????????????????????????????????????????????????????????????????????????????????????????????????????????????????????????????????????????????????????????????????????????????????????????????????????????????????????????????????????????????????????????????????????????????????????????????????????????????????????????????????????????????????????????????????????????????????????????????????????????????????????????????????????????????????????????????????????????????????????????????????????????????????????????????????????????????????????????????????????????????????????????????????????????????????????????????????????????????????????????????????????????????????????????????????????????????????????????????????????????????????????????????????????????????????????????????????????????????????????????????????????????????????????????????????????????????????????????????????????????????????????????????????????????????????????????????????????????????????????????????????????????????????????????????????????????????????????????????????????????????????????????????????????????????????????????????????????????????????????????????????????????????????????????????????????????????????????????????????????????????????????????????????????????????????????????????????????????????????????????????????????????????????????????????????????????????????????????????????????????????????????????????????????????????????????????????????????????????????????????????????????????????????????????????????????????????????????????????????????????????????????????????????????????????????????????????????????????????????????????????????????????????????????????????????????????????????????????????????????????????????????????????????????????????????????????CGTTGGTGAACCAGCGGAGGGATCATTACCGAGTTACCGAACTCCCAAACCC-CTGTGAATATACCACGTTGCCTCGGCGGTTCGTCCCCGTGCCCCCCC--GGGGGTCCGGGGCCCCGCCGCAGGACCCCTAAACTCTATTTAACTTGCGGGGTTGTATTCTGAGTGGAAT--ATATAAATGAATCAAAACTTTCAACAACGGATCTCTTGGTTCTGGCATCGATGAAGAACGCAGCGAAATGCGATAAGTAATGTGAATTGCAGAATTCAGTGAATCATCGAATCTTTGAACGCACATTGCGCCCGCCAGCATTCTGGCGGGCATGCCTGTTCGAGCGTCATTTCAACCCTCAAGCCCT-GCGGTTG-------------------------------------------------------------------------------------------------------------------------------------------------------------------AGGAAAGAAACCAACAGGGATTGCCCCAGTAACGGCGAGTGAAGCGGCAACAGCTCAAATTTGAAATCTGGCGCTC-GCGCCCGAGTTGTAATTTGCAGAGGATGCTTTTGGCGACGCGCCTTCCGAGTTCCCTGGAACGGGACGCCATAGAGGGTGAGAGCCCCGTCTGGTCGGATGCCGAGCCTCTGTAAAGCTCCTTCGACGAGTCGAGTAGTTTGGGAATGCTGCTCAAAATGGGAGGTATATGTCTTCTAAAGCTAAATACCGGCCAGAGACCGATAGCGCACAAGTAGAGTGATCGAAAGATGAAAAGCACTTTGAAAAGAGGGTTAAATAGTACGTGAAATTGTTGAAAGGGAAGCGCTCGTGACCAGACTTGGGCTCGGCGGATCATCCAGCGTTCTCGCTGGTGCACTTCGCCGGGCACAGGCCAGCATCGGTTCGCGCCGGGGGAGAAAGGCGTCGGGAACGTGGCTCCCCGGGGAGTGTTATAGCCCGTCGCACAATACCCTGGGGCGGACCGAGGTTCGCGCTCTGCAAGGATGCTGGCGTAATGGTCACCAGTGACCCGTCTTGAAACACGGACCAAGGAGTCGTCTTCGTATGCGAGTGTTCGGGTGTTAAACCCCTACGCGTAATGAAAGTGAACGCAGGTGAGAGCTTCGGCGCATCATCGACCGATCCTGATGTTCTCGGATGGATTTGAGTAAGAGCATACGGGGCCGGACCCGAAAGAAGGTGAACTATGCCTGTGTAGGGTGAAGCCAGAGGAAACTCTGGTGGAGGCTCGCAGCGGTTCTGACGTGCAAATCGATCGTCAAACATGGGCATGGGGGCGAAAGACTAATCGA
BRIP_75891a     ?????????????????????????????????????????????????????????????????????????????????????????????????????????????????????????????????????????????????????????????????????????????????????????????????????????????????????????????????????????????????????????????????????????????????????????????????????????????????????????????????????????????????????????????????????????????????????????????????????????????????????????????????????????????????????????????????????????????????????????????????????????????????????????????????????????????????????????????????????????????????????????????????????????????????????????????????????????????????????????????????????????????????????????????????????????-----------------------------------------------------------------------------------------------------------------------------------------------------GATATACGTTCGCTTCGACGCTGTCACATTTGCGGCGAACAAACACCCCCATCGGGCGAGANGGAAAGCTTGCCAAGCCCCGACAGCTGCACAACACACATTGGGGCTTGGTATGTCCGGCAGAAACTCCCGAGGGACAGGCTTGCGGCCTTGTCAAGAACCTGTCTCTCATGTGCTACGTCAGTGTAGGATCACCGGCGACACCTCTTATTGAGTTTATGATCAATCGTGGCATGGAAGTTGTTGAAGAATACGAGCCACTAAGATACCCCCACGCGACGAAAATCTTTGTCAACGGTGTATGGGTCGGCGTCCACCAAGATCCGAAGCATTTGGTCAGCCAGGTCTTGGACACGCGCCGAAAATCGTATCTGCAGTACGAGGTGTCCCTCGTCCGAGAAATCAGAGATCAAGAGTTTAAGATTTTCTCCGATGCTGGGCGTGTGATGCGTCCCGTCTTCACCGTTCAACAAGAAGACGACCCCGAGACTGGCATTGACAAGGGCCATCTGGTACTATCAAAAGACCTGGTAAACAAGCTTGCCCAGGAGCAAGCGGAACCACCAGATGACCCAGAACAGAAGATTGGCTGGGAGGGCCTCATTCGAGCTGGCGCCGTAGAGTATCTCGACGCAGAGGAAGAAGAAACGTCCATGATCTGTATGACACCCGAGGACCTTGAGTTGTACCGACTTCAGAAAGCGGGTGTGGCCGTCGACGACGACCCAGGCGATGATCTTAACAAGCGTCTGAAGACCAGGACCAACCCCTACACATATGTACACCCACTGCGATTCATCCCGCATGATTCTTGGTATCTGCGAGCATTGACTGCGCTATCCTCATTATCGCTGCCGGTACTGGTGAGTTCGAGGCTGGTATCTCCAAGGATGGCCAGACCCGTGAGCACGCTCTGCTCGCCTACACTCTGGGCGTCAAGCAGCTCATTGTCGCTATCAACAAGATGGACACCACCAAGTGGTCCGAGGACCGTTACCACGAAATCATCAAGGAGACGTCCAACTTCATCAAGAAGGTCGGCTACAACCCCAAGTCTGTTGCCTTCGTCCCCATCTCTGGCTTCAACGGCGACAACATGCTTGAGCAGTCCACCAACTGCCCCTGGTACAAGGGCTGGGAGAAGGAGACCAAGGGCAAGTCCAGCGGCAAGACCCTCCTTGAGGCCATTGACGCTATTGAGACCCCCAAGCGTCCCACCGACAAGCCCCTGCGTCTTCCCCTCCAGGATGTGTACAAGATTGGTGGTATCGGAACTGTCCCTGTCGGCCGTGTCGAGACTGGTATCATCAAGCCCGGTATGGTCGTCACCTTCGCTCCCGCCAACGTCACCACTGAAGTCAAGTCCGTGGAAATGCACCACCAGCTCCTCCCCGATGGTCAGCCTGGTGACAACGTCGGATTCAACGTGAAGAACGTTTCCGTCAAGGAAATCCGCCGTGGTAACGTTGCTGGTGACTCCAAGAACGACCCCCCGGCCGGCGCTGCCAACTTCACCGCCCAGGTCATTGTCATGAACCACCCTGGTCAGGTCGGTGCCGGTTACGCTCCCGTTCTGGACTGCCACACCGCCCACATTGCCTGCAAGTTCGCTGAACTCAAGGAGAAGATCGACCGCCGTACTGGTAAGTCGCGAAGCCAACCCCAAGTTCATCAAGTCTGGTGACGCCGCTATCGTCACCATGATTCCGTCCAAGCCCATGTGCGTTGAGCCCTTCACCGTTGGTGAACCAGCGGAGGGATCATTACCGAGTTTTCCAACTCCCAAACCCTCTGTGAACCTATACCGTTGCTTCGGCGGGAACAGCCCCGGCGCCG-CGGCCGGACCCAGGCGCCCGCCGGAGGACCACACCGAACTCTTGAATCTCTTCAGGCGTCTTCTGAGTGGAATATAAAAAAATGAATCAAAACTTTCAACAACGGATCTCTTGGTTCTGGCATCGATGAAGAACGCAGCGAAATGCGATACGTAATGTGAATTGCAGAATTCAGTGAATCATCGAATCTTTGAACGCACATTGCGCCCGCCAGCATTCTGGCGGGCATGCCTGTCCGAGCGTCATTTCAACCCTCAAGCCCCGGCGGCTTGGTGCTGGGGGACGACGCGCGGGCCGCCCCCGAAATGAATTGGCGGCCTCGGCGCCGCCTCCCCTGCGTAGTAGCGAAAGTCTCGCACCGGGAGCGCGCCGCGGCCACGCCGTAAAACGCCCAACCTTTTCAGAGTTGACCTCGGATCAGGTAGGACTACCCGGGAAAAGAAACCAACAGGGATTGCCCCAGTAACGGCGAGTGAAGCGGCAACAGCTCAAATTTGAAATCTGGCCCCTAGGGCCCGAGTTGTAATTTGCAGAGGATGCTTTTGGCGACGCGCCTTCCGAGTTCCCTGGAACGGGACGCCATAGAGGGTGAGAGCCCCGTCTGGTTGGATGCCGAGCCTCTGTAAAGCTCCTTCGACGAGTCGAGTAGTTTGGGAATGCTGCTCTAAATGGGAGGTATATGTCTTCTAAAGCTAAATACCGGCCAGAGACCGATAGCGCACAAGTAGAGTGATCGAAAGATGAAAAGCACTTTGAAAAGAGGGTTAAATAGTACGTGAAATTGTTGAAAGGGAAGCGCTCACGACCAGACTTGAGCCCGGTGAATCATCCAGCGTTCTCGCTGGTGCACTTCGCCGGGCCCAGGCCAGCATCGGTTCGCCGCGGGGGAGAAAGGCGTCGGGAACGTGGCTCCCTCGGGAGTGTTATAGCCCGCCGCACAATACCCTGGGGCGGACCGAGGTTCGCGCTCTGCAAGGATGCTGGCGTAATGGTCGTCAGCGACCCGTCTTGAAACACGGACCAAGGAGTCGTCTTCGTATGCGAGTGTTCGGGTGTGAAACCCCTACGCGTAATGAAAGTGAACGCAGGTGAGAGCTTCGGCGCATCATCGACCGATCCTGATGTTCTCGGATGGATTTGAGTAAGAGCATACGGGGCCGGACCCGAAAGAAGGTGAACTATGCCTGTGTAGGGTGAAGCCAGAGGAAACTCTGGTGGAGGCTCGCAGCGGTTCTGACGTGCAAATCGATCGTCAAACATGGGCATGGGGGCGAAAGACTAATCGA
CBS284_36       ------GAGAATTGGAGATGTCTGCCATAACTGCAGCAAGGTGTTGTCCGATACTGTTAGTCTATGCTGATAACTGCAAGGTATGACTTGGTAGATGCTAACCT-GGTTTAACAGAGCGATCCAGAGTTCGTCGCCGCGATCAACACGCGAGACCCAAAGCTTCGATTCAACCGAGTGTGGGCCGTGTGCAAGAAGAAGCGCAAGTGTGAGAACGAGGACCGCCAGAGCAAAGACAAGGATGACGAGTTCGTGCCCGGGATGAAGGCTGCCAACAACCACGGTGGATGTGGCAACGTGCAGCCCGCCGTTCGCCAGGCCGCCCTGCAACTCAAAGCCGCCTTCGACGTTGTGCAGGAGGACGGGCCCAAGAGACGAGAGACAGTTCCGATCACGCCAGAGATGGCCCACGGCATCCTGCGGCGCATCTCCGAGGAGGACATGCGGAACATGGGCCTGAACTCCGACTACGCTCGCCCAGAATGGATGATTGTCACAGTCCTTCCGGTCCCCCCTCCCCCAGTCCGGCCAAGCATTTCCATGGACGGCACTGGCACGGGTATGCGGAATGAGGATGATTTGACGTACAAGTTGGGAGACATCATCCGCGCCAACGGCAATGTTAAGCAAGCCATCCGCGAAGGATCTCCGCAGCACATTGCGCGGGATTTCGAGGAGCTGCTGCGATGCGTCGAGGGCAACCGGCACTTCAACCTGGCGGTCGGCATCAAGCCAGGCACGCTGTCCAACGGCTTGAAGTACTCGCTGGCTACTGGCAACTGGGGTGACCAGAAAGGCCATGAGCTCCATGGTGTGTCGCAGGTGCTCAACCGTTACACATTTGCCTCGACCCTGTCGCATTTGCGGCGAACCAACACGCCCATCGGTCGTGACGGCAAGCTGGCCAAGCCCCGCCAGCTGCACAACACGCACTGGGGCCTCGTCTGTCCGGCTGAGACGCCAGAGGGACAGGCTTGCGGTCTGGTCAAGAATCTGTCTCTCATGTGCTACGTCAGTGTCGGCTCGCCGGCGGAGCCGCTCGTCGAGTTCATGATCAACCGAGGCATGGAGGTGGTGGAGGAGTACGAGCCGCTGAGATACCCCCACGCGACCAAGATCTTCGTCAACGGAGTCTGGGTTGGCGTGCACCAAGACCCCAAGCACCTGGTGAGCCAGGTGCTGGACACGCGGCGGAAGAGCTACCTCCCGTTCGAGGTGTCCCTCATCAGAGAGATCAGAGACCAAGAGTTCAAGGTSTTTTSCSACSCSWGACGAGTCATGCGCCCCGTCTTCACTGTGCAGCAGGAAGACGACCACGAGACGGGCGTGGGCAAGGGACAGCTGGTGTTGACCAAGGACCTCGTCAACAGGCTTGCCAAGGAGCAGTCCGAGCCGCCAGAGGACCCGAGCATGAAGCTGGGCTGGGAAGGCCTGATCAAGGCTGGTGCGGTGGAGTACCTGGACGCGGAGGAAGAGGAGACATCCATGATCTGCATGACGCCCGAGGACCTGGAGCTCTACCGCCTCCAGAAGGCCGGCGTTGCAGTGGACGATGACCCTGGCGATGACCTTAACAAGCGGCTGAAGACGAGGACCAACCCCGACACACATGTACACCCACTGCGATTCACCCCGCATGATCCTGGGCATCTGCCAGCATT-----------------------------------------------TGGTATCTCCAAGGATGGCCAGACCCGTGAGCACGCTCTGCTCGCCTACACCCTCGGTGTTAAGCAGCTCATCGTCGCTATCAACAAGATGGACACCACCAAGTGGTCTGAGGCCCGTTTCCAGGAGATCATCAAGGAGACCTCCAACTTCATCAAGAAGGTCGGCTACAACCCCAAGACCGTCGCTTTCGTCCCCATCTCTGGTTTCCACGGCGACAACATGCTTTCCCCCTCCACCAACTGCCCCTGGTACAAGGGCTGGGAGAAGGAGACCAAGGGCAAGTCCACCGGCAAGACCCTCCTTGAGGCCATCGACTCCATCGAGCCCCCCAAGCGCCCCAGCGACAAGCCCCTCCGCCTTCCCCTTCAGGATGTGTACAAGATCGGCGGTATCGGCACAGTCCCTGTCGGCCGTATCGAGACTGGTGTCATCAAGCCCGGCATGGTCGTGACCTTCGCTCCTTCCAACGTCACCACCGAAGTCAAGTCCGTTGAGATGCACCACGAGCAGCTCTCCGAGGGTGTCCCCGGTGACAACGTCGGCTTCAACGTCAAGAACGTCTCCGTCAAGGAGATCCGTCGTGGCAACGTCGCCGGTGACTCCAAGAACGACCCCCCTCTGGGTGCCGCTTCTTTCGATGCCCAGGTCATCGTCCTCAACCACCCCGGCCAGGTCGGTGCTGGCTACGCCCCCGTCCTCGACTGCCACACCGCCCACATTGCCTGCAAGTTCGCCGAGATCAAGGAGAAGATCGACCGCCGTACCGGCAAGTCTCGAGTCCG-CCCCAAGTTCATCAAGTCTGGCGACTCTGCCATCGTCAAGATGATTCCCTCCAAGCCCATGTGCGTTGAGGCTTTCACCGTAGGTGAACCTGCGGAGGGATCATTACCGAGTTATACAACTCCCAAACCCACTGTGAACCTTACCAGTTGCCTCGGCGGGAACGCCCCGGCCGCCTGCCGCCGGACCCAGGCGCCCGCCGCAGGGACCCCAAACTCTCTTGCACGGGCGGAATTCTTCTCTGAGTTGCACAAAAACAAATGAATCAAAACTTTCAACAACGGATCTCTTGGTTCTGGCATCGATGAAGAACGCAGCGAAATGCGATAAGTAATGTGAATTGCAGAATTCAGTGAATCATCGAATCTTTGAACGCACATTGCGCCCGCCAGCATTCTGGCGGGCATGCCTGTTCGAGCGTCATTTCAACCCTCGAGCCCCGGGGCCTCGGTGTTGGGGGACGGCACACCAGCCGCCCCCGAAATGCAGTGGCGACCCCGCCGCAGCCTCCCCTGCGTAGTAGCACACACCTCGCACCG-GAGCGCGGAGCGGTCACGCCGTAAAACGCCCAACTTTCTTAGAGTTGACCTCGGATCAGGTAGGAATACCCG---------------------------------------------------------------------------------------------------AGGATGCTTTTGGCGCGGTGCCTTCCGAGTTCCCTGGAACGGGACGCCATAGAGGGTGAGAGCCCCGTCTGGTCGGACGCCTAGCCTGTGTAAAGCTCCTTCGACGAGTCGAGTAGTTTGGGAATGCTGCTCTAAATGGGAGGTATATGTCTTCTAAAGCTAAATACCGGCCAGAGACCGATAGCGCACAAGTAGAGTGATCGAAAGATGAAAAGCACTTTGAAAAGAGGGTTAAATAGTACGTGAAATTGTTGAAAGGGAAGCGCTTGTGACCAGACTTGGGCCCGGTGGATCATCCAGCGTTCTCGCTGGTGCACTCCGCCGGGTTCAGGCCAGCATCAGTTCGCCGCGGGGGAAAAAGGCTTCGGGAACGTGGCTCCTACGGGAGTGTTATAGCCCGTTGCATAATACCCTGGGGCGGACTGAGGTTCGCGC------------------------------------------------------------------------------------------------------------------------------------------------------------------------------------------------------------------------------------------------------------------------------------------------------------------------------
CBS335_8        --------------AGATTGTCTGCCATAACTGCAGCAAGGTGTTATCCGATACTGTTAGTATATGCTGCCATCTGAAAGGCATGCCTTTAAAGATGCTAACCT-GGCCGAATAGAGCGATCCCGAGTTTCAGGCTGCCATCAGCACCCGAGACCCGAAGCTTCGCTTTAACCGTGTCTGGACCGTCTGCAAGAAGAAGCGGAGGTGCGAGAACGAGGATCGTCAGAACAAGGACAAGGAAGACGACATCTTGCCCGGAATCAAGGGAGCGACAAACCACGGCGGTTGCGGCAATGTCCAACCCGCCGTCCGACAGGCCGCTCTTCAGCTCAAGGCCGCCTTTGACGTTGCTCAGGAAGAGGGCCCCAAGAGGCGGGAAACGGTCCCCATCACCCCGGAGATGGCGCACGGCATCCTGCGGCGCATCTCCGAGGAGGACCTCCGTCATATGGGACTGAACTCGGACTACGCCCGCCCCGAGTGGATGGTGCTCACAGTGCTGCCGGTTCCGCCGCCACCGGTTCGCCCCAGCATCTCGATGGATGGTACAGGCACTGGCATGCGAAACGAGGACGACTTGACGTACAAGCTGGGTGACATCATCCGCGCCAACGGCAACGTGAAGCAGGCCATCCGCGAAGGATCTCCTCAGCATATTGCGCGGGACTT------------GCGATGCGTCGAGGGCAACCGACACTTCAACCTGGCGGTTGGCATCAAGCCGGGAACCTTGTCCAACGGTCCGAAGTACTCCCTGGCGACGGGCAACTGGGGCGATCAGAAAGGCGATGAGCTCTACGGCGTGTCCCAGGTGCTGAATCGCTATACCTTTGCCTCGACTCTGTCGCATCTGCGGCGTACCAACACGCCTATTGGACGTGACGGAAAGCTCGCAAAGCCGCGCCAGCTGCACAATACGCACTGGGGTCTTGTTTGTCCGGCCGAGACTCCCGAGGGGCAAGCTTGCGGCCTGGTGAAGAATCTCTCTCTGATGTGCTATGTCAGCGTCGGCTCTCCGGCCGATCCCCTGGTCGAGTTCATGATCAACCGCGGCATGGAGGTGGTGGAGGAGTATGAGCCACTGCGATACCCTCACGCGACCAAGATTTTCGTCAACGGAGTGTGGGTTGGTGTGCACCAGGATCCCAAGCACCTGGTCAGCCAGGTGCTCGATACCCGGCGAAAAAATTACTTGCCGTTTGAGGTGTCCCTCATCAGAGAAATCAGGGATCAAGAGTTCAAGATTTTCTCCGATGCCGGAAGGGTCATGCGGCCGGTCTTTACCGTTCAGCAGGAGCCGGATCCCGAGACGGGGCTCGACAAGGGTCAGCTTGTGTTGACAAAGGAGCTGGTCAACAGGCTCGCCAAGGAACAGTCGGAGCCCCCCACCGACCCCCACGCCAAGGTTGGCTGGGAAGGGCTCATCAAGAACGGAGCGGTGGAGTATCTCGATGCGGAGGAGGAGGAGACGTCGATGATTTGCATGACCCCGGAAGACCTGGAACTCTACCGTCTCCAGAAGGCCGGAATCACCATTGAAGAGGACCATGGCGACGATCTTAACAAGCGTCTCAAGACGAAGACCAATCCCGACACACATGTATACCCNCTGCGATTCACCCCGCATGATTCTGGGCATCTGCCAGTATCGATTGTGCTATCCTCATTATCGCTGCCGGTACTGGTGAGTTCGAGGCTGGTATCTCCAAGGATGGCCAGACTCGTGAGCACGCTCTGCTCGCCTACACCCTTGGTGTTAAGCAGCTCATCGTTGCTATCAACAAGATGGACACCGCCAAGTGGGCCGAGGCTCGTTTCCAGGAGATCATCAAGGAGACGTCCAACTTCATCAAGAAGGTCGGCTACAACCCCAAGACTGTTGCCTTCGTTCCCATCTCCGGCTTCAACGGCGACAACATGCTTGCCGCCTCCTCCAACTGCCCCTGGTACAAGGGATGGGAGAAGGAGACCAAGGGCAAGTCCACCGGCAAGACCCTCCTCGAGGCCATCGACTCCATCGAGCCCCCCAAGCGCCCTACCGACAAGCCCCTCCGTCTTCCCCTCCAGGACGTTTACAAGATTGGCGGTATCGGCACAGTTCCCGTCGACCGTATCGAGACTGGTGTCCTTAAGCCCGGCATGATCGTCACCTTCGCTCCTTCCAACGTCACCACTGAAGTCAAGTCCGTCGAGATGCACCACGAGCAGCTCACCGAGGGCCAGCCCGGTGACAACGTCGGATTCAACGTGAAGAACGTATCCGTCAAGGACATCCGCCGTGGTAACGTTGCCGGTGACTCCAAGAACGACCCCCCCATGGCTGCCGCCTCTTTCGACGCCCAGGTCATTGTCCTCAACCACCCCGGTCAGGTTGGTGCCGGATACGCCCCCGTTCTGGACTGCCACACCGCCCACATTGCCTGCAAGTTCGCCGAGATCAAGGAGAAGATCGACCGCCGTACCGGTAAGGCTCGAGGCTGCCCCCAAGTTCATCAAGTCTGGCGACTCTGCCATTGTCAAGATGGTTCCCTCCAAGCCCATGTGCGTCGAGGCTTTCAC------------------------ATTACCGAGTTATACAACTCCCAAACCC-CTGTGAACGTACCTAGTTGCTTCGGCGG-ACCGCCCCCGCGCCCGAACGCGGGGACCAGGCGCCCGCCGGGGGACCCAAACCCTTGCCTTCGCCGGCGGAATTTCTCTCTGAGTCAC----AAACAAATGAATCAAAACTTTCAACAACGGATCTCTTGGTTCTGGCATCGATGAAGAACGCAGCGAAATGCGATAAGTAATGTGAATTGCAGAATTCAGTGAACCATCGAATCTTTGAACGCACATTGCGCCCGCCAGCACTCTGGCGGGCATGCCTGTTCGAGCGTCATTTCAACCCTCGGGCCCCGGGGGCCCGGTGTTGGGGGCCGGC--CCCGGCCGCCCCCGAAATGCAGTGGCGACCTCGCCGCAGCCTCCCCTGCGTAGTAGCACACACCTCGCACCG-GAGCGCGGAACGGTCACGCCGTGAAACGCCCCAACCTTCTAGAGTTGACCTCGGATCAG-TAGGAATACCCG--------------------TTGCCCCAGTAACGGCGAGTGAAGCGGCAACAGCTCAAATTTGAAATCTGGCCCCCAGGGCCCGAGTTGTAATTTGCAGAGGATGCTTTTGGCGCGGCGCCTTCCGAGTTCCCTGGAACGGGACGCCACAGAGGGTGAGAGCCCCGTCTGGTCGGACGCCCAGCCTGTGTAAAGCTCCTTCGACGAGTCGAGTAGTTTGGGAATGCTGCTCTAAATGGGAGGTATATGTCTTCTAAAGCTAAATATTGGCCAGAGACCGATAGCGCACAAGTAGAGTGATCGAAAGATGAAAAGCACTTTGAAAAGAGGGTTAAACAGTACGTGAAATTGTTGAAAGGGAAGCGCTCGTCACCAGACTTGCGCCCGGCGGATCATCCGGCGTTCTCGCCGGTGCACTTCGCCGGGCGCAGGCCAGCATCAGTTCGCCGCGGGGGACAAAGGCTTCGGGAACGTGGCTCCTCCGGGAGTGTTATAGCCCGCTGCGCAATACCCTGGGGCGGACTGAGGTTCGCGCTCCGCAAGGATGCTGGCGTAATGGTGATCAGCGACCCGTCTTGAAACACGGACCAAGGAGTCGTCTTCGTATGCGAGTGTTCGGGTGTCAAACCCCTACGCGTAATGAAAGTGAACGCAGGTGAGAGCTTCGGCGCATCATCGACCGATCCTGATGTTCTCGGATGGATTTGAGTAAGAGCATACGGGGCCGGACCCGAAAGAAGGTGAACTATGCCTGTATAGGGTGAAGCCAGAGGAAACTCTGGTGGAGGCTCGCAGCGGTTCTGACGTGCAAATCGATCGTCAAATAT--------------------------
CBS567_95       ---------------------------------------GGTGTTGTCCGATACTGTTAGTACATGCTACATTCTCGAGGGTATAACTTCATCGATGCTAACCT-ACCGTAACAGAGCGACCCAGAGTTTCAAGCTGCCATCGGCACTCGAGACCCGAAGCTTCGCTTTAACCGTGTCTGGGCCGTGTGTAAGAAGAAGCGGAGATGCGAGAACGAGGATCGCCAGACCAAGGAAAAGGACGACGAGTTCTTGCCCGGAATGAAAGGGGCATTGAACCACGGTGGTTGTGGCAACGTCCAGCCCGCCGTTCGACAAGCCGCTCTCCAGCTCAAGGCAGCCTTTGACGTTGCCCAGGAGGACGGCCCCAAGAGACGGGAGACAGTCCCAATTACTCCGGAAATGGCGCACGGCATCTTGCGGCGAATCTCCGAGGAAGACCTCCGTCACATGGGCCTGAATTCGGATTACGCTCGACCTGAGTGGATGGTTCTCACCGTGCTACCTGTCCCACCGCCACCCGTTCGCCCTAGCATATCTATGGATGGTACCGGCACAGGCATGCGAAACGAAGACGACTTGACGTACAAGCTTGGCGACATTATCCGCGCCAACGGCAATGTGAAGCAGGCTATTCGTGAAGGATCT-----------------------------------ACGGTGCGTCGAAGGCAACCGGCACTTCAACTTGGCCGTTGGCATCAAGCCGGGAACCTTGTCTAACGGCCTCAAGTACTCGCTGGCCACGGGCAACTGGGGCGATCAGAAAGGCCATGAGTTCCATGGCGTGTCTCAGGTGCTCAACCGATACACCTTTGCCTCGACCTTGTCGCATCTGCGACGGACCAACACTCCCATTGGGCGAGATGGAAAACTCGCAAAGCCGCGCCAGCTGCACAACACGCACTGGGGGTTGGTCTGTCCTGCCGAAACACCCGAGGGACAGGCTTGTGGTCTTGTCAAGAACCTATCTCTCATGTGCTACGTCAGTGTGGGCTCCCCGGCGGAACCGCTGGTCGAGTTCATGATCAACCGAGGCATGGAGGTTGTTGAAGAGTACGAGCCTCTGCGATATCCGCACGCGACCAAGATTTTTGTCAACGGAGTCTGGGTCGGCATCCACCAAGACCCCAAGCACCTTGTCAACCAGGTGCTCGATACGCGGCGAAAGAACTATCTACCGTTTGAGGTGTCCCTCATCAGAGAAATCAGGGATCAAGAGTTCAAGATTTTCTCGGATGCCGGACGAGTCATGCGGCCAGTTTTCACAGTTCAACAAGAGGCAGACCCGGAAACGGGGCTAGAAAAGGGACAGCTTGTCTTGACCAAAGACCTGGTCAACAAGCTTGCCAGGGAGCAGTCTGACCCCCTCGCCGACCCCAACTCCAAGGTCGGCTGGGAAGGGCTCATCAAAAACGGAGCCGTCGAGTATCTGGATGCCGAGGAGGAGGAGACGTCGATGATTTGCATGACTCCTGAGGACTTGGAATTCTACCGTCTTCAAAAGGCCGGAATCGCCGTTGACGATGACCACGGCGACGATCTTAACAAGCGGCTAAAGACGAGAACCAACCCCGACACACATGTATACGCACTGCGATTCATCCCGCATGATTCTAGGCATCTGCCAGCATCGATTGCGCTATCCTCATTATCGCTGCCGGTATTGGTGAGTTCGAGGCTGGTATCTCCAAGGATGGCCAGACCCGCGAGCACGCTCTGCTCGCTTTCACCCTCGGTGTCAAGCAGCTCATCGTTGCCATCAACAAGATGGACACTGCCAAGTGGGCCGAGTCTCGTTACCAGGAAATCATCAAGGAGACGTCCAGCTTCATCAAGAAGGTCGGCTTCAACCCCGCCACCGTCGCCTTTGTCCCCATCTCTGGTTTCAACGGCGACAACATGATCGATGTCTCCACCAACTGCCCCTGGTACAAGGGCTGGAACAAGGAGACCAAGGGCAAGTCCACCGGCAAGACTCTCCTCGAGGCCATCGATGCCATCGAGCCCCCCAAGCGTCCCACCGACAAGCCCCTCCGTCTTCCCCTCCAGGATGTCTACAAGATTGGCGGTATTGGCACAGTTCCCGTCGGCCGTATCGAGACTGGTGTTCTCAAGCCCGGCATGGTTGTCACCTTCGCTCCTGCCAACGTCACCACCGAAGTCAAGTCCGTCGAAATGCACCACGAGCAGCTCACCGAGGGTGTTCCTGGTGACAATGTCGGATTCAACGTGAAGAACGTTTCCGTCAAGGACATTCGCCGTGGTAACGTTGCCGGTGACTCCAAGAACGACCCCCCCATGGGCGCCGCATCTTTCGAGGCCCAGGTCATCGTCCTCAACCACCCTGGTCAGGTCGGTGCCGGTTACGCCCCCGTCTTGGATTGCCACACCGCCCACATTGCCTGCAAGTTCGCGGAGATCAAGGAGAAGATTGATCGCCGTACCGGCAAGTCTCGAATCTGCCCCCAAGTTCATCAAGTCTGGTGACTCTGCCATCGTCAAGATGGTTCCCTCCAAGCCCATGTGCGTCGAGGCTTTCAC------------------------ATTACCGAGTTATACAACTCCCAAACCC-CTGTGAACATACCACGTTGCTTCGGCGG-AGCGCCCCGGCGCCGGCGGCCCGGATACAGGCGCCCGCCGAGGGACCCAAACACTGTCTTCGCCCGGCGGAATCTACGTCTGAGTGATT---TACAAAATGAATCAAAACTTTCAACAACGGATCTCTTGGCTCTGGCATCGATGAAGAACGCAGCGAAATGCGATAAGTAATGTGAATTGCAGAATTCAGTGAATCATCGAATCTTTGAACGCACATTGCGCCCGCCAGCACTCTGGCGGGCATGCCTGTCCGAGCGTCATTTCCACCCTCGGGCCCCGGGGGCCCGGTGCTGGGGGCCGGC--CCAGGCCGCCCCCGAAATGCAGTGGCGACCCCGCCGCGTCCTCCCCTGCGCAGTAGCAC-AATCTCGCACCGGAAGCGCGGAGCGGTCACGCCTGGAAACGCCCCAACTCAACGCAGTTGACCTCGGATCAGGTAGGAGTACCCG----------------------GCCCCAGTAACGGCGAGTGAAGCGGCAACAGCTCAAATTTGAAATCCGGCCCCCAGGGCCCGAGTTGTAATTTGCAGAGGATGCTTTCGGCGCGGCGCCTTCCGAGTGCCCTGGAACGGGACGCCACAGAGGGTGAGAGCCCCGTCCGGTCGGACGCCAAGCCGGTGTAAAGCTCCTTCGACGAGTCGAGTAGTTTGGGAATGCTGCTCTAAATGGGAGGTATATGTCTTCTAAAGCTAAATACCGGCCAGAGACCGATAGCGCACAAGTAGAGTGATCGAAAGATGAAAAGCACTTTGAAAAGAGGGTTAAACAGTACGTGAAATTGTTGAAAGGGAAGCGCTCGCCACCAGACTTGCGCCCGGCGGATCATCCAGCGTTCTCGCTGGTGCACTCCGCCGGGCGCAGGCCAGCATCGGTTCGCCGCGGGGGACAAAGGCGGCGGGAACGTGGCTCCCCCGGGAGTGTTATAGCCCGCCGCGCAATGCCCTG-GGCGGACCGAGGTCCGCGCTCCGCAAGGATGCTGGCGTAATGGTGATCAGCGACCCGTCTTGAAACACGGACCAAGGAGTCGTCCTCGTATGCGAGTGTTCGGGTGGCAAACCCCTACGCGCAATGAAAGTGAACGCAGGTGAGAGCTTCGGCGCATCATCGACCGATCCTGATGTTCTCGGATGGATTTGAGTAAGAGCATACGGGGCCGGACCCGAAAGAAGGTGAACTATGCCTGTGTAGGGTGAAGCCAGAGGAAACTCTGGTGGAGGCTCGCAGCGGTTCTGACGTGCAAATCGATCGTCAAACATGGGCATGGGGGCGAAAGACTAATCG-
CBS744_73       GTCAAGGATCTTGGAGATTGTCTGCCATAACTGCAGCAAGGTGTTGGCCGATACTGTTAGTCTATGCTGATAACTTCAAGATTTGGCTTGGTAAATGCTAATCT-CTTGGAATAGAGCGACCCAGAGTTCGTCGCCGCCATCAACACGCGCGATCCCAAGCTTCGCTTCAATCGCGTGTGGACGGTCTGCAAGAAGAAGCGCAAGTGCGAGAACGAGGATCGCCAGAGCAAGGATAAGGATGAAGAGTTCGTGCCGGGAATGAAGGCTACCAACAACCATGGTGGCTGCGGGAACCCGCAGCCGGCAGTTCGGCAGGCGGCTCTCCAGCTCAAAGCTGCCTCCGATGTCGCCCAGGAAGATGGCCCAAAGAGACGGGACACTACCCCCATCACGCCGGAGATGGCCCACGGTATCCTGCGCCGAATTTCTGAAGAGGACCTGCGCAACATGGGCCTCAACTCTGATTATGCCCGCCCCGAGTGGATGATCATCACGGTGCTTCCCGTGCCCCCTCCCCCAGTCCGCCCCAGCATTTCTATGGACGGCACTGGTACCGGTATGCGGAACGAGGACGATTTGACCTACAAGCTGGGCGACATTATTCGAGCCAACGGCAACGTTAAGCAGGCCATCCGCGAGGGATCTCCTCAGCACATTGCCCGCGATTTCGAGGAGCTGCT??????????????????????????????????????????????????????????????????????????????????????????????????????????????????????????????????????????????????????????????????????????????????????????????????????????????????????????????????????????????????????????????????????????????????????????????????????????????????????????????????????????????????????????????????????????????????????????????????????????????????????????????????????????????????????????????????????????????????????????????????????????????????????????????????????????????????????????????????????????????????????????????????????????????????????????????????????????????????????????????????????????????????????????????????????????????????????????????????????????????????????????????????????????????????????????????????????????????????????????????????????????????????????????????????????????????????????????????????????????????????????????????????????????????????????????????????????????????????????????????????????????????????-GATGCGCCATCCTCATTATCGCTGCCGGCACTGGTGAGTTCGAGGCTGGTATCTCCAAGGATGGCCAGACTCGTGAGCACGCTCTGCTCGCCTACACCCTGGGTGTGAAGCAGCTCATCGTCGCCATAAACAAGATGGACACCACCAAGTGGTCCGAGGCCCGCTACCAGGAAATCATCAAGGAGACGTCCAACTTCATCAAGAAGGTCGGCTACAACCCCAAGACGGTCGCCTTCGTCCCCATTTCCGGCTTCAACGGCGACAACATGCTTTCGCCCTCCACCAACTGCCCCTGGTACAAGGGCTGGGAGAAGGAGACCAAGGGCAAGTCGACTGGCAAGACCCTTCTTGAGGCCATCGACTCCATCGAGCCCCCCAAGCGTCCCTCCGACAAGCCCCTCCGCCTTCCTCTCCAGGACGTGTACAAGATTGGCGGTATCGGCACAGTCCCTGTCGGCCGTATCGAGACTGGTGTCATCAAGCCCGGCATGGTCGTTACCTTCGCTCCTTCCAACGTCACCACTGAAGTCAAGTCCGTTGAGATGCACCACGAGCAGCTCACCGAGGGTCTTCCCGGCGACAATGTCGGCTTCAACGTGAAGAACGTCTCCGTCAAGGAAATCCGCCGTGGCAACGTTGCCGGTGACTCCAAGAACGACCCCCCCATGGGCGCCGCCTCCTTCGAGGCTCAGGTCATTGTCCTCAACCACCCCGGCCAGGTCGGTGCCGGCTACGCCCCCGTCCTCGACTGCCACACCGCCCACATTGCCTGCAAGTTCGCCGAGATCAAGGAGAAGATCGACCGCCGTACTGGCAAGGCTCGAGTCGGCCCCCAAGTTCATCAAGTCGGGTGACTCAGCCATCGTCAAGATGGTTCCCTCGAAGCCCATGTGCGTCGAGGCCTTCAC????????????????????????????????????????????????????????????????????????????????????????????????????????????????????????????????????????????????????????????????????????????????????????????????????????????????????????????????????????????????????????????????????????????????????????????????????????????????????????????????????????????????????????????????????????????????????????????????????????????????????????????????????????????????????????????????????????????????????????????????????????????????????????????????????????????????????GGAAAAGAAACCAACAGGGATTGCCCCAGTAACGGCGAGTGAAGCGGCAACAGCTCAAATTTGAAATCTGGCCCCCGGGGCCCGAGTTGTAATTTGCAGAGGATGCTTTTGGCGAGGCGCCTTCCGAGTTCCCTGGAACGGGACGCCGCAGAGGGTGAGAGCCCCGTCTGGTCGGACGCCAAGCCAGTGTAAAGCTCCTTCGACGAGTCGAGTAGTTTGGGAATGCTGCTCTAAATGGGAGGTATATGTCTTCTAAAGCTAAATACTGGCCAGAGACCGATAGCGCACAAGTAGAGTGATCGAAAGATGAAAAGCACTTTGAAAAGAGGGTTAAACAGTACGTGAAATTGTTGAAAGGGAAGCGCTCGTGACCAGACTCGGGCCCGGCGGATCATCCGGCGTTCTCGCCGGTGCGCTCCGCCGGGCCCGGGCCAGCATCAGCTCGCCGCGGGGGACAAAGGCTTCGGGAACGTGGCTCCCACGGGAGTGTTATAGCCCGCTGCGCAATGCCCCGGGGCGGGCTGAGGTTCGCGCTCCGCAAGGATGCTGGCGTAATGGTCACCAGCGACCCGTCTTGAAACACGGACCAAGGAGTCGTCTTCGTATGCGAGTGTTCGGGTGTGAAACCCCTACGCGTAATGAAAGTGAACGCAGGTGAGAGCCTCGGCGCATCATCGACCGATCCTGATGTTCTCGGATGGATTTGAGTAAGAGCATACGGGGCCGGACCCGAAAGAAGGTGAACTATGCCTGTGTAGGGTGAAGCCAGAGGAAACTCTGGTGGAGGCTCGCAGCGGTTCTGACGTGCAAATCGATCGTCAAACATGGGCATGGGGGCGAAAGACTAATCGA
CBS_101437      GTCAAGGATCTTGGAGATTGTCTGCCACAACTGCAGCAAGGTGTTGGCCGATACTGTTGGTCTATCCTGACTCTCCATGGSCCTACTTGATTGATTGCTAACCCGTCAATCTCAGAGCGATCCCGAGTTTGTCACCGCGATAAACACCCGAGATGCGAAACTTCGCTTCAACCGTGTTTGGGCCGTCTGCAAGAAGAAGCGGAGGTGTGAAAACGAAGATCGT---AGCGAGAAAAACGAGGAAGAATTTGCTCCTGGCATGAAACCCGTAAACAATCACGGTGGGTGTGGAAACGTGCAACCGCAAGTCCGACAAGCCGCTTTACAACTCAAGGCTGCTTTCGATGTGGCGCAAGAAGATGGCCCCAAGAGACGAGAGACGGTGCCAATTACCCCCGAGATGGCTCACAGTATTCTCAGAAGAATTTCAGAGGAAGATTTGCGCCACATGGGCCTCAATTCAGATTATGCCCGCCCGGAATGGCTGATTCTCACTGTACTTCCTGTGCCTCCGCCGCCCGTCCGTCCCAGTATTTCCATGGACGGTACCGGTACCGGTATGAGGAACGAGGATGATTTGACGTACAAGCTGGGAGATATTATTCGTGCCAATGGAAATGTGAAGCAGGCTATTCGCGAAG----------------------------------------ACGCTGTGTTGAAAGCAACAGACACTTCAATTTGGCAGTCGGTATCAAGCCTGGCACCCTTTCCAACGGTTTGAAATATTCTCTTGCTACTGGTAATTGGGGAGATCAGAAAGGCTATGAGTTCGATGGTGTATCTCAAGTGTTAAATCGTTATACATTTGCATCGACACTCTCTCATTTGCGACGTACCAACACGCCCATTGGTAGAGATGGAAAGCTGGCCAAGCCGCGTCAGTTGCACAACACACATTGGGGTTTGGTTTGCCCTGCGGAAACGCCTGAAGGTCAAGCTTGCGGTCTAGTGAAAAACTTGTCACTGATGTGCTACGTCAGCGTGGGCTCTCCGTCCGAACCGTTGATCGAGTTCATGATCAATCGTGGTATGGAAGTCGTGGAGGAGTACGAACCTTTGAGGTATCCTCATGCCACCAAGATCTTTGTGAATGGTGTCTGGGTGGGCGTGCATCAGGATCCTAAGCACCTTGTCAGTCAAGTCTTGGATACGCGACGAAAGTCTTATTTGCAGTACGAAGTCTCCCTTGTACGAGAAATCAGAGATCAAGAGTTCAAGATTTTCTCCGATGCTGGGCGAGTCATGAGACCAGTGTTTACTGTGCAACAAGAAGACGATCCCGAAACTGGTATTGAAAAGGGCCATCTTGTCTTGACCAAAGAACTCGTAAACAAACTGGCCAAGGAACAAGCGGAACCCCCCGAGGATCCAAATGAGAAGATTGGGTGGGAAGGCTTGATCCGAGCTGGTGCAGTCGAATATCTCGACGCTGAAGAAGAAGAAACCTCAATGATTTGCATGACGCCAGAGGATCTCGAACTGTATCGTCTGCAGAAAGCTGGTGTTGCTCTTGACGACGACATGGGAGACGACTTGAATAGACGTCTCAAAACGAAGACTAACCCCAACTCATATGTATACACATTGCGATTCACCCTGCATGATTCTCGGTATTTGCCAGTATC?????????????????????????????????????????????????????????????????????????????????????????????????????????????????????????????????????????????????????????????????????????????????????????????????????????????????????????????????????????????????????????????????????????????????????????????????????????????????????????????????????????????????????????????????????????????????????????????????????????????????????????????????????????????????????????????????????????????????????????????????????????????????????????????????????????????????????????????????????????????????????????????????????????????????????????????????????????????????????????????????????????????????????????????????????????????????????????????????????????????????????????????????????????????????????????????????????????????????????????????????????????????????????????????????????????????????????????????????????????????????????????????????????????????CGTTGGTGAACCAGCGGAGGGATCATTACCGAGTT--ACAACTCCCAAACCCCCTGTGAACTTTTACCGTTGCTTCGGCGGGTCTTCGCCCCGGGCTCCAGCCCGGAACCAGGCGCCCGCCGGGGGACCCAAACTCTTGTATCTCCTTTTGGCAT----GTCTGAGTGGAATCAACACAAATGAATCAAAACTTTCAACAACGGATCTCTTGGTTCTGGCATCGATGAAGAACGCAGCGAAATGCGATAAGTAATGTGAATTGCAGAATTCAGTGAATCATCGAATCTTTGAACGCACATTGCGCCCGCCAGTATTCTGGCGGGCATGCCTGTTCGAGCGTCATTTCAACCCTCAGGGCCCGGCGCCCTGGTGTTGGGGACCGGCCCCCCCGCCGCCCCCGAAATGAATTGGCGGCCCCGTCGCGGCCTCCCCTGCGTAGTAGCAC-AACCTCGCAACGGGAGCGCGGCGCGGCCACGCCGTAAAACGCACAACTTCTCAAGAGTTGACCTCGAATCA---------------------------------------------------------------------------------------------GCCCGAGTTGTAATTTGCAGAGGATGCTTTTGGCGAGGTGCCTTCCGAGTTCCCTGGAACGGGACGCCACANAGGGTGAGAGCCCCGTCTGGTCGGACACCGAGCCTCTGTAAAGCTCCTTCGACGAGTCGAGTAGTTTGGGAATGCTGCTCTAAATGGAAGGTATATGTCTTCTAAAGCTAAATACCGGCCAGAGACCGATAGCGCACAAGTAGAGTGATCGAAAGATGAAAAGCACTTTGAAAAGAGGGTTAAACAGTACGTGAAATTGTTGAAAGGGAAGCACTTGTGACCAGACTTGGGCCCGGTGAATCATCCAGCGTTCTCGCTGGTGCACTTCGCCGGGCCCAGGCCAGCATCAGTTTGCCCCGGGGGACAAAGGCTGTGGGAATGTGGCTCCCTCGGGAGTGTTATAGCCCACTGCGCAATACCCTGGGGCGGACTGAGGTTCGCGCTCCGCAAGGATGCTGGCGTAATGGTCACCAGTGACCCGTCTTGAAACACGGACCAAGGAGTCGTCTTCGTATGCGAGTGTTCGGGTGTAAAACCCCTACGCGTAATGAAAGTGAACGCAGGTGAGAGCTTCGGCGCATCATCGACCGATCCTGATGTTCTCGGATGGATTTGAGTAAGAGCATACGGGGCCGGNCCCGAAAGAAGGTGA-------------------------------------------------------------------------------------------------------------
CBS_387_73      ????????????????????????????????????????????????????????????????????????????????????????????????????????????????????????????????????????????????????????????????????????????????????????????????????????????????????????????????????????????????????????????????????????????????????????????????????????????????????????????????????????????????????????????????????????????????????????????????????????????????????????????????????????????????????????????????????????????????????????????????????????????????????????????????????????????????????????????????????????????????????????????????????????????????????????????????????????????????????????????????????????????????????????????????????????????????????????????????????????????????????????????????????????????????????????????????????????????????????????????????????????????????????????????????????????????????????????????????????????????????????????????????????????????????????????????????????????????????????????????????????????????????????????????????????????????????????????????????????????????????????????????????????????????????????????????????????????????????????????????????????????????????????????????????????????????????????????????????????????????????????????????????????????????????????????????????????????????????????????????????????????????????????????????????????????????????????????????????????????????????????????????????????????????????????????????????????????????????????????????????????????????????????????????????????????????????????????????????????????????????????????????????????????????????????????????????????????????????????????????????????????????????????????????????????????????????????????????????????????????????????????????????????????????????????????????????????????????????????????????????????????????????????????????????????????????????????????????????????????????????????????????????????????????????????????????????????????????????????????????????????????????????????????????????????????????????????????????????????????????????????????????????????????????????????????????????????????????????????????????????????????????????????????????????????????????????????????????????????????????????????????????????????????????????????????????????????????????????????????????????????????????????????????????????????????????????????????????????????????????????????????????????????????????????????????????????????????????????????????????????????????????????????????????????????????????????????????????????????????????????????????????????????????????????????????????????????????????????????????????????????????-------------------------TTACCGAGTTATCCAACTCCCAAACCCTCTGTGAACCTATACCGTTGCTTCGGCGGGAACAGCCCCGGCGCCGCCGGCCGGACCCAGGCGCCCGCCGGAGGACCACACCAAACTCTTGAATTTCTTCAGGCGTCTTCTGAGTGGAATCTAAAAAAATGAATCAAAACTTTCAACAACGGATCTCTTGGTTCTGGCATCGATGAAGAACGCAGCGAAATGCGATACGTAATGTGAATTGCAGAATTCAGTGAATCATCGAATCTTTGAACGCACATTGCGCCCGCCAGCATTCTGGCGGGCATGCCTGTCCGAGCGTCATTTCAACCCTCAAGCCCCGGCGGCTTGGTGCTGGGGGACGGCGCGCGGGCCACCCCCGAAATGAATTGGCGGCCTCGGCGCCGCCTCCCCTGCGTAGTAGCGAAAGTCTCGCACCGGGAGCGCGCCGCGGCCACGCCGTAAAACGCCCAACTTTTTCAGAGTTGACCTCGGATCAGGTA-GACTACCCG---------------------------AGTAACGGCGAGTGAAGCGGCAACAGCTCAAATTTGAAATCTGGCCCCCAGGGCCCGAGTTGTAATTTGCAGAGGATGCTTTTGGCGACGCGCCTTCCGAGTTCCCTGGAACGGGACGCCATAGAGGGTGAGAGCCCCGTCTGGTTGGACGCCGAGCCTCTGTAAAGCTCCTTCGACGAGTCGAGTAGTTTGGGAATGCTGCTCTAAATGGGAGGTATATGTCTTCTAAAGCTAAATACCGGCCAGAGACCGATAGCGCACAAGTAGAGTGATCGAAAGATGAAAAGCACTTTGAAAAGAGGGTTAAATAGTACGTGAAATTGTTGAAAGGGAAGCGCTCACGACCAGACTTGAGCCCGGTGAATCACCCAGCGTTCTCGCTGGTGCACTTCGCCGGGCCCAGGCCAGCATCGGTTCGCCGCGGGGGAGAAAGGCGTCGGGAACGTGGCTCCCTCGGGAGTGTTATAGCCCGTCGCACAATACCCTGGGGCGGACCGAGGTTCGCGCTCTGCAAGGATGCTGGCGTAATGGTCGTCAGCGACCCGTCTTGAAACACGGACCAAGGAGTCGTCTTCGTATGCGAGTGTTCGGGTGTAAAACCCCTACGCGTAATGAAAGTGAACGCAGGTGAGAGCTTCGGCGCATCATCGACCGATCCTGATGTTCT--------------------------------------------------------------------------------------------------------------------------------------------------------------
DL10171         GTCAAAGATCCTGGAGGTTGTCTGCCACAACTGCAGCAAGGTGTTGGCCGATACTGTTGGTCTCTCCTACTCCTTCTGAGATGTACTTCATTGGATGCTAACGTGCTCTTACCAGAGCGACCCTGAGTTCGTCGCCGCGATCAACACCCGCGATGCTAAGCTTCGGTTTAACCGCGTTTGGGCGTGTTGCAAGAAAAAGCGGAGATGTGAGAACGAGGACCGC---ACTGAGAAGCATGAGGAAGAGTTTGCACCCGGCATGAAGCCCGTCAACAACCATGGCGGCTGTGGTAACGTACAGCCTCAAGTCCGACAAGCTGCTCTTCAACTGAAGGCTGCCTTCGACGTCGTCCAAGAGGACGGTCCCAAACGCCGAGATACTGTGCCTATCACGCCAGAGATGGCTCATGGCATCTTACGCCGCATTTCTGAGGAGGACCTGCGCCACATGGGTCTGAACTCTGACTATGCTCGCCCAGAATGGATGGTTCTTACTGTTTTGCCTGTTCCACCCCCGCCTGTCCGTCCCAGTATTTCTATGGACGGAACGGGAACGGGGATGCGCAACGAAGACGATTTAACCTACAAACTTGGTGATATCATTCGTGCTAATGGTAACGTGAAGCAAGCAATTCGCGAAGGATCACCCCAACACATTGCGAGAGAC--------------??????????????????????????????????????????????????????????????????????????????????????????????????????????????????????????????????????????????????????????????????????????????????????????????????????????????????????????????????????????????????????????????????????????????????????????????????????????????????????????????????????????????????????????????????????????????????????????????????????????????????????????????????????????????????????????????????????????????????????????????????????????????????????????????????????????????????????????????????????????????????????????????????????????????????????????????????????????????????????????????????????????????????????????????????????????????????????????????????????????????????????????????????????????????????????????????????????????????????????????????????????????????????????????????????????????????????????????????????????????????????????????????????????????????????????????????????????????????????????????????????????????????????GACTGCGCTATCCTCATTATCGCTGCCGGTACTGGTGAGTTCGAGGCTGGTATCTCCAAGGATGGCCAGACCCGTGAGCACGCTCTGCTCGCCTACACTCTGGGTGTCAAGCAGCTCATTGTCGCCATTAACAAGATGGACACCACCAAGTGGTCCGAGGACCGTTACCACGAAATCATCAAGGAGACGTCCAACTTCATCAAGAAGGTCGGCTACAACCCCAAGTCTGTTGCCTTCGTCCCCATCTCTGGCTTCAACGGCGACAACATGCTTGAGCAGTCCACCAACTGCCCCTGGTACAAGGGCTGGGAGAAGGAGACCAAGGGCAAGTCCAGCGGCAAGACCCTCCTTGAGGCCATTGACGCCATTGAGACCCCCAAGCGTCCCACCGACAAGCCCCTCCGTCTTCCCCTCCAGGATGTCTACAAGATTGGTGGTATCGGAACTGTCCCTGTCGGCCGTGTCGAGACTGGTATCATCAAGCCCGGCATGGTCGTCACCTTCGCTCCCGCCAACGTCACCACTGAAGTCAAGTCCGTGGAAATGCACCACCAGCTCCTCCCTGATGGTCAGCCCGGTGACAACGTCGGATTCAACGTGAAGAACGTTTCCGTCAAGGAAATCCGCCGTGGTAACGTTGCTGGTGACTCCAAGAACGACCCCCCGGCCGGCGCTGCCAACTTCACCGCCCAGGTCATTGTCATGAACCACCCTGGCCAGGTCGGTGCCGGTTACGCTCCCGTTCTGGACTGCCACACCGCCCACATTGCCTGCAAGTTCGCTGAACTCAAGGAGAAGATCGACCGCCGTACTGGTAATTCGCGAGGCCTACCCCAAGTTCATCAAGTCTGGTGATGCCGCCATCGTCACCATGATCCCGTCCAAGCCCATGTGCGTTGAGCCTTTCACCGTTGGTGAACCAGCGGAGGGATCATTACCGAGTTATCCAACTCCCAAACCCTCTGTGAACCTATACCGTTGCTTCGGCGGGAACAGCCCCGGCGCCGCCGGCCGGACCCAGGCGCCCGCCGGAGGACCACACCAAACTCTTGAATTTCTTCAGGCGTCTTCTGAGTGGAATCTAAAAAAATGAATCAAAACTTTCAACAACGGATCTCTTGGTTCTGGCATCGATGAAGAACGCAGCGAAATGCGATACGTAATGTGAATTGCAGAATTCAGTGAATCATCGAATCTTTGAACGCACATTGCGCCCGCCAGCATTCTGGCGGGCATGCCTGTCCGAGCGTCATTTCAACCCTCAAGCCCCGGCGGCTTGGTGCTGGGGGACGGCGCGCGGGCCACCCCCGAAATGAATTGGCGGCCTCGGCGCCGCCTCCCCTGCGTAGTAGCGAAAGTCTCGCACCGGGAGCGCGCCGCGGCCACGCCGTAAAACGCCCAACTTTTC--AGAGTGACCTCGGATCAGGTAGACAGCCCAG????????????????????????????????????????????????????????????????????????????????????????????????????????????????????????????????????????????????????????????????????????????????????????????????????????????????????????????????????????????????????????????????????????????????????????????????????????????????????????????????????????????????????????????????????????????????????????????????????????????????????????????????????????????????????????????????????????????????????????????????????????????????????????????????????????????????????????????????????????????????????????????????????????????????????????????????????????????????????????????????????????????????????????????????????????????????????????????????????????????????????????????????????????????????????????????????????????????????????????????????????????????????????????????????????????????????????
DL10172         GTCAAAGATCCTGGAGGTTGTCTGCCACAACTGCAGCAAGGTGTTGGCCGATACTGTTGGTCTCTCCTACTCCTTCTGAGATGTACTTCATTGGATGCTAACGTGCTCTTACCAGAGCGACCCTGAGTTCGTCGCCGCGATCAACACCCGCGATGCTAAGCTTCGGTTTAACCGCGTTTGGGCGTGTTGCAAGAAAAAGCGGAGATGTGAGAACGAGGACCGC---ACTGAGAAGCATGAGGAAGAGTTTGCACCCGGCATGAAGCCCGTCAACAACCATGGCGGCTGTGGTAACGTACAGCCTCAAGTCCGACAAGCTGCTCTTCAACTGAAGGCTGCCTTCGACGTCGTCCAAGAGGACGGTCCCAAACGCCGAGATACTGTGCCTATCACGCCAGAGATGGCTCATGGCATCTTACGCCGCATTTCTGAGGAGGACCTGCGCCACATGGGTCTGAACTCTGACTATGCTCGCCCAGAATGGATGGTTCTTACTGTTTTGCCTGTTCCACCCCCGCCTGTCCGTCCCAGTATTTCTATGGACGGAACGGGAACGGGGATGCGCAACGAAGACGATTTAACCTACAAACTTGGTGATATCATTCGTGCTAATGGTAACGTGAAGCAAGCAATTCGCGAAGGATCACCCCAACACATTGCGAGAG----------------??????????????????????????????????????????????????????????????????????????????????????????????????????????????????????????????????????????????????????????????????????????????????????????????????????????????????????????????????????????????????????????????????????????????????????????????????????????????????????????????????????????????????????????????????????????????????????????????????????????????????????????????????????????????????????????????????????????????????????????????????????????????????????????????????????????????????????????????????????????????????????????????????????????????????????????????????????????????????????????????????????????????????????????????????????????????????????????????????????????????????????????????????????????????????????????????????????????????????????????????????????????????????????????????????????????????????????????????????????????????????????????????????????????????????????????????????????????????????????????????????????????????????GACTGCGCTATCCTCATTATCGCTGCCGGTACTGGTGAGTTCGAGGCTGGTATCTCCAAGGATGGCCAGACCCGTGAGCACGCTCTGCTCGCCTACACTCTGGGTGTCAAGCAGCTCATTGTCGCCATTAACAAGATGGACACCACCAAGTGGTCCGAGGACCGTTACCACGAAATCATCAAGGAGACGTCCAACTTCATCAAGAAGGTCGGCTACAACCCCAAGTCTGTTGCCTTCGTCCCCATCTCTGGCTTCAACGGCGACAACATGCTTGAGCAGTCCACCAACTGCCCCTGGTACAAGGGCTGGGAGAAGGAGACCAAGGGCAAGTCCAGCGGCAAGACCCTCCTTGAGGCCATTGACGCCATTGAGACCCCCAAGCGTCCCACCGACAAGCCCCTCCGTCTTCCCCTCCAGGATGTCTACAAGATTGGTGGTATCGGAACTGTCCCTGTCGGCCGTGTCGAGACTGGTATCATCAAGCCCGGCATGGTCGTCACCTTCGCTCCCGCCAACGTCACCACTGAAGTCAAGTCCGTGGAAATGCACCACCAGCTCCTCCCTGATGGTCAGCCCGGTGACAACGTCGGATTCAACGTGAAGAACGTTTCCGTCAAGGAAATCCGCCGTGGTAACGTTGCTGGTGACTCCAAGAACGACCCCCCGGCCGGCGCTGCCAACTTCACCGCCCAGGTCATTGTCATGAACCACCCTGGCCAGGTCGGTGCCGGTTACGCTCCCGTTCTGGACTGCCACACCGCCCACATTGCCTGCAAGTTCGCTGAACTCAAGGAGAAGATCGACCGCCGTACTGGTAATTCGCGAGGCCTACCCCAAGTTCATCAAGTCTGGTGATGCCGCCATCGTCACCATGATCCCGTCCAAGCCCATGTGCGTTGAGCCTTTCACCGTTGGTGAACCAGCGGAGGGATCATTACCGAGTTATCCAACTCCCAAACCCTCTGTGAACCTATACCGTTGCTTCGGCGGGAACAGCCCCGGCGCCGCCGGCCGGACCCAGGCGCCCGCCGGAGGACCACACCAAACTCTTGAATTTCTTCAGGCGTCTTCTGAGTGGAATCTAAAAAAATGAATCAAAACTTTCAACAACGGATCTCTTGGTTCTGGCATCGATGAAGAACGCAGCGAAATGCGATACGTAATGTGAATTGCAGAATTCAGTGAATCATCGAATCTTTGAACGCACATTGCGCCCGCCAGCATTCTGGCGGGCATGCCTGTCCGAGCGTCATTTCAACCCTCAAGCCCCGGCGGCTTGGTGCTGGGGGACGGCGCGCGGGCCACCCCCGAAATGAATTGGCGGCCTCGGCGCCGCCTCCCCTGCGTAGTAGCGAAAGTCTCGCACCGGGAGCGCGCCGCGGCCACGCCGTAAAACGCCCAACTTTTC--AGAGTGACCTCGGATCAGGTAGACAGCCCAG????????????????????????????????????????????????????????????????????????????????????????????????????????????????????????????????????????????????????????????????????????????????????????????????????????????????????????????????????????????????????????????????????????????????????????????????????????????????????????????????????????????????????????????????????????????????????????????????????????????????????????????????????????????????????????????????????????????????????????????????????????????????????????????????????????????????????????????????????????????????????????????????????????????????????????????????????????????????????????????????????????????????????????????????????????????????????????????????????????????????????????????????????????????????????????????????????????????????????????????????????????????????????????????????????????????????????
DL10221         ------GAATCTGGAG--TGTCTGCCACAACTGCAGCAAGGTGTTGGCCGATACTGTTGGTCTCTCCTACTCCTTCTGAGATGTACTTCATTGGATGCTAACGTGCTCGTACCAGAGCGACCCTGAGTTCGTCGCCGCGATCAACACCCGCGATGCTAAGCTTCGGTTTAACCGCGTTTGGGCGTGTTGCAAGAAAAAGCGGAGATGTGAGAACGAGGACCGC---ACTGAGAAGCATGAGGAAGAGTTCGCACCCGGCATGAAGCCCGTCAACAACCATGGCGGCTGTGGTAACGTACAGCCTCAAGTCCGACAAGCTGCTCTTCAACTGAAGGCTGCCTTTGATGTCGTCCAAGAGGACGGTCCCAAACGCCGAGATACTGTGCCTATCACACCAGAGATGGCTCATGGCATCTTACGCCGCATTTCTGAGGAGGACCTGCGCCACATGGGTCTGAACTCTGACTATGCTCGCCCAGAGTGGATGGTTCTTACTGTTTTGCCTGTTCCACCCCCGCCTGTCCGTCCCAGTATTTCTATGGACGGAACGGGAACGGGGATGCGCAACGAAGACGATTTAACCTACAAACTTGGTGATATCATTCGTGCTAATGGTAACGTAAAGCAAGCAATTCGCGAAGGTTCACCCCAACACATTGCGAGAGACTTCGAGGAGCTACT??????????????????????????????????????????????????????????????????????????????????????????????????????????????????????????????????????????????????????????????????????????????????????????????????????????????????????????????????????????????????????????????????????????????????????????????????????????????????????????????????????????????????????????????????????????????????????????????????????????????????????????????????????????????????????????????????????????????????????????????????????????????????????????????????????????????????????????????????????????????????????????????????????????????????????????????????????????????????????????????????????????????????????????????????????????????????????????????????????????????????????????????????????????????????????????????????????????????????????????????????????????????????????????????????????????????????????????????????????????????????????????????????????????????????????????????????????????????????????????????????????????????????GACTGCGCTATCCTCATTATCGCTGCCGGTACTGGTGAGTTCGAGGCTGGTATCTCCAAGGATGGCCAGACCCGTGAGCACGCTCTGCTCGCCTACACTCTGGGTGTCAAGCAGCTCATTGTCGCCATCAACAAGATGGACACCACCAAGTGGTCCGAGGACCGTTACCACGAAATCATCAAGGAGACGTCCAACTTCATCAAGAAGGTCGGCTACAACCCCAAATCTGTTGCCTTCGTCCCCATCTCTGGCTTCAACGGCGACAACATGCTTGAGCAGTCCACCAACTGCCCCTGGTACAAGGGCTGGGAGAAGGAGACCAAGGGCAAGTCCAGCGGCAAGACCCTTCTTGAGGCCATTGACGCCATTGAGACCCCCAAGCGTCCCACCGACAAGCCCCTCCGTCTTCCCCTCCAGGATGTCTACAAGATTGGTGGTATCGGAACTGTCCCTGTCGGCCGTGTCGAGACTGGTATCATCAAGCCCGGCATGGTCGTCACCTTCGCTCCCGCCAACGTCACCACTGAAGTCAAGTCCGTGGAAATGCACCACCAGCTCCTCCCCGATGGTCAGCCCGGTGACAACGTCGGATTCAACGTGAAGAACGTTTCCGTCAAGGAAATCCGCCGTGGTAACGTTGCTGGTGACTCCAAGAACGACCCCCCAGCCGGCGCTGCCAACTTCACCGCCCAGGTCATTGTCATGAACCACCCTGGCCAGGTCGGTGCCGGTTACGCTCCCGTTCTGGACTGCCACACCGCCCACATTGCCTGCAAGTTCGCTGAACTCAAGGAGAAGATCGACCGCCGTACTGGTAAGTCGCGAGGCCAACCCCAAGTTCATCAAGTCTGGTGATGCCGCCATCGTCACCATGATTCCGTCCAAGCCCATGTGCGTTGAGCCTTTCACCGTTGGTGAACCAGCGGAGGGATCATTACCGAGTTATCCAACTCCCAAACCCTCTGTGAACCTATACCGTTGCTTCGGCGGGAACAGCCCCGGCGCCGCCGGCCGGACCCAGGCGCCCGCCGGAGGACCACACCAAACTCTTGAATTTCTTCAGGCGTCTTCTGAGTGGAATCTAAAAAAATGAATCAAAACTTTCAACAACGGATCTCTTGGTTCTGGCATCGATGAAGAACGCAGCGAAATGCGATACGTAATGTGAATTGCAGAATTCAGTGAATCATCGAATCTTTGAACGCACATTGCGCCCGCCAGCATTCTGGCGGGCATGCCTGTCCGAGCGTCATTTCAACCCTCAAGCCCCGGCGGCTTGGTGCTGGGGGACGGCGCGCGGGCCACCCCCGAAATGAATTGGCGGCCTCGGCGCCGCCTCCCCTGCGTAGTAGCGAAAGTCTCGCACCGGGAGCGCGCCGCGGCCACGCCGTAAAACGCCCAACTTTTTCAGAG-TGACCTCGGATCAGGTAGA--CACCCG????????????????????????????????????????????????????????????????????????????????????????????????????????????????????????????????????????????????????????????????????????????????????????????????????????????????????????????????????????????????????????????????????????????????????????????????????????????????????????????????????????????????????????????????????????????????????????????????????????????????????????????????????????????????????????????????????????????????????????????????????????????????????????????????????????????????????????????????????????????????????????????????????????????????????????????????????????????????????????????????????????????????????????????????????????????????????????????????????????????????????????????????????????????????????????????????????????????????????????????????????????????????????????????????????????????????????
DL10302         GTCAAAAATTTTGGAGATTGTCTGCCACAACTGCAGCAAGGTGTTGGCCGATACTGTTGGTCTCTCCTACTCCTTCTGAGGTGTACTTCATTGGATGCTAACGTGCTCGTAACAGAGCGACCCTGAGTTCGTTGCCGCGATTAGCACTCGCGACGCTAAGCTTCGGTTTAACCGCGTCTGGGCCTGTTGCAAGAAGAAACGGAGATGCGAGAACGAAGACCGC---ACCGAGAAGCATGAGGAAGAGTTTGCCCCGGGCATGAAACCCGTTAACAACCACGGCGGCTGCGGTAATGTACAGCCTCAAGTCCGGCAAGCTGCTCTTCAACTGAAGGCTGCCTTTGACGTCGTCCAAGAGGATGGTCCCAAGCGCCGAGACACCGTGCCTATCACACCAGAGATGGCTCACGGCATCCTACGCCGCATTTCTGAGGAGGACCTGCGTCACATGGGTCTGAATTCGGACTATGCCCGCCCGGAGTGGATGGTTCTTACTGTTTTGCCTGTTCCACCCCCACCTGTCCGTCCCAGTATTTCCATGGACGGAACGGGAACGGGGATGCGCAACGAAGACGATTTGACCTACAAACTTGGTGATATCATTCGTGCTAACGGTAACGTGAAGCAAGCAATCCGCGAGGGATCACCCCAGCACATTGCGAGAGATTTCGAGGAGCTACTAAGGTGTGTTGAGGGCAACCGCAATTTCAACTTGGCAGTAGGCATTAAACCGGGCACTCTGTCCAATGGCTTGAAGTACTCGCTGGCCACGGGTAACTGGGGGGACCAGAAAGGCCATGAGCTCTACGGCGTGTCTCAGGTGCTAAACAGATATACGTTCGCTTCGACGCTGTCACATTTGCGGCGAACAAATACTCCTATCGGGCGAGATGGAAAGCTTGCCAAGCCCCGGCAGCTGCACAATACCCATTGGGGCSTGGTATGCCCGGCAGAAACCCCCGAGGGACAGGCTTGCGGTCTTGTCAAGAACCTGTCTCTCATGTGCTACATCAGTGTAGGGTCGCCAGCGGAACCTCTTATTGAGTTTATGATCAATCGTGGCATGGAAGTAGTCGAAGAATACGAGCCGCTACGATATCCCCACGCGACCAAAATCTTTGTCAACGGTGTATGGGTCGGCGTCCACCAAGATCCGAAGCATCTGGTCAGCCAGGTCTTGGACACCCGCAGAAAATCCTATCTGCAGTACGAGGTGTCTCTGATCCGAGAAATCAGAGATCAAGAGTTCAAGATTTTCTCCGACGCTGGACGTGTTATGCGTCCCGTCTTCACCGTTCAACAGGAAGACGACCCCGAGACCGGCATTGATAAGGGTCATCTGGTCCTATCCAAAGAATTGGTAAACAAGCTTGCTCAGGAACAAGCGGAGCCGCCAGATGAACCAGAGCAAAAGATTGGCTGGGAGGGCCTGATTCGAGCCGGCGCCGTAGAGTATCTCGACGCAGAGGAAGAAGAAACGTCAATGATCTGCATGACACCCGAAGATCTTGAATTGTACCGACTTCAGAAAGCGGGTGTGGCGGTCGACGACGACCCAGGCGACGATCTTAACAAACGTTTGAAGACCAAGACCAACCCCTACACATATGTACACACACTGCGATTCATCCCGTATGATTCTCGGCATCTGCGAGCATT?????????????????????????????????????????????????????????????????????????????????????????????????????????????????????????????????????????????????????????????????????????????????????????????????????????????????????????????????????????????????????????????????????????????????????????????????????????????????????????????????????????????????????????????????????????????????????????????????????????????????????????????????????????????????????????????????????????????????????????????????????????????????????????????????????????????????????????????????????????????????????????????????????????????????????????????????????????????????????????????????????????????????????????????????????????????????????????????????????????????????????????????????????????????????????????????????????????????????????????????????????????????????????????????????????????????????????????????????????????????????????????????????????????????CGTTGGTGAACCAGCGGAGGGATCATTACCGAGTTTTCCAACTCCCAAACCCTATGTGAACCTATACCGTTGCTTCGGCGGGAACTGCCCCGGCGCCGCCGGCCGGACTCAGGCGCCCGCCGGAGGACCACACCAAACTCTTGAACTTTTTCAGGCGTCTTCTGAGTGGAATTT-AAAAAATGAATCAAAACTTTCAACAACGGATCTCTTGGTTCTGGCATCGATGAAGAACGCAGCGAAATGCGATACGTAATGTGAATTGCAGAATTCAGTGAATCATCGAATCTTTGAACGCACATTGCGCCCGCCAGCATTCTGGCGGGCATGCCTGTCCGAGCGTCATTTCAACCCTCAAGCCCCAGCGGCTTGGTGTTGGGGGACGGCGCGCGGGCCACCCCCGAAATGAATTGGCGGCCTCGGCGCTGCCTCCCCTGCGTAGTAGCGAAAGTCTCGCACCGGGAGCGCGCCGCGGCCACGCCGTAAAACGCCCAACTTTTTTTAGAGTGACCTCGGATCAGGTAGACGCCCC--????????????????????????????????????????????????????????????????????????????????????????????????????????????????????????????????????????????????????????????????????????????????????????????????????????????????????????????????????????????????????????????????????????????????????????????????????????????????????????????????????????????????????????????????????????????????????????????????????????????????????????????????????????????????????????????????????????????????????????????????????????????????????????????????????????????????????????????????????????????????????????????????????????????????????????????????????????????????????????????????????????????????????????????????????????????????????????????????????????????????????????????????????????????????????????????????????????????????????????????????????????????????????????????????????????????????????
DY09021         ???????????????????????????????????????????????????????????????????????????????????????????????????????????????????????????????????????????????????????????????????????????????????????????????????????????????????????????????????????????????????????????????????????????????????????????????????????????????????????????????????????????????????????????????????????????????????????????????????????????????????????????????????????????????????????????????????????????????????????????????????????????????????????????????????????????????????????????????????????????????????????????????????????????????????????????????????????????????????????????????????????????????????????????????????????????????????????????????????????????????????????????????????????????????????????????????????????????????????????????????????????????????????????????????????????????????????????????????????????????????????????????????????????????????????????????????????????????????????????????????????????????????????????????????????????????????????????????????????????????????????????????????????????????????????????????????????????????????????????????????????????????????????????????????????????????????????????????????????????????????????????????????????????????????????????????????????????????????????????????????????????????????????????????????????????????????????????????????????????????????????????????????????????????????????????????????????????????????????????????????????????????????????????????????????????????????????????????????????????????????????????????????????????????????????????????????????????????????????????????????????????????????????????????????????????????????????????????GACTGCGCTATCCTCATTATCGCTGCCGGTACTGGTGAGTTCGAGGCTGGTATCTCCAAGGATGGCCAGACCCGTGAGCACGCTCTGCTCGCCTACACTCTGGGTGTCAAGCAGCTCATTGTCGCCATTAACAAGATGGACACCACCAAGTGGTCCGAGGACCGTTACCACGAAATCATCAAGGAGACGTCCAACTTCATCAAGAAGGTCGGCTACAACCCCAAGTCTGTTGCCTTCGTCCCCATCTCTGGCTTCAACGGCGACAACATGCTTGAGCAGTCCACCAACTGCCCCTGGTACAAGGGCTGGGAGAAGGAGACCAAGGGCAAGTCCAGCGGCAAGACCCTCCTTGAGGCCATTGACGCCATTGAGACCCCCAAGCGTCCCACCGACAAGCCCCTCCGTCTTCCCCTCCAGGATGTCTACAAGATTGGTGGTATCGGAACTGTCCCTGTCGGCCGTGTCGAGACTGGTATCATCAAGCCCGGCATGGTCGTCACCTTCGCTCCCGCCAACGTCACCACTGAAGTCAAGTCCGTGGAAATGCACCACCAGCTCCTCCCTGATGGTCAGCCCGGTGACAACGTCGGATTCAACGTGAAGAACGTTTCCGTCAAGGAAATCCGCCGTGGTAACGTTGCTGGTGACTCCAAGAACGACCCCCCGGCCGGCGCTGCCAACTTCACCGCCCAGGTCATTGTCATGAACCACCCTGGCCAGGTCGGTGCCGGTTACGCTCCCGTTCTGGACTGCCACACCGCCCACATTGCCTGCAAGTTCGCTGAACTCAAAGAGAAGATCGACCGCCGTACTGGTAAGTCGCGAGGCCAACCCCAAGTTCATCAAGTCTGGTGATGCCGCCATCGTCACCATGATTCCGTCCAAGCCCATGTGCGTTGAGCCTTTCAC---CCGTATGGTGACGCGGAGGACATTACCGAGTTATCCAACTCCCAAACCCTCTGTGAACCTATACCGTTGCTTCGGCGGGAACAGCCCCGGCGCCGCCGGCCGGACCCAGGCGCCCGCCGGAGGACCACACCAAACTCTTGAATTTCTTCAGGCGTCTTCTGAGTGGAATCTAAAAAAATGAATCAAAACTTTCAACAACGGATCTCTTGGTTCTGGCATCGATGAAGAACGCAGCGAAATGCGATACGTAATGTGAATTGCAGAATTCAGTGAATCATCGAATCTTTGAACGCACATTGCGCCCGCCAGCATTCTGGCGGGCATGCCTGTCCGAGCGTCATTTCAACCCTCAAGCCCCGGCGGCTTGGTGCTGGGGGACGGCGCGCGGGCCACCCCCGAAATGAATTGGCGGCCTCGGCGCCGCCTCCCCTGCGTAGTAGCGAAAGTCTCGCACCGGGAGCGCGCCGCGGCCACGCCGTAAAACGCCCAACTTTTTCAGAGTTGACCTCGGATCAGGTAGGACTACCCGACGGAAGAGAACAACAGGGATTGCCCCAGTAACGGCGAGTGAAGCGGCAACAGCTCAAATTTGAAATCTGGCCCCCAGGGCCCGAGTTGTAATTTGCAGAGGATGCTTTTGGCGACGCGCCTTCCGAGTTCCCTGGAACGGGACGCCATAGAGGGTGAGAGCCCCGTCTGGTCGGACGCCGAGCCTCTGTAAAGCTCCTTCGACGAGTCGAGTAGTTTGGGAATGCTGCTCTAAATGGGAGGTATATGTCTTCTAAAGCTAAATACCGGCCAGAGACCGATAGCGCACAAGTAGAGTGATCGAAAGATGAAAAGCACTTTGAAAAGAGGGTTAAATAGTACGTGAAATTGTTGAAAGGGAAGCGCTCACGACCAGACTTGAGCCCGGTGAATCACCCAGCGTTCTCGCTGGTGCACTTCGCCGGGCCCAGGCCAGCATCGGTTCGCCGCGGGGGAGAAAGGCGTCGGGAACGTGGCTCCCTCGGGAGTGTTATAGCCCGTCGCACAATACCCTGGGGCGGACCGAGGTTCGCGCTCTGCAAGGATGCTGGCGTAATGGTCGTCAGCGACCCGTCTTGAAACACGGACCAAGGAGTCGTCTTCGTATGCGAGTGTTCGGGTGTAAAACCCCTACGCGTAATGAAAGTGAACGCAGGTGAGAGCTTCGGCGCATCATCGACCGATCCTGATGTTCTCGGATGGATTTGAGTAAGAGCATACGGGGCCGGACCCGAAAGAAGGTGAACTATGCCTGTGTAGGGTGAAGCCAGAGGAAACTCTGGTGGAGGCTCGCAGCGGTTCTGACGTGCAAATCGATCGTCAAACATGGGCATGGGGGCGAAAGACTAATCGA
DY09022         ???????????????????????????????????????????????????????????????????????????????????????????????????????????????????????????????????????????????????????????????????????????????????????????????????????????????????????????????????????????????????????????????????????????????????????????????????????????????????????????????????????????????????????????????????????????????????????????????????????????????????????????????????????????????????????????????????????????????????????????????????????????????????????????????????????????????????????????????????????????????????????????????????????????????????????????????????????????????????????????????????????????????????????????????????????????????????????????????????????????????????????????????????????????????????????????????????????????????????????????????????????????????????????????????????????????????????????????????????????????????????????????????????????????????????????????????????????????????????????????????????????????????????????????????????????????????????????????????????????????????????????????????????????????????????????????????????????????????????????????????????????????????????????????????????????????????????????????????????????????????????????????????????????????????????????????????????????????????????????????????????????????????????????????????????????????????????????????????????????????????????????????????????????????????????????????????????????????????????????????????????????????????????????????????????????????????????????????????????????????????????????????????????????????????????????????????????????????????????????????????????????????????????????????????????????????????????????????GACTGCGCTATCCTCATTATCGCTGCCGGTACTGGTGAGTTCGAGGCTGGTATCTCCAAGGATGGCCAGACCCGTGAGCACGCTCTGCTCGCCTACACTCTGGGTGTCAAGCAGCTCATTGTCGCCATTAACAAGATGGACACCACCAAGTGGTCCGAGGACCGTTACCACGAAATCATCAAGGAGACGTCCAACTTCATCAAGAAGGTCGGCTACAACCCCAAGTCTGTTGCCTTCGTCCCCATCTCTGGCTTCAACGGCGACAACATGCTTGAGCAGTCCACCAACTGCCCCTGGTACAAGGGCTGGGAGAAGGAGACCAAGGGCAAGTCCAGCGGCAAGACCCTCCTTGAGGCCATTGACGCCATTGAGACCCCCAAGCGTCCCACCGACAAGCCCCTCCGTCTTCCCCTCCAGGATGTCTACAAGATTGGTGGTATCGGAACTGTCCCTGTCGGCCGTGTCGAGACTGGTATCATCAAGCCCGGCATGGTCGTCACCTTCGCTCCCGCCAACGTCACCACTGAAGTCAAGTCCGTGGAAATGCACCACCAGCTCCTCCCTGATGGTCAGCCCGGTGACAACGTCGGATTCAACGTGAAGAACGTTTCCGTCAAGGAAATCCGCCGTGGTAACGTTGCTGGTGACTCCAAGAACGACCCCCCGGCCGGCGCTGCCAACTTCACCGCCCAGGTCATTGTCATGAACCACCCTGGCCAGGTCGGTGCCGGTTACGCTCCCGTTCTGGACTGCCACACCGCCCACATTGCCTGCAAGTTCGCTGAACTCAAAGAGAAGATCGACCGCCGTACTGGTAAGTCGCGAGGCCAACCCCAAGTTCATCAAGTCTGGTGATGCCGCCATCGTCACCATGATTCCGTCCAAGCCCATGTGCGTTGAGCCTTTCAC---CCGTATGGTGACGCGGAGGACATTACCGAGTTATCCAACTCCCAAACCCTCTGTGAACCTATACCGTTGCTTCGGCGGGAACAGCCCCGGCGCCGCCGGCCGGACCCAGGCGCCCGCCGGAGGACCACACCAAACTCTTGAATTTCTTCAGGCGTCTTCTGAGTGGAATCTAAAAAAATGAATCAAAACTTTCAACAACGGATCTCTTGGTTCTGGCATCGATGAAGAACGCAGCGAAATGCGATACGTAATGTGAATTGCAGAATTCAGTGAATCATCGAATCTTTGAACGCACATTGCGCCCGCCAGCATTCTGGCGGGCATGCCTGTCCGAGCGTCATTTCAACCCTCAAGCCCCGGCGGCTTGGTGCTGGGGGACGGCGCGCGGGCCACCCCCGAAATGAATTGGCGGCCTCGGCGCCGCCTCCCCTGCGTAGTAGCGAAAGTCTCGCACCGGGAGCGCGCCGCGGCCACGCCGTAAAACGCCCAACTTTTTCAGAGTTGACCTCGGATCAGGTAGGACTACCCGACGGAAGAGAACAACAGGGATTGCCCCAGTAACGGCGAGTGAAGCGGCAACAGCTCAAATTTGAAATCTGGCCCCCAGGGCCCGAGTTGTAATTTGCAGAGGATGCTTTTGGCGACGCGCCTTCCGAGTTCCCTGGAACGGGACGCCATAGAGGGTGAGAGCCCCGTCTGGTCGGACGCCGAGCCTCTGTAAAGCTCCTTCGACGAGTCGAGTAGTTTGGGAATGCTGCTCTAAATGGGAGGTATATGTCTTCTAAAGCTAAATACCGGCCAGAGACCGATAGCGCACAAGTAGAGTGATCGAAAGATGAAAAGCACTTTGAAAAGAGGGTTAAATAGTACGTGAAATTGTTGAAAGGGAAGCGCTCACGACCAGACTTGAGCCCGGTGAATCACCCAGCGTTCTCGCTGGTGCACTTCGCCGGGCCCAGGCCAGCATCGGTTCGCCGCGGGGGAGAAAGGCGTCGGGAACGTGGCTCCCTCGGGAGTGTTATAGCCCGTCGCACAATACCCTGGGGCGGACCGAGGTTCGCGCTCTGCAAGGATGCTGGCGTAATGGTCGTCAGCGACCCGTCTTGAAACACGGACCAAGGAGTCGTCTTCGTATGCGAGTGTTCGGGTGTAAAACCCCTACGCGTAATGAAAGTGAACGCAGGTGAGAGCTTCGGCGCATCATCGACCGATCCTGATGTTCTCGGATGGATTTGAGTAAGAGCATACGGGGCCGGACCCGAAAGAAGGTGAACTATGCCTGTGTAGGGTGAAGCCAGAGGAAACTCTGGTGGAGGCTCGCAGCGGTTCTGACGTGCAAATCGATCGTCAAACATGGGCATGGGGGCGAAAGACTAATCGA
DY101742        ?????????????????????????????????????????????????????????????????????????????????????????????????????????????????????????????????????????????????????????????????????????????????????????????????????????????????????????????????????????????????????????????????????????????????????????????????????????????????????????????????????????????????????????????????????????????????????????????????????????????????????????????????????????????????????????????????????????????????????????????????????????????????????????????????????????????????????????????????????????????????????????????????????????????????????????????????????????????????????????????????????????????????????????????????????????GAGGTGTGTTGAGGGCAACCGCAACTTCAACTTGGCCGTAGGCATCAAACCGGGCACCCTGTCCAATGGCTTGAAGTACTCACTGGCCACGGGTAACTGGGGAGACCAGAAAGGCCATGAGCTCTACGGCGTGTCTCAGGTGCTCAACAGATATACCTTCGCTTCGACGCTGTCACATTTGCGGCGAACAAACACTCCCATCGGGCGAGATGGAAAGCTTGCCAAGCCCCGTCAACTGCACAACACACATTGGGGCTTGGTATGTCCGGCAGAAACGCCCGAGGGACAGGCTTGCGGTCTTGTCAAGAACCTGTCTCTCATGTGCTACGTCAGTGTAGGGTCGCCGGCGGAACCTCTTATTGAGTTCATGATAAATCGTGGCATGGAAGTCGTTGAAGAATACGAGCCGCTAAGATACCCCCACGCGACGAAAATCTTCGTCAACGGTGTATGGGTGGGCGTCCACCAAGACCCGAAGCATTTGGTCAGCCAGGTCTTGGACACGCGCCGAAAATCGTATCTGCAGTACGAAGTGTCCCTCGTCCGAGAGATCAGAGATCAAGAGTTTAAGATCTTCTCCGATGCTGGGCGTGTGATGCGTCCCGTCTTCACTGTTCAACAAGAAGACGACCCCGAGACTGGTATTGACAAGGGCCATCTGGTACTATCAAAAGAACTGGTAAACAAGCTTGCCCAGGAGCAAGCGGAGCCACCAGATGACCCGGAACAGAAGATTGGCTGGGAGGGCCTAATTCGAGCTGGTGCCGTAGAGTATCTTGACGCAGAGGAAGAAGAAACGTCCATGATCTGCATGACGCCCGAGGATCTTGAGTTGTACCGACTTCAGAAAGCGGGTGTGGCCGTCGATGACGACCCAGGCGATGACCTTAACAAGCGCCTGAAGACCA----------------------------------------------------------------------GACTGCGCTATCCTCATTATCGCTGCCGGTACTGGTGAGTTCGAGGCTGGTATCTCCAAGGATGGCCAGACCCGTGAGCACGCTCTGCTCGCCTACACTCTGGGTGTCAAGCAGCTCATTGTCGCCATTAACAAGATGGACACCACCAAGTGGTCCGAGGACCGTTACCACGAAATCATCAAGGAGACGTCCAACTTCATCAAGAAGGTCGGCTACAACCCCAAGTCTGTTGCCTTCGTCCCCATCTCTGGCTTCAACGGCGACAACATGCTTGAGCAGTCCACCAACTGCCCCTGGTACAAGGGCTGGGAGAAGGAGACCAAGGGCAAGTCCAGCGGCAAGACCCTCCTTGAGGCCATTGACGCCATTGAGACCCCCAAGCGTCCCACCGACAAGCCCCTCCGTCTTCCCCTCCAGGATGTCTACAAGATTGGTGGTATCGGAACTGTCCCTGTCGGCCGTGTCGAGACTGGTATCATCAAGCCCGGCATGGTCGTCACCTTCGCTCCCGCCAACGTCACCACTGAAGTCAAGTCCGTGGAAATGCACCACCAGCTCCTCCCTGATGGTCAGCCCGGTGACAACGTCGGATTCAACGTGAAGAACGTTTCCGTCAAGGAAATCCGCCGTGGTAACGTTGCTGGTGACTCCAAGAACGACCCCCCGGCCGGCGCTGCCAACTTCACCGCCCAGGTCATTGTCATGAACCACCCTGGCCAGGTCGGTGCCGGTTACGCTCCCGTTCTGGACTGCCACACCGCCCACATTGCCTGCAAGTTCGCTGAACTCAAGGAGAAGATCGACCGCCGTACTGATAAGTCGCGAGGCCAACCCCAAGTTCATCAAGTCTGGTGATGCCGTCATCGTCACCATGATTCCGTCCAAGCCCATGTGCGTTGAGTCTTTCACCGTTGGAGAACCAGCGGAGGGATCATTACCGAGTTATCCAACTCCCAAACCCTCTGTGAACCTATACCGTTGCTTCGGCGGGAACAGCCCCGGCGCCGCCGGCCGGACCCAGGCGCCCGCCGGAGGACCACACCAAACTCTTGAATTTCTTCAGGCGTCTTGTGAGTGGAATATAAAAAAAAGAATCAAAACTTTCAACAACGGATCTCTTGGTTCTGGCATCGATGAAGAACGCAGCGAAATGCGATACGTAATGTGAATTGCAGAATTCAGTGAATCATTGAATCTTTGAACGCACATTGCGCCCGCCAGCATTCTGGCGGGCATGCCTGTCCGAGCGTCATTTCAACCCTCAAGCCCCGGCGGCTTGGTGCTGGGGGACGGCGCGCGGGCCACCCCCGAAATGAATTGGCGGCCTCGGCGCCGCCTCCCCTGCGTAGTAGCGAAAGTCTCGCACCGGGAGCGCGCCGCGGCCACGCCGTAAAACGCCCAACTTTTC--AGAGTGACCTCGGATCAGGTAGA--TGCCAAGGGGGGAGAACCAACAGGGATTGCCCCAGTAACGGCGAGTGAAGCGGCAACAGCTCAAATTTGAAATCTGGCCCCCAGGGCCCGAGTTGTAATTTGCAGAGGATGCTTTTGGCGACGCGCCTTCCGAGTTCCCTGGAACGGGACGCCATAGAGGGTGAGAGCCCCGTCTGGTCGGACGCCGAGCCTCTGTAAAGCTCCTTCGACGAGTCGAGTAGTTTGGGAATGCTGCTCTAAATGGGAGGTATATGTCTTCTAAAGCTAAATACCGGCCAGAGACCGATAGCGCACAAGTAGAGTGATCGAAAGATGAAAAGCACTTTGAAAAGAGGGTTAAATAGTACGTGAAATTGTTGAAAGGGAAGCGCTCACGACCAGACTTGAGCCCGGTGAATCACCCAGCGTTCTCGCTGGTGCACTTCGCCGGGCCCAGGCCAGCATCGGTTCGCCGCGGGGGAGAAAGGCGTCGGGAACGTGGCTCCCTCGGGAGTGTTATAGCCCGTCGCACAATACCCTGGGGCGGACCGAGGTTCGCGCTCTGCAAGGATGCTGGCGTAATGGTCGTCAGCGACCCGTCTTGAAACACGGACCAAGGAGTCGTCTTCGTATGCGAGTGTTCGGGTGTAAAACCCCTACGCGTAATGAAAGTGAACGCAGGTGAGAGCTTCGGCGCATCATCGACCGATCCTGATGTTCTCGGATGGATTTGAGTAAGAGCATACGGGGCCGGACCCGAAAGAAGGTGAACTATGCCTGTGTAGGGTGAAGCCAGAGGAAACTCTGGTGGAGGCTCGCAGCGGTTCTGACGTGCAAATCGATCGTCAAACATGGGCATGGGGGCGAAAGACTAATCGA
EFCC_10125      --------------------------ACAACTGCAGCAAGGTGTTGGCCGATACTGTTCGTCTAGGCTACTCTCTTCGAG-CTGGACTTTCTGGACACTGACC--GACTTCGCAGAGCGACCCCGAGTTTGTCGCTGCCATCAACACCCGGGACCCCAAACTCCGCTTCAGCCGCGTCTGGACTGTCTGCAAGAAGAAGCGGAGGTGTGAAAACGAGGATCGTCAGAACAAGGACAAGGATGAGGAATTTGCGCCGGGAATGAAGCAGGTCGACAACCACGGCGGGTGCGGCAATGTCCAGCCCGCAGTGCGACAGGCTGCCCTGCAACTTAAGGCTGCTTACGAGGTTGCCCGGGAAGATGGCCCCAAGACGAAGGAGACGGTTCCCATAACCCCCGAAACGGCCCACGGCATCCTGCGACGCATTTCCGAGCAAGACCTGCGCAACATGGGTCTCAATTCCGACTACGCTCGCCCCGCGTGGATGATCATCACCGTCCTGCCAGTGCCTCCGCCGCCAGTCCGTCCTAGCATTTCCATGGACGGTACCGGCACGGGCATGCGAAACGAAGACGATCTGACCTACATGCTGGGTGCCATCATCCGCGCCAACGGCAACGTC-------------------------------------------------------------------------------------------------------------------------------------------------------------------------------------------------------------------------------------------------------------------------------------------------------TGCACAACACGCACTGGGGTCTCGTTTGCCCGGCCGAAACCCCCGAAGGACAGGCCTGCGGTCTGGTCAAGAACTTGTCCTTGATGTGCTACGTCAGTGTCGGTTCCCCATCCGAGCCTCTGATTGAGTTCATGATCAATCGGGGCATGGAGGTGGTGAAGAAATACGAACCCCTGAGATATCCGCATGCCACCAAGATATTCGTCAACGGAGTCAGGGTTGGCGTGCAAAAAGACCCGAAGCACCTCGTTAACCAGGTGCTGGACACTCGGCGGAAGTATTATTTGCAGTTTGAAGTCTCTCTCATCAGAGAAATCAGGGATCAAGAGTTCAAGATCTTTTCCGATGCGGGACGAGTCATGCGGCCCGTCTTCACTGTTCAGCAGGAAGATGATCCTGACGCGGGGATCTACAAGGGCCATCTTGTGCTGACCAAGGACCTGGTCAACAGGCTCGCCAAGGAGCAGTCGGAGCCGCCCGAGGATCCCTCCATAAAAATTGGCTGGGAAGGCCTTATCCGTGCCGGAGCGGTCGAGTACCTGGACGCCGAGGAAGAGGAGACGTCCATGATTTGCATGACTCCCGAGGACTTGGAACTGTATCGTCTGCAGAAGGCCG----------------------------------------------------------------------------------------------------------------------------GACTGCGCTATCCTCATTATCGCTGCCGGCACTGGTGAGTTCGAGGCTGGTATCTCCAAGGATGGCCAGACTCGCGAGCACGCCCTGCTCGCCTACACCCTTGGTGTCAAGCAGCTCATCGTCGCTATCAACAAGATGGACACCACCAAGTGGTCTGAGGCCCGTTTCCAGGAAATCATCAAGGAGACTTCCAACTTCATCAAGAAGGTCGGCTACAACCCCAAGACCGTCGCCTTCGTCCCCATCTCCGGATTCAACGGCGACAACATGCTTGCCCCCTCCACCAACTGCCCCTGGTACAAGGGCTGGGAGAAGGAGACCAAGGGCAAGTCCTCCGGCAAGACCCTGCTCGAGGCCATTGACTCTATCGAGCCACCCAAGCGTCCCGTCGACAAGCCTCTCCGCCTCCCCCTCCAGGATGTGTACAAGATTGGCGGTATCGGAACCGTTCCTGTCGGCCGTATCGAGACTGGTGTCATCAAGCCCGGTATGGTCGTCACCTTTGCTCCCTCCAACGTCACCACCGAAGTCAAGTCCGTGGAGATGCACCACGAGCAGCTCCAGGAGGGTCAGCCCGGCGACAACGTCGGCTTCAACGTGAAGAACGTTTCCGTCAAGGAAATCCGCCGTGGCAACGTCGCTGGT-------------------------------------------------------------------------------------------------------------------------------------------------------------------------------------------------------------------------------------------------------------------------------------------GGGACATTACCGAGTTGCCCGACTCCCAAACCCACTGTGAACCGTACCCGTTGCCTCGGCGGCGACCCTCCCCGG----------GGGCGCCGCCCGCCGCCAGAGGGCCCCCAAACTCCTGAATTACCGTCGCGTGTCCCTCTGAGTCCCC---AGAAAAACGAATCAAAACTTTCAACAACGGATCTCTTGGTTCTGGCATCGATGAAGAACGCAGCGAAATGCGATAAGTAATGTGAATTGCAGAATTCAGTGAACCATCGAATCTTTGAACGCACATTGCGCCCGCCAGCACTCTGGCGGGCATGCCTGTTCGAGCGTCATTTCAACCCTCGAGGCCCGGGGGCCCGGTGTTGGGGGAGGCGAGGGTCGCCCCCCCCGAAATGCAGTGGGGACCTCGCCGCGGCCTCCCCTGCGAAGTAGCACAGCGAACGCACCG-GAGCGCGGAACGGTCAC-------------------------------------------------------GGAAAAGAAACCAACAGGGATTGCCCCAGTAACGGCGAGTGAAGCGGCAACAGCTCAAATTTGAAATCTGGCCCCCGGGGCCCGAGTTGTAATTTGCAGAGGATGCTTTCGGCGCGGCGCCTTCCGAGTTCCCTGGAACGGGACGCCACAGAGGGTGAGAGCCCCGTCTGGTCGGACGCCGAGCCACTGTAAAGCTCCCTCGACGAGTCGAGTAGTTTGGGAATGCTGCTCAAAACGGGAGGTATATGTCTTCTAAAGCTAAATACTGGCCAGAGACCGATAGCGCACAAGTAGAGTGATCGAAAGATGAAAAGCACTTTGAAAAGAGAGTTAAACAGTACGTGAAATTGTTGAAAGGGAAGCGCTCGCGACCAGACTTGGGCCCGGGGGATCATCCGGCGTTCTCGCCGGTGCACTCCGCCGGGCCCAGGCCAGCATCAGCTCGCCGCGGGGGACAAAGGCGCCGGGAACGTGGCTCCCCGGGGAGTGTTATAGCCCGGCGCGCAATGCCCTGCGGCGGACTGAGGCACGCGCTCCGCAAGGATGCTGGCGTAATGGTCCCCAGCGACCCGTCTTGAAACACGGACCAAGGAGTCGTCCTCGTATGCGAGTGTTCGGGCGTCAAACCCCTACGCGTAATGAAAGTGAACGCAGGTGAGAGCTTCGGCGCATCATCGACCGATCCTGATGTTCTCGGACGGATTTGAGTAAGAGCATACGGGGCCGGACCCGAAAGAAGGTGAACTATGCCTGTATAGGGTGAAGCCAGAGGAAACTCTGGTGGAGGCTCGCAGCGGTTCTGACGTGCAAATCGATCGTCAAATATGGGCATGGGGGCGAAAGACTAATCGA
EFCC_7287       GTCAAAGATCTTGGAGATTGTCTGCCATAACTGCAGCAAGGTGTTGGCCGATACTGTTAGTTTATGCTACTCTCTTCAAGATTCGCCCTACTGGATGCTGACCTGGCTTCTATAGAGCGACCCTGAGTTTGTCGCTGCTATCAATACCCGAGATCCCAAGCTTCGCTTTAACCGCGTCTGGACCGTTTGCAAGAAGAAGAAGAGATGTGAAAACGAGGATCGCCAGAACAAGGACAAGGACGATGAGTTCGCAGCCGGGTTGAAGGCCCTCGAGAATCACGGCGGTTGTGGCAATGTCCAGCCCGCCGTGCGTCACGCTGCCTTGCAGCTCAAGGCTGCCTACGAGGTGGTCCAGGAAGACGGCCCCAAGCGGAAGGAGAGTAGTCCCATCACACCCGAGACGGCTCACAACATCCTGCGGCGGATTTCGGAGGAAGACATGCGCAACATGGGGCTCAACTCGGACTATGCTCGCCCCGAGTGGATGATACTCACCGTCCTGCCCGTGCCGCCCCCGCCGGTGCGCCCCAGCATTTCCATGGACGGCACTGGAACCGGCATGCGAAACGAGGACGACTTGACGTACAAGCTCGGCGACATTATCCGCGCCAACGGCAACGTGAAGCAAGCCATTCGCGAGGGCTCCCCACAGCACATTGCAAGGGACTTTGAGGAGCTGCT------------------------------------------------------------------------------------------------------TGACCAGAAAGGCCGCGAGCTCGACGGTGTCTCCCAGGTGCTCAAACGCTACACCTTTGTTTCGACCTTGTCGCATTTGCGGCGCACCAACACCCCCATCGGCCGAGACGGCAAGATTGCCAAGCCGCGCCAACTGCACAACACGCACTGGGGTCTCGTCTGCCCGGCCGAAACCCCCGAGGGACAGGCTTGCGGTCTGGTCAAGAACCTGTCGTTGATGTGCTACGTCAGTGTCGGCTCTCCTTCGGAGCCTCTGATCGAGTTCATGATCAACCGGGGCATGGAGGTGGTGGAAGAGTACGAGCCTCTGCGATACCCACACGCCACAAAGATATTCGTCAACGGAACCTGGGTGGGCGTGCACCAGGATCCCAAGCACCTGGTCAGCCAAGTGCTCGACACGCGGCGCAAGTCTTACCTGCAGTTTGAAGTGTCCCTCATCAGAGAAATCAGGGATCAGGAGTTCAAGATCTTCTCTGATGCCGGACGAGTCATGCGACCGGCCTTTACTGTGCAGCAGGAAGACGACCCCGACACCGGGATTGGCAAGGGCCATCTAGTTTTGACCAAAGACTTGGTCAACAGGCTGGCCAAGGAGCAGTCGGAGCCGCCGGATGACCCGTCGATGAAGATTGGCTGGGAGGGCCTCATCCGCACGGGAGCGGTAGAGTACCTGGATGCCGAGGAGGAGGAGACGTCCATGATCTGCATGACTCCCGAGGATCTGGAACTGTATCGCCTCCAAAAGGCCGGCGTAGCGCTGGACGAGGATAACGGCGAAAACATGAACAAGCGGCTCAAGACGAGGACCAACCCCAACCCACATGTACACGCACTGCGATTCACCCCGCATGATCCTGGGCATTTGCCAGGATTGATTGCGCTGTCCTTATCATCGCTGCCGGTACTGGTGAGTTCGAGGCTGGTATCTCCAAGGATGGCCAGACTCGTGAGCACGCCCTGCTTGCCTACACCCTCGGTGTGAAGCAGCTCATCGTTGCTATCAACAAGATGGACACCACCAAGTGGTCCGAGGCTCGCTTCCAGGAAATTATCAAGGAGACGTCCAACTTCATCAAGAAGGTCGGCTACAACCCCAAGACCGTCGCCTTTGTCCCCATCTCTGGCTTCAACGGCGACAACATGATTGATTCCTCCCCCAACTGCCCCTGGTACAAGGGCTGGGAGAAGGAGATCAAGGGCAAGGTCACTGGTAAGACCCTGCTCGAGGCCATCGACTCCATCGAGCCTCCCAAGCGTCCCTCCGACAAGCCCCTGCGTCTGCCCCTCCAGGATGTGTACAAGATTGGCGGTATCGGAACAGTTCCCGTCGGCCGTGTCGAGACTGGTGTCATCAAGCCCGGCATGGTCGTCACCTTTGCTCCGGCCAACGTCACTACCGAAGTCAAGTCCGTCGAGATGCACCACGAGCAGCTCACCGAGGGTCTTCCTGGCGACAACGTCGGCTTCAACGTGAAGAACGTCTCCGTCAAGGAGATTCGCCGTGGCAACGTCGCT---------------------------------------------------------------------------------------------------------------------------------------------------------------------------------------------------------------------------------------------------------------------------CGTTGGTGAACCAGCGGAGGGATCATTATCGAGTC--ACCACTCCCAAACCCCCTGCGAACACCACAAGTTGCCTCGGCGGGACCGCCCCGGCGCCCCAGGCCCGGACCAGGGCGCCCGCCGGAGGACCCCCAGACCCTCCTGTCGCAGTGGCAT----CTCTCAGTCAAGAAGAAGCAAATGAATCAAAACTTTCAACAACGGATCTCTTGGTTCTGGCATCGATGAAGAACGCAGCGAAATGCGATAAGTAATGTGAATTGCAGAATTCAGTGAACCATCGAATCTTTGAACGCACATTGCGCCCGCCAGCACTCTGGCGGGCATGCCTGTCCGAGCGTCATCTCAACCCTCGAGCCCCCGGGGCCCGGCCTTGGGGGTCACGCCCCGCGCCGCCCCCTAAACGCAGTGGCGACCCCGCCGCG-GCTCCCCTGCGCAGTAGCTCGAACCTCGCACCGGAGGCGCGGAGCGGTCACGCCGTGAAACCACCACACCC--TCCAGTTGACCTCGGATCAGG--------------------------------------------------------------------------------------------------------------------------------------------------------------------------------------------------------------------------------------------------------------------------------------CGGCCAGAGACCGATAGCGCACAAGTAGAGTGATCGAAAGATGAAAAGCACTTTGAAAAGAGGGTTAAACAGTACGTGAAATTGTTGAAAGGGAAGCGCTCGTGACCAGACTCGGGCGCGGCGAATCACCCGGCGTTCTCGCCGGTGCACTTCGACGCGCCCGGGCCAGCATCAGCTCGCCGCGGGGGACAAAGGCGCCGGGAACGTGGCTCCCCAGGGAGTGTTATAGCCCGGCGCGCAACGCCCCGCGGCGGACTGAGGTTCGCGCTCCGCAAGGATGCTGGCGTAATGGTCACCAGTGACCCGTCTTGAAACACGGACCAAGGAGTCGTCCTCGTATGCGAGTGTTCGGGTGTCAAACCCCTACGCGCAATGAAAGTGAACGCGGGTGAGAGCCTCGGCGCATCATCGACCGATCCTGATGTCCTCGGATGGATTTGAGTAGGAGCATACGGGGCCGGACCCGAAAGAAGGTGAACTATGCCTGTGTAGGGTGAAGCCAGAGGAAACTCTGGTGGAGGCTCGCAGCGGTTCTGACGTGCAAATCGATCGTCAAACATGGGCATGGGGGCGAAAGACTAATCGA
FJS20240724_94  ?????????????????????????????????????????????????????????????????????????????????????????????????????????????????????????????????????????????????????????????????????????????????????????????????????????????????????????????????????????????????????????????????????????????????????????????????????????????????????????????????????????????????????????????????????????????????????????????????????????????????????????????????????????????????????????????????????????????????????????????????????????????????????????????????????????????????????????????????????????????????????????????????????????????????????????????????????????????????????????????????????????????????????????????????????????GCGCTGCGTGGAGGGCAACCGTCACTTCAATCTTGCTGTTGGCATTAAACCAGGCACACTTTCCAACGGCCTCAAGTACTCCCTGGCGACTGGTAACTGGGGTGATCAGAAAGGCAATGAGCTCTAGGGCGTGTCGCAGGTGCTGAATCGATACACATTCGCGTCGACGCTGTCCCATCTCCGACGCACAAACACGCCCATCGGGCGGGATGGAAAGCTGGCCAAGCCACGTCAGCTTCACAACACCCATTGGGGTCTGGTGTGCCCTGCCGAGACTCCTGAAGGCCAGGCGTGCGGTTTGGTCAAGAATCTCTCATTGATGTGCTACGTCAGTGTGGGGTCACCGTCTGAGCCCCTGATTGAGTTCATGATCAACCGAGGCATGGAGGTGGTGGAAGAATACGAGCCTCTGCGATATCCTCACGCGACTAAGATTTTTGTCAACGGCGTTTGGGTGGGCGTGCACCAGGATCCCACACACTTGGTCAGCCAAGTCCTTGATACCAGGCGGAAATCATACCTGCAGTATGAGGTGTCGCTGGTGCGAGAGATCAGGGATCAGGAGTTCAAGATCTTCTCTGACGCTGGTAGAGTCATGCGGCCCGTCTTCACTGTGCAGCAAGACGACGACCCGGAAACCGGTGTCGAGAAGGGCCATCTCGTCTTGTCCAAAGAACTTGTCAATAAACTCGCCAAGGAACAAGCCGACCCCCCTGATGACCCGGAGATGAAAATCGGCTGGGATGGGCTGATCAGAGCCGGTGCCGTGGAATACCTCGACGCGGAAGAAGAAGAGACGTCCATGATTTGCATGACGCCGGAGGACTTGGAGCTGTATCGCCTGCAGAAGGCTGGCGTTGCAGTGGAAGATGACCCCGGTGACGATCTCAACCGGCGACTCAAGACGAAGACGAACCCCGACGCACATGTACACCCACTGCGATTCATCCTGCATGATTCTCGGTATCTGCCAGCATCGACTGCGCTATTCTCATTATCGCTGCCGGTACTGGTGAGTTCGAGGCTGGTATCTCCAAGGATGGCCAGACTCGCGAGCACGCCCTGCTCGCCTACACCCTTGGTGTCAAGCAGCTCATCGTAGCCATCAACAAAATGGACACCACCAAGTGGTCCGAGACCCGTTACCAGGAAATCATCAAGGAGACTTCCAACTTCATCAAGAAGGTCGGCTACAACCCCAAGACCGTTGCCTTTGTGCCCATTTCCGGCTTCAACGGCGACAACATGCTGGCCCCCTCCACCAACTGCCCCTGGTACAAGGGCTGGGAGAAGGAGACCAAGGGCAAGTCCACTGGCAAGACCCTGCTCGAGGCCATCGACTCCATCGAGCCCCCCAGGCGTCCCGTCGAGAAGCCCCTCCGTCTCCCTCTCCAGGATGTGTACAAGATTGGCGGTATTGGAACAGTCCCTGTCGGCCGTGTCGAGACTGGTGTCATCAAGCCCGGCATGGTCGTCACCTTCGCTCCTGCCAACGTCACTACTGAAGTCAAGTCTGTTGAGATGCACCACGAGCAGCTCCAGGAGGGTATGCCCGGTGACAACGTTGGCTTCAACGTGAAGAACGTCTCCGTCAAGGAGATCCGCCGTGGCAACGTTGCCGGTGACTCCAAGAACGACCCCCCTGCCGGCGCCGCTTCCTTCGACGCCCAGGTCATCGTTCTCAACCACCCCGGCCAGGTCGGCGCCGGCTACGCTCCCGTCCTTGACTGCCACACTGCCCACATTGCCTGCAAGTTCTCCGAGCTTAAGGAGAAGATCGACCGCCGTACGGGTAAGTCGCGAGAACTCTCCCAAGTTCGTCAAGTCCGGTGACGCCGCTATTGTCAAGATGATTCCCTCCA-------------------------????????????????????????????????????????????????????????????????????????????????????????????????????????????????????????????????????????????????????????????????????????????????????????????????????????????????????????????????????????????????????????????????????????????????????????????????????????????????????????????????????????????????????????????????????????????????????????????????????????????????????????????????????????????????????????????????????????????????????????????????????????????????????????????????????????????????????????????????????????????????????????????????????????????????????????????????????????????????????????????????????????????????????????????????????????????????????????????????????????????????????????????????????????????????????????????????????????????????????????????????????????????????????????????????????????????????????????????????????????????????????????????????????????????????????????????????????????????????????????????????????????????????????????????????????????????????????????????????????????????????????????????????????????????????????????????????????????????????????????????????????????????????????????????????????????????????????????????????????????????????????????????????????????????????????????????????????????????????????????????????????????????????????????????????????????????????????????????????????????????????????????????????????????
FLOR73173       ????????????????????????????????????????????????????????????????????????????????????????????????????????????????????????????????????????????????????????????????????????????????????????????????????????????????????????????????????????????????????????????????????????????????????????????????????????????????????????????????????????????????????????????????????????????????????????????????????????????????????????????????????????????????????????????????????????????????????????????????????????????????????????????????????????????????????????????????????????????????????????????????????????????????????????????????????????????????????????????????????????????????????????????????????????????????????????????????????????????????????????????????????????????????????????????????????????????????????????????????????????????????????????????????????????????????????????????????????????????????????????????????????????????????????????????????????????????????????????????????????????????????????????????????????????????????????????????????????????????????????????????????????????????????????????????????????????????????????????????????????????????????????????????????????????????????????????????????????????????????????????????????????????????????????????????????????????????????????????????????????????????????????????????????????????????????????????????????????????????????????????????????????????????????????????????????????????????????????????????????????????????????????????????????????????????????????????????????????????????????????????????????????????????????????????????????????????????????????????????????????????????????????????????????????????????????????????????????????????????????????????????????????????????????????????????????????????????????????????????????????????????????????????????????????????????????????????????????????????????????????????????????????????????????????????????????????????????????????????????????????????????????????????????????????????????????????????????????????????????????????????????????????????????????????????????????????????????????????????????????????????????????????????????????????????????????????????????????????????????????????????????????????????????????????????????????????????????????????????????????????????????????????????????????????????????????????????????????????????????????????????????????????????????????????????????????????????????????????????????????????????????????????????????????????????????????????????????????????????????????????????????????????????????????????????????????????????????????????????????????????????????????????????????????????????????????????????????????????????????????????????????????????????????????????????????????????????????????????????????????????????????????????????????????????????????????????????????????????????????????????????????????????????????????????????????????????????????????????????????????????????????????????????????????????????????????????????????????????????????????????????????????????????????????????????????????????????????????????????????????????????????????????????????????????????????????????????????----------CAACAGGGGATTGCCCCAGTAACGGCGAGTGAAGCGGCAACAGCTCAAATTTGAAATCTGGCCCCCGGGGCCCGAGTTGTAATTTGCAGAGGATGCTTTTGGCGCGGCGCCTTCCGAGTTCCCTGGAACGGGACGCCACAGAGGGTGAGAGCCCCGTCTGGTCGGACGCCAAGCCAGTGTAAAGCTCCTTCGACGAGTCGAGTAGTTTGGGAATGCTGCTCTAAATGGGAGGTATATGTCTTCTAAAGCTAAATATTGGCCAGAGACCGATAGCGCACAAGTAGAGTGATCGAAAGATGAAAAGCACTTTGAAAAGAGGGTTAAACAGTACGTGAAATTGTTGAAAGGGAAGCGCTCGTGACCAGACTCGGGCCCGGCGGATCATCCGGCGTTCTCGCCGGTGCGCTCCGCCGGGCCCGGGCCAGCATCAGCTCGCCGCGGGGGACAAAGGCTTCGGGAACGTGGCTCCCACGGGAGTGTTATAGCCCGCTGCGCAATGCCCCGGGGCGGGCTGAGGTTCGCGCTCCGCAAGGATGCTGGCGTAATGGTCACCAGCGACCCGTCTTGAAACACGGACCAAGGAGTCGTCTTCGTATGCGAGTGTTCGGGTGTGAAACCCCTACGCGCAATGAAAGTGAACGCAGGTGAGAGCCTCGGCGCATCATCGACCGATCCTGATGTTCTCGGATGGATTTGAGTAAGAGCATACGGGGCCGGACCCGAAAGAAGGTGAACTATGCCTGTGTAGGGTGAAGCCAGAGGAAACTCTGGTGGAGGCTCGCAGCGGTTCTGACGTGCAAATCGATCGTCAAACATGGGCATGGGGGCGAAAGACTAATCGA
FMR10376        ------------------------------------------------------------------------------------GACTTGGTAGATGCTAATCC-GGTTTAACAGAGCGATCCCGAGTTCGTTGCCGCTATCAACACGCGAGACCCCAAACTCCGCTTCAACCGGGTTTGGGCCGTGTGCAAGAAGAAGCGCAAGTGCGAGAACGAGGACCGCCAGAGCAAGGACAAGGATGAGGACTTTGTACCGGGAATGAAGGCGGCTAACAACCACGGCGGATGTGGCAATGTGCAACCTGCTGTTCGACAAGCCGCGCTGCAACTCAAGGCCGCCTTCGATGTTGTTCAAGAGGACGGACCCAAGCGACGGGACACCGTGCCGATCACACCGGAGATGGCCCACGGCATCCTGCGTCGCATCTCGGAAGAGGACCTGCGACATATGGGCCTCAACTCGGACTATGCACGCCCGGAGTGGATGATCATCACAGTTCTTCCCGTCCCTCCCCCTCCTGTCCGTCCTAGCATCTCCATGGATGGCACTGGCACCGGCATGCGAAACGAGGACGATTTGACATACAAATTGGGCGACATCATCCGCGCCAACGGCAATGTCAAGCAGGCTA------------------------------------------------------------------------------------------------------------------------------------------------------------------------------------------------------------------------------------------------ACACGCCCATCGGCCGTGACGGCAAGCTGGCCAAGCCCCGGCAGCTGCACAACACGCACTGGGGCCTTGTGTGCCCGGCCGAGACGCCCGAGGGGCAGGCTTGCGGCCTGGTGAAGAATCTGTCTCTCATGTGCTACGTCAGCGTCGGCTCGCCGGCGGAACCGCTGGTCGAGTTCATGATCAACCGGGGCATGGAGGTGGTGGAGGAGTACGAGCCGCTGAGATACCCTCACGCCACCAAGATCTTCGTCAACGGAGTCTGGGTCGGCGTGCACCAAGACCCAAAGCACCTGGTCAGCCAGGTCCTGGACACGCGGCGCAAGAACTACCTGCCGTTCGAGGTGTCCCTCATCCGAGAGATCAGAGATCAAGAGTTCAAGGTCTTTTCCGACGCGGGACGAGTCATGCGCCCCGTCTTCACTGTGCAGCAGGAAGACGAC---------------------------------------------------------------------------------------------------------------------------------------------------------------------------------------------------------------------------------------------------------------------------------------------------------------------------------------------------------------------------------------------------------------------------------------------------------------TCGGTGTCAAGCAGCTCATCGTCGCTATCAACAAGATGGACACCACCAAGTGGTCTGAGGCCCGTTTCCAGGAGATCATCAAGGAGACCTCCAACTTCATCAAGAAGGTCGGCTACAACCCCAAGACCGTCGCTTTCGTCCCCATCTCCGGCTTCCACGGCGACAACATGCTCACTCCCTCCACCAACTGCCCCTGGTACAAGGGCTGGGAGAAGGAGACCAAGGGCAAGTCCTCTGGCAAGACCCTCCTTGAGGCCATCGACTCCATCGAGCCCCCCAAGCGCCCCAGCGACAAGCCCCTCCGCCTTCCCCTCCAGGATGTGTACAAGATCGGCGGTATCGGCACAGTCCCTGTCGGCCGTATCGAGACCGGTGTCATCAAGCCCGGTATGGTCGTCACCTTCGCTCCCTCCAACGTCACCACCGAAGTCAAGTCCGTTGAGATGCACCACGAGCAGCTCTCCGAGGGCCTCCCCGGTGACAACGTCGGCTTCAACGTCAAGAACGTCTCCGTCAAGGAGATTCGCCGTGGCAACGTCGCTGGTGACTCCAAGAACGACCCCCCCATGGGTGCCGCTTCTTTCGATGCCCAGGTCATCGTCCTGAACCACCCCGGCCAGGTCGGTGCTGGCTACGCCCCCGTCCTCGACTGCCACACTGCCCACATTGCCTGCAAGTTCGCCGAGATCAAGGAGAAGATCGACCGCCGTACCGGTAAGGCTCGAGTCTGCCCCCAAGTTCATCAAGTCTGGCGACTCTGCCATCGTCAAGATGATTCCCTCCAAGCCCATGTGCGTTGAGGCTTTCAC------------------------------GAGTTATACAACTCCCAAACCCACTGTGAACCTTACCAGTTGCCTCGGCGGGACCGCCCCGGCCGCCG--CGCCGGACTCAGGCGCCCGCCGCAGGGACCCAAAACTCTTTTGCACGGCGGGAATTTTTCTCTGAGT-GCATAAAAACAAATGAATCAAAACTTTCAACAACGGATCTCTTGGTTCTGGCATCGATGAAGAACGCAGCGAAATGCGATAAGTAATGTGAATTGCAGAATTCAGTGAATCATCGAATCTTTGAACGCACATTGCGCCCGCCAGCATTCTGGCGGGCATGCCTGTTCGAGCGTCATTTCAACCCTCGAGCCCCGGGGCCTCGGTGTTGGGGGACGGCACACCAGCCGCCCCCGAAATGCAGTGGCGACCTCGCCGCAGCCTCCCCTGCGTAGTAGCACACACCTCGCACCG-GAGCGCGGAACGGTCACGCC-------------------------------------------------------------------------------------------------------------------------------------------------------AGGATGCTTTTGGCGCGGTGCCTTCCGAGTTCCCTGGAACGGGACGCCATAGAGGGTGAGAGCCCCGTCTGGTCGGACGCCTAGCCTATGTAAAGCTCCTTCGACGAGTCGAGTAGTTTGGGAATGCTGCTCTAAATGGGAGGTATATGTCTTCTAAAGCTAAATATTGGCCAGAGACCGATAGCGCACAAGTAGAGTGATCGAAAGATGAAAAGCACTTTGAAAAGAGGGTTAAATAGTACGTGAAATTGTTGAAAGGGAAGCGCTTATGACCAGACTTGGGCCCGGTGGATCATCCAGCGTTCTCGCTGGTGCACTCCGCCGGGTTCAGGCCAGCATCAGTTCGCCGCGGGGGAAAAAGGCTTCGGGAACGTGGCTCCTACGGGAGTGTTATAGCCCGTTGCATAATACCCTGGGGCGGACTGAGGTTCGCGC------------------------------------------------------------------------------------------------------------------------------------------------------------------------------------------------------------------------------------------------------------------------------------------------------------------------------
FMR10452        ------------------------------------------------------------------------------------GACTTGGTAGATGCTAATCC-GGTTTAACAGAGCGATCCCGAGTTCGTTGCCGCTATCAACACGCGAGACCCCAAACTCCGCTTCAACCGGGTTTGGGCCGTGTGCAAGAAGAAGCGCAAGTGCGAGAACGAGGACCGCCAGAGCAGGGACAAGGATGAGGACTTTGTACCGGGAATGAAGGCGGCTAACAACCACGGCGGATGTGGCAATGTGCAACCTGCTGTTCGACAAGCCGCGCTGCAACTCAAGGCCGCCTTCGATGTTGTTCAAGAGGACGGACCCAAGCGACGGGACACCGTGCCGATCACACCGGAGATGGCCCACGGCATCCTGCGTCGCATCTCGGAAGAGGACCTGCGACATATGGGCCTCAACTCGGACTATGCACGCCCGGAGTGGATGATCATCACAGTTCTTCCCGTCCCTCCCCCTCCTGTCCGTCCTAGCATCTCCATGGATGGCACTGGCACCGGCATGCGAAACGAGGACGATTTGACATACAAATTGGGCGACATCATCCGCGCCAACGGCAATGTCAAGCAGGCTA------------------------------------------------------------------------------------------------------------------------------------------------------------------------------------------------------------------------------------------------ACACGCCCATCGGCCGTGACGGCAAGCTGGCCAAGCCCCGGCAGCTGCACAACACGCACTGGGGCCTTGTGTGCCCGGCCGAGACGCCCGAGGGGCAGGCTTGCGGCCTGGTGAAGAATCTGTCTCTCATGTGCTACGTCAGCGTCGGCTCGCCGGCGGAACCGCTGGTCGAGTTCATGATCAACCGGGGCATGGAGGTGGTGGAGGAGTACGAGCCGCTGAGATACCCTCACGCCACCAAGATCTTCGTCAACGGAGTCTGGGTCGGCGTGCACCAAGACCCAAAGCACCTGGTCAGCCAGGTCCTGGACACGCGGCGCAAGAACTACCTGCCGTTCGAGGTGTCCCTCATCCGAGAGATCAGAGATCAAGAGTTCAAGGTCTTTTCCGACGCGGGACGAGTCATGCGCCCCGTCTTCACTGTGCAGCAGGAAGACGAC---------------------------------------------------------------------------------------------------------------------------------------------------------------------------------------------------------------------------------------------------------------------------------------------------------------------------------------------------------------------------------------------------------------------------------------------------------------TCGGTGTCAAGCAGCTCATCGTCGCTATCAACAAGATGGACACCACCAAGTGGTCTGAGGCCCGTTTCCAGGAGATCATCAAGGAGACCTCCAACTTCATCAAGAAGGTCGGCTACAACCCCAAGACCGTCGCTTTCGTCCCCATCTCCGGCTTCCACGGCGACAACATGCTCACTCCCTCCACCAACTGCCCCTGGTACAAGGGCTGGGAGAAGGAGACCAAGGGCAAGTCCTCTGGCAAGACCCTCCTTGAGGCCATCGACTCCATCGAGCCCCCCAAGCGCCCCAGCGACAAGCCCCTCCGCCTTCCCCTCCAGGATGTGTACAAGATCGGCGGTATCGGCACAGTCCCTGTCGGCCGTATCGAGACCGGTGTCATCAAGCCCGGTATGGTCGTCACCTTCGCTCCCTCCAACGTCACCACCGAAGTCAAGTCCGTTGAGATGCACCACGAGCAGCTCTCCGAGGGTCTCCCCGGTGACAACGTCGGCTTCAACGTCAAGAACGTCTCCGTCAAGGAGATTCGCCGTGGCAACGTCGCTGGTGACTCCAAGAACGACCCCCCCATGGGTGCCGCTTCTTTCGATGCCCAGGTCATCGTCCTGAACCACCCCGGCCAGGTCGGTGCTGGCTACGCCCCCGTCCTCGACTGCCACACTGCCCACATTGCCTGCAAGTTCGCCGAGATCAAGGAGAAGATCGACCGCCGTACCGGTAAGGCTCGAGTCTGCCCCCAAGTTCATCAAGTCTGGCGACTCTGCCATCGTCAAGATGATTCCCTCCAAGCCCATGTGCGTTGAGGCTTTCAC????????????????????????????????????????????????????????????????????????????????????????????????????????????????????????????????????????????????????????????????????????????????????????????????????????????????????????????????????????????????????????????????????????????????????????????????????????????????????????????????????????????????????????????????????????????????????????????????????????????????????????????????????????????????????????????????????????????????????????????????????????????????????????????????????????????????????---------------------------------------------------------------------------------------------------AGGATGCTTTTGGCGCGGTGCCTTCCGAGTTCCCTGGAACGGGACGCCATAGAGGGTGAGAGCCCCGTCTGGTCGGACGCCTAGCCTATGTAAAGCTCCTTCGACGAGTCGAGTAGTTTGGGAATGCTGCTCTAAATGGGAGGTATATGTCTTCTAAAGCTAAATATTGGCCAGAGACCGATAGCGCACAAGTAGAGTGATCGAAAGATGAAAAGCACTTTGAAAAGAGGGTTAAATAGTACGTGAAATTGTTGAAAGGGAAGCGCTTATGACCAGACTTGGGCCCGGTGGATCATCCAGCGTTCTCGCTGGTGCACTCCGCCGGGTTCAGGCCAGCATCAGTTCGCCGCGGGGGAAAAAGGCTTCGGGAACGTGGCTCCTACGGGAGTGTTATAGCCCGTTGCATAATACCCTGGGGCGGACTGAGGTTCGCGC------------------------------------------------------------------------------------------------------------------------------------------------------------------------------------------------------------------------------------------------------------------------------------------------------------------------------
GACP_FG21042850 GTCAAAGATCTTGGAGATTGTTTGCCACAACTGCAGCAAGGTGTTGGCCGATACTGTTAGTACAAGCAACTCTCTCCAAGGTTTCGCTTGCTGGACACTGACCGCTTGCTGCTAGAGCGACCCTGAGTTCGTGGCTGCCATCAACACCAGAGACCCCAAGCTTCGCTTCAGTCGCGTCTGGACCGTTTGCAAGAAGAAGCGGAGATGCGAGAACGAGGACCGCCAGAACAAGGACAAGGATGAGGACTTTGCGCCCGGGTTGAAGCCCGTCGACAACCACGGCGGCTGTGGCAACGTGCAACCCGCCGTGCGTCAGACCGCCTTGCAGCTGAAAGCTGCCTACGAGGTCGTCCCGGAAGACGGCCCGAAGCGGAAGGAGACGGCCCCCATCACCCCCGAGACGGCCCACGGCATTCTCCGCCGCATTTCCGAGCAAGACTTGCGCAACATGGGCCTCAACTCCGACTACGCCCGCCCCGAGTGGATGATCATCACAGTCCTGCCCGTGCCCCCCCCGCCAGTCCGCCCTAGTATTTCTATGGACGGAACCGGGACCGGCATGCGGAACGAGGACGACTTGACCTACAAGCTTGGCGACATCATCCGCGCCAACGGCAACGTCAAGCAGGCCATCCGAGAGGGCTCGCCTCAGCACATCGCCAGAGACTTCGAGGAGCTCCTCCGGTGCGTCGAGGGCAACCGCCACTTCAACCTGGCCGTCGGCATCAAGCCCGGCACGCTGTCCAACGGGCTCAAGTACTCGCTCGCGACGGGCAACTGGGGCGACCAGAAAGGCCATGAGCTCGACGGCGTCTCGCAGGTGCTCAACCGCTACACCTTCGCCTCGACGCTGTCGCACCTGCGGCGCACCAACACGCCCATCGGCCGCGACGGGAAGCTGGCCAAGCCGCGCCAGCTGCACAACACGCACTGGGGCCTCGTCTGCCCCGCCGAGACGCCCGAGGGCCAGGCGTGCGGCCTGGTCAAGAATCTGTCCCTGATGTGCTACGTCAGCGTCGGGAGCCCCTCGGAGCCGCTGATTGAGTTCATGATCAACCGCGGGATGGAGGTGGTGGAGGAGTACGAGCCGCTGCGGTACCCGCACGCCACCAAGATCTTCGTCAACGGCGTCTGGGTCGGCGTGCACCAGGACCCCAAGCACCTCGTCAACCAGGTGCTGGACACGCGGCGCAAGTCGTACCTGCAGTTTGAGGTGTCTCTCATCCGAGAGATCAGGGACCAGGAGTTCAAGATCTTCTCGGACGCCGGACGGGTCATGCGGCCCGTCTTCACCGTCCAGCAGGAGGACGACGCGGAGACGGGCATCGAAAAGGGCCACCTGGTGCTGACCAAGGAGCTGGTCAACCGGCTGGCCAAGGAGCAGTCGGAGCCGCCCGAGGACCCGTCCGGCAAGGTTGGCTGGGAGGGGCTGATCCGGGCGGGAACGGTCGAGTACCTGGACGCCGAGGAGGAGGAGACGTCGATGATTTGCATGACGCCCGAGGACCTGGAGCTCTATCGCCTGCAGAAGGCCGGCATCACGCTGGACGAGGATCCCGGCGACGACCTGAACAAGCGGCTCAAGACCAAGACGAACCCCGACGCACATGTACCCGCCCTGCGATCCACCCCGCATGATCCTGGGCATCTGCCAGCATC------------------ATCGCCGCCGGTACTGGTGAGTTCGAGGCTGGTATCTCCAAGGATGGCCAGACTCGCGAGCACGCCCTGCTCGCCTACACCCTCGGTGTCAAGCAGCTCATCGTCGCCATCAACAAGATGGACACCACCAAGTGGTCCGAGGCTCGTTACCAGGAAATCATCAAGGAGACGTCCAACTTCATCAAGAAGGTCGGCTACAACCCCAAGACCGTCCCTTTCGTCCCCATCTCTGGTTTCAACGGCGACAACATGCTTGCCGCCTCCTCCAACTGCCCCTGGTACAAGGGCTGGGAGAAGGAGACCAAGGGCAAGTCGACCGGCAAGACCCTCCTCGAGGCCATCGATTCCATCGAGCCCCCCAAGCGTCCCACCGACAAGCCCCTCCGTCTTCCCCTCCAGGATGTTTACAAGATTGGCGGCATTGGAACTGTTCCCGTCGGCCGTATCGAGACTGGTATCCTGAAGCCCGGCATGGTCGTCACCTTTGCTCCTTCCAACGTCACCACTGAAGTCAAGTCGGTCGAGATGCACCACGAGCAGCTCACCGAGGGTGTCCCCGGCGACAACGTTGGCTTCAACGTGAAGAACGTCTCCGTCAAGGAAATCCGCCGTGGTAACGTGGCCGGCGACTCCAAGAACGACCCGCCCATGGGCGCTGCTTCGTTTGACGCTCAGGTCATCGTCCTCAACCACCCCGGCCAGGTCGGTGCCGGCTACGCCCCCGTCCTCGACTGCCACACCGCCCACATTGCCTGCAAGTTCGCCGAGATCAAGGAGAAGATTGACCGCCGTACCGGCAAGGCCCGAGGCGGCCCCCAAGTTCATCAAGTCGGGTGATTCCGCCATTGTCAAGATGGTTCCCTCCAAGCCCATGTGCGTTGAGGCCTTCACCGTTAATAAACTAGCGGAGGGATTATTACCGAGTTATATAACTCTTAAACCCTCCGCGAACTATACCCGTTGCCTCGGCGGGCGCCTC--------------------------GCCCGCCGCAGGACCCAGACCCTCCTCCTCCCCCGCGGGG-CCTCTTTAAAACGAAAT--AGCAAAATAAATTAAAACTTTTAATAATAGATCTCTTAGTTCTAGTATCGATAAAGAACGTAGCAAAATGCGATAAGTAATATAAATTATAGAATTTAGTAAATTATCGAATCTTTAAACGCATATTGCGCCTGCTAGCACTTTAGCGGGCATGCCTATCCGAGCGTTATCTCTACCCTCGGGCCCCGGCGGCCTAGCGTTAGGGGATGG-CCCCGCGCCGCCCCCGAAATCTAATAGCGACCACGCCGCGGCCCCCCCTACGTAGTAGCGA-CTACTCGCACCGGGAGCGCGGAGCGGTTATATCGTAAAACGACCCTAAATTATTAAGTTAACCTCGGATTAGGTAGGAGTACCTG-----------CAACAGGGATTGCCCCAGTAACGGCGAGTGAAGCGGCAACAGCTCAAATTTGAAATCCGGCGCCCGGCGCCCGAGTTGTAATTTGCAGAGGATGCTTCTGGCGCGGCGCCGTCCGAGTTCCCTGGAACGGGACGCCACAGAGGGTGAGAGCCCCGTCTGGTCGGACGCCTAGCCTGTGTGAAGCTCCTTCGACGAGTCGAGTAGTTTGGGAATGCTGCTCAAAATGGGAGGTATATGTCTTCTAAAGCTAAATACCGGCCAGAGACCGATAGCGCACAAGTAGAGTGATCGAAAGATGAAAAGCACTTTGAAAAGAGGGTTAAACAGTACGTGAAATTGTTGAAAGGGAAGCGCTCGTGACCAGACTCGGCCCCGGCGGATCATCCGGCGTTCTCGCCGGTGCACTCCGCCGGGCCCGGGCCAGCATCGGTTCGCGGCGGGGGACAAAAGCGCCGGGAACGTGGCTCCCTCGGGAGTGTTATAGCCCGGCGCACAATACCCCGCGGCGGACCGAGGTTCGCGCTTCGCAAGGATGCTGGCGTAATGGTCACCAGCGACCCGTCTTGAAACACGGACCAAGGAGTCGTCCTCGTATGCGAGTGTTCGGGTGTCAAACCCCTACGCGTAATGAAAGTGAACGCAGGTGAGAGCTTCGGCGCATCATCGACCGATCCTGATGTTCTCGGATGGATTTGAGTAAGAGCATACGGGGCCGGACCCGAAAGAAGGTGAACTATGCCTGTGTAGGGTGAAGCCAGAGGAAACTCTGGTGGAGGCTCGCAGCGGTTCTGACGTGCAAATCGATCGTCAAACATGGGCATGGGGGCGAAAGACTAATCGA
GNJ20200814_05  GTCAAGGATCTTGGAGATTGTCTGCCATAACTGCAGCAAGGTGTTGGCCGATACTGTTAGTCTATGCTGATGACTTCAAGGTTTGACTTGGTAAATGCTGACATGCTGGGAATAGAGCGACCCCGAGTTCGTGGCCGCCATCAACACGCGTGACCCCAAGCTTCGCTTTAACCGCGTGTGGGCCGTCTGCAAGAAGAAGCGCCGCTGCGATAATGAGGATCGCCAGAGCAAGGAAAAGGACGACGATTTTGTGCCTGGAATGAAGGCCGTCAGCAACCACGGCGGCTGCGGCAACGTGCAGCCTGCAGTTCGCCAGGCGGCCCTTCAGCTCAAGGCCGCCTTTGAAGTCGCCCAGGAGGAGGGACCCAAGCGGCGAGAGACGGTTCCCATCACGCCCGAAATGGCCCACGGTATCCTGCGCCGCATCTCGGAAGAGGACCTGCGCAACATGGGCCTCAACTCTGATTATGCTCGTCCCGAGTGGATGATTATCACTGTCTTGCCCGTCCCTCCACCTCCGGTTCGCCCCAGCATCTCCATGGACGGCACCGGCACCGGCATGCGGAACGAGGACGACTTGACGTACAAGCTCGGTGACATCATCCGGGCCAACGGCAACGTGAAGCAGGCCATCCGCGAGGGATCCCCGCAGCACATTGCGCGTGATTTCGAGGAGTTGCT??????????????????????????????????????????????????????????????????????????????????????????????????????????????????????????????????????????????????????????????????????????????????????????????????????????????????????????????????????????????????????????????????????????????????????????????????????????????????????????????????????????????????????????????????????????????????????????????????????????????????????????????????????????????????????????????????????????????????????????????????????????????????????????????????????????????????????????????????????????????????????????????????????????????????????????????????????????????????????????????????????????????????????????????????????????????????????????????????????????????????????????????????????????????????????????????????????????????????????????????????????????????????????????????????????????????????????????????????????????????????????????????????????????????????????????????????????????????????????????????????????????????????---------ATCCTCATCATCGCTGCCGGTACTGGTGAGTTCGAGGCTGGCATCTCCAAGGATGGCCAGACTCGTGAGCACGCTCTGCTCGCCTACACCCTGGGCGTCAAGCAGCTCATCGTCGCCATCAACAAGATGGACACCACCAAGTGGTCCGAGGCCCGTTACCAGGAAATCATCAAGGAGACGTCCAACTTCATCAAGAAGGTCGGCTACAACCCCAAGACGGTTGCCTTCGTTCCCATCTCGGGCTTCAACGGCGACAACATGCTCACGGCCTCGACCAACTGCCCCTGGTACAAGGGCTGGGAGAAGGAGACCAAGGGCAAGTCCACGGGCAAGACGCTCCTCGAGGCCATCGACTCGATTGAGCCACCCAAGCGTCCCTCGGACAAGCCCCTCCGTCTCCCCCTCCAGGACGTGTACAAGATTGGCGGTATCGGCACAGTCCCTGTCGGTCGTATCGAGACTGGTGTCATCAAGCCCGGCATGGTCGTCACCTTCGCCCCCTCCAACGTCACCACTGAAGTCAAGTCGGTTGAGATGCACCACGAGCAGCTCACCGAGGGCCAGCCCGGTGACAACGTCGGCTTCAACGTGAAGAACGTCTCCGTCAAGGAAATCCGCCGTGGCAACGTTGCCGGTGACTCCAAGAACGACCCCCCCATGGGCGCCGCTTCCTTCGACGCCCAGGTCATCGTCCTCAACCACCCCGGCCAGGTTGGTGCCGGCTACGCTCCTGTCCTGGACTGCCACACGGCCCACATTGCCTGCAAGTTCTCTGAGCTCAAGGAGAAGATTGACCGCCGTACCGGCAAGGCTCGAGTCGGCCCCCAAGTTCATCAAGTCTGGTGACTCGGCCATCGTCAAGATGGTTCCTTCCAAG-----------------------CGTTGGTGAACCAGCGGAGGGATCATTACCGAGTT--ACAACTCCCAAACCC-CTGTGAACGTACCACGTTGCCTCGGCGGCGGCGGCCGCGGGCTCCCCGCCTGCGTCC----CCCCGCCAGAGGGCCCTGATAACTCTCTGCACCGGGCGCAGCTCCCTCCGAGTAGCA---GAGTAAATGAATCAAAACTTTCAACAACGGATCTCTTGGTTCTGGCATCGATGAAGAACGCAGCGAAATGCGATAAGTAATGTGAATTGCAGAATTCAGTGAATCATCGAATCTTTGAACGCACATTGCGCCCGCCAGCACTCTGGCAGGCATGCCCGTCCGAGCGTCATTAGAACCCGCAGGCCCCGGGGCCCCGGTGTTGGGGGCCGGCCGAAGGGCCGCCCCCGAAACGCAGTGGCGACCGCGCCGCGCCCTCCCCTGCGCAGTAGCACGAACCTCGCAATGGAGGCGCGGAACGGTCACGCCGTAAAACGTTACAA-----CGCAGTTGACCTCGGATCGGGTAGGAGTACCCG????????????????????????????????????????????????????????????????????????????????????????????????????????????????????????????????????????????????????????????????????????????????????????????????????????????????????????????????????????????????????????????????????????????????????????????????????????????????????????????????????????????????????????????????????????????????????????????????????????????????????????????????????????????????????????????????????????????????????????????????????????????????????????????????????????????????????????????????????????????????????????????????????????????????????????????????????????????????????????????????????????????????????????????????????????????????????????????????????????????????????????????????????????????????????????????????????????????????????????????????????????????????????????????????????????????????????
HUA_186135      GTCAAAGATCTTGGAGATTGTTTGCCATAACTGCAGCAAGGTGTTGGCCGATACTGTTCGTCTATGCTACTCTCTTCAAGATTCTACCTACTGGATACTGACTTGGCTTTTCTAGAGCGACCCCGAGTTTGTCGCTGCTATCAATACCAGAGACCCCAAGCTTCGCTTCAACCGCGTCTGGACCGTTTGCAAGAAGAAGCGGAGATGTGAAAACGAGGATCGCCACAACAAGGACAAGGATGAAGAGTTCGCACCCGGATTGAAGGCGGTCGACAATCACGGTGGGTGCGGCAATGTCCAGCCCGCCGTGCGTCATGCTGCCCTGCAACTCAAGGCGGCCTACGAGGTTGCCCAGGAAGATGGCCCCAAGCGGAAGGAGAGCAGCCCCATCACGCCCGAGACAGCGCACAACATCCTGCGGCGGATTTCAGAGGAAGATCTGCGCAACATGGGGCTCAACTCGGACTATGCTCGTCCCGAGTGGATGATCCTCACCGTCTTGCCGGTGCCTCCCCCACCGGTCCGCCCCAGCATTTCTATGGACGGCACTGGAACCGGCATGCGAAACGAGGACGACTTGACGTACAAGCTTGGTGACATTATCCGCGCCAACGGCAACGTGAAGCAGGCCATCCGCGAGGGTTCCCCTCAGCACATTGCAAGGGACTTTGAGGAGCTGCTACGCTGTGTAGAGAGCAACAGGCACTTCAATCTGGCGGTGGGCATCAAGCCAGGCACCCTGTCCAACGGGCTGAAGTATTCGCTTGCGACGGGCAACTGGGGTGACCAGAAAAGCCGCCAGCTCGACGGCGTCTCCCAGGTGCTCAACCGCTACACGTTTGCCTCGACCCTGTCGCATTTGCGACGCACCAACACCCCCATCGGCCGAGACGGGAAAATTGCCAAGCCGCGCCAACTGCACAACACGCATTGGGGCCTCGTGTGCCCGGCCGAAACACCCGAGGGTCAGGCTTGCGGCCTGGTCAAAAACTTGTCGTTGATGTGCTACGTCAGCGTCGGCTCTCCCTCGGAGCCTCTGATCGAGTTCATGATCAACCGGGGCATGGAGGTGGTGGAAGAGTACGAGCCTCTGCGATATCCGCATGCCACCAAGATTTTCGTCAACGGAACCTGGGTGGGCGTGCACCAGGACCCGAAGCACCTGGTCAGCCAGGTGCTCGACACGCGGCGCAAGTCCTACCTGCAGTTCGAAGTGTCTCTCATCAGGGAAATCAGGGATCAGGAGTTCAAGATCTTCTCGGATGCCGGACGAGTCATGCGGCCGGTCTTTACCGTGCAGCAGGAAGACGACCCCGACACCGGGATCGAGAAGGGTCATCTGGTCCTGACCAAGGACCTGGTCAACAGGCTGGCCAAGGAGCAGTCGGAGCCGCCGGATGACCCCTCCATGAAGATTGGCTGGGAAGGCCTCATTCGCGCCGGAGCGGTAGAGTATCTCGATGCCGAGGAGGAGGAGACGTCCATGATCTGCATGACTCCCGAGGATTTGGAGATGTACCGCCTCCAAAAGGCCGGCATCGCGCTGGACGAGGATAACGGCGACGATATGAACAAGCGTCTCAAGACGAGGACCAACCCCAACCCACATGTACACGCACTGCGATTCATCCCGCATGATCCTGGGTATTTGCCAGCATCGACTGCGCTGTCCTCATCATCGCAGCCGGCACTGGTGAGTTCGAGGCTGGTATCTCCAAGGATGGCCAGACTCGTGAGCACGCCCTGCTTGCCTACACCCTGGGTGTCAAGCAGCTCATCGTCGCCATCAACAAGATGGACACCACCAAGTGGTCCGAGGCTCGTTTCCAGGAAATTATCAAGGAGACGTCCAACTTCATTAAGAAGGTCGGCTACAATCCCAAGACTGTTGCCTTCGTCCCCATCTCTGGCTTCAACGGCGACAACATGATTGAGCCCTCCAGCAACTGCCCCTGGTACAAGGGCTGGGAGAAGGAGAATAAGGGCAAGGTCACCGGCAAAACGCTGCTCGAGGCCATTGACTCCATCGAGCCCCCCAAGCGTCCCTCCGACAAGCCCCTGCGTCTACCTCTCCAGGATGTGTACAAGATCGGCGGTATTGGAACTGTCCCCGTCGGCCGTGTCGAGACCGGTATCATCAAGCCCGGCATGGTCGTCACCTTTGCTCCGGCCAACGTCACCACTGAAGTCAAGTCGGTTGAGATGCACCACGAGCAGCTCACCGAGGGCCTTCCCGGTGACAACGTCGGCTTCAACGTGAAGAACGTGTCCGTCAAGGAGATTCGCCGTGGCAACGTCGCCGGTGACTCCAAAAACGACCCCCCTCTGGGTGCCGCCTCCTTCAACGCTCAGGTCATCGTCCTCAACCACCCTGGCCAGGTCGGCGCTGGTTACGCTCCCGTCCTCGACTGCCACACCGCCCACATTGCTTGCAAGTTCTCCGAGCTCCTGGAGAAGATTGACCGTCGTACCGGTAAGGCTTGAGACTTCCCCCAAGTTCATCAAGTCTGGCGATGCTGCCATCGTCAAGATGGTTCCCTCTAAGCCCATGTGCGTCGAGGCCTTCACCGTTGGTGAACCAGCGGAGGGATCATTAACGAGTTACGCGACTCCCAAACCCCCTGCGAACCCTACCCGTTGCCTCGGCGGGACCGCCCCGGAGCCCCCGGCCCGGACCCAGGCGCCCGCCGGAGGACCCCCGGACTCTCCTGTCGCAGTGGCATTTCTCTCCGAGTCAAAGGCAGCAAAATGAATCAAAACTTTCAACAACGGATCTCTTGGTTCTGGCGTCGATGAAGAACGCAGCGAAATGCGATAAGTAATGTGAATTGCAGAATTCAGTGAACCATCGAATCTTTGAACGCACATTGCGCCCGCCAGCACCCTGGCGGGCATGCCTGTCCGAGCGTCATTTCAACACTCGAGCCCCCGGGGCCCGGCGTTGGGGGTCACGCCCTGCGCCGCCCCCGAAATCCAGTGGCGACCCCGCCGCGGCCTCCCCTGCGCAGTAGCTCGAACCTCGCACCGGGGGCGCGGAGCGGTCCCGCCGTAAAACACAGACC---CCAGAAGTTGACCTCGGATCAGGTAGGGATACCCGGGAAAAGAAACCAACAGGGATTGCCCCAGTAACGGCGAGTGAAGCGGCAACAGCTCAAATTTGAAATCTGGCCCCCGGGGCCCGAGTTGTAATTTGCAGAGGATGCTTTTGGCGCGGCGCCTTCCGAGTTCCCTGGAACGGGACGCCATAGAGGGTGAGAGCCCCGTCTGGTCGGACGCCCAGCCTCTGTAAAGCTCCCTCGACGAGTCGAGTAGTTTGGGAATGCTGCTCAAAACGGGAGGTATATGTCTTCTAAAGCTAAATATTGGCCAGAGACCGATAGCGCACAAGTAGAGTGATCGAAAGATGAAAAGCACTTTGAAAAGAGGGTTAAACAGTACGTGAAATTGTTGAAAGGGAAGCGCTTGTGACCAGACTTGGGCGCGGCGAATCATCCGGCGTTCTCGCCGGTGCACTTCGCCGGGCCCGGGCCAGCATCGGTTCGCGGCGGGGGACAAAGGCGCCGGGAACGTGGCTCCCCCGGGAGTGTTATAGCCCGGCGCGCAATGCCCCGCGGCGGACCGAGGTTCGCGCTCCGCAAGGATGCTGGCGTAATGGTCACCAGTGACCCGTCTTGAAACACGGACCAAGGAGTCGTCCTCGTATGCGAGTGTTCGGGTGTCAAACCCCTACGCGCAATGAAAGTGAACGCAGGTGAGAGCCTCGGCGCATCATCGACCGATCCTGATGTTCTCGGATGGATTTGAGTAAGAGCATACGGGGCCGGACCCGAAAGAAGGTGAACTATGCCTGTGTAGGGTGAAGCCAGAGGAAACTCTGGTGGAGGCTCGCAGCGGTTCTGACGTGCAAATCGATCGTCAAACATGGGCATGGGGGCGAAAGACTAATCGA
IOM325363_1     ????????????????????????????????????????????????????????????????????????????????????????????????????????????????????????????????????????????????????????????????????????????????????????????????????????????????????????????????????????????????????????????????????????????????????????????????????????????????????????????????????????????????????????????????????????????????????????????????????????????????????????????????????????????????????????????????????????????????????????????????????????????????????????????????????????????????????????????????????????????????????????????????????????????????????????????????????????????????????????????????????????????????????????????????????????????????????????????????????????????????????????????????????????????????????????????????????????????????????????????????????????????????????????????????????????????????????????????????????????????????????????????????????????????????????????????????????????????????????????????????????????????????????????????????????????????????????????????????????????????????????????????????????????????????????????????????????????????????????????????????????????????????????????????????????????????????????????????????????????????????????????????????????????????????????????????????????????????????????????????????????????????????????????????????????????????????????????????????????????????????????????????????????????????????????????????????????????????????????????????????????????????????????????????????????????????????????????????????????????????????????????????????????????????????????????????????????????????????????????????????????????????????????????????????????????????????????????????????????????????????????????????????????????????????????????????????????????????????????????????????????????????????????????????????????????????????????????????????????????????????????????????????????????????????????????????????????????????????????????????????????????????????????????????????????????????????????????????????????????????????????????????????????????????????????????????????????????????????????????????????????????????????????????????????????????????????????????????????????????????????????????????????????????????????????????????????????????????????????????????????????????????????????????????????????????????????????????????????????????????????????????????????????????????????????????????????????????????????????????????????????????????????????????????????????????????????????????????????????????????????????????????????????????????????????????????????????????????????????????????????????????----------------------------TGGGTCCGTGCTCCGCTCCCACCCACTGTG-ACCTTACCAGTTGCCTCGGCGGGAACGCCCCGGCCGCCTGCCGCCGGACCCAGGCGCCCGCCGCAGGGACCCCAAACTCTCTTGCACGGGCGGAATTCTTCTCTGAGTTGCACAAAAACAAATGAATCAAAACTTTCAACAACGGATCTCTTGGTTCTGGCATCGATGAAGAACGCAGCGAAATGCGATAAGTAATGTGAATTGCAGAATTCAGTGAATCATCGAATCTTTGAACGCACATTGCGCCCGCCAGCATTCTGGCGGGCATGCCTGTTCGAGCGTCATTTCAACCCTCGAGCCCCGGGGCCTCGGTGTTGGGGGACGGCACACCAGCCGCCCCCGAAATGCAGTGGCGACCCCGCCGCAGCCTCCCCTGCGTAGTAGCACACACCTCGCACCG-GAGCGCGGAGCGGTCACGCCGTAAAACGCCCAACTTTCTTAGAGTTGACCTCGGATCAGGTAGGAAT-----ATAAAAAGAACCAACAGGGATTGCCCCAGTAACGGCGAGTGAAGCGGCAACAGCTCAAATTTGAAATCTGGCCCCCAGGGCCCGAGTTGTAATTTGCAGAGGATGCTTTTGGCGCGGTGCCTTCCGAGTTCCCTGGAACGGGACGCCATAGAGGGTGAGAGCCCCGTCTGGTCGGACGCCTAGCCTGTGTAAAGCTCCTTCGACGAGTCGAGTAGTTTGGGAATGCTGCTCTAAATGGGAGGTATATGTCTTCTAAAGCTAAATACCGGCCAGAGACCGATAGCGCACAAGTAGAGTGATCGAAAGATGAAAAGCACTTTGAAAAGAGGGTTAAATAGTACGTGAAATTGTTGAAAGGGAAGCGCTTGTGACCAGACTTGGGCCCGGTGGATCATCCAGCGTTCTCGCTGGTGCACTCCGCCGGGTTCAGGCCAGCATCAGTTCGCCGCGGGGGAAAAAGGCTTCGGGAACGTGGCTCCTACGGGAGTGTTATAGCCCGTTGCATAATACCCTGGGGCGGACTGAGGTTCGCGCTCCGCAAGGATGCTGGCGTAATGGTCATCAGCGACCCGTCTTGAAACACGGACCAAGGAGTCGTCTTCGTATGCGAGTGTTCGGGTGTAAAACCCCTACGCGTAATGAAAGTGAACGCAGGTGAGAGCTTCGGCGCATCATCGACCGATCCTGATGTTCTCGGATGGATTTGAGTAAGAGCATACGGGGCCGGACCCGAAAGAAGGTGAACTATGCCTGTATAGGGTGAAGCCAGAGGAAACTCTGGTGGAGGCTCGCAGCGGTTCTGACGTGCAAATCGATCGTCAAATATGGGCATGGGGGCGAAAGACTAATCGA
IOM325363_2     ????????????????????????????????????????????????????????????????????????????????????????????????????????????????????????????????????????????????????????????????????????????????????????????????????????????????????????????????????????????????????????????????????????????????????????????????????????????????????????????????????????????????????????????????????????????????????????????????????????????????????????????????????????????????????????????????????????????????????????????????????????????????????????????????????????????????????????????????????????????????????????????????????????????????????????????????????????????????????????????????????????????????????????????????????????????????????????????????????????????????????????????????????????????????????????????????????????????????????????????????????????????????????????????????????????????????????????????????????????????????????????????????????????????????????????????????????????????????????????????????????????????????????????????????????????????????????????????????????????????????????????????????????????????????????????????????????????????????????????????????????????????????????????????????????????????????????????????????????????????????????????????????????????????????????????????????????????????????????????????????????????????????????????????????????????????????????????????????????????????????????????????????????????????????????????????????????????????????????????????????????????????????????????????????????????????????????????????????????????????????????????????????????????????????????????????????????????????????????????????????????????????????????????????????????????????????????????????????????????????????????????????????????????????????????????????????????????????????????????????????????????????????????????????????????????????????????????????????????????????????????????????????????????????????????????????????????????????????????????????????????????????????????????????????????????????????????????????????????????????????????????????????????????????????????????????????????????????????????????????????????????????????????????????????????????????????????????????????????????????????????????????????????????????????????????????????????????????????????????????????????????????????????????????????????????????????????????????????????????????????????????????????????????????????????????????????????????????????????????????????????????????????????????????????????????????????????????????????????????????????????????????????????????????????????????????????????????????????????????????????????????----------------------------TGGGTCCGTGCTCCGCTCCCACCCACTGTG-ACCTTACCAGTTGCCTCGGCGGGAACGCCCCGGCCGCCTGCCGCCGGACCCAGGCGCCCGCCGCAGGGACCCCAAACTCTCTTGCACGGGCGGAATTCTTCTCTGAGTTGCACAAAAACAAATGAATCAAAACTTTCAACAACGGATCTCTTGGTTCTGGCATCGATGAAGAACGCAGCGAAATGCGATAAGTAATGTGAATTGCAGAATTCAGTGAATCATCGAATCTTTGAACGCACATTGCGCCCGCCAGCATTCTGGCGGGCATGCCTGTTCGAGCGTCATTTCAACCCTCGAGCCCCGGGGCCTCGGTGTTGGGGGACGGCACACCAGCCGCCCCCGAAATGCAGTGGCGACCCCGCCGCAGCCTCCCCTGCGTAGTAGCACACACCTCGCACCG-GAGCGCGGAGCGGTCACGCCGTAAAACGCCCAACTTTCTTAGAGTTGACCTCGGATCAGGTAGGAAT-----ATAAAAAGAACCAACAGGGATTGCCCCAGTAACGGCGAGTGAAGCGGCAACAGCTCAAATTTGAAATCTGGCCCCCAGGGCCCGAGTTGTAATTTGCAGAGGATGCTTTTGGCGCGGTGCCTTCCGAGTTCCCTGGAACGGGACGCCATAGAGGGTGAGAGCCCCGTCTGGTCGGACGCCTAGCCTGTGTAAAGCTCCTTCGACGAGTCGAGTAGTTTGGGAATGCTGCTCTAAATGGGAGGTATATGTCTTCTAAAGCTAAATACCGGCCAGAGACCGATAGCGCACAAGTAGAGTGATCGAAAGATGAAAAGCACTTTGAAAAGAGGGTTAAATAGTACGTGAAATTGTTGAAAGGGAAGCGCTTGTGACCAGACTTGGGCCCGGTGGATCATCCAGCGTTCTCGCTGGTGCACTCCGCCGGGTTCAGGCCAGCATCAGTTCGCCGCGGGGGAAAAAGGCTTCGGGAACGTGGCTCCTACGGGAGTGTTATAGCCCGTTGCATAATACCCTGGGGCGGACTGAGGTTCGCGCTCCGCAAGGATGCTGGCGTAATGGTCATCAGCGACCCGTCTTGAAACACGGACCAAGGAGTCGTCTTCGTATGCGAGTGTTCGGGTGTAAAACCCCTACGCGTAATGAAAGTGAACGCAGGTGAGAGCTTCGGCGCATCATCGACCGATCCTGATGTTCTCGGATGGATTTGAGTAAGAGCATACGGGGCCGGACCCGAAAGAAGGTGAACTATGCCTGTATAGGGTGAAGCCAGAGGAAACTCTGGTGGAGGCTCGCAGCGGTTCTGACGTGCAAATCGATCGTCAAATATGGGCATGGGGGCGAAAGACTAATCGA
JS19C02         ????????????????????????????????????????????????????????????????????????????????????????????????????????????????????????????????????????????????????????????????????????????????????????????????????????????????????????????????????????????????????????????????????????????????????????????????????????????????????????????????????????????????????????????????????????????????????????????????????????????????????????????????????????????????????????????????????????????????????????????????????????????????????????????????????????????????????????????????????????????????????????????????????????????????????????????????????????????????????????????????????????????????????????????????????????????????????????????????????????????????????????????????????????????????????????????????????????????????????????????????????????????????????????????????????????????????????????????????????????????????????????????????????????????????????????????????????????????????????????????????????????????????????????????????????????????????????????????????????????????????????????????????????????????????????????????????????????????????????????????????????????????????????????????????????????????????????????????????????????????????????????????????????????????????????????????????????????????????????????????????????????????????????????????????????????????????????????????????????????????????????????????????????????????????????????????????????????????????????????????????????????????????????????????????????????????????????????????????????????????????????????????????????????????????????????????????????????????????????????????????????????????????????????????????????????????????????????????????????????????????????????????????????????????????????????????????????????????????????????????????????????????????????????????????????????????????????????????????????????????????????????????????????????????????????????????????????????????????????????????????????????????????????????????????????????????????????????????????????????????????????????????????????????????????????????????????????????????????????????????????????????????????????????????????????????????????????????????????????????????????????????????????????????????????????????????????????????????????????????????????????????????????????????????????????????????????????????????????????????????????????????????????????????????????????????????????????????????????????????????????????????????????????????????????????????????????????????????????????????????????????????????????????????????????????????????????????????????????????????????????????????-----------------------------GGAGTAACA----CTCCCAACCCACTGTGAACCTTACCAGTTGCCTCGGCGGGAACGCCCCGGCCGCCGGCCGCCGGACCCAGGCGCCCGCCGCAGGGACCCCAAACTCTCTTGCACGGGCGGAATTCTTCTCTGAGTTGCACAAAAACAAATGAATCAAAACTTTCAACAACGGATCTCTTGGTTCTGGCATCGATGAAGAACGCAGCGAAATGCGATAAGTAATGTGAATTGCAGAATTCAGTGAATCATCGAATCTTTGAACGCACATTGCGCCCGCCAGCATTCTGGCGGGCATGCCTGTTCGAGCGTCATTTCAACCCTCGAGCCCCGGGGCTTCGGTTTTG------------------------------------------------------------------------------------------------------------------------------------------------------------GGAAAAGAAACCAACAGGGATTGCCCCAGTAACGGCGAGTGAAGCGGCAACAGCTCAAATTTGAAATCTGGCCCCCAGGGCCCGAGTTGTAATTTGCAGAGGATGCTTTTGGCGCGGTGCCTTCCGAGTTCCCTGGAACGGGACGCCATAGAGGGTGAGAGCCCCGTCTGGTCGGACGCCTAGCCTGTGTAAAGCTCCTTCGACGAGTCGAGTAGTTTGGGAATGCTGCTCTAAATGGGAGGTATATGTCTTCTAAAGCTAAATACCGGCCAGAGACCGATAGCGCACAAGTAGAGTGATCGAAAGATGAAAAGCACTTTGAAAAGAGGGTTAAATAGTACGTGAAATTGTTGAAAGGGAAGCGCTTGTGACCAGACTTGGGCCCGGTGGATCATCCAGCGTTCTCGCTGGTGCACTCCGCCGGGTTCAGGCCAGCATCAGTTCGCCGCGGGGGAAAAAGGCTTCGGGAACGTGGCTCCTACGGGAGTGTTATAGCCCGTTGCATAATACCCTGGGGCGGACTGAGGTTCGCGCTCCGCAAGGATGCTGGCGTAATGGTCATCAGCGACCCGTCTTGAAACACGGACCAAGGAGTCGTCTTCGTATGCGAGTGTTCGGGTGTAAAACCCCTACGCGTAATGAAAGTGAACGCAGGTGAGAGCTTCGGCGCATCATCGACCGATCCTGATGTTCTCGGATGGATTTGAGTAAGAGCATACGGGGCCGGACCCGAAAGAAGGTGAACTATGCCTGTATAGGGTGAAGCCAGAGGAAACTCTGGTGGAGGCTCGCAGCGGTTCTGACGTGCAAATCGATCGTCAAATATGGGCATGGGGGCGAAAGACTAATCGA
JX17D04         ???????????????????????????????????????????????????????????????????????????????????????????????????????????????????????????????????????????????????????????????????????????????????????????????????????????????????????????????????????????????????????????????????????????????????????????????????????????????????????????????????????????????????????????????????????????????????????????????????????????????????????????????????????????????????????????????????????????????????????????????????????????????????????????????????????????????????????????????????????????????????????????????????????????????????????????????????????????????????????????????????????????????????????????????????????????????????????????????????????????????????????????????????????????????????????????????????????????????????????????????????????????????????????????????????????????????????????????????????????????????????????????????????????????????????????????????????????????????????????????????????????????????????????????????????????????????????????????????????????????????????????????????????????????????????????????????????????????????????????????????????????????????????????????????????????????????????????????????????????????????????????????????????????????????????????????????????????????????????????????????????????????????????????????????????????????????????????????????????????????????????????????????????????????????????????????????????????????????????????????????????????????????????????????????????????????????????????????????????????????????????????????????????????????????????????????????????????????????????????????????????????????????????????????????????????????????????????????------------------------------------------------------------------------------GCCGCTCTGCTCGCCTACACCCTCGGTGTTAAGCAGCTCATCGTCGCTATCAACAAGATGGACACCACCAAGTGGTCTGAGGCCCGTTTCCAGGAGATCATCAAGGAGACCTCCAACTTCATCAAGAAGGTCGGCTACAACCCCAAGACCGTCGCTTTCGTCCCCATCTCTGGTTTCCACGGCGACAACATGCTTTCCCCCTCCACCAACTGCCCCTGGTACAAGGGCTGGGAGAAGGAGACCAAGGGCAAGTCCACCGGCAAGACCCTCCTTGAGGCCATCGACTCCATCGAGCCCCCCAAGCGCCCCAGCGACAAGCCCCTCCGCCTTCCCCTTCAGGATGTGTACAAGATCGGCGGTATCGGCACAGTCCCTGTCGGCCGTATCGAGACTGGTGTCATCAAGCCCGGCATGGTCGTGACCTTCGCTCCTTCCAACGTCACCACCGAAGTCAAGTCCGTTGAGATGCACCACGAGCAGCTCTCCGAGGGTGTCCCCGGTGACAACGTCGGCTTCAACGTCAAGAACGCCCCGGA------------------------------------------------------------------------------------------------------------------------------------------------------------------------------------------------------------------------------------------------------------------------------------------------------------------------------------CGAGTAACA----CTCCCAACCCACTGTGAACCTTACCAGTTGCCTCGGCGGGAACGCCCCGGCCGCCTGCCGCCGGACCCAGGCGCCCGCCGCAGGGACCCCAAACTCTCTTGCACGGGCGGAATTCTTCTCTGAGTTGCACAAAAACAAATGAATCAAAACTTTCAACAACGGATCTCTTGGTTCTGGCATCGATGAAGAACGCAGCGAAATGCGATAAGTAATGTGAATTGCAGAATTCAGTGAATCATCGAATCTTTGAACGCACATTGCGCCCGCCAGCATTCTGGCGGGCATGCCTGTTCGAGCGTCATTTCAACCCTCGAGCCCCGGGGCCTCGGTGTTGGGGGACGGCACACCAGCCGCCCCCGAAATGCAGTGGCGACCCCGCCGCAGCCTCCCCTGCGTAGTAGCACACACCTCGCACCG-GAGCGCGGAGCGGTCACGCCGTAAAACGCCCAACTTTCTTAGAGTTGACCTCGGATCAGGTAGGAATACCCG--------------------TTGCCCCAGT-ACGGCGAGTGAAGCGGCAACAGCTCAAATTTGAAATCTGGCCCCCAGGGCCCGAGTTGTAATTTGCAGAGGATGCTTTTGGCGCGGTGCCTTCCGAGTTCCCTGGAACGGGACGCCATAGAGGGTGAGAGCCCCGTCTGGTCGGACGCCTAGCCTGTGTAAAGCTCCTTCGACGAGTCGAGTAGTTTGGGAATGCTGCTCTAAATGGGAGGTATATGTCTTCTAAAGCTAAATACCGGCCAGAGACCGATAGCGCACAAGTAGAGTGATCGAAAGATGAAAAGCACTTTGAAAAGAGGGTTAAATAGTACGTGAAATTGTTGAAAGGGAAGCGCTTGTGACCAGACTTGGGCCCGGTGGATCATCCAGCGTTCTCGCTGGTGCACTCCGCCGGGTTCAGGCCAGCATCAGTTCGCCGCGGGGGAAAAAGGCTTCGGGAACGTGGCTCCTACGGGAGTGTTATAGCCCGTTGCATAATACCCTGGGGCGGACTGAGGTTCGCGCTCCGCAAGGATGCTGGCGTAATGGTCATCAGCGACCCGTCTGAAAA-------------------------------------------------------------------------------------------------------------------------------------------------------------------------------------------ACGGGGAACC---------------------------------------------------------------------------
KUNCC23_13355   ------------------------------CTGCAGCAAGGTGTTGGCCGATACTGTTAGTCTATGCTGATAACTTCAAGATTTGGCTTGGTAAATGCTAATCT-CTTGGAATAGAGCGACCCAGAGTTCGCCGCCGCCATCAACACGCGCGATCCCAAGCTTCGCTTCAATCGCGTGTGGACGGTCTGCAAGAAGAAGCGCTTGTGCGAGAACGAGGATCGCCAGACCAAGGACAAGGATGCCGAGCTCGTGCCGGGAATGAAGTCGCCTACCAACCATGGTGGCTGCGGGAACCCGCAGCCGGCCGTTCGACAGGCGGCTCTCCAGCTCAAAGCTGCCTCCGATGTCGCTCAGGAAGATGGCGCAAAGAGACGGGACACTACCCCCATCACGCCGGAGATGGCCCACGGTATCCTGCGCCGGATTTCCGAAGAGGACCTGCGCAACATGGGCCTCAACTCTGATTATGCCCGCCCCGAGTGGATGATCATCACGGTGCTTCCCGTGCCCCCTCCCCCGGTCCGCCCCAGCATTTCTATGGATGGCACTGGTACCGGTATGCGGAACGAGGACGACTTGACCTACAAGCTGGGCGACATTATTCGAGCCAACGGCAACGTTAAGCAGGCCATCCGCGAGGGATCTCCTCAGCACATTGCCCGCGACTTCGAGGAGCTGCT??????????????????????????????????????????????????????????????????????????????????????????????????????????????????????????????????????????????????????????????????????????????????????????????????????????????????????????????????????????????????????????????????????????????????????????????????????????????????????????????????????????????????????????????????????????????????????????????????????????????????????????????????????????????????????????????????????????????????????????????????????????????????????????????????????????????????????????????????????????????????????????????????????????????????????????????????????????????????????????????????????????????????????????????????????????????????????????????????????????????????????????????????????????????????????????????????????????????????????????????????????????????????????????????????????????????????????????????????????????????????????????????????????????????????????????????????????????????????????????????????????????????????------------CTCATTATCGCTGCCGGCACTGGTGAGTTCGAGGCTGGTATCTCCAAGGATGGCCAGACTCGTGAGCACGCTCTTCTCGCCTACACCCTGGGTGTGAAGCAGCTCATTGTCGCCATCAACAAGATGGACACCACCAAGTGGTCCGAGGCCCGCTACCAGGAAATCATCAAGGAGACGTCCAACTTCATCAAGAAGGTCGGCTACAACCCCAAGACGGTCGCTTTCGTCCCCATTTCCGGCTTCAACGGCGACAACATGCTTTCCCCCTCCACCAACTGCCCCTGGTACAAGGGCTGGGAGAAGGAGACCAAGGGCAAGTCGACTGGCAAGACCCTTCTTGAGGCCATCGACTCCATCGAGCCCCCCAAGCGTCCCTCCGACAAGCCCCTCCGCCTTCCCCTCCAGGATGTGTACAAGATTGGCGGTATCGGCACAGTCCCTGTCGGCCGTATCGAGACTGGTGTCATCAAGCCCGGCATGGTCGTTACCTTCGCTCCCTCCAACGTCACCACTGAAGTCAAGTCCGTCGAGATGCACCACGAGCAGCTCACCGAGGGTCTTCCTGGCGACAATGTCGGCTTCAACGTGAAGAACGTCTCCGTCAAGGAGATCCGCCGTGGCAACGTTGCCGGTGACTCCAAGAACGACCCCCCCATGGGCGCCGCCTCTTTCGAGGCCCAGGTCATTGTCCTCAACCACCCCGGCCAGGTCGGTGCCGGCTACGCCCCCGTCCTCGACTGCCACACGGCCCACATTGCCTGCAAGTTCGCCGAGATCAAGGAGAAGATCGACCGCCGTACTGGCAAGGCTCGAGACGGCCCCCAAGTTCATCAAGTCGGGTGACTCGGCCATCGTCAAGATGGTTCCCTCGAAGCCCATGTGCGTCGAGGCCTTCAC---------------GGAGGGATCATTACAGAGTTACAATACTCCCAAACCCCCTGCGAACCGTACCAGTTGCCTCGGCGGGACCGCCCCGGCGCCGGGCCGCCGGATCCCGGCGCCCGCCGCAGGGAACCGCAAAACTCCTGCAGCGGCGCTCTTACTCTCTGAGTGACACGATAGAAAATGAGTCAAAACTTTCAACAACGGATCTCTTGGTTCTGGCATCGATGAAGAACGCAGCGAAATGCGATAAGTAATGTGAATTGCAGAATTCAGTGAACCATCGAATCTTTGAACGCACATTGCGCCCGCCAGCACTCTGGCGGGCATGCCTGTCCGAGCGTCATTTCGACCCTCGGGGCCCGGGGCCCCGGCGTTGGGGGACGGCCGCACCGCCGCCCCCGAAATGCAGTGGCGACCCCGCCGCGCCCTCCCCTGCGCAGTAA---AAACCTCGCACCGGAGGCGCGGAGCGGTCACGCCGTGAAACGAAACGCGTCCGTAGAGTTGACCTCGGATCAGGTAGGAGTACCCGGGAAAAGAAACCAACAGGGATTGCCCCAGTAACGGCGAGTGAAGCGGCAACAGCTCAAATTTGAAATCTGGCCCCCGGGGCCCGAGTTGTAATTTGCAGAGGATGCTTTTGGCGAGGCGCCTTCCGAGTTCCCTGGAACGGGACGCCGCAGAGGGTGAGAGCCCCGTCTGGTCGGACGCCAAGCCAGTGTAAAGCTCCTTCGACGAGTCGAGTAGTTTGGGAATGCTGCTCTAAATGGGAGGTATATGTCTTCTAAAGCTAAATATTGGCCAGAGACCGATAGCGCACAAGTAGAGTGATCGAAAGATGAAAAGCACTTTGAAAAGAGGGTTAAACAGTACGTGAAATTGTTGAAAGGGAAGCGCTCGTGACCAGACTCGGGCCCGGCGGATCATCCGGCGTTCTCGCCGGTGCGCTCCGCCGGGCTCGGGCCAGCATCAGCTCGCCGCGGGGGACAAAGGCTTCGGGAACGTGGCTCCCACGGGAGTGTTATAGCCCGCTGCGCAATGCCCCGGGGCGGGCTGAGGTTCGCGCTCCGCAAGGATGCTGGCGTAATGGTCACCAGCGACCCGTCTTGAAACACGGACCAAGGAGTCGTCTTCGTATGCGAGTGTTCGGGTGTGAAACCCCTACGCGTAATGAAAGTGAACGCAGGTGAGAGCCTCGGCGCATCATCGACCGATCCTGATGTTCTCGGATGGATTTGAGTAAGAGCATACGGGGCCGGACCCGAAAGAAGGTGAACTATGCCTGTGTAGGGTGAAGCCAGAGGAAACTCTGGTGGAGGCTCGCAGCGGTTCTGACGTGCAAATCGATCGTCAAACATGGGCATGGGGGCGAAAGACTAATCGA
KY07181         ?????????????????????????????????????????????????????????????????????????????????????????????????????????????????????????????????????????????????????????????????????????????????????????????????????????????????????????????????????????????????????????????????????????????????????????????????????????????????????????????????????????????????????????????????????????????????????????????????????????????????????????????????????????????????????????????????????????????????????????????????????????????????????????????????????????????????????????????????????????????????????????????????????????????????????????????????????????????????????????????????????????????????????????????????????????GAGGTGTGTTGAGGGCAACCGCAACTTCAACTTGGCCGTAGGCATCAAACCGGGCACCCTGTCCAATGGCCTGAAGTACTCACTGGCCACGGGTAACTGGGGGGACCAGAAAGGCCATGAGCTCTACGGCGTGTCTCAGGTGCTCAACAGATATACCTTCGCTTCGACGCTGTCACATTTGCGGCGAACAAACACTCCCATCGGGCGAGATGGAAAGCTTGCCAAGCCCCGTCAACTGCACAACACGCATTGGGGCTTGGTATGTCCGGCAGAAACGCCCGAGGGACAGGCTTGCGGTCTTGTCAAGAACCTGTCTCTCATGTGCTACGTCAGTGTAGGGTCGCCGGCGGAACCTCTTATTGAGTTCATGATCAATCGTGGCATGGAAGTCGTTGAAGAATACGAGCCGCTACGATACCCCCACGCGACGAAAATCTTCGTCAACGGTGTATGGGTGGGCGTCCACCAAGACCCGAAGCATTTGGTCAGCCAGGTCTTGGACACGCGCCGAAAATCGTATCTGCAGTACGAAGTGTCCCTCGTCCGAGAGATCAGAGATCAAGAGTTTAAGATCTTCTCCGATGCTGGGCGTGTGATGCGTCCCGTCTTCACTGTTCAACAAGAAGACGACCCCGAGACTGGTATTGACAAGGGCCATCTGGTACTATCAAAAGAGCTGGTAAACAAGCTTGCCCAGGAGCAAGCGGAGCCACCAGATGACCCGGAACAGAAGATTGGCTGGGAGGGCCTTATTCGAGCTGGTGCCGTAGAGTATCTTGACGCAGAGGAAGAAGAAACGTCCATGATCTGCATGACACCCGAGGATCTTGAGTTGTACCGACTTCAGAAAGC-GGTGTGGCCGTCGATGACGACCCAGGCGATGACCTTAACAAGCGCCTGAAGACCAGGACCAACCCCAAAATATGTAACCCTCCACTGCGATTCATCCCGCATG----------------------GACTGCGCTATCCTCATTATCGCTGCCGGTACTGGTGAGTTCGAGGCTGGTATCTCCAAGGATGGCCAGACCCGTGAGCACGCTCTGCTCGCCTACACTCTGGGTGTCAAGCAGCTCATTGTCGCCATTAACAAGATGGACACCACCAAGTGGTCCGAGGACCGTTACCACGAAATCATCAAGGAGACGTCCAACTTCATCAAGAAGGTCGGCTACAACCCCAAGTCTGTTGCCTTCGTCCCCATCTCTGGCTTCAACGGCGACAACATGCTTGAGCAGTCCACCAACTGCCCCTGGTACAAGGGCTGGGAGAAGGAGACCAAGGGCAAGTCCAGCGGCAAGACCCTCCTTGAGGCCATTGACGCCATTGAGACCCCCAAGCGTCCCACCGACAAGCCCCTCCGTCTTCCCCTCCAGGATGTCTACAAGATTGGTGGTATCGGAACTGTCCCTGTCGGCCGTGTCGAGACTGGTATCATCAAGCCCGGCATGGTCGTCACCTTCGCTCCCGCCAACGTCACCACTGAAGTCAAGTCCGTGGAAATGCACCACCAGCTCCTCCCTGATGGTCAGCCCGGTGACAACGTCGGATTCAACGTGAAGAACGTTTCCGTCAAGGAAATCCGCCGTGGTAACGTTGCTGGTGACTCCAAGAACGACCCCCCGGCCGGCGCTGCCAACTTCACCGCCCAGGTCATTGTCATGAACCACCCTGGCCAGGTCGGTGCCGGTTACGCTCCCGTTCTGGACTGCCACACCGCCCACATTGCCTGCAAGTTCGCTGAACTCAAGGAGAAGATCGACCGCCGTACTG-TAAGTCGCGAGGCCAACCCCAAGTTCATCAAGTCTGGTGATGCCGCCATCGTCACCATGATTCCGTCCAAGCCCATGTGCGTTGAGCCTTTCAC---CCGTATGGTACGCGGAGGGACATTACCGAGTTATCCAACTCCCAAACCCTCTGTGAACCTATACCGTTGCTTCGGCGGGAACAGCCCCGGCGCCGCCGGCCGGACCCAGGCGCCCGCCGGAGGACCACACCAAACTCTTGAATTTCTTCAGGCGTCTTCTGAGTGGAATCTAAAAAAATGAATCAAAACTTTCAACAACGGATCTCTTGGTTCTGGCATCGATGAAGAACGCAGCGAAATGCGATACGTAATGTGAATTGCAGAATTCAGTGAATCATCGAATCTTTGAACGCACATTGCGCCCGCCAGCATTCTGGCGGGCATGCCTGTCCGAGCGTCATTTCAACCCTCAAGCCCCGGCGGCTTGGTGCTGGGGGACGGCGCGCGGGCCACCCCCGAAATGAATTGGCGGCCTCGGCGCCGCCTCCCCTGCGTAGTAGCGAGAGTCTCGCACCGGGAGCGCGCCGCGGCCACGCCGTAAAACGCCCAACTTTTTCAGAGTTGACCTCGGATCAGGTAGGACTACCCGGGGGAAGCAGACAACAGGGATTGCCCCAGTAACGGCGAGTGAAGCGGCAACAGCTCAAATTTGAAATCTGGCCCCCAGGGCCCGAGTTGTAATTTGCAGAGGATGCTTTTGGCGACGCGCCTTCCGAGTTCCCTGGAACGGGACGCCATAGAGGGTGAGAGCCCCGTCTGGTCGGACGCCGAGCCTCTGTAAAGCTCCTTCGACGAGTCGAGTAGTTTGGGAATGCTGCTCTAAATGGGAGGTATATGTCTTCTAAAGCTAAATACCGGCCAGAGACCGATAGCGCACAAGTAGAGTGATCGAAAGATGAAAAGCACTTTGAAAAGAGGGTTAAATAGTACGTGAAATTGTTGAAAGGGAAGCGCTCACGACCAGACTTGAGCCCGGTGAATCACCCAGCGTTCTCGCTGGTGCACTTCGCCGGGCCCAGGCCAGCATCGGTTCGCCGCGGGGGAGAAAGGCGTCGGGAACGTGGCTCCCTCGGGAGTGTTATAGCCCGTCGCACAATACCCTGGGGCGGACCGAGGTTCGCGCTCTGCAAGGATGCTGGCGTAATGGTCGTCAGCGACCCGTCTTGAAACACGGACCAAGGAGTCGTCTTCGTATGCGAGTGTTCGGGTGTAAAACCCCTACGCGTAATGAAAGTGAACGCAGGTGAGAGCTTCGGCGCATCATCGACCGATCCTGATGTTCTCGGATGGATTTGAGTAAGAGCATACGGGGCCGGACCCGAAAGAAGGTGAACTATGCCTGTGTAGGGTGAAGCCAGAGGAAACTCTGGTGGAGGCTCGCAGCGGTTCTGACGTGCAAATCGATCGTCAAACATGGGCATGGGGGCGAAAGACTAATCGA
KY07182         ?????????????????????????????????????????????????????????????????????????????????????????????????????????????????????????????????????????????????????????????????????????????????????????????????????????????????????????????????????????????????????????????????????????????????????????????????????????????????????????????????????????????????????????????????????????????????????????????????????????????????????????????????????????????????????????????????????????????????????????????????????????????????????????????????????????????????????????????????????????????????????????????????????????????????????????????????????????????????????????????????????????????????????????????????????????GAGGTGTGTTGAGGGCAACCGCAACTTCAACTTGGCCGTAGGCATCAAACCGGGCACCCTGTCCAATGGCCTGAAGTACTCACTGGCCACGGGTAACTGGGGGGACCAGAAAGGCCATGAGCTCTACGGCGTGTCTCAGGTGCTCAACAGATATACCTTCGCTTCGACGCTGTCACATTTGCGGCGAACAAACACTCCCATCGGGCGAGATGGAAAGCTTGCCAAGCCCCGTCAACTGCACAACACGCATTGGGGCTTGGTATGTCCGGCAGAAACGCCCGAGGGACAGGCTTGCGGTCTTGTCAAGAACCTGTCTCTCATGTGCTACGTCAGTGTAGGGTCGCCGGCGGAACCTCTTATTGAGTTCATGATCAATCGTGGCATGGAAGTCGTTGAAGAATACGAGCCGCTACGATACCCCCACGCGACGAAAATCTTCGTCAACGGTGTATGGGTGGGCGTCCACCAAGACCCGAAGCATTTGGTCAGCCAGGTCTTGGACACGCGCCGAAAATCGTATCTGCAGTACGAAGTGTCCCTCGTCCGAGAGATCAGAGATCAAGAGTTTAAGATCTTCTCCGATGCTGGGCGTGTGATGCGTCCCGTCTTCACTGTTCAACAAGAAGACGACCCCGAGACTGGTATTGACAAGGGCCATCTGGTACTATCAAAAGAGCTGGTAAACAAGCTTGCCCAGGAGCAAGCGGAGCCACCAGATGACCCGGAACAGAAGATTGGCTGGGAGGGCCTTATTCGAGCTGGTGCCGTAGAGTATCTTGACGCAGAGGAAGAAGAAACGTCCATGATCTGCATGACACCCGAGGATCTTGAGTTGTACCGACTTCAGAAAGCGGGTGTGGCCGTCGATGACGACCCAGGCGATGACCTTAACAAGCGCCTGAAGACCAGGACCAACCCCCACACATATGTACACTCACTGCGATTCATCCCGCATGATTCTCGGTATCTGCGAGCATTGACTGCGCTATCCTCATTATCGCTGCCGGTACTGGTGAGTTCGAGGCTGGTATCTCCAAGGATGGCCAGACCCGTGAGCACGCTCTGCTCGCCTACACTCTGGGTGTCAAGCAGCTCATTGTCGCCATTAACAAGATGGACACCACCAAGTGGTCCGAGGACCGTTACCACGAAATCATCAAGGAGACGTCCAACTTCATCAAGAAGGTCGGCTACAACCCCAAGTCTGTTGCCTTCGTCCCCATCTCTGGCTTCAACGGCGACAACATGCTTGAGCAGTCCACCAACTGCCCCTGGTACAAGGGCTGGGAGAAGGAGACCAAGGGCAAGTCCAGCGGCAAGACCCTCCTTGAGGCCATTGACGCCATTGAGACCCCCAAGCGTCCCACCGACAAGCCCCTCCGTCTTCCCCTCCAGGATGTCTACAAGATTGGTGGTATCGGAACTGTCCCTGTCGGCCGTGTCGAGACTGGTATCATCAAGCCCGGCATGGTCGTCACCTTCGCTCCCGCCAACGTCACCACTGAAGTCAAGTCCGTGGAAATGCACCACCAGCTCCTCCCTGATGGTCAGCCCGGTGACAACGTCGGATTCAACGTGAAGAACGTTTCCGTCAAGGAAATCCGCCGTGGTAACGTTGCTGGTGACTCCAAGAACGACCCCCCGGCCGGCGCTGCCAACTTCACCGCCCAGGTCATTGTCATGAACCACCCTGGCCAGGTCGGTGCCGGTTACGCTCCCGTTCTGGACTGCCACACCGCCCACATTGCCTGCAAGTTCGCTGAACTCAAGGAGAAGATCGACCGCCGTACTGTTAGTCGGCGAGGCCAACCCCAAGTTCATCAAGTCTGGTGATGCCGCCATCGTCACCATGATTCCGTCCAAGCCCATGTGCGTTGAGCCTTTCAC---CCGTATGGTACGCGGAGGGACATTACCGAGTTATCCAACTCCCAAACCCTCTGTGAACCTATACCGTTGCTTCGGCGGGAACAGCCCCGGCGCCGCCGGCCGGACCCAGGCGCCCGCCGGAGGACCACACCAAACTCTTGAATTTCTTCAGGCGTCTTCTGAGTGGAATCTAAAAAAATGAATCAAAACTTTCAACAACGGATCTCTTGGTTCTGGCATCGATGAAGAACGCAGCGAAATGCGATACGTAATGTGAATTGCAGAATTCAGTGAATCATCGAATCTTTGAACGCACATTGCGCCCGCCAGCATTCTGGCGGGCATGCCTGTCCGAGCGTCATTTCAACCCTCAAGCCCCGGCGGCTTGGTGCTGGGGGACGGCGCGCGGGCCACCCCCGAAATGAATTGGCGGCCTCGGCGCCGCCTCCCCTGCGTAGTAGCGAGAGTCTCGCACCGGGAGCGCGCCGCGGCCACGCCGTAAAACGCCCAACTTTTTCAGAGTTGACCTCGGATCAGGTAGGACTACCCGCGGGAGCAAGACAACAGGGATTGCCCCAGTAACGGCGAGTGAAGCGGCAACAGCTCAAATTTGAAATCTGGCCCCCAGGGCCCGAGTTGTAATTTGCAGAGGATGCTTTTGGCGACGCGCCTTCCGAGTTCCCTGGAACGGGACGCCATAGAGGGTGAGAGCCCCGTCTGGTCGGACGCCGAGCCTCTGTAAAGCTCCTTCGACGAGTCGAGTAGTTTGGGAATGCTGCTCTAAATGGGAGGTATATGTCTTCTAAAGCTAAATACCGGCCAGAGACCGATAGCGCACAAGTAGAGTGATCGAAAGATGAAAAGCACTTTGAAAAGAGGGTTAAATAGTACGTGAAATTGTTGAAAGGGAAGCGCTCACGACCAGACTTGAGCCCGGTGAATCACCCAGCGTTCTCGCTGGTGCACTTCGCCGGGCCCAGGCCAGCATCGGTTCGCCGCGGGGGAGAAAGGCGTCGGGAACGTGGCTCCCTCGGGAGTGTTATAGCCCGTCGCACAATACCCTGGGGCGGACCGAGGTTCGCGCTCTGCAAGGATGCTGGCGTAATGGTCGTCAGCGACCCGTCTTGAAACACGGACCAAGGAGTCGTCTTCGTATGCGAGTGTTCGGGTGTAAAACCCCTACGCGTAATGAAAGTGAACGCAGGTGAGAGCTTCGGCGCATCATCGACCGATCCTGATGTTCTCGGATGGATTTGAGTAAGAGCATACGGGGCCGGACCCGAAAGAAGGTGAACTATGCCTGTGTAGGGTGAAGCCAGAGGAAACTCTGGTGGAGGCTCGCAGCGGTTCTGACGTGCAAATCGATCGTCAAACATGGGCATGGGGGCGAAAGACTAATCGA
KY07231         ???????????????????????????????????????????????????????????????????????????????????????????????????????????????????????????????????????????????????????????????????????????????????????????????????????????????????????????????????????????????????????????????????????????????????????????????????????????????????????????????????????????????????????????????????????????????????????????????????????????????????????????????????????????????????????????????????????????????????????????????????????????????????????????????????????????????????????????????????????????????????????????????????????????????????????????????????????????????????????????????????????????????????????????????????????????????????????????????????????????????????????????????????????????????????????????????????????????????????????????????????????????????????????????????????????????????????????????????????????????????????????????????????????????????????????????????????????????????????????????????????????????????????????????????????????????????????????????????????????????????????????????????????????????????????????????????????????????????????????????????????????????????????????????????????????????????????????????????????????????????????????????????????????????????????????????????????????????????????????????????????????????????????????????????????????????????????????????????????????????????????????????????????????????????????????????????????????????????????????????????????????????????????????????????????????????????????????????????????????????????????????????????????????????????????????????????????????????????????????????????????????????????????????????????????????????????????????????GACTGCGCTATCCTCATTATCGCTGCCGGCACTGGTGAGTTCGAGGCTGGTATCTCCAAGGATGGCCAGACCCGTGAGCACGCTCTGCTCGCCTACACCCTCGGTGTTAAGCAGCTCATCGTCGCTATCAACAAGATGGACACCACCAAGTGGTCTGAGGCCCGTTTCCAGGAGATCATCAAGGAGACCTCCAACTTCATCAAGAAGGTCGGCTACAACCCCAAGACCGTCGCTTTCGTCCCCATCTCTGGTTTCCACGGCGACAACATGCTTTCCCCCTCCACCAACTGCCCCTGGTACAAGGGCTGGGAGAAGGAGACCAAGGGCAAGTCCACCGGCAAGACCCTCCTTGAGGCCATCGACTCCATCGAGCCCCCCAAGCGCCCCAGCGACAAGCCCCTCCGCCTTCCCCTTCAGGATGTGTACAAGATCGGCGGTATCGGCACAGTCCCTGTCGGCCGTATCGAGACTGGTGTCATCAAGCCCGGCATGGTCGTGACCTTCGCTCCTTCCAACGTCACCACCGAAGTCAAGTCCGTTGAGATGCACCACGAGCAGCTCACCGAGGGTGTCCCCGGTGACAACGTCGGCTTCAACGTCAAGAACGTCTCCGTCAAGGAGATCCGTCGTGGCAACGTCGCCGGTGACTCCAAGAACGACCCCCCTCTGGGTGCCGCTTCTTTCGATGCCCAGGTCATCGTCCTGAACCACCCCGGCCAGGTCGGTGCTGGCTACGCCCCCGTCCTCGACTGCCACACTGCCCACATTGCCTGCAAGTTCGCCGAGATCAAGGAGAAGATCGACCGCCGTACCGGCAAGTCTCGAGTCCGCCCCCAAGTTCATCAAGTCTGGCGACTCTGCCATCGTCAAGATGATTCCCTCCAAGCCCATGTGCGTTGAGGCTTTCACTACTGGCGACGC----GGAGGGACATTACCGAGTTATACAACTCCCAAACCCACTGTGAACCTTACCAGTTGCCTCGGCGGGAACGCCCCGGCCGCCTGCCGCCGGACCCAGGCGCCCGCCGCAGGGACCCCAAACTCTCTTGCACGGGCGGAATTCTTCTCTGAGTTGCACAAAAACAAATGAATCAAAACTTTCAACAACGGATCTCTTGGTTCTGGCATCGATGAAGAACGCAGCGAAATGCGATAAGTAATGTGAATTGCAGAATTCAGTGAATCATCGAATCTTTGAACGCACATTGCGCCCGCCAGCATTCTGGCGGGCATGCCTGTTCGAGCGTCATTTCAACCCTCGAGCCCCGGGGCCTCGGTGTTGGGGGACGGCACACCAGCCGCCCCCGAAATGCAGTGGCGACCCCGCCGCAGCCTCCCCTGCGTAGTAGCACACACCTCGCACCG-GAGCGCGGAGCGGTCACGCCGTAAAACGCCCAACTTTCTTAGAGTTGACCTCGGATCAGGTAGGAATACCCGCCGGGAGGAGACAACAGGGATTGCCCCAGTAACGGCGAGTGAAGCGGCAACAGCTCAAATTTGAAATCTGGCCCCCAGGGCCCGAGTTGTAATTTGCAGAGGATGCTTTTGGCGCGGTGCCTTCCGAGTTCCCTGGAACGGGACGCCATAGAGGGTGAGAGCCCCGTCTGGTCGGACGCCTAGCCTGTGTAAAGCTCCTTCGACGAGTCGAGTAGTTTGGGAATGCTGCTCTAAATGGGAGGTATATGTCTTCTAAAGCTAAATACCGGCCAGAGACCGATAGCGCACAAGTAGAGTGATCGAAAGATGAAAAGCACTTTGAAAAGAGGGTTAAATAGTACGTGAAATTGTTGAAAGGGAAGCGCTTGTGACCAGACTTGGGCCCGGTGGATCATCCAGCGTTCTCGCTGGTGCACTCCGCCGGGTTCAGGCCAGCATCAGTTCGCCGCGGGGGAAAAAGGCTTCGGGAACGTGGCTCCTACGGGAGTGTTATAGCCCGTTGCATAATACCCTGGGGCGGACTGAGGTTCGCGCTCCGCAAGGATGCTGGCGTAATGGTCATCAGCGACCCGTCTTGAAACACGGACCAAGGAGTCGTCTTCGTATGCGAGTGTTCGGGTGTAAAACCCCTACGCGTAATGAAAGTGAACGCAGGTGAGAGCTTCGGCGCATCATCGACCGATCCTGATGTTCTCGGATGGATTTGAGTAAGAGCATACGGGGCCGGACCCGAAAGAAGGTGAACTATGCCTGTATAGGGTGAAGCCAGAGGAAACTCTGGTGGAGGCTCGCAGCGGTTCTGACGTGCAAATCGATCGTCAAATATGGGCATGGGGGCGAAAGACTAATCGA
KY07232         ???????????????????????????????????????????????????????????????????????????????????????????????????????????????????????????????????????????????????????????????????????????????????????????????????????????????????????????????????????????????????????????????????????????????????????????????????????????????????????????????????????????????????????????????????????????????????????????????????????????????????????????????????????????????????????????????????????????????????????????????????????????????????????????????????????????????????????????????????????????????????????????????????????????????????????????????????????????????????????????????????????????????????????????????????????????????????????????????????????????????????????????????????????????????????????????????????????????????????????????????????????????????????????????????????????????????????????????????????????????????????????????????????????????????????????????????????????????????????????????????????????????????????????????????????????????????????????????????????????????????????????????????????????????????????????????????????????????????????????????????????????????????????????????????????????????????????????????????????????????????????????????????????????????????????????????????????????????????????????????????????????????????????????????????????????????????????????????????????????????????????????????????????????????????????????????????????????????????????????????????????????????????????????????????????????????????????????????????????????????????????????????????????????????????????????????????????????????????????????????????????????????????????????????????????????????????????????????GACTGCGCTATCCTCATTATCGCTGCCGGCACTGGTGAGTTCGAGGCTGGTATCTCCAAGGATGGCCAGACCCGTGAGCACGCTCTGCTCGCCTACACCCTCGGTGTTAAGCAGCTCATCGTCGCTATCAACAAGATGGACACCACCAAGTGGTCTGAGGCCCGTTTCCAGGAGATCATCAAGGAGACCTCCAACTTCATCAAGAAGGTCGGCTACAACCCCAAGACCGTCGCTTTCGTCCCCATCTCTGGTTTCCACGGCGACAACATGCTTTCCCCCTCCACCAACTGCCCCTGGTACAAGGGCTGGGAGAAGGAGACCAAGGGCAAGTCCACCGGCAAGACCCTCCTTGAGGCCATCGACTCCATCGAGCCCCCCAAGCGCCCCAGCGACAAGCCCCTCCGCCTTCCCCTTCAGGATGTGTACAAGATCGGCGGTATCGGCACAGTCCCTGTCGGCCGTATCGAGACTGGTGTCATCAAGCCCGGCATGGTCGTGACCTTCGCTCCTTCCAACGTCACCACCGAAGTCAAGTCCGTTGAGATGCACCACGAGCAGCTCACCGAGGGTGTCCCCGGTGACAACGTCGGCTTCAACGTCAAGAACGTCTCCGTCAAGGAGATCCGTCGTGGCAACGTCGCCGGTGACTCCAAGAACGACCCCCCTCTGGGTGCCGCTTCTTTCGATGCCCAGGTCATCGTCCTGAACCACCCCGGCCAGGTCGGTGCTGGCTACGCCCCCGTCCTCGACTGCCACACTGCCCACATTGCCTGCAAGTTCGCCGAGATCAAGGAGAAGATCGACCGCCGTACCGGCAAGTCTCGAGTCCGCCCCCAAGTTCATCAAGTCTGGCGACTCTGCCATCGTCAAGATGATTCCCTCCAAGCCCATGTGCGTTGAGGCTTTCACTACTGGCGACGC----GGAGGGACATTACCGAGTTATACAACTCCCAAACCCACTGTGAACCTTACCAGTTGCCTCGGCGGGAACGCCCCGGCCGCCTGCCGCCGGACCCAGGCGCCCGCCGCAGGGACCCCAAACTCTCTTGCACGGGCGGAATTCTTCTCTGAGTTGCACAAAAACAAATGAATCAAAACTTTCAACAACGGATCTCTTGGTTCTGGCATCGATGAAGAACGCAGCGAAATGCGATAAGTAATGTGAATTGCAGAATTCAGTGAATCATCGAATCTTTGAACGCACATTGCGCCCGCCAGCATTCTGGCGGGCATGCCTGTTCGAGCGTCATTTCAACCCTCGAGCCCCGGGGCCTCGGTGTTGGGGGACGGCACACCAGCCGCCCCCGAAATGCAGTGGCGACCCCGCCGCAGCCTCCCCTGCGTAGTAGCACACACCTCGCACCG-GAGCGCGGAGCGGTCACGCCGTAAAACGCCCAACTTTCTTAGAGTTGACCTCGGATCAGGTAGGAATACCCGTACGGAGGAGACAACAGGGATTGCCCCAGTAACGGCGAGTGAAGCGGCAACAGCTCAAATTTGAAATCTGGCCCCCAGGGCCCGAGTTGTAATTTGCAGAGGATGCTTTTGGCGCGGTGCCTTCCGAGTTCCCTGGAACGGGACGCCATAGAGGGTGAGAGCCCCGTCTGGTCGGACGCCTAGCCTGTGTAAAGCTCCTTCGACGAGTCGAGTAGTTTGGGAATGCTGCTCTAAATGGGAGGTATATGTCTTCTAAAGCTAAATACCGGCCAGAGACCGATAGCGCACAAGTAGAGTGATCGAAAGATGAAAAGCACTTTGAAAAGAGGGTTAAATAGTACGTGAAATTGTTGAAAGGGAAGCGCTTGTGACCAGACTTGGGCCCGGTGGATCATCCAGCGTTCTCGCTGGTGCACTCCGCCGGGTTCAGGCCAGCATCAGTTCGCCGCGGGGGAAAAAGGCTTCGGGAACGTGGCTCCTACGGGAGTGTTATAGCCCGTTGCATAATACCCTGGGGCGGACTGAGGTTCGCGCTCCGCAAGGATGCTGGCGTAATGGTCATCAGCGACCCGTCTTGAAACACGGACCAAGGAGTCGTCTTCGTATGCGAGTGTTCGGGTGTAAAACCCCTACGCGTAATGAAAGTGAACGCAGGTGAGAGCTTCGGCGCATCATCGACCGATCCTGATGTTCTCGGATGGATTTGAGTAAGAGCATACGGGGCCGGACCCGAAAGAAGGTGAACTATGCCTGTATAGGGTGAAGCCAGAGGAAACTCTGGTGGAGGCTCGCAGCGGTTCTGACGTGCAAATCGATCGTCAAATATGGGCATGGGGGCGAAAGACTAATCGA
KY07471         ???????????????????????????????????????????????????????????????????????????????????????????????????????????????????????????????????????????????????????????????????????????????????????????????????????????????????????????????????????????????????????????????????????????????????????????????????????????????????????????????????????????????????????????????????????????????????????????????????????????????????????????????????????????????????????????????????????????????????????????????????????????????????????????????????????????????????????????????????????????????????????????????????????????????????????????????????????????????????????????????????????????????????????????????????????????????????????????????????????????????????????????????????????????????????????????????????????????????????????????????????????????????????????????????????????????????????????????????????????????????????????????????????????????????????????????????????????????????????????????????????????????????????????????????????????????????????????????????????????????????????????????????????????????????????????????????????????????????????????????????????????????????????????????????????????????????????????????????????????????????????????????????????????????????????????????????????????????????????????????????????????????????????????????????????????????????????????????????????????????????????????????????????????????????????????????????????????????????????????????????????????????????????????????????????????????????????????????????????????????????????????????????????????????????????????????????????????????????????????????????????????????????????????????????????????????????????????????GACTGCGCTATCCTCATTATCGCTGCCGGCACTGGTGAGTTCGAGGCTGGTATCTCCAAGGATGGCCAGACCCGTGAGCACGCTCTGCTCGCCTACACCCTCGGTGTTAAGCAGCTCATCGTCGCTATCAACAAGATGGACACCACCAAGTGGTCTGAGGCCCGTTTCCAGGAGATCATCAAGGAGACCTCCAACTTCATCAAGAAGGTCGGCTACAACCCCAAGACCGTCGCTTTCGTCCCCATCTCTGGTTTCCACGGCGACAACATGCTTTCCCCCTCCACCAACTGCCCCTGGTACAAGGGCTGGGAGAAGGAGACCAAGGGCAAGTCCACCGGCAAGACCCTCCTTGAGGCCATCGACTCCATCGAGCCCCCCAAGCGCCCCAGCGACAAGCCCCTCCGCCTTCCCCTTCAGGATGTGTACAAGATCGGCGGTATCGGCACAGTCCCTGTCGGCCGTATCGAGACTGGTGTCATCAAGCCCGGCATGGTCGTGACCTTCGCTCCTTCCAACGTCACCACCGAAGTCAAGTCCGTTGAGATGCACCACGAGCAGCTCTCCGAGGGTGTCCCCGGTGACAACGTCGGCTTCAACGTCAAGAACGTCTCCGTCAAGGAGATCCGTCGTGGCAACGTCGCCGGTGACTCCAAGAACGACCCCCCTCTGGGTGCCGCTTCTTTCGATGCCCAGGTCATCGTCCTCAACCACCCCGGCCAGGTCGGTGCTGGCTACGCCCCCGTCCTCGACTGCCACACCGCCCACATTGCCTGCAAGTTCGCCGAGATCAAGGAGAAGATCGACCGCCGTACCGGCAAGTCTCGAGTCCGCCCCCAAGTTCATCAAGTCTGGCGACTCTGCCATCGTCAAGATGATTCCCTCCAAGCCCATGTGCGTTGAGGCTTTCACCGTTTGGGACGC-----GGAGGACATTACCGAGTTATACAACTCCCAAACCCACTGTGAACCTTACCAGTTGCCTCGGCGGGAACGCCCCGGCCGCCTGCCGCCGGACCCAGGCGCCCGCCGCAGGGACCCCAAACTCTCTTGCACGGGCGGAATTCTTCTCTGAGTTGCACAAAAACAAATGAATCAAAACTTTCAACAACGGATCTCTTGGTTCTGGCATCGATGAAGAACGCAGCGAAATGCGATAAGTAATGTGAATTGCAGAATTCAGTGAATCATCGAATCTTTGAACGCACATTGCGCCCGCCAGCATTCTGGCGGGCATGCCTGTTCGAGCGTCATTTCAACCCTCGAGCCCCGGGGCCTCGGTGTTGGGGGACGGCACACCAGCCGCCCCCGAAATGCAGTGGCGACCCCGCCGCAGCCTCCCCTGCGTAGTAGCACACACCTCGCACCG-GAGCGCGGAGCGGTCACGCCGTAAAACGCCCAACTTTCTTAGAGTTGACCTCGGATCAGGTAGGAATACCCGGGAAGTAAGACCAACAGGGATTGCCCCAGTAACGGCGAGTGAAGCGGCAACAGCTCAAATTTGAAATCTGGCCCCCAGGGCCCGAGTTGTAATTTGCAGAGGATGCTTTTGGCGCGGTGCCTTCCGAGTTCCCTGGAACGGGACGCCATAGAGGGTGAGAGCCCCGTCTGGTCGGACGCCTAGCCTGTGTAAAGCTCCTTCGACGAGTCGAGTAGTTTGGGAATGCTGCTCTAAATGGGAGGTATATGTCTTCTAAAGCTAAATACCGGCCAGAGACCGATAGCGCACAAGTAGAGTGATCGAAAGATGAAAAGCACTTTGAAAAGAGGGTTAAATAGTACGTGAAATTGTTGAAAGGGAAGCGCTTGTGACCAGACTTGGGCCCGGTGGATCATCCAGCGTTCTCGCTGGTGCACTCCGCCGGGTTCAGGCCAGCATCAGTTCGCCGCGGGGGAAAAAGGCTTCGGGAACGTGGCTCCTACGGGAGTGTTATAGCCCGTTGCATAATACCCTGGGGCGGACTGAGGTTCGCGCTCCGCAAGGATGCTGGCGTAATGGTCATCAGCGACCCGTCTTGAAACACGGACCAAGGAGTCGTCTTCGTATGCGAGTGTTCGGGTGTAAAACCCCTACGCGTAATGAAAGTGAACGCAGGTGAGAGCTTCGGCGCATCATCGACCGATCCTGATGTTCTCGGATGGATTTGAGTAAGAGCATACGGGGCCGGACCCGAAAGAAGGTGAACTATGCCTGTATAGGGTGAAGCCAGAGGAAACTCTGGTGGAGGCTCGCAGCGGTTCTGACGTGCAAATCGATCGTCAAATATGGGCATGGGGGCGAAAGACTAATCGA
KY07472         ???????????????????????????????????????????????????????????????????????????????????????????????????????????????????????????????????????????????????????????????????????????????????????????????????????????????????????????????????????????????????????????????????????????????????????????????????????????????????????????????????????????????????????????????????????????????????????????????????????????????????????????????????????????????????????????????????????????????????????????????????????????????????????????????????????????????????????????????????????????????????????????????????????????????????????????????????????????????????????????????????????????????????????????????????????????????????????????????????????????????????????????????????????????????????????????????????????????????????????????????????????????????????????????????????????????????????????????????????????????????????????????????????????????????????????????????????????????????????????????????????????????????????????????????????????????????????????????????????????????????????????????????????????????????????????????????????????????????????????????????????????????????????????????????????????????????????????????????????????????????????????????????????????????????????????????????????????????????????????????????????????????????????????????????????????????????????????????????????????????????????????????????????????????????????????????????????????????????????????????????????????????????????????????????????????????????????????????????????????????????????????????????????????????????????????????????????????????????????????????????????????????????????????????????????????????????????????????GACTGCGCTATCCTCATTATCGCTGCCGGCACTGGTGAGTTCGAGGCTGGTATCTCCAAGGATGGCCAGACCCGTGAGCACGCTCTGCTCGCCTACACCCTCGGTGTTAAGCAGCTCATCGTCGCTATCAACAAGATGGACACCACCAAGTGGTCTGAGGCCCGTTTCCAGGAGATCATCAAGGAGACCTCCAACTTCATCAAGAAGGTCGGCTACAACCCCAAGACCGTCGCTTTCGTCCCCATCTCTGGTTTCCACGGCGACAACATGCTTTCCCCCTCCACCAACTGCCCCTGGTACAAGGGCTGGGAGAAGGAGACCAAGGGCAAGTCCACCGGCAAGACCCTCCTTGAGGCCATCGACTCCATCGAGCCCCCCAAGCGCCCCAGCGACAAGCCCCTCCGCCTTCCCCTTCAGGATGTGTACAAGATCGGCGGTATCGGCACAGTCCCTGTCGGCCGTATCGAGACTGGTGTCATCAAGCCCGGCATGGTCGTGACCTTCGCTCCTTCCAACGTCACCACCGAAGTCAAGTCCGTTGAGATGCACCACGAGCAGCTCTCCGAGGGTGTCCCCGGTGACAACGTCGGCTTCAACGTCAAGAACGTCTCCGTCAAGGAGATCCGTCGTGGCAACGTCGCCGGTGACTCCAAGAACGACCCCCCTCTGGGTGCCGCTTCTTTCGATGCCCAGGTCATCGTCCTCAACCACCCCGGCCAGGTCGGTGCTGGCTACGCCCCCGTCCTCGACTGCCACACCGCCCACATTGCCTGCAAGTTCGCCGAGATCAAGGAGAAGATCGACCGCCGTACCGGCAAGTCTCGAGTCCGCCCCCAAGTTCATCAAGTCTGGCGACTCTGCCATCGTCAAGATGATTCCCTCCAAGCCCATGTGCGTTGAGGCTTTCACCGTTTGGGACGC-----GGAGGACATTACCGAGTTATACAACTCCCAAACCCACTGTGAACCTTACCAGTTGCCTCGGCGGGAACGCCCCGGCCGCCTGCCGCCGGACCCAGGCGCCCGCCGCAGGGACCCCAAACTCTCTTGCACGGGCGGAATTCTTCTCTGAGTTGCACAAAAACAAATGAATCAAAACTTTCAACAACGGATCTCTTGGTTCTGGCATCGATGAAGAACGCAGCGAAATGCGATAAGTAATGTGAATTGCAGAATTCAGTGAATCATCGAATCTTTGAACGCACATTGCGCCCGCCAGCATTCTGGCGGGCATGCCTGTTCGAGCGTCATTTCAACCCTCGAGCCCCGGGGCCTCGGTGTTGGGGGACGGCACACCAGCCGCCCCCGAAATGCAGTGGCGACCCCGCCGCAGCCTCCCCTGCGTAGTAGCACACACCTCGCACCG-GAGCGCGGAGCGGTCACGCCGTAAAACGCCCAACTTTCTTAGAGTTGACCTCGGATCAGGTAGGAATACCCGGGAAGTAAGACCAACAGGGATTGCCCCAGTAACGGCGAGTGAAGCGGCAACAGCTCAAATTTGAAATCTGGCCCCCAGGGCCCGAGTTGTAATTTGCAGAGGATGCTTTTGGCGCGGTGCCTTCCGAGTTCCCTGGAACGGGACGCCATAGAGGGTGAGAGCCCCGTCTGGTCGGACGCCTAGCCTGTGTAAAGCTCCTTCGACGAGTCGAGTAGTTTGGGAATGCTGCTCTAAATGGGAGGTATATGTCTTCTAAAGCTAAATACCGGCCAGAGACCGATAGCGCACAAGTAGAGTGATCGAAAGATGAAAAGCACTTTGAAAAGAGGGTTAAATAGTACGTGAAATTGTTGAAAGGGAAGCGCTTGTGACCAGACTTGGGCCCGGTGGATCATCCAGCGTTCTCGCTGGTGCACTCCGCCGGGTTCAGGCCAGCATCAGTTCGCCGCGGGGGAAAAAGGCTTCGGGAACGTGGCTCCTACGGGAGTGTTATAGCCCGTTGCATAATACCCTGGGGCGGACTGAGGTTCGCGCTCCGCAAGGATGCTGGCGTAATGGTCATCAGCGACCCGTCTTGAAACACGGACCAAGGAGTCGTCTTCGTATGCGAGTGTTCGGGTGTAAAACCCCTACGCGTAATGAAAGTGAACGCAGGTGAGAGCTTCGGCGCATCATCGACCGATCCTGATGTTCTCGGATGGATTTGAGTAAGAGCATACGGGGCCGGACCCGAAAGAAGGTGAACTATGCCTGTATAGGGTGAAGCCAGAGGAAACTCTGGTGGAGGCTCGCAGCGGTTCTGACGTGCAAATCGATCGTCAAATATGGGCATGGGGGCGAAAGACTAATCGA
LS20230802_70   ?????????????????????????????????????????????????????????????????????????????????????????????????????????????????????????????????????????????????????????????????????????????????????????????????????????????????????????????????????????????????????????????????????????????????????????????????????????????????????????????????????????????????????????????????????????????????????????????????????????????????????????????????????????????????????????????????????????????????????????????????????????????????????????????????????????????????????????????????????????????????????????????????????????????????????????????????????????????????????????????????????????????????????????????????????????GCGCTGCGTGGAGGGCAACCGTCACTTCAATCTTGCTGTTGGCATTAAACCAGGCACACTTTCCAACGGCCTCAAGTACTCCCTGGCGACTGGTAACTGGGGTGATCAGAAAGGCAATGAGCTCTAGGGCGTGTCGCAGGTGCTGAATCGATACACATTCGCGTCGACGCTGTCCCATCTCCGACGCACAAACACGCCCATCGGGCGGGATGGAAAGCTGGCCAAGCCACGTCAGCTTCACAACACCCATTGGGGTCTGGTGTGCCCTGCCGAGACTCCTGAAGGCCAGGCGTGCGGTTTGGTCAAGAATCTCTCATTGATGTGCTACGTCAGTGTGGGGTCACCGTCTGAGCCCCTGATTGAGTTCATGATCAACCGAGGCATGGAGGTGGTGGAAGAATACGAGCCTCTGCGATATCCTCACGCGACTAAGATTTTTGTCAACGGCGTTTGGGTGGGCGTGCACCAGGATCCCACACACTTGGTCAGCCAAGTCCTTGATACCAGGCGGAAATCATACCTGCAGTATGAGGTGTCGCTGGTGCGAGAGATCAGGGATCAGGAGTTCAAGATCTTCTCTGACGCTGGTAGAGTCATGCGGCCCGTCTTCACTGTGCAGCAAGACGACGACCCGGAAACCGGTGTCGAGAAGGGCCATCTCGTCTTGTCCAAAGAACTTGTCAATAAACTCGCCAAGGAACAAGCCGACCCCCCTGATGACCCGGAGATGAAAATCGGCTGGGATGGGCTGATCAGAGCCGGTGCCGTGGAATACCTCGACGCGGAAGAAGAAGAGACGTCCATGATTTGCATGACGCCGGAGGACTTGGAGCTGTATCGCCTGCAGAAGGCTGGCGTTGCAGTGGAAGATGACCCCGGTGACGATCTCAACCGGCGACTCAAGACGAAGACGAACCCCGACGCACATGTACACCCACTGCGATTCATCCTGCATGATTCTCGGTATCTGCCAGCATCGACTGCGCTATTCTCATTATCGCTGCCGGTACTGGTGAGTTCGAGGCTGGTATCTCCAAGGATGGCCAGACTCGCGAGCACGCCCTGCTCGCCTACACCCTTGGTGTCAAGCAGCTCATCGTAGCTATCAACAAAATGGACACCACCAAGTGGTCCGAGACCCGTTACCAGGAAATCATCAAGGAGACTTCCAACTTCATCAAGAAGGTCGGCTACAACCCCAAGACCGTTGCCTTTGTGCCCATTTCCGGCTTCAACGGCGACAACATGCTGGCCCCCTCCACCAACTGCCCCTGGTACAAGGGCTGGGAGAAGGAGACCAAGGGCAAGAGCACTGGCAAGACCCTGCTCGAGGCCATCGACTCCATCGAGCCCCCCAGGCGTCCCGTCGAGAAGCCCCTCCGTCTCCCTCTCCAGGATGTGTACAAGATTGGCGGTATTGGAACAGTCCCTGTCGGCCGTGTCGAGACTGGTGTCATCAAGCCCGGCATGGTCGTCACCTTCGCTCCTGCCAACGTCACTACTGAAGTCAAGTCTGTTGAGATGCACCACGAGCAGCTCCAGGAGGGTATGCCCGGTGACAACGTTGGCTTCAACGTGAAGAACGTCTCCGTCAAGGAGATCCGCCGTGGCAACGTTGCCGGTGACTCCAAGAACGACCCCCCTGCCGGCGCCGCTTCCTTCGACGCCCAGGTCATCGTTCTCAACCACCCCGGCCAGGTCGGCGCCGGCTACGCTCCCGTCCTCGACTGCCACACTGCCCACATTGCCTGCAAGTTCTCCGAGCTTAAGGAGAAGATCGACCGCCGTACGGGTAAGTCGCGAGAACTCTCCCAAGTTCGTCAAGTCCGGTGACGCCGCCATTGTCAAGATGATTCCCTCCAAGCCCATGTGCGTTGAGG-------CGTTGGTGAACCAGCGGAGGGATCATTACCGAGTTACCGAACTCCCAAACCC-CTGTGAACATACCACGTTGCCTCGGCGGTTCGTCCCCGTGCGCCCCC--CGGGGCCCGGGGCCCCGCCGCAGGACCCCTAAACTCTATTTAACTTGCGGGGTTGTATTCTGAGTGGAAT--ATACAAATGAATCAAAACTTTCAACAACGGATCTCTTGGTTCTGGCATCGATGAAGAACGCAGCGAAATGCGATAAGTAATGTGAATTGCAGAATTCAGTGAATCATCGAATCTTTGAACGCACATTGCGCCCGCCAGCATTCTGGCGGGCATGCCTGTTCGAGCGTCATTTCAACCCTCAAGCCTC-GCGGTTTGGTGTTGGGGGACGGC----CTGCCGCCCCCGAAATGAATTGGCGGCCCTGACGCGGCCTCTCCTGCGTAGTAGCTCGAACCTCGCATCGGGAGCGCGTCGCGGCCACGCCGTTAAACGACACAACTTCTAAGAGTTGACCTCGGATCAGGTAGGAATACCCG????????????????????????????????????????????????????????????????????????????????????????????????????????????????????????????????????????????????????????????????????????????????????????????????????????????????????????????????????????????????????????????????????????????????????????????????????????????????????????????????????????????????????????????????????????????????????????????????????????????????????????????????????????????????????????????????????????????????????????????????????????????????????????????????????????????????????????????????????????????????????????????????????????????????????????????????????????????????????????????????????????????????????????????????????????????????????????????????????????????????????????????????????????????????????????????????????????????????????????????????????????????????????????????????????????????????????
MFLUCC_24_0325  ???????????????????????????????????????????????????????????????????????????????????????????????????????????????????????????????????????????????????????????????????????????????????????????????????????????????????????????????????????????????????????????????????????????????????????????????????????????????????????????????????????????????????????????????????????????????????????????????????????????????????????????????????????????????????????????????????????????????????????????????????????????????????????????????????????????????????????????????????????????????????????????????????????????????????????????????????????????????????????????????????????????????????????????????????????????????????????????????????????????????????????????????????????????????????????????????????????????????????????????????????????????????????????????????????????????????????????????????????????????????????????????????????????????????????????????????????????????????????????????????????????????????????????????????????????????????????????????????????????????????????????????????????????????????????????????????????????????????????????????????????????????????????????????????????????????????????????????????????????????????????????????????????????????????????????????????????????????????????????????????????????????????????????????????????????????????????????????????????????????????????????????????????????????????????????????????????????????????????????????????????????????????????????????????????????????????????????????????????????????????????????????????????????????????????????????????????????????????????????????????????????????????????????????????????????????????????????????GACTGCGCTATCCTCATTATCGCTGCCGGCACTGGTGAGTTCGAGGCTGGTATCTCCAAGGATGGCCAGACCCGTGAGCACGCTCTGCTCGCCTACACCCTCGGTGTTAAGCAGCTCATCGTCGCTATCAACAAGATGGACACCACCAAGTGGTCTGAGGCCCGTTTCCAGGAGATCATCAAGGAGACCTCCAACTTCATCAAGAAGGTCGGCTACAACCCCAAGACCGTCGCTTTCGTCCCCATCTCTGGTTTCCACGGCGACAACATGCTTTCCCCCTCCACCAACTGCCCCTGGTACAAGGGCTGGGAGAAGGAGACCAAGGGCAAGTCCACCGGCAAGACCCTCCTTGAGGCCATCGACTCCATCGAGCCCCCCAAGCGCCCCAGCGACAAGCCCCTCCGCCTTCCCCTTCAGGATGTGTACAAGATCGGCGGTATCGGCACAGTCCCTGTCGGCCGTATCGAGACTGGTGTCATCAAGCCCGGCATGGTCGTGACCTTCGCTCCTTCCAACGTCACCACCGAAGTCAAGTCCGTTGAGATGCACCACGAGCAGCTCACCGAGGGTGTCCCCGGTGACAACGTCGGCTTCAACGTCAAGAACGTCTCCGTCAAGGAGATCCGTCGTGGCAACGTCGCCGGTGACTCCAAGAACGACCCCCCTCTGGGTGCCGCTTCTTTCGATGCCCAGGTCATCGTCCTGAACCACCCCGGCCAGGTCGGTGCTGGCTACGCCCCCGTCCTCGACTGCCACACCGCCCACATTGCCTGCAAGTTCGCCGAGATCAAGGAGAAGATCGACCGCCGTACCGGCAAGTCTCGAGTCCGCCCCCAAGTTCATCAAGTCTGGCGACTCTGCCATCGTCAAGATGATTCCCTCCAAGCCCATGTGCGTTGAGGCTTTCAC--------ACGC----GGAGGGACATTACCGAGTTATACAACTCCCAAACCCACTGTGAACCTTACCAGTTGCCTCGGCGGGAACGCCCCGGCCGCCGGCCGCCGGACCCAGGCGCCCGCCGCAGGGACCCCAAACTCTCTTGCACGGGCGGAATTCTTCTCTGAGTTGCACAAAAACAAATGAATCAAAACTTTCAACAACGGATCTCTTGGTTCTGGCATCGATGAAGAACGCAGCGAAATGCGATAAGTAATGTGAATTGCAGAATTCAGTGAATCATCGAATCTTTGAACGCACATTGCGCCCGCCAGCATTCTGGCGGGCATGCCTGTTCGAGCGTCATTTCAACCCTCGAGCCCCGGGGCCTCGGTGTTGGGGGACGGCACACCAGCCGCCCCCGAAATGCAGTGGCGACCCCGCCGCAGCCTCCCCTGCGTAGTAGCACACACCTCGCACCG-GAGCGCGGAGCGGTCACGCCGTAAAACGCCCAACTTTCTTAGAGTTGACCTCGGATCAGGTAGGAATACCCGGGAAAAGAAACCAACAGGGATTGCCCCAGTAACGGCGAGTGAAGCGGCAACAGCTCAAATTTGAAATCTGGCCCCCAGGGCCCGAGTTGTAATTTGCAGAGGATGCTTTTGGCGCGGTGCCTTCCGAGTTCCCTGGAACGGGACGCCATAGAGGGTGAGAGCCCCGTCTGGTCGGACGCCTAGCCTGTGTAAAGCTCCTTCGACGAGTCGAGTAGTTTGGGAATGCTGCTCTAAATGGGAGGTATATGTCTTCTAAAGCTAAATACCGGCCAGAGACCGATAGCGCACAAGTAGAGTGATCGAAAGATGAAAAGCACTTTGAAAAGAGGGTTAAATAGTACGTGAAATTGTTGAAAGGGAAGCGCTTGTGACCAGACTTGGGCCCGGTGGATCATCCAGCGTTCTCGCTGGTGCACTCCGCCGGGTTCAGGCCAGCATCAGTTCGCCGCGGGGGAAAAAGGCTTCGGGAACGTGGCTCCTACGGGAGTGTTATAGCCCGTTGCATAATACCCTGGGGCGGACTGAGGTTCGCGCTCCGCAAGGATGCTGGCGTAATGGTCATCAGCGACCCGTCTTGAAACACGGACCAAGGAGTCGTCTTCGTATGCGAGTGTTCGGGTGTAAAACCCCTACGCGTAATGAAAGTGAACGCAGGTGAGAGCTTCGGCGCATCATCGACCGATCCTGATGTTCTCGGATGGATTTGAGTAAGAGCATACGGGGCCGGACCCGAAAGAAGGTGAACTATGCCTGTATAGGGTGAAGCCAGAGGAAACTCTGGTGGAGGCTCGCAGCGGTTCTGACGTGCAAATCGATCGTCAAATATGGGCATGGGGGCGAAAGACTAATCGA
MFLU_17_1394    --------------------TCTGCCATAACTGCAGCAAGGTGCTGGCCGATAAAGTTGGTCTTACTTGTTC---TGGAGACTTGACTCACTTGATGCTAACCTGGTGCTTTCAGAGCGACCCTGAGTTTCTCGCTGCTATTCGCACTCGAGATGCGAAGCTTCGCTTTAACCGGGTTTGGGCTGTTTGCAAGAAGAGGCGTAAGTGCGAGAACGAAGATCGC---ACAGAGAAGAACGAGGAGGAGTTTAATCCAGGAACGAAGCCTGCGCATAATCACGGCGGCTGCGGCAACGTCCAACCTCAAGTTCGCCAAGCGGCTTTGCAGCTGAAGGCTGCCTTTGACGTGGTGCAGGAGGATGGCCCCAAGAGAAGAGACACGGTGCCTATCACGCCTGAGATGGCCCACGGCATTCTACGACGCATTTCGGAAGAAGACTTGGAGAATATGGGTCTCAACGCTGACTATGCACGCCCTGAGTGGATGATCATCACCGTCTTGCCAGTTCCTCCACCGCCGGTTCGTCCTAGTATCTCGATGGACGGAACAGGTACTGGCATGCGTAATGAGGATGACTTGACATACAAGCTTGGCGATATCATCCGCGCCAATGGTAACGTGAAGCAAGCCATCCGCGAAGGATCTCCCCAACATATCGCCCGGGATTTCGAGGAACTCTTAAGGTGTGTTGAAGGCAATCGGCATTTCAATCTAGCGGTAGGAATCAAACCCGGTACTCTGTCCAACGGTCTGAAATATTCTCTAGCCACCGGAAACTGGGGAGATCAGAAAAGCCATGAGCTCCACGGTGTGTCTCAAGTACTCAACCGTTACACATTTGCCTCCACACTATCACACTTGCGGCGTACCAACACTCCGATCGGAAGGGATGGAAAGCTCGCCAAACCACGTCAGCTGCACAACACACACTGGGGCTTAGTTTGCCCTGCAGAGACACCTGAAGGACAGGCTTGCGGTGTGGTCAAGAATCTGTCTCTTATGTGCTATGTCAGTGTCGGCTCACCGTCTGAGCCCTTAATCGAGTTCATGATTAATCGGGGCATGGAAGTCGTCGAAGAGTACGAACCGCTAAGGTATCCGCACGCCACCAAAATCTTCGTCAACGGAGTTTGGGTAGGCATACATCAAGATCCCAAACACTTGGTCAGCCAAGTGCTTGACACCCGGCGAAAATCGTACTTGCAGTATGAGGTGTCACTGGTCAGAGATATCCGGGATCAAGAGTTCAAGATCTTCTCTGACGCTGGGCGTGTCATGAGGCCAGTATATACAGTTCAGCAAGAAGATGACCCAGAAACCGGGATCGAAAAAGGACACTTGGTTCTTTCAAAGGAGTTGGTGAACAAGCTTGCCAAGGAGCAGGCCGAACCGCCAGATGACCCAAGTGCAAAGATTGGTTGGGAAGGGCTGATCCGCGCTGGTGCAGTCGAGTACTTGGATGCTGAAGAAGAAGAAACGTCCATGATATGCATGACCCCCGAAGACCTCGATCTCTATCGTCTCCAGAAGGCTGGAGTTGCCGTGGAAGATGACATTGGCGACGATCTGAACAAGCGTCTGAAGACGAGGACCAACCCCAACACATATGTATACCCACTGCGATTCATCCCGTATGATTCTTGGCATCTGCCAGTATCGACTGCGCTATTCTCATCATCGCCGCCGGTACTGGTGAATTTGAGGCTGGTATCTCCAAGGATGGCCAGACTCGTGAGCACGCTCTGCTCGCCTACACTCTCGGTGTCAAGCAGCTCATTGTCGCCATCAACAAGATGGACACCGCCAAGTGGTCCCAGGAACGTTTCCAGGAAATCGTCAAAGAAACCTCCACCTTCATCAAGAAGGTCGGTTACAACCCCAAGACTGTTCCCTTCGTCCCCATCTCTGGTTTCCACGGCGACAACATGTTGGAGCCCTCCAAGAACTGCCCTTGGTACAAGGGATGGGAGAAGGAGACCAAGGGTAAGGTCACTGGCGACACCCTTCTCAAGGCCATTGATTCCATCGAGACCCCCAAGCGACCTGTCGACAAGCCCCTCCGTCTTCCCCTCCAGGATGTGTACAAGATCGGCGGTATTGGAACAGTTCCCGTCGGCCGTATCGAGACTGGTGTCCTCAAGCCCGGTATGGTCGTCACCTTTGCTCCCGCCAATGTCACCACTGAAGTCAAGTCGGTCGAGATGCACCACGAGCAGCTTCAGGAAGGTCAGCCAGGTGACAACGTTGGTTTCAACGTGAAGAACGTCTCCGTCAAGGACATTCGCCGTGGCAACGTCGCTGGTGACTCCAAGAACGACCCTCCTCTGGGCTGTGCTTCATTCGACGCCCAGGTCATCGTCCTTAACCACCCTGGCCAGGTCGGCTGTGGCTATGCTCCTGTCCTGGACTGTCACACCGCTCACATTGCTTGCAAGTTCTCTGTTATCAAGGAGAAGATTGATCGACGTACCGGCAAGTGTTGAGA----------------------------------------------------------------------------------CGTTGGTGAACCAGCGGAGGGATCATTACCGAGTT--ACAACTCCCAAACCCCGTGTGAACCTTTACCGTTGCCTCGGCGGGATCGCCCCGGCGCGCCTCGCCCGGATCACGGCGCCCGCCGCAGGACCCCCAAACTCTTTTTCGCAGGCGTCGGTTTCTTCTGAGTGAGACCTGTGAAAATGAATCAAAACTTTCAACAACGGATCTCTTGGCTCTGGCATCGATGAAGAACGCAGCGAAATGCGATAAGTAATGTGAATTGCAGAATTCAGTGAATCATCGAATCTTTGAACGCACATTGCGCCCGCCAGTATTCTGGCGGGCATGCCTGTCCGAGCGTCATTTCGACCCTCAGGCCCCAGGGGACTGGTGTTGGGGGACGGCCGGCGCGCCGCCCCCGAAATGCAGTGGCGGCCTCGCCGCAGTGACCTCCGCGTAGTAGCACAAACCTCGCGGCCGGAAGCTGGGGCGGCCACGCCGTAAAACACCCACCCACCCTAAGAGTGACCTCGGATC-------------------------------------GCCCCAGTAACGGCGAGTGAAGCGGCAAAAGCTCAAATTTGAAATCTGGCCCCCGAGGTCCGAGTTGTAATTTGCAGAGGATGCTTCTGGCGCGGCGCCTTCCGAGTTCCCTGGAACGGGACGCCACAGAGGGTGAGAGCCCCGTCCGGTCGGACGCCTAGCCTGTGTGAAGCACCTTCGACGAGTCGGGTAGTTTGGGAATGCTGCCCTAAATGGGAGGTATATGTCTTCTAAAGCTAAATACCGGCCAGAGACCGATAGCGCACAAGTAGAGTGATCGAAAGATGAAAAGCACTTTGAAAAGAGGGTTAAACAGTACGTGAAATTGTTGAAAGGGAAGCGCTCATGACCAGACTTGGGCCCGGGGGATCACCCGGCGTTCTCGCCGGGGCACTTCGCCGGGCCCAGGCCAGCATCAGTTCGTGGCGGGGGACAAAGGCTTCGGGAACGTGGCTCCCCGGGGAGTGTTATAGCCCGCTGCGCAATGCCCTGCCGCGGACTGAGGTTCGCGCTCCGCAAGGATGCTGGCGTAATGGTCATCAGCGACCCGTCTTGAAACACGGACCAAGGAGTCGTCTTCGTATGCGAGTGTTCGGGTGTCAAACCCCTACGCGTAATGAAAGTGAACGCAGGTGAGAGCTTCGGCGCATCACCGACCGATCCTGATGTTCTCGGATGGATTTGAGTACGAGCATACGGGGCCGGACCCGAAAGAAGGTGAACTATGCCTGTATAGGGTGAAGCCAGAGGAAACTCTGGTGGAGGCTCGCAGCGGTTCTGACGTGCAAATCGATCGTCAAATATGGGCAT--------------------
MFLU_21_0275    ----------------------TGCCATAACTGCAGCAAGGTGCTGGCCGATAAAGTTGGTCTTACTTGTTC---TGGAGACTTGACTCACTTGATGCTAACCTGGTGCTTTCAGAGCGACCCTGAGTTTCTCGCTGCTATTCGCACTCGAGATGCGAAGCTTCGCTTTAACCGGGTTTGGGCTGTTTGCAAGAAGAGGCGTAAGTGCGAGAATGAGGATCGC---ACAGAGAAGAACGAGGAGGAGTTCAATCCAGGAACGAAGCCTGCGCATAATCACGGCGGCTGCGGCAACGTCCAGCCTCAAGTTCGCCAAGCGGCTTTGCAGCTGAAGGCTGCCTTTGACGTGGTGCAGGAGGATGGCCCCAAGAGAAGAGACACGGTGCCTATCACGCCTGAGATGGCTCACGGCATTCTACGACGCATTTCCGAAGAAGACTTGGAGAATATGGGTCTCAACGCCGACTATGCACGCCCTGAGTGGATGATAATCACCGTCTTGCCAGTTCCTCCACCGCCGGTTCGCCCTAGTATCTCGATGGACGGAACAGGCACTGGTATGCGTAACGAGGATGACTTGACATACAAGCTTGGCGATATCATCCGCGCCAATGGTAACGTGAAGCAAGCCATCCGCGAAGGATCTCCCCAACATATCGCCCGGGATTTCGAGGAACTCTTGAGGTGTGTTGAAGGCAATCGGCATTTCAATCTAGCGGTAGGAATCAAACCCGGTACTCTGTCAAACGGTTTGAAATATTCTCTGGCCACCGGAAACTGGGGAGATCAGAAAAGCCATGAGCTCCACGGGGTGTCTCAAGTACTCAACCGTTACACATTTGCCTCCACGCTATCACACTTGCGGCGTACCAACACTCCGATCGGAAGAGATGGAAAGCTCGCTAAACCACGTCAGCTGCACAACACACACTGGGGCTTGGTTTGCCCTGCAGAGACACCTGAAGGACAGGCTTGCGGCCTGGTCAAGAATCTGTCTCTTATGTGCTATGTCAGTGTTGGCTCACCGTCTGAGCCCTTAATTGAGTTCATGATTAATCGGGGCATGGAAGTCGTCGAGGAATACGAACCATTAAGGTATCCGCACGCCACCAAAATCTTCGTCAACGGAGTTTGGGTAGGTATACATCAAGACCCTAAACACTTGGTCAGTCAGGTGCTTGACACCCGGCGAAAATCGTACTTGCAGTATGAGGTGTCACTGGTCAGAGATATCCGGGATCAAGAGTTCAAGATCTTCTCTGACGCTGGGCGTGTCATGAGGCCAGTATATACAGTTCAGCAAGAAGATGACCCAGAAACCGGGATCGAGAAAGGACACTTGGTTCTATCAAAGGAGTTGGTGAACAAGCTTGCCAAGGAGCAGGCCGAACCGCCAGAAGACCCAAGTACAAAGATTGGTTGGGAAGGGCTGATCCGCGCTGGTGCAGTCGAGTACCTGGATGCTGAGGAAGAAGAAACGTCCATGATATGCATGACCCCCGAAGACCTCGATCTCTATCGCCTCCAGAAGGCCGGAGTTGCCGTGGAAGATGACATTGGCGACGATCTGAACAAGCGTCTGAAGACAAGGACCAACCCCAACACATATGTACACCCACTGCGATTCATCCCGTATGATTCTTGGAATCTGCCAGTATC--------TATTCTCATCATCGCCGCCGGTACTGGTGAGTTCGAGGCTGGTATCTCCAAGGATGGCCAGACTCGTGAGCACGCTCTGCTCGCCTACACTCTGGGTGTCAAGCAGCTCATTGTCGCTATCAACAAGATGGACACCGCCAACTGGTCCCAGGATCGTTTCCAGGAAATCGTCAAGGAAACCTCCACCTTCATCAAGAAGGTCGGTTACAACCCCAAGACTGTTCCCTTCGTCCCCATCTCTGGTTTCCACGGCGACAACATGTTGGAGCCCTCCAAGAACTGCTCTTGGTTCAAGGGATGGGAGAAGGAGACCAAGGGCAAGGTCACTGGCGACACCCTTCTCAAGGCCATTGATTCCATCGAGACCCCCAAGCGACCTGTCGACAAGCCTCTCCGTCTTCCCCTCCAGGATGTGTACAAGATCGGCGGTATTGGAACAGTTCCCGTCGGCCGTATCGAGACTGGTGTCCTCAAGCCCGGTATGGTCGTCACCTTTGCTCCCGCCAATGTCACCACTGAAGTCAAGTCGGTCGAGATGCACCACGAGCAGCTTCAGGAAGGTCAGCCAGGTGACAACGTTGGTTTCAACGTGAAGAACGTCTCTGTCAAGGACATTCGCCGTGGCAACGTCGCTGGTGACTCCAAGAACGACCCTCCTCTGGCCGCTGCTTCCTTCAACGCTCAGGTCATCGTCCTCAACCACCCTGGTCAGGTCGGCGCTGGCTATGCTCCTGTCCTGGACTGCCACACCGCTCACATTGCTTGCAAGTTTGCCGAGCTCCTCGAGAAGATCGATCGACGTACTGGCAAGGCTTGAGACCAACCCCAAGTTCATCAAGTCTGGTGACTCTGCCATCGTCAAGATGGTCCCCTCCAAGCCCATGTGCGTGGAGGCCTTCAGCGTTGGTGAACCAGCGGAGGGATCATTACCGAGTT--ACAACTCCCAAACCCCGTGTGAACCTCTACCGTTGCCTCGGCGGGATCGCCCCGGCGCGCCCCGTCCGGACCACGGCGCCCGCCGCAGGACCCCCCAAACTCTCTCGCCCGGCGTCGTTTTATTCTGAGTGGACCTTGTGAAAATGAATTAAAACTTTCAACAACGGATCTCTTGGCTCTGGCATCGATGAAGAACGCAGCGAAATGCGATAAGTAATGTGAATTGCAGAATTCAGTGAATCATCGAATCTTTGAACGCACATTGCGCCCGCCAGTATTCTGGCGGGCATGCCTGTCCGAGCGTCATTTCGACCCTCAGGCCCCAGGGGACTGGCGTTGGGGGACGGCCCCGCCGCCGCCCCCGAAATGCAGTGGCGGCCTCGCCGCAGCGACCTCCGCGTAGTAGCACGAACCTCGCGGCCGGGAGCTGGGACGGCCACGCCGTAAAACAACCCCCCGCACCAAGAGTGACCTCGGATCAGGT------------------------------ATTGCCCCAGTAACGGCGAGTGAAGCGGCAACAGCTCAAATTTGAAATCTGGCCCCCGGGGTCCGAGTTGTAATTTGCAGAGGATGCTTCTGGCGCGGCGCCTTCCGAGTTCCCTGGAACGGGACGCCACAGAGGGTGAGAGCCCCGTCCGGTCGGACGCCCAGCCTATGTGAAGCACCTTCGACGAGTCGGGTAGTTTGGGAATGCTGCCCTAAATGGGAGGTATATGTCTTCTAAAGCTAAATACCGGCCAGAGACCGATAGCGCACAAGTAGAGTGATCGAAAGATGAAAAGCACTTTGAAAAGAGGGTTAAACAGTACGTGAAATTGTTGAAAGGGAAGCGCTCATGACCAGACTTGGGCCCGGGGGATCACCCGGCGTTCTCGCCGGGGCACTTCGCCGGGCCCAGGCCAGCATCAGTTCGCGGCGGGGGACAAAGGCTTCGGGAACGTGGCTCCCCGGGGAGTGTTATAGCCCGCTGCGCAATGCCCTGCCGCGGACTGAGGTTCGCGCTCCGCAAGGATGCTGGCGTAATGGTCATCAGCGACCCGTCTTGAAACACGGACCAAGGAGTCGTCTTCGTATGCGAGTGTTCGGGTGTCAAACCCCTACGCGGAATGAAAGTGAACGCAGGTGAGAGCTTCGGCGCATCACCGACCGATCCTGATGTTCTCGGATGGATTTGAGTAAGAGCATACGGGGCCGGACCCGAAAGAAGGTGAACTATGCCTGTATAGGGTGAAGCCAGAGGAAACTCTGGTGGAGGCTCGCAGCGGTTCTGACGTGCAAATCGATCGTCAAATATGGGCATGGGGGCGAAAGACTAATC--
MFLU_22_0260    -------------------------------TGCAGCAAGGTGTTGGCCGATACTGTTGGTCTATCCTGAGTCTCTGTAGAGTTACTTTACCGATCGCTAACGCATCTCTCTCAGAGTGATCCCGAGTTTGTCGCCGCTATCGGTACTCGAGATGCTAAACTGCGCTTCAATCGCGTCTGGGCTGTGTGCAAGAAGAAGAACAGATGCGAGAATGAGGATCGC---AGTGAAAAGAATGAAGAGGAATTCGCGCCCGGCATGAAACCGGTCAACAACCATGGTGGTTGTGGAAACGTGCAGCCCCAGGTTCGTCAGGCTGCTCTTCAGCTCAAGGCTGCCTTTGATGTCGCTCAGGAAGATGGACCCAAGCGAAGGGAGACTGTGCCCATCACACCCGAAATGGCTCACGGTATCCTGAGGAGGATATCGGAGGAGGATCTACGGCACATGGGTCTCAACTCGGACTATGCTCGGCCAGAATGGATGATTCTCACCGTCCTGCCCGTCCCCCCGCCCCCTGTTCGTCCCAGTATTTCCATGGACGGTACCGGCACGGGAATGCGAAACGAAGACGATTTGACATACAAGTTGGGCGACATCATTCGCGCCAACGGCAACGTCAAACAGGCCATTCGCGAGGGCTCTCCTCAACACATTGCCAGGGACTTCGAAGAGCTGCTACGATGTGTCGAAGGAAACCGACATTTCAATCTGGCAGTCGGCATCAAGCCCGCCACGCTCTCCAACGGTCTGAAGTATTCTCTGGCTACTGGCAACTGGGGAGACCAAAAAGGCCATGAGTTCAACGGCGTATCCCAAGTGCTGAATCGATACACCTTTGCTTCTACCCTCTCTCACTTGCGGCGAACGAACACGCCCATTGGCAGAGATGGCAAGCTGGCCAAACCGCGTCAACTTCACAACACGCACTGGGGCCTGGTCTGTCCCGCGGAAACGCCCGAAGGCCAGGCCTGCGGTCTCGTCAAGAATTTGTCGCTCATGTGCTACGTCAGCGTCGGCTCGCCTTCTGAGCCATTGATCGAGTTCATGATTAATCGAGGTATGGAGGTTGTTGAAGAGTATGAACCATTGAGATATCCCCACGCGACCAAGATCTTTGTCAACGGAACCTGGGTGGGCGTGCACCAGGACCCCAAGCATCTCGTCAGCCAAGTCCTGGACACCAGACGCAAATCATATCTGCAGTACGAAGTGTCCCTCGTCAGAGAAATCCGAGATCAAGAGTTCAAGATTTTCTCGGACGCCGGACGGGTCATGAGACCGGTGTACACGGTGCAGCAGGAGGACGACCCCGAAACAGGCATCGGGAAGGGTAATCTCGTGCTGTCGAAAGAACTGGTCAACAAGCTCGCCAAGGAACAGGCAGAGCCCCCAGAGGACCCCAGCGAGAAGGTTGGCTGGGACGGATTGATCCGAGCCGGTGCTGTCGAGTACTTGGACGCCGAAGAGGAAGAGACTTCCATGATCTGCATGACGCCCGAGGACCTCGAAATGTATCGCATGCAAAAAGCCGGTATCGCTGTCGAGGAGGACAATGGCGATGATCTGAACAAGCGTCTCAAGACGAAGACGAACCCCCACACAC----------------------------------------------------------GCTATTCTCATCATTGCCGCCGGTACTGGTGAGTTCGAGGCTGGTATCTCCAAGGATGGCCAGACTCGTGAGCACGCTCTGCTCGCTTACACCCTCGGTGTCAAGCAGCTGATCGTCGCCATCAACAAGATGGACACCACCAAGTGGTCCGAGGCTCGTTACCAGGAAATCATCAAGGAGACCTCCTCCTTCATCAAGAAGGTCGGCTACAACCCCAAGACGGTCGCCTTCGTCCCCATCTCCGGTTTCAACGGCGACAACATGTTGTCTGCCTCCACCAACTGCCCCTGGTACAAGGGCTGGGAGAAGGAGGTCAAGGGCAAGGTCACCGGCAAGACCCTGCTCGAGGCCATTGACTCCATTGAGCCCCCCAAGCGTCCCTTCGACAAGCCCCTCCGTCTTCCCCTTCAGGATGTCTACAAGATTGGCGGTATTGGAACTGTTCCCGTCGGCCGTATCGAGACCGGTACCCTCAAGCCCGGTATGGTCGTCACCTTCGCCCCGGCCAACGTCACGACTGAAGTCAAGTCGGTCGAGATGCACCACGAGCAGCTTCCCGAGGCCTTCCCCGGTGACAACGTTGGTTTCAACGTGAAGAACGTGTCCGTCAAGGACATCCGCCGTGGAAACGTTGCTGGTGACTCCAAGAACGACCCTCCCATGGGTGCCGCCTCTTTCGACGCCCAGGTCATTGTCCTCAACCACCCCGGTCAGGTCGGTGCTGGTTACGCCCCTGTCCTCGATTGCCACACGGCCCACATTGCCTGCAAGTTCGCCGAGATCAAGGAGAAGATTGACCGACGTACTGGTAAGGCCCGAGACTGCCCCCAAGTTCGTCAAGTCTGGTGACGCCGCCATCGTCAAGATGGTTCCCTCCAAGCCCATG-----------------CGTTGGTGAACCAGCGGAGGGATCATTACCGAGTTGTAAGGCTCCCCAACCC-GTGTGAACCGATACCGTTGCCTCGGCGCGCCCCCC----------------------AGGGGGCCGCCGGGGGCCCCCAGACCCGCCTGTGA----------CGTCATCTGAGTGGATTCCGAATCAGCGAATTAAAACTTTCAACAACGGATCTCTTGGCTCTGGCATCGATGAAGAACGCAGCGAAATGCGATAAGTAATGCGAATTGCAGAATTCAGTGAATCATCGAATCTTTGAACGCACATTGCGCCCGCCAGCACTCTGGCGGGCATGCCTGTTCGAGCGTCATTTCACCCCTCGAGCCCCGGGGGCTCGGTGTTGGGGGTCGGCCCGCCCGCCGCCCCTGAAATGCACCGGCGGCCACGCCGCGGCCTCCCCTGCGCAGTAGCTTCTGCCTCGCACCGGGACCGCGGCGCGGCCACGCCGCAAAACGCACAACTCC--CTGAGTTGACCTCGAATCAGGCAGGACTACCCG----------------------GCCCCAGTAACGGCGAGTGAAGCGGCAACAGCTCAAATTTGAAATCTGGCGCCCGGGGCCCGAGTTGTAATTTGCAGAGGATGCTTCTGGCGAGGTGCCTTCCAAGTTCCCTAGAACGGGACGCCGCAGAGGGTGAGAGCCCCGTCCGGTCGGCCACCGAGCCTCTGTGAAGCTCCTTCGACGAGTCGAGTAGTTTGGGAATGCTGCTCTAAACGGGAGGTATATGTCTTCTAAAGCTAAATACCGGCCAGAGACCGATAGCGCACAAGTAGAGTGATCGAAAGATGAAAAGCACTTTGAAAAGAGAGTTAAACAGCACGTGAAATTGTTGAAAGGGAAGCGCTCGCGACCAGACTTGGGCCCGTCGAGTCACCCGGCGCTCCCGCCGGGGCACTTCGGCAGGCCCAGGCCAGCATCGGCCCGCCGCGGGGGACAAAGGCCCCGGGAACGTGGCTCCCCGGGGAGTGTTATAGCCCGTCGCGCAATGCCCTGGGGCGGGCCGAGGCCCGCGCCGTGCAAGGATGCTGGCGTAATGGTCCCCAGCGACCCGTCTTGAAACACGGACCAAGGAGTCGTCCTCGTATGCGAGTGTTCGGGTGTGAAGCCCCTACGCGCAATGAAAGTGAACGCTGGTGAGAGCCCGGGCGCATCACCGACCGATCCTGATGTTCTCGGATGGATTTGAGTAGGAGCATACGGGGCCGGACCCGAAAGAAGGTGAACTATGCCTGTGTAGGGTGAAGCCAGAGGAAACTCTGGTGGAGGCTCGCAGCGGTTCTGACGTGCAAATCGATCGTCAAACATGGGCATGGGGGCGAAAGACTAATCGA
MST_F26633      ?????????????????????????????????????????????????????????????????????????????????????????????????????????????????????????????????????????????????????????????????????????????????????????????????????????????????????????????????????????????????????????????????????????????????????????????????????????????????????????????????????????????????????????????????????????????????????????????????????????????????????????????????????????????????????????????????????????????????????????????????????????????????????????????????????????????????????????????????????????????????????????????????????????????????????????????????????????????????????????????????????????????????????????????????????????AAGGTGTGTTGAGGGCAACCGCAACTTCAATTTGGCAGTAGGCATCAAACCGGGCACCTTGTCCAATGGCTTAAAGTACTCGCTGGCCACGGGTAACTGGGGAGACCAGAAAGGCCATGAGCTCTACGGCGTGTCTCAGGTGCTAAACAGATATACGTTCGCTTCGACGCTGTCACATTTGCGGCGAACAAACACTCCCATCGGGCGAGATGGAAAACTTGCCAAGCCCCGTCAGCTGCACAACACTCATTGGGGCTTGGTATGTCCCGCAGAAACGCCCGAGGGACAGGCTTGCGGCCTTGTCAAGAACCTGTCTCTCATGTGTTATGTCAGTGTAGGATCGCCGGCGGAACCTCTTATCGAGTTCATGATCAATCGTGGCATGGAAGTTGTGGAAGAATATGAGCCACTAAGATACCCCCACGCGACGAAAATCTTCGTCAACGGTGTATGGGTGGGCGTCCACCAGGATCCGAAGCATTTGGTCAGCCAGGTCTTGGACACGCGCCGAAAATCGTATCTGCAGTACGAAGTGTCCCTCGTCCGAGAGATCAGAGATCAAGAGTTTAAGATCTTCTCCGATGCTGGGCGTGTGATGCGTCCCGTCTTCACCGTTCAACAAGAAGACGACCCCGAGACTGGCATTGACAAGGGCCATCTGGTACTATCAAAAGAACTGGTAAACAAGCTTGCCCAGGAGCAAGCGGAGCCACCAGATGACCCGGAACAGAAGATTGGCTGGGAGGGCCTTATTCGAGCTGGTGCCGTAGAGTATCTTGACGCAGAGGAAGAAGAAACGTCCATGATCTGCATGACACCCGAGGATCTTGAGTTGTACCGACTTCAGAAAGCGGGTGTGGCCGTTGACGACGACCCAGGCGATGATCTTAACAAGCGCCTAAAGACAAGGACCAACCCCTACGCATATGTATACTCACTGCGATTCATCCCGCATGATTCTCGGTATCTGCGAGCATTGACTGCGCTATCCTCATTATCGCTGCCGGTACTGGTGAGTTCGAGGCTGGTATCTCCAAGGATGGCCAGACCCGTGAGCACGCTCTGCTCGCCTACACTCTGGGTGTCAAGCAGCTCATTGTCGCTATCAACAAGATGGACACCACCAAGTGGTCCGAGGACCGTTACCACGAAATCATCAAGGAGACGTCCAACTTCATCAAGAAGGTCGGCTACAACCCCAAGTCTGTTGCCTTCGTCCCCATCTCTGGCTTCAACGGCGACAACATGCTGGAGCAGTCCACCAACTGCCCCTGGTACAAGGGCTGGGAGAAGGAGACCAAGGGCAAGTCCAGCGGCAAGACCCTCCTTGAGGCCATTGACGCCATTGAGACCCCCAAGCGTCCCACCGACAAGCCCCTCCGTCTTCCCCTTCAGGATGTGTACAAGATTGGTGGTATCGGAACTGTCCCTGTCGGCCGTGTCGAGACTGGTATCATCAAGCCCGGTATGGTCGTCACCTTTGCTCCCGCCAACGTCACCACTGAAGTCAAGTCCGTGGAAATGCACCACCAGCTCCTCCCCGATGGTCAGCCCGGTGACAACGTCGGATTCAATGTGAAGAACGTTTCCGTCAAGGAAATCCGCCGTGGTAACGTTGCCGGTGACTCCAAGAACGACCCCCCGGCCGGCGCTGCCAACTTCACCGCCCAGGTCATTGTCATGAACCACCCTGGCCAGGTCGGTGCCGGTTACGCTCCCGTTCTGGACTGCCACACCGCCCACATTGCCTGCAAGTTCGCTGAACTGAAGGAGAAGATCGACCGCCGTACTGGTAAGTCGCGAGGCCAACCCCAAGTTCATCAAGTCTGGTGACGCCGCCATCGTCACCATGATTCCGTCCAAGCCCATGTGCGTTGAGCCTTTCAC----------------------------CCGAGTTTTCCAACTCCCAAACCCTCTGTGAACCTATACCGTTGCTTCGGCGGGAACAGCCCCGGCGCCG-CGGCCGGACCCAGGCGCCCGCCGGAGGACCACACCGAACTCTTGAATCTCTTCAGGCGTCTTCTGAGTGGAATCTAAAAAAATGAATCAAAACTTTCAACAACGGATCTCTTGGTTCTGGCATCGATGAAGAACGCAGCGAAATGCGATACGTAATGTGAATTGCAGAATTCAGTGAATCATCGAATCTTTGAACGCACATTGCGCCCGCCAGCATTCTGGCGGGCATGCCTGTCCGAGCGTCATTTCAACCCTCAAGCCCCGGCGGCTTGGTGCTGGGGGACGGCGCGCGGGCCACCCCCGAAATGAATTGGCGGCCTCGGCGCCGCCTCCCCTGCGTAGTAGCGAAAGTCTCGCACCGGGAGCGCGCCGCGGCCACGCCGTAAAACGCCCAACTTTTTCAAGA----------------------------????????????????????????????????????????????????????????????????????????????????????????????????????????????????????????????????????????????????????????????????????????????????????????????????????????????????????????????????????????????????????????????????????????????????????????????????????????????????????????????????????????????????????????????????????????????????????????????????????????????????????????????????????????????????????????????????????????????????????????????????????????????????????????????????????????????????????????????????????????????????????????????????????????????????????????????????????????????????????????????????????????????????????????????????????????????????????????????????????????????????????????????????????????????????????????????????????????????????????????????????????????????????????????????????????????????????????
MST_F26639      ???????????????????????????????????????????????????????????????????????????????????????????????????????????????????????????????????????????????????????????????????????????????????????????????????????????????????????????????????????????????????????????????????????????????????????????????????????????????????????????????????????????????????????????????????????????????????????????????????????????????????????????????????????????????????????????????????????????????????????????????????????????????????????????????????????????????????????????????????????????????????????????????????????????????????????????????????????????????????????????????????????????????????????????????????????????????????????????????????????????????????????????????????????????????????????????????????????????????????????????????????????????????????????????????????????????????????????????????????????????????????????????????????????????????????????????????????????????????????????????????????????????????????????????????????????????????????????????????????????????????????????????????????????????????????????????????????????????????????????????????????????????????????????????????????????????????????????????????????????????????????????????????????????????????????????????????????????????????????????????????????????????????????????????????????????????????????????????????????????????????????????????????????????????????????????????????????????????????????????????????????????????????????????????????????????????????????????????????????????????????????????????????????????????????????????????????????????????????????????????????????????????????????????????????????????????????????????????GACTGCGCTATCCTCATTATCGCTGCCGGTACTGGTGAGTTCGAGGCTGGTATCTCCAAGGATGGCCAGACCCGTGAGCACGCTCTGCTCGCCTACACTCTGGGTGTCAAGCAGCTCATTGTCGCTATCAACAAGATGGACACCACCAAGTGGTCCGAGGACCGTTACCACGAAATCATCAAGGAGACGTCCAACTTCATCAAGAAGGTCGGCTACAACCCCAAGTCTGTTGCCTTCGTCCCCATCTCTGGCTTCAACGGCGACAACATGCTGGAGCAGTCCACCAACTGCCCCTGGTACAAGGGCTGGGAGAAGGAGACCAAGGGCAAGTCCAGCGGCAAGACCCTCCTTGAGGCCATTGACGCCATTGAGACCCCCAAGCGTCCCACCGACAAGCCCCTCCGTCTTCCCCTTCAGGATGTGTACAAGATTGGTGGTATCGGAACTGTCCCTGTCGGCCGTGTCGAGACTGGTATCATCAAGCCCGGTATGGTCGTCACCTTTGCTCCCGCCAACGTCACCACTGAAGTCAAGTCCGTGGAAATGCACCACCAGCTCCTCCCCGATGGTCAGCCCGGTGACAACGTCGGATTCAATGTGAAGAACGTTTCCGTCAAGGAAATCCGCCGTGGTAACGTTGCCGGTGACTCCAAGAACGACCCCCCGGCCGGCGCTGCCAACTTCACCGCCCAGGTCATTGTCATGAACCACCCTGGCCAGGTCGGTGCCGGTTACGCTCCCGTTCTGGACTGCCACACCGCCCACATTGCCTGCAAGTTCGCTGAACTGAAGGAGAAGATCGACCGCCGTACTGGTAAGTCGCGAGGCCAACCCCAAGTTCATCAAGTCTGGTGACGCCGCCATCGTCACCATGATTCCGTCCAAGCCCATGTGCGTTGAGCCTTTCAC-------------GCGGAGGGATCATTACCGAGTTTTCCAACTCCCAAACCCTCTGTGAACCTATACCGTTGCTTCGGCGGGAACAGCCCCGGCGCCG-CGGCCGGACCCAGGCGCCCGCCGGAGGACCACACCGAACTCTTGAATCTCTTCAGGCGTCTTCTGAGTGGAATCTAAAAAAATGAATCAAAACTTTCAACAACGGATCTCTTGGTTCTGGCATCGATGAAGAACGCAGCGAAATGCGATACGTAATGTGAATTGCAGAATTCAGTGAATCATCGAATCTTTGAACGCACATTGCGCCCGCCAGCATTCTGGCGGGCATGCCTGTCCGAGCGTCATTTCAACCCTCAAGCCCCGGCGGCTTGGTGCTGGGGGACGGCGCGCGGGCCACCCCCGAAATGAATTGGCGGCCTCGGCGCCGCCTCCCCTGCGTAGTAGCGAAAGTCTCGCACCGGGAGCGCGCCGCGGCCACGCCGTAAAACGCCCAACTTTTTCAAGATTGACCTCGGATCAGGTAGGACTACCCG????????????????????????????????????????????????????????????????????????????????????????????????????????????????????????????????????????????????????????????????????????????????????????????????????????????????????????????????????????????????????????????????????????????????????????????????????????????????????????????????????????????????????????????????????????????????????????????????????????????????????????????????????????????????????????????????????????????????????????????????????????????????????????????????????????????????????????????????????????????????????????????????????????????????????????????????????????????????????????????????????????????????????????????????????????????????????????????????????????????????????????????????????????????????????????????????????????????????????????????????????????????????????????????????????????????????????
MST_F29447      ?????????????????????????????????????????????????????????????????????????????????????????????????????????????????????????????????????????????????????????????????????????????????????????????????????????????????????????????????????????????????????????????????????????????????????????????????????????????????????????????????????????????????????????????????????????????????????????????????????????????????????????????????????????????????????????????????????????????????????????????????????????????????????????????????????????????????????????????????????????????????????????????????????????????????????????????????????????????????????????????????????????????????????????????????????????AAGGTGTGTCGAGGGCAACCGCAACTTCAACTTGGCAGTAGGCATTAAACCGGGTACTCTGTCCAATGGCTTGAAGTACTCGCTGGCCACGGGTAACTGGGGAGACCAGAAAGGCCATGAGCTCTACGGCGTGTCTCAGGTGCTAAACAGATATACGTTTGCTTCGACGCTGTCACATTTGCGACGAACAAACACTCCCATTGGGCGAGACGGAAAGCTCGCCAAGCCCCGGCAGCTGCACAACACCCATTGGGGCTTGGTATGTCCGGCAGAAACGCCCGAGGGACAGGCTTGCGGTCTTGTCAAGAACCTGTCTCTCATGTGCTATGTCAGTGTGGGATCGCCGGCGGAACCTCTTACTGAGTTTATGATCAATCGTGGCATGGAAGTTGTCGAAGAATACGAGCCACTAAGATACCCACACGCGACGAAAATCTTCGTCAACGGTGTATGGGTCGGCGTCCACCAAGATCCGAAGCATTTGGTCAGCCAGGTCTTGGATACGCGCCGAAAGTCGTATCTGCAGTACGAGGTGTCCCTCATCCGAGAGATCAGAGATCAAGAGTTCAAGATTTTCTCCGATGCTGGGCGTGTGATGCGTCCCGTCTTCACCGTTCAACAAGAAGACGACCCCGAGACTGGCATTGACAAGGGCCATCTGGTACTATCAAAAGAACTGGTAAACAAGCTTGCCCAGGAGCAAGCGGAGCCACCAGATGACCCGGAACAGAAGATTGGCTGGGAGGGCCTTATTCGAGCTGGTGCCGTGGAGTATCTCGACGCAGAGGAAGAAGAAACGTCAATGATCTGCATGACACCCGAAGACCTTGAGCTGTACCGACTTCAGAAAGCTGGTGTGGCGGTCGACGACGACCCAGGCGATGATCTTAACAAACGTCTGAAGACCAGGACCAACCCCTACACACATGTACACTCACTGCGATTCATCCCGCATGATTCTCGGTATCTGCGAGCATTGACTGCGCTATCCTCATTATCGCTGCCGGTACTGGTGAGTTCGAGGCTGGTATCTCCAAGGATGGCCAGACCCGTGAGCACGCTCTGCTCGCCTACACCCTGGGTGTCAAGCAGCTCATCGTCGCCATCAACAAGATGGACACCACCAAGTGGTCCGAGGACCGTTACCACGAAATCATCAAGGAGACGTCCAACTTCATCAAGAAGGTCGGCTACAACCCCAAGTCTGTTGCTTTCGTCCCCATCTCCGGCTTCAACGGCGACAACATGCTTGAGCAATCCACCAACTGCCCCTGGTACAAGGGCTGGGAGAAGGAGACCAAGGGCAAGTCCAGCGGCAAGACCCTCCTTGAGGCCATCGACGCCATTGAGACCCCCAAGCGTCCCACCGACAAGCCCCTCCGTCTTCCCCTCCAGGATGTGTACAAGATTGGTGGTATCGGAACTGTCCCTGTCGGCCGTGTCGAGACTGGTATCATCAAGCCCGGTATGGTCGTCACCTTTGCTCCCGCCAACGTCACCACTGAAGTCAAGTCCGTGGAAATGCACCACCAGCTTCTCCCCGATGGTCAGCCCGGTGACAACGTCGGATTCAACGTGAAGAACGTTTCCGTCAAGGAAATCCGCCGTGGTAACGTTGCTGGTGACTCCAAGAACGACCCCCCCGCCGGCGCTGCCAACTTCACCGCCCAGGTCATTGTCATGAACCACCCTGGCCAGGTCGGTGCCGGTTACGCTCCCGTTCTGGACTGCCACACTGCCCACATTGCCTGCAAGTTTGCTGAGCTCAAGGAGAAGATCGACCGCCGTACTGGTAAGTCGCGAAGCCAACCCCAAGTTCATCAAGTCTGGCGACGCCGCTATCGTCACCATGATTCCGTCCAAGCCCATGTGCGTTGAGCCCTTCACCGTTGGTGAACCAGCGGAGGGATCATTACCGAGTTTTCCAACTCCCAAACCCTCTGTGAACCTATACCGTTGCTTCGGCGGGAACCGCCCCGGCGCCG-CGGCCGGACCCAGGCGCCCGCCGGAGGACCACACCGAACTCTTGAATCTCTTCAGGCGTCTTCTGAGTGGAATCT-AAAAAATGAATCAAAACTTTCAACAACGGATCTCTTGGTTCTGGCATCGATGAAGAACGCAGCGAAATGCGATACGTAATGTGAATTGCAGAATTCAGCGAATCATCGAATCTTTGAACGCACATTGCGCCCGCCAGCATTCTGGCGGGCATGCCTGTCCGAGCGTCATTTCAACCCTCAAGCCCCGGCGGCTTGGTGCTGGGGGACGGCGCGCGGGCCACCCCCGAAATGAATTGGCGGCCTCGGCGCCGCCTCCCCTGCGTAGTAGCGAAAGTCTCGCACCGGGAGCGCGCCGCGGCCACGCCGTAAAACGCCCAACTTTTTCAGAGTTGACC----------------------????????????????????????????????????????????????????????????????????????????????????????????????????????????????????????????????????????????????????????????????????????????????????????????????????????????????????????????????????????????????????????????????????????????????????????????????????????????????????????????????????????????????????????????????????????????????????????????????????????????????????????????????????????????????????????????????????????????????????????????????????????????????????????????????????????????????????????????????????????????????????????????????????????????????????????????????????????????????????????????????????????????????????????????????????????????????????????????????????????????????????????????????????????????????????????????????????????????????????????????????????????????????????????????????????????????????????
MST_F3581       ?????????????????????????????????????????????????????????????????????????????????????????????????????????????????????????????????????????????????????????????????????????????????????????????????????????????????????????????????????????????????????????????????????????????????????????????????????????????????????????????????????????????????????????????????????????????????????????????????????????????????????????????????????????????????????????????????????????????????????????????????????????????????????????????????????????????????????????????????????????????????????????????????????????????????????????????????????????????????????????????????????????????????????????????????????????AAGGTGTGTTGAGGGCAACCGCAACTTCAACTTGGCAGTAGGCATTAAACCGGGCACATTGTCCAATGGCTTGAAGTACTCGCTGGCCACGGGTAATTGGGGAGACCAGAAAGGCCATGAGCTCTACGGCGTGTCTCAGGTGCTAAACAGATATACGTTCGCTTCGACGCTGTCACATTTGCGGCGAACAAACACCCCCATCGGGCGAGATGGAAAGCTTGCCAAGCCCCGACAGCTGCACAACACACATTGGGGCTTGGTATGTCCGGCAGAAACGCCCGAGGGACAGGCTTGCGGCCTTGTCAAGAACCTGTCTCTCATGTGCTACGTCAGTGTAGGATCACCGGCGACACCTCTTATTGAGTTTATGATCAATCGTGGCATGGAAGTTGTTGAAGAATACGAGCCACTAAGATACCCCCACGCGACGAAAATCTTTGTCAACGGTGTATGGGTCGGCGTCCACCAAGATCCGAAGCATTTGGTCAGCCAGGTCTTGGACACGCGCCGAAAATCGTATCTGCAGTACGAGGTGTCCCTCGTCCGAGAAATCAGAGATCAAGAGTTTAAGATTTTCTCCGATGCTGGGCGTGTGATGCGTCCCGTCTTCACCGTTCAACAAGAAGACGACCCCGAGACTGGCATTGACAAGGGCCATCTGGTACTATCAAAAGACCTGGTAAACAAGCTTGCCCAGGAGCAAGCGGAACCACCAGATGACCCAGAACAGAAGATTGGCTGGGAGGGCCTCATTCGAGCTGGCGCCGTAGAGTATCTCGACGCAGAGGAAGAAGAAACGTCCATGATCTGCATGACACCCGAGGACCTTGAGTTGTACCGACTTCAGAAAGCGGGTGTGGCCGTCGACGACGACCCAGGCGATGATCTTAACAAGCGTCTGAAGACCAGGACCAACCCCTACACATATGTACACCCACTGCGATTCATCCCGCATGATTCTTGGTATCTGCGAGCATTGACTGCGCTATCCTCATTATCGCTGCCGGTACTGGTGAGTTCGAGGCTGGTATCTCCAAGGATGGCCAGACCCGTGAGCACGCTCTGCTCGCCTACACTCTGGGCGTCAAGCAGCTCATTGTCGCTATCAACAAGATGGACACCACCAAGTGGTCCGAGGACCGTTACCACGAAATCATCAAGGAGACGTCCAACTTCATCAAGAAGGTCGGCTACAACCCCAAGTCTGTTGCCTTCGTCCCCATCTCTGGCTTCAACGGCGACAACATGCTTGAGCAGTCCACCAACTGCCCCTGGTACAAGGGCTGGGAGAAGGAGACCAAGGGCAAGTCCAGCGGCAAGACCCTCCTTGAGGCCATTGACGCTATTGAGACCCCCAAGCGTCCCACCGACAAGCCCCTGCGTCTTCCCCTCCAGGATGTGTACAAGATTGGTGGTATCGGAACTGTCCCTGTCGGCCGTGTCGAGACTGGTATTATCAAGCCCGGTATGGTCGTCACCTTCGCTCCCGCCAACGTCACCACTGAAGTCAAGTCCGTGGAAATGCACCACCAGCTCCTCCCCGATGGTCAGCCTGGTGACAACGTCGGATTCAACGTGAAGAACGTTTCCGTCAAGGAAATCCGCCGTGGTAACGTTGCTGGTGACTCCAAGAACGACCCCCCGGCCGGCGCTGCCAACTTCACCGCCCAGGTCATTGTCATGAACCACCCTGGTCAGGTCGGTGCCGGTTACGCTCCCGTTCTGGACTGCCACACCGCCCACATTGCCTGCAAGTTCGCTGAACTCAAGGAGAAGATCGACCGCCGTACTGGTAAGTCGCGAAGCCAACCCCAAGTTCATCAAGTCTGGTGACGCCGCTATCGTCACCATGATTCCGTCCAAGCCCATGTGCGTTGAGCCCTTCACCGTTGGTGAACCAGCGGAGGGATCATTACCGAGTTTTCCAACTCCCAAACCCTCTGTGAACCTATACCGTTGCTTCGGCGGGAACAGCCCCGGCGCCG-CGGCCGGACCCAGGCGCCCGCCGGAGGACCACACCGAACTCTTGAATCTCTTCAGGCGTCTTCTGAGTGGAATATAAAAAAATGAATCAAAACTTTCAACAACGGATCTCTTGGTTCTGGCATCGATGAAGAACGCAGCGAAATGCGATACGTAATGTGAATTGCAGAATTCAGTGAATCATCGAATCTTTGAACGCACATTGCGCCCGCCAGCATTCTGGCGGGCATGCCTGTCCGAGCGTCATTTCAACCCTCAAGCCCCGGCGGCTTGGTGCTGGGGGACGACGCGCGGGCCGCCCCCGAAATGAATTGGCGGCCTCGGCGCCGCCTCCCCTGCGTAGTAGCGAAAGTCTCGCACCGGGAGCGCGCCGCGGCCACGCCGTAAAACGCCCAACCTTTTCAGAGTTGACCTCGGATCAGGTAGGACTACCCG---------------------------------------------------------------------------------------------------------------------------------------------------------------------------TTGGATGCCGAGCCTCTGTAAAGCTCCTTCGACGAGTCGAGTAGTTTGGGAATGCTGCTCTAAATGGGAGGTATATGTCTTCTAAAGCTAAATACCGGCCAGAGACCGATAGCGCACAAGTAGAGTGATCGAAAGATGAAAAGCACTTTGAAAAGAGGGTTAAATAGTACGTGAAATTGTTGAAAGGGAAGCGCTCACGACCAGACTTGAGCCCGGTGAATCATCCAGCGTTCTCGCTGGTGCACTTCGCCGGGCCCAGGCCAGCATCGGTTCGCCGCGGGGGAGAAAGGCGTCGGGAACGTGGCTCCCTCGGGAGTGTTATAGCCCGTCGCACAATACCCTGGGGCGGACCGAGGTTCGCGCTCTGCAAGGATGCTGGCGTAATGGTCGTCAGCGACCCGTCTTGAAACACGGACCAAGGAGTCGTCTTCGTATGCGAGTGTTCGGGTGTGAAACCCCTACGCGTAATGAAAGTGAACGCAGGTGAGAGCTTCGGCGCATCATCGACCGATCCTGATGTTCTCGGATGGATTTGAGTAAGAGCATACGGGGCCGGACCCGAAAGAAGGTGAACTATGCCTGTGTAGGGTGAAGCCAGAGGAAACTCTGGTGGAGGCTCGCAGCGGTTCTGACGTGCAAATCGATCGTCAAACATGGGCATGGGGGCGAAAGACTAATCGA
NBRC_108993     ?????????????????????????????????????????????????????????????????????????????????????????????????????????????????????????????????????????????????????????????????????????????????????????????????????????????????????????????????????????????????????????????????????????????????????????????????????????????????????????????????????????????????????????????????????????????????????????????????????????????????????????????????????????????????????????????????????????????????????????????????????????????????????????????????????????????????????????????????????????????????????????????????????????????????????????????????????????????????????????????????????????????????????????????????????????-------------------------------------------------------------------------------------------------------------------GATGAGCTCGACGGTGTCTCCCAGGTGCTCAATCGCTACACTTTTGCTTCGACCTTGTCGCACTTGAGACGTACCAACACTCCGATTGGACGAGACGGAAAACTCGCCAAGCCGCGCCAGCTGCACAACACGCATTGGGGTCTCGTTTGCCCAGCCGAAACCCCCGAAGGGCAGGCCTGCGGTCTGGTCAAGAACTTATCTTTGATGTGCTACGTCAGTGTCGGTTCCCCATCCGAGCCTCTGATTGAGTTCATGATCAATCGGGGCATGGAGGTGGTGGAGGAATACGAACCCCTGAGATATCCGCATGCCACCAAGATCTTCGTCAACGGAGTCTGGGTTGGCGTGCACCAGGACCCGAAACACCTCGTTAACCAGGTTCTGGATACTCGGCGGAAGTCTTATCTGCAGTTTGAAGTGTCTCTCATCAGAGAAATCAGGGATCAAGAGTTCAAGATCTTCTCCGATGCAGGACGAGTCATGCGGCCCGTCTTCACTGTCCAGCAAGAAGATGATCCTGAAGCGGGAATCTACAAGGGCCATCTTGTGCTGACCAAGGACTTGGTCAACAGGCTCGCCAAGGAGCAGTCGGAGCCGCCCGAAGACCCCTCCATGAAGATTGGCTGGGAAGGCCTGATTCGTGCCGGAGCGGTCGAGTACCTGGATGCCGAGGAAGAGGAGACGTCCATGATTTGCATGACTCCCGAGGACTTGGAACTATATCGTCTGCAGAAGGCCGGCATTGCGCTGGACGATGACCCCGGCGATGACCTTAACAAGCGACTGAAGACGAAGACGAACCCCGACCCACATGTACACGCACTGCGATTCACCCTGCATGATCCTGGGCATCTGCCAGCATCGACTGCGCTATCCTCATCATCGCTGCCGGCACTGGTGAGTTCGAGGCTGGTATCTCCAAGGATGGCCAGACTCGCGAGCACGCTCTGCTCGCCTACACCCTTGGTGTCAAGCAGCTCATCGTTGCTATCAACAAGATGGACACCACCAAGTGGTCTGAGGCCCGTTTCCAGGAAATCATCAAGGAGACTTCCAACTTCATCAAGAAGGTCGGCTACAACCCCAAGACCGTCGCCTTCGTCCCCATCTCCGGTTTCAACGGCGACAACATGCTTGCCCCCTCCACGAACTGCCCCTGGTACAAGGGCTGGGAGAAGGAGACCAAGGGCAAGTCCACTGGCAAGACCCTACTCGAGGCCATTGACTCTATCGAACCCCCCAAGCGTCCCGTCGACAANCCTCTTCGCCTTCCCCTCCAGGATGTGTACAAGATTGGCGGTATTGGAACCGTTCCTGTCGGCCGTATCGAGACTGGTGTCATCAAGCCCGGTATGGTCGTCACCTTTGCTCCTTCCAACGTCACCACCGAAGTCAAGTCTGTAGAGATGCACCACGAGCAGCTCCAGGAGGGTCAGCCTGGCGACAACGTCGGCTTCAACGTGAAGAACGTTTCCGTCAAGGAAATCCGCCGTGGCAACGTCGCTGGTGACTCCAAGAACGACCCCCCNATGGGCGCTGCCTCTTTCGACGCTCAGGTCATTGTCCTCAACCACCCTGGTCAGGTCGGTGCTGGCTATGCCCCCGTCCTGGACTGCCACACCGCCCACATTGCCTGCAAGTTCGCCGAGATCAAGGAGAAGATCGACCGCCGTACCGGCAAGGCTCGAGACTGCTCCCAAGTTCATCAAGTCTGGCGACTCGGCCATCGTCAAGATGGTTCCCTCCAAGCCCATGTGCGTCGAGGCCTTTACCGTTGGTGAACCAGCGGAGGGATCATTACCGAGCCGCCCGACTCCCAGACCCCCTGCGAACCGTACCCGTTGCCTCGGCGGGGACGCCCCGN------------------CGGCGCCCGCCAGAGGACCCCCAAGCTCTTGAAAAGAGGGCGCGCCGTCCTCTGAGTCCTGCTTAGAAGAACGAATCAAAACTTTCAACAACGGATCTCTTGGCTCTGGCATCGATGAAGAACGCAGCGAAATGCGATAAGTAATGTGAATTGCAGAATTCAGTGAACCATCGAATCTTTGAACGCACATTGCGCCCGCCAGCACTCTGGCGGGCATGCCTGTCCGAGCGTCGTTTCGACCCTCGAGCCCC-GGGGCTCGGTGTTGGGGGACGCGCCGGGTCGCCCCCCCGAAATGCAGTGGCGACCCCGCCGCGGCCTCCCCTGCGAAGTAGCAC-AGCGACGCACTG-GAGCGCGGAGCGGTCACGCCGTGAAACCCCCCCACCCCGTGGAGTCGACCTCGGGTCAGGCAGGGCTACCCGGGAAAAGAAACCAACAGGGATTGCCCCAGTAACGGCGAGTGAAGCGGCAGCAGCTCAAATTTGAAATCTGGCCCCCGGGGCCCGAGTTGTAATTTGCAGAGGATGCTTCCGGCGCGGCGCCTCCCGAGTTCCCTGGAACGGGACGCCGCAGAGGGTGAGAGCCCCGTACGGTCGGGCGCCCAGCCACTGTGAAGCTCCCTCGACGAGTCGAGTAGTTTGGGAATGCTGCTCTAAACGGGAGGTATATGTCTTCTAAAGCTAAATACCGGCCAGAGACCGATAGCGCACAAGTAGAGTGATCGAAAGATGAAAAGCACTTTGGAAAGAGAGTTAAAGAGCACGTGAAATTGTTGAAAGGGAAGCGCTCGCGACCAGACTTGGGCCCGGGGGATCATCCGGCGTTCTCGCCGGTGCACTCCGCCGGGCCCAGGCCAGCATCAGCCCGCCGCGGGGGACAAAGGCGCCGGGAACGTGGCTCCCCNGGGAGTGTTATAGCCCGGCGCGCAATGCGCCGCGGCGGGCTGAGGCACGCGCTCCGCAAGGATGCTGGCGTAATGGTCCCCAGCGACCCGTCTTGAAACACGGACCAAGGAGTCGTCCTCGTATGCGAGTGTTCGGGCGTCAAACCCCTACGCGCAATGAAAGTGAGCGCAGGTGAGAGCTTCGGCGCATCATCGACCGATCCCGACGCCCCCAGAGGGATTTGAGTAGGAGCATACGGGGCCGGACCCGAAAGAAGGTGAACTATGCCTGCGTAGGGTGAAGCCAGAGGAAACTCTGGTGGAGGCTCGCAGCGGTTCTGACGTGCAAATCGATCGTCAAACGTGGGCATGGGGGCGAAAGACTAATCGA
NHJ3582         ???????????????????????????????????????????????????????????????????????????????????????????????????????????????????????????????????????????????????????????????????????????????????????????????????????????????????????????????????????????????????????????????????????????????????????????????????????????????????????????????????????????????????????????????????????????????????????????????????????????????????????????????????????????????????????????????????????????????????????????????????????????????????????????????????????????????????????????????????????????????????????????????????????????????????????????????????????????????????????????????????????????????????????????????????????????????????????????????????????????????????????????????????????????????????????????????????????????????????????????????????????????????????????????????????????????????????????????????????????????????????????????????????????????????????????????????????????????????????????????????????????????????????????????????????????????????????????????????????????????????????????????????????????????????????????????????????????????????????????????????????????????????????????????????????????????????????????????????????????????????????????????????????????????????????????????????????????????????????????????????????????????????????????????????????????????????????????????????????????????????????????????????????????????????????????????????????????????????????????????????????????????????????????????????????????????????????????????????????????????????????????????????????????????????????????????????????????????????????????????????????????????????????????????????????????????????????????????GACTGCGCCATTCTCATCATCGCTGCCGGCACTGGTGAGTTCGAGGCTGGTATCTCCAAGGATGGCCAGACCCGTGAGCACGCTCTGCTCGCCTACACCCTCGGTGTTAAGCAGCTCATCGTCGCTATCAACAAGATGGACACCACCAAGTGGTCCGAGGCCCGTTTCCAGGAAATCATCAAGGAGACTTCCAACTTCATCAAGAAGGTCGGCTACAACCCCAAGACTGTTGCCTTCGTCCCCATCTCCGGTTTCCACGGCGACAACATGCTGGCTCCCTCCACCAACTGCCCCTGGTACAAGGGCTGGGAGAAGGAGACCAAGGGCAAGTCTACCGGCAAGACCCTCCTTGAGGCCATCGACTCCATCGAGCCCCCCAAGCGCCCCTCCGACAAGCCCCTCCGTCTTCCCCTCCAGGATGTGTACAAGATTGGCGGTATTGGCACAGTCCCCGTCGGCCGTATCGAGACTGGTGTCATCAAGCCCGGTATGGTCGTTACCTTCGCTCCTTCCAACGTCACCACCGAAGTCAAGTCCGTCGAGATGCACCACGAGCAGCTTAGCGAGGGTCTCCCCGGTGACAACGTTGGCTTCAACGTGAAGAACGTCTCCGTCAAGGAGATTCGCCGTGGCAACGTCGCTGGTGACTCCAAGAACGACCCCCCTCTGGGTGCCGCTTCTTTCGATGCCCAGGTCATCGTCCTCAACCACCCCGGTCAGGTCGGTGCTGGCTACGCCCCCGTCCTGGACTGCCACACCGCCCACATTGCCTGCAAGTTCGCCGAGATCAAGGAGAAGATCGACCGCCGTACTGGTAAGGCCCGAGTCTGCCCCCAAGTTCATCAAGTCCGGCGACTCCGCCATCGTCAAGATGGTTCCCTCCAAGCCCATGTGCGTTGAGGCTTTCAC????????????????????????????????????????????????????????????????????????????????????????????????????????????????????????????????????????????????????????????????????????????????????????????????????????????????????????????????????????????????????????????????????????????????????????????????????????????????????????????????????????????????????????????????????????????????????????????????????????????????????????????????????????????????????????????????????????????????????????????????????????????????????????????????????????????????????---------------------------AGTAACGGCGAGTGAAGCGGCAACAGCTCAAATTTGAAATCTGGCCCCCAGGGCCCGAGTTGTAATTTGCAGAGGATGCTTTTGGCGCGGCGCCTTCCGAGTTCCCTGGAACGGGACGCCATAGAGGGTGAGAGCCCCGTCTGGTCGGACGCCTAGCCTGTGTAAAGCTCCTTCGACGAGTCGAGTAGTTTGGGAATGCTGCTCTAAATGGGAGGTATATGTCTTCTAAAGCTAAATACCGGCCAGAGACCGATAGCGCACAAGTAGAGTGATCGAAAGATGAAAAGCACTTTGAAAAGAGGGTTAAACAGTACGTGAAATTGTTGAAAGGGAAGCGCTTGTGACCAGACTTGGGCCCGGTGGATCATCCAGCGTTCTCGCTGGTGCACTCCGCCGGGTCCAGGCCAGCATCAGTTCGCCGCGGGGGAGAAAGGCTTCGGGAACGTGGCTCCCACGGGAGTGTTATAGCCCGTCGCACAATACCCTGGGGCGGACTGAGGTTCGCGCTCCGCAAGGATGCTGGCGTAATGGTCATCAGCGACCCGTCTTGAAACACGGACCAAGGAGTCGTCTTCGTATGCGAGTGTTCGGGTGTAAAACCCCTACGCGTAATGAAAGTGAACGCAGGTGAGAGCTTCGGCGCATCATCGACCGATCCTGATGTTCTCGGATGGATTTGAGTAAGAGCATACGGGGCCGGACCCGAAAGAAGGTGAACTATGCCTGTATAGGGTGAAGCCAGAGGAAACTCTGGTGGAGGCTCGCAGCGGTTCTGACGTGCAAATCGATCGTCAAATATGGGCATGGGGGCGAAAGACTAA----
NL20210822_14   ???????????????????????????????????????????????????????????????????????????????????????????????????????????????????????????????????????????????????????????????????????????????????????????????????????????????????????????????????????????????????????????????????????????????????????????????????????????????????????????????????????????????????????????????????????????????????????????????????????????????????????????????????????????????????????????????????????????????????????????????????????????????????????????????????????????????????????????????????????????????????????????????????????????????????????????????????????????????????????????????????????????????????????????????????????????????????????????????????????????????????????????????????????????????????????????????????????????????????????????????????????????????????????????????????????????????????????????????????????????????????????????????????????????????????????????????????????????????????????????????????????????????????????????????????????????????????????????????????????????????????????????????????????????????????????????????????????????????????????????????????????????????????????????????????????????????????????????????????????????????????????????????????????????????????????????????????????????????????????????????????????????????????????????????????????????????????????????????????????????????????????????????????????????????????????????????????????????????????????????????????????????????????????????????????????????????????????????????????????????????????????????????????????????????????????????????????????????????????????????????????????????????????????????????????????????????????????????GACTGCGCTATCCTCATCATCGCTGCCGGTACTGGTGAGTTCGAGGCTGGCATCTCCAAGGATGGCCAGACTCGTGAGCACGCTCTGCTCGCCTACACCCTGGGCGTCAAGCAGCTCATCGTCGCCATCAACAAGATGGACACCACCAAGTGGTCCGAGGCCCGTTACCAGGAAATCATCAAGGAGACGTCCAACTTCATCAAGAAGGTCGGCTACAACCCCAAGACGGTTGCCTTCGTTCCCATCTCGGGCTTCAACGGCGACAACATGCTCACGGCCTCGACCAACTGCCCCTGGTACAAGGGCTGGGAGAAGGAGACCAAGGGCAAGTCCACGGGCAAGACGCTCCTCGAGGCCATCGACTCGATTGAGCCACCCAAGCGTCCCTCGGACAAGCCCCTCCGTCTCCCCCTCCAGGACGTGTACAAGATTGGCGGTATCGGCACAGTCCCTGTCGGTCGTATCGAGACTGGTGTCATCAAGCCCGGCATGGTCGTCACCTTCGCCCCCTCCAACGTCACCACTGAAGTCAAGTCGGTTGAGATGCACCACGAGCAGCTCACCGAGGGCCAGCCCGGTGACAACGTCGGCTTCAACGTGAAGAACGTCTCCGTCAAGGAAATCCGCCGTGGCAACGTTGCCGGTGACTCCAAGAACGACCCCCCCATGGGCGCCGCTTCCTTCGACGCCCAGGTCATCGTCCTCAACCACCCCGGCCAGGTTGGTGCCGGCTACGCTCCTGTCCTGGACTGCCACACGGCCCACATTGCCTGCAAGTTCTCTGAGCTCAAGGAGAAGATTGACCGCCGTACCGGCAAGGCTCGAGTCGGCCCCCAAGTTCATCAAGTCTGGTGACTCGGCCATCGTCAAGATGGTTCCTTCCAAGCCCATGTGTGTCGAGGCCTTCAC????????????????????????????????????????????????????????????????????????????????????????????????????????????????????????????????????????????????????????????????????????????????????????????????????????????????????????????????????????????????????????????????????????????????????????????????????????????????????????????????????????????????????????????????????????????????????????????????????????????????????????????????????????????????????????????????????????????????????????????????????????????????????????????????????????????????????????????????????????????????????????????????????????????????????????????????????????????????????????????????????????????????????????????????????????????????????????????????????????????????????????????????????????????????????????????????????????????????????????????????????????????????????????????????????????????????????????????????????????????????????????????????????????????????????????????????????????????????????????????????????????????????????????????????????????????????????????????????????????????????????????????????????????????????????????????????????????????????????????????????????????????????????????????????????????????????????????????????????????????????????????????????????????????????????????????????????????????????????????????????????????????????????????????????????????????????????????????????????????????????????????????????????????
OSC106405       --------------------TTTGCCATAACTGCAGCAAGGTGTTGTCCGATA-TGTTAGTCTATGCTACTTTCTCGCAAGGATGCTTCGTATGATACTGACCCGTTTTACACAGAGCGACCCCGAGTTTGTCGCTGCCATCAACACACGGGACCCCAAGCTTCGTTTCAACCGTGTCTGGTCCGTTTGTAAGAAGAAGCGCAAGTGCGAGAACGAGGATCGCCAGAAAAAGGAC---GACGACGATTTCATACCAGGAATGAAGACCTGCAACAACCATGGTGGATGCGGCAACTTGCAGCCTTTGGTACGACAGGCTGCGCTGCAACTCAAGGCTGCCTTCGAAGTGGCCCAGGAAGACGGCCCTAAGAGAAAAGAGAGCGTACCCATCACTCCAGAGATGGCCCACGGCATCTTGCGGCGAATTTCCGAGTCGGACTTGCGCAACATGGGTCTCAACTCCGACTACGCTCGTCCAGAATGGATGGTCATCACGGTCCTGCCCGTCCCTCCGCCTCCCGTTCGTCCTAGTATTTCCATGGATGGTACCGGCACCGGTATGCGAAACGAAGACGACTTGACCTACAAGCTCGGCGACATCATCCGCGCCAACGGCAACGTGAAGCAGGCTATCCGTGAAGGATCCCCGCAACACATTGCACGGGATTTTGAGGAG-----ACGGTGTGTTGAGGGCAACCGGCACTTCAACCTGGCAGTGGGCATCAAGCCTGGAACGCTGTCCAACGGCTTGAAATACTCGCTTGCAACGGGCAACTGGGGTGATCAGAAAGGCGATGAGCTCGATGGTGTCTCCCAGGTGCTCAACCGCTACACCTTTGCTTCCACATTGTCGCATTTGCGACGTACCAACACACCCATTGGCCGAGACGGAAAGCTCGCCAAGCCGCGCCAGCTGCACAATACGCACTGGGGTCTCGTGTGCCCGGCTGAAACCCCCGAAGGGCAAGCTTGCGGTCTCGTCAAGAACTTGTCTCTGATGTGCTACGTCAGTGTCGGCTCCCCGTCTGAGCCGCTGATCGAGTTCATGATCAACCGAGGTATGGAGGTGGTGGAGGAGTACGAACCCCTGAGATACCCGCATGCCACCAAGATCTTCGTCAACGGAGTCTGGGTCGGCGTGCACCAGGATCCCAAGCACCTGGTCAACCAGGTGCTGGACACTCGGCGGAAGTCTTACCTGCAGTTTGAGGTGTCCCTCATCAGAGAAATCAGGGATCAAGAGTTCAAGATCTTCTCTGATGCCGGACGAGTCATGCGGCCATGCTTCACCGTCCAGCAAGAAGATGACCCGGATGCGGGGATATACAAGGGTCATCTGGTGCTGACCAAGGATCTGGTCAACAGACTTGCCAAGGAGCAGTCAGAGCCTCCAGAGGATCCCTCCATGAAAATTGGCTGGGAAGGCCTCATCCGCGCCGGAGCGGTGGAGTATGTGGATGCCGAGGAGGAGGAGACGTCTATGATTTGCATGACTCCTGAGGACCTGGAGCTGTATCGTCTTCAGAAGGCCGGCATCGCGCTGGACGACGACCCCGGCGCCGACCTTAACAAGCGACTGAAGACGAAGACGAACCCCGACACACATGTACACGCACTGCGATCCACCCCGCATGATTCTGGGCATCTGCCAGCATCGACTGCGCTATCCTGATCATCGCTGCCGGTACTGGTGAGTTCGAGGCTGGTATCTCCAAGGATGGCCAGACCCGTGAGCACGCTTTGCTCGCCTACACTCTGGGTGTCAAGCAGCTCATCGTCGCCATCAACAAGATGGACACCACCAAGTGGTCTGAGGCCCGTTTCCAGGAGATCATCAAGGAGACCTCCAACTTCATCAAGAAGGTCGGCTACAACCCCAAGTCTGTTGCCTTCGTCCCCATCTCTGGCTTTAACGGCGACAACATGCTTGAGGCCTCCACCAACTGCCCCTGGTACAAGGGTTGGGAGAAGGAGACCAAGGGCAAGTCCAGCGGCAAGACCCTGCTTGAGGCCATCGACTCCATCGAGCCCCCCAAGCGCCCCACCGACAAGCCCCTCCGTCTTCCCCTCCAGGATGTGTACAAGATCGGTGGTATTGGAACTGTCCCCGTCGGCCGTATCGAGACTGGTATCCTCAAGCCCGGTATGGTCGTCACCTTTGCTCCTTCCAACGTCACCACCGAAGTCAAGTCCGTGGAGATGCACCACGAGCAGCTCACCGAGGGCATGCCCGGTGACAACGTCGGCTTCAACGTGAAGAACGTCTCTGTCAAGGAAATCCGCCGTGGCAACGTCGCTGGCGACTCCAAGAACGACCCCCCTCTGGGCGCTGCCTCTTTCGACGCCCAGGTCATCGTCCTCAACCACCCCGGTCAGGTCGGTGCTGGCTATGCCCCCGTCCTGGACTGCCACACCGCCCACATTGCCTGCAAGTTCGCCGAGATCAAGGAGAAGATCGACCGCCGTACCGGCAAGGCCCGAGACTGCCCCCAAGTTCATCAAGTCTGGTGACTCTGCCATCGTCAAGATGGTTCCCTCCAAGCCCATGTGCGTTGAGGCTTTCAC????????????????????????????????????????????????????????????????????????????????????????????????????????????????????????????????????????????????????????????????????????????????????????????????????????????????????????????????????????????????????????????????????????????????????????????????????????????????????????????????????????????????????????????????????????????????????????????????????????????????????????????????????????????????????????????????????????????????????????????????????????????????????????????????????????????????????GGAAAAGAAACCAACAGGGATTGCCCCAGTAACGGCGAGTGAAGCGGCAACAGCTCAAATTT---ATCTGCCCCC--AGGGCCGAGTTGTAATTTGCAGAGGATGCTTTT-GCGCGGCGCCTTCCGAGTTCCCTGGAACGGGACGCCATAGAGGGTGAGAGCCCCGTCTGGTCGGACGCCAAGCCAGTGTAAAGCTCCTTCGACGAGTCGAGTAGTTTGGGAATGCTGCTCTAAATGGGAGGTATATGTCTTCTAAAGCTAAATATTGGCCAGAGACCGATAGCGCACAAGTAGAGTGATCGAAAGATGAAAAGCACTTTGAAAAGAGGGTTAAACAGTACGTGAAATTGTTGAAAGGGAAGCGCTTGTGACCAGACTTGGG---GGTGAATCAT-CAGCGTTCTCGCTGGTGCACTTCGCCGGGCTCAGGCCAGCATCAGTTCG-CGCGGGGGATAAAAGCTTCGGGAACG------CTCCGGGAGTGTTATAGCCCGT-------TGCCCTGCGGTGGACTGAGGTTCGTCCTCCGCA---ATGCTGGCGTAATGGTCATCAGCGACCCGTCTTGAAACACGGACCAAGGAGTCGTCTTCGTATGCGAGTGTTCGGGTGTCAAACCCCTACGCGTAATGAAAGTGAACGCAGGTGAGAGCTTCGGCGCATCATCGACCGATCCTGATGTTCTCGGATGGATTTGAGTAAGAGCATACGGGGCCGGACCCGAAAGAAGGTGAACTATGGCTGTATAGGGTGAAGCCAGAGGAAACTCTGGTGGAGGCTCGCAGCGGTTCTGACGTGCAAATCGATCGTCAAATATGGGCATGGGGGCGAAAGACTAATCGA
OSC110990       ------------------------------------------------------------------------------------------------------------------GAGCGACCCCGAGTTTGTCGCTGCAATCAACACACGGGACCCCAAGCTTCGCTTCAACCGTGTCTGGTCCGCTTGCAAGAAGAAGCGCAAGTGCGAAAATGAGGATCGCCAGAAAAAGGAG---GATGAAGATTTCATACCGGGAATGAAGACCTGCAATAACCACGGTGGATGCGGCAACCTGCAGCCCTTGGTGCGACAGGCTGCGCTGCAACTCAAGGCTGCCTTCGACGTGGCCCAGGAAGACGGCCCCAAGAGAAAAGAGAGCGTGCCCATTACTCCCGAGATGGCCCATGGCATATTGCGAAGAATTTCCGAGGAGGACTTACGCAATATGGGCCTCAACTCCGACTACGCTCGCCCAGAGTGGATGGTCATCACGGTCCTGCCCGTCCCTCCGCCACCCGTTCGTCCTAGTATTTCCATGGATGGCACCGGCACTGGTATGCGAAACGAAGACGACTTGACCTACAAGCTCGGCGACATCATCCGCGCCAACGGCAACGTGAAGCAGGCTATCCGCGAAGGATCCCCGCAACACATTGCCA-------------------ACGATGCGTGGAGGGCAACCGACACTTTAACCTGGCAGTGGGCATCAAGCCAGGAACGCTCTCCAACGGCTTGAAATACTCGCTCGCCACGGGCAACTGGGGCGATCAGAAAGGCGATGAGCTCGATGGTGTCTCCCAGGTGCTGAACCGCTACACCTTTGCTTCCACCTTGTCGCATTTGCGTCGTACCAACACACCCATTGGTCGAGACGGAAAGCTCGCCAAGCCGCGCCAGCTGCACAATACGCACTGGGGTCTCGTATGCCCAGCTGAAACCCCCGAAGGACAAGCTTGCGGTCTCGTCAAAAACTTGTCCCTGATGTGCTACGTCAGTGTCGGCTCCCCGTCTGAGCCGCTGATCGAGTTCATGATCAACCGAGGTATGGAGGTGGTGGAGGAGTACGAACCCCTGAGATACCCGCATGCCACCAAGATCTTCGTCAACGGAGTCTGGGTCGGCGTGCACCAGGATCCCAAGCACCTGGTAAACCAGGTGCTGGACACTCGGCGGAAGTCTTACCTACAGTTTGAGGTGTCCCTCATCAGAGAAATCAGGGATCAAGAGTTCAAGATCTTCTCCGATGCCGGACGAGTCATGCGGCCGTGCTTCACCGTCCAGCAAGAAGATGACCCGGATGCGGGCATGTACAAGGGTCATCTGGTTTTGACCAAGGATCTCGTCAACAGGCTTGCCANGGAGCAGTCAGAGCCTCCGGAGGAGCCCTCCATGAAAATTGGATGGGAAGGCCTCATCCGCGCCGGAGCGGTGGAGTATCTGGATGCCGAGGAGGAGGAGACATCCATGATTTGCATGACTCCCGAGGATCTGGAGCTGTATCGTCTACAGAAAGCCGGCATCGCGCTGGACGACGACCCCGGTGATGACCTTAACA-------------------------------------------------------------------------------------GATTGCGCTATCCTGATTATCGCTGCCGGTATTGGTGAGTTTGAGGCTGGTATCTCCAAGGATGGCCAGACCCGTGAGCACGCTCTGCTCGCCTACACCTTGGGTGTCAAGCAGCTCATTGTCGCCATCAACAAGATGGACACTACCAAGTGGTCCGAGGCCCGTTTCCAGGAGATCATCAAGGAGACTTCCAACTTCATCAAGAAGGTTGGCTACAACCCCAAGACCGTTGCTTTCGTCCCCATCTCCGGTTTCAACGGCGTCAACATGCGTGCGCCCTCGTCCAACTGCCCGTGGTACAAGGGCTGGGAGAAGGAGACCAAGGGCAAGTCCTCCGGCAAGACCCTGCTTGAGGCCATCGACTCCATCGAACCCCCCAAGCGCCCCACCGACAAGCCCCTCCGCCTTCCCCTCCAGGATGTGTACAAGATTGGCGGTATTGGAACTGTTCCCGTCGGCCGTATCGAGACTGGTATCCTCAAGCCCGGTATGGTCGTCACCTTCGCTCCTTCCAACGTCACCACCGAAGTTAAGTCCGTCGAGATGCACCACGAGCAGCTCACCGAGGGCGTGCCCGGTGACAACGTCGGCTTCAACGTGAAGAACGTCTCGGTCAAGGAAATCCGCCGTGGCAACGTCGCCGGTGACTCCAAGAACGACCCTCCTCTGGGTGCTGCCTCCTTCGACGCCCAGGTCATCGTCCTCAACCACCCCGGTCAGGTCGGTGCTGGCTACGCCCCCGTCCTGGACTGCCACACCGCCCACATCGCCTGCAAGTTCGCCGAGATCAAGGAGAAGATCGACCGCCGTACCGGCAAGGCCCGAGACTGGGCCCAAGTTCATCAAGTCTGGTGACTCCGCCATCGTCAAGATGGTTCCCTCCAAGCCCATGTGCGTTGAGGCTTTCAC????????????????????????????????????????????????????????????????????????????????????????????????????????????????????????????????????????????????????????????????????????????????????????????????????????????????????????????????????????????????????????????????????????????????????????????????????????????????????????????????????????????????????????????????????????????????????????????????????????????????????????????????????????????????????????????????????????????????????????????????????????????????????????????????????????????????????-----------------------------------------------------------------------------------------------------------------------CCTTCCGAGTTCCCTGGAACGGGACGCCACANAGGGTGAGAGCCCCGTCTGGTAGGATGCCAAGCCGGTGTAAAGCGCCTTCGACGAGTCGAGTAGTTTGGGAATGCTGCTCTAAATGGGAGGTATATGTCTTCTAAAGCTAAATACTGGCCAGAGACCGATAGCGCACAAGTAGAGTGATCGAAAGATGAAAAGCACTTTGAAAAGAGGGTTAAACAGTACGTGAAATTGTTGAAAGGGAAGCGCTCGTGACCAGACTTGGGCCAGGCGGATCATCCGGCGTTCTCGCCGGTGCACTTCGTCGGGCCCAGGCCAGCATCAGTTCGCCGCGGGGGAGAAAGGCTCCGGGAACGTAGCTCCTCGGGGAGTGTTATAGCCCGCTGCGCAATGCCCTGCGGCGGACTGAGGTTCGCGCTCCGCAAGGATGCTGGCGTAATGGTCATCAGCGACCCGTCTTGAAACACGGACCAAGGAGTCGTCTTCGTATGCGAGTGTTCGGGTGTCAAACCCCTACGCGGAATGAAAGTGAAGGCAGGTGAGAGCCTCGGCGCATCATCGACCGATCCTGATGTTCTCGGATGGATTTGAGTAAGAGCATACGGGGCCGGACCCGAAAGAAGGTGA-------------------------------------------------------------------------------------------------------------
OSC110991       -------------------------------------------------------------------------------------------------------------GCACAGAGCGACCCCGAGTTTGTCGCTGCCATCAACACACGGGACCCCAAGCTTCGCTTCAACCGTGTCTGGTCCGTTTGCAAGAAGAAGCGCAAGTGCGAGAACGAGGATCGCCAGAAAAAGGAC---GATGACGATTTCGTACCGGGAATGAAGACCTGCAACAACCACGGTGGATGCGGCAACTTGCAGCCCTTGGTGCGACAGGCTGCGCTGCAGCTCAAGGCTGCCTTCGACGTGGTCCAGGAAGACGGCCCCAAGAAAAAAGAGAGCGTGCCCATCACTCCAGAGATGGCCCACGGCATCTTGCGGCGAATTTCCGAGGCGGACTTGCGCAACATGGGTCTCAACTCCGACTATGCTCGCCCAGAGTGGATGGTCATCACGGTCCTGCCCGTCCCTCCGCCGCCCGTTCGTCCTAGCATTTCCATGGATGGCACCGGCACTGGTATGCGAAACGAAGACGACTTGACCTACAAGCTCGGCGACATCATCCGCGCCAACGGAAACGTGAAGCAGGCTATCCGTGAAGGTTCCCCGCAACACATTGCCCGGGACTTTGAGGAGTTGCTACGATGCGTGGAGGGCAACCGGCACTTTAACCTGGCAGTGGGCATCAAGCCTGGAACGCTATCCAACGGCCTGAAATACTCGCTTGCGACGGGCAACTGGGGTGATCAGAAAAGCGATGAGTTCGATGGTGTCTCCCAGGTGCTCAACCGCTACACCTTCGCTTCCACCCTGTCGCATTTGCGACGTACCAACACGCCCATTGGCCGAGACGGAAAGCTCGCCAAGCCGCGCCAGCTGCACAATACGCACTGGGGTCTCGTGTGCCCGGCTGAGACCCCCGAGGGACAAGCTTGCGGTCTCGTCAAGAACTTGTCTCTGATGTGCTACGTCAGTGTCGGCTCCCCGTCCGAGCCACTGATCGAGTTCATGATCAACCGAGGCATGGAGGTGGTGGAGGAGTACGAACCCCTGAGATACCCGCATGCCACCAAGATATTCGTCAACGGAGTCTGGGTCGGCGTGCACCAGGATCCGAAGCACCTGGTAAACCAGGTGCTGGATACTCGGCGGAAGTCTTACCTGCAGTTTGAGGTGTCCCTCATCAGAGAAATCAGGGATCAAGAGTTCAAGATCTTCTCTGATGCCGGACGAGTCATGCGGCCGTGCTTCACCGTCCAGCAAGAAGATGACCCGGACGCGGGGGTGTACAAGGGTCATCTGGTGTTGACCAAGGATCTGGTCAACAGGCTTGCCAAGGAGCAGTCGGAGCCTCCAGAGGATCCCTCCATGAAGATTGGCTGGGAAGGCCTCATCCGCGCCGGAGCCGTGGAGTACCTGGATGCCGAGGAGGAGGAGACGTCTATGATTTGCATGACTCCCGAGGACCTGGAGCTGTATCGTCTTCAGAAGGCCGGCATCGCCCTGGACGACGACCCCGGCGAGGACCTTAACAAGCGACTGAAGACGAAGACGAACCCCGACACACATGTACACGCACTGCGATCCACCCCGCATGATTCTGG---------------------------------ATCGCTGCCGGCACTGGTGAGTTCGAGGCTGGTATCTCCAAGGATGGCCAGACCCGTGAGCACGCCCTGCTCGCCTACACCCTGGGTGTCAAGCAGCTCATCGTCGCCATCAACAAGATGGACACCACCAAGTGGTCCGAGGCCCGTTACCAGGAGATAATCAAGGAGACCTCCAACTTCATCAAGAAGGTTGGCTACAACCCCAAGACCGTTGCCTTCGTCCCCATCTCCGGCTTCAACGGCGACAACATGCTTGAGGCCTCCACCAACTGCCCCTGGTACAAGGGCTGGGAGAAGGAGACCAAGGGCAAGACCACCGGCAAGACCCTGCTCGAGGCCATCGACTCCATCGAGCCCCCCAAGCGCCCCACCGATAAGCCCCTCCGTCTCCCCCTCCAGGATGTGTACAAGATCGGCGGTATTGGAACTGTTCCCGTCGGCCGTATCGAGACTGGTGTCCTCAAGCCCGGCATGGTCGTCACCTTCGCTCCTTCCAACGTCACCACTGAAGTCAAGTCCGTGGAGATGCACCACGAGCAGCTCACCGAGGGTGTGCCCGGTGACAACGTCGGCTTCAACGTGAAGAACGTCTCGGTCAAGGAAATCCGCCGTGGCAACGTGGCCGGTGACTCCAAGAACGACCCCCCTCTGGGTGCTGCCTCTTTCGACGCCCAGGTCATCGTCCTCAACCACCCCGGTCAGGTCGGTGCTGGCTACGCCCCCGTCCTGGACTGCCACACCGCCCACATTGCCTGCAAGTTCGCCGAGATCAAGGAGAAGATCGACCGCCGTACCGGCAAGGCCCGAGACTGGCCCCAAGTTCATCAAGTCTGGTGACTCTGCCATCGTCAAGATGGTTCCCTCCAAGCCCATGTGCGTTGAGGCTTTCACCGTTGGTGAACCAGCGGAGGGATCATTACCGAGCC--TCAGCTCCCAAACCC-CTGTGAACATACCTCGTTGCTTCGGCGGGAACGCCCCGGCGCCCACGGCCCGGGACCAGGCGCCCGCCGGGGGACCCAAACCCCTGATTGATCTACGGGTGGCATCTTCTGAGTCTC----TGGGAAATGAATCAAAACTTTCAACAACGGATCTCTTGGCTCTGGCATCGATGAAGAACGCAGCGAAATGCGATAAGTAATGTGAATTGCAGAATTCAGTGAATCATCGAATCTTTGAACGCACATTGCGCCCGCCAGCACTCTGGCGGGCATGCCTGTCCGAGCGTCATTTCAACCCTCAAGCCCCGCGGGCTTGGTGTTGGGGACCGGCGCCCCGGCCGCCCCCTAAATGCAGTGGCGACCCCGCCGCAACCTTCCCTGCGCAATAGCAC-AACCTCGCACCG-GAGCGCGGAGCGGTCACGCCGTGAAACGCCCAACTCCTTCAGAGTTGACCTCGGATCAGGTAGGAATACCCGGGAAAAGAAACCAACAGGGATTGCCCCAGTAACGGCGAGTGAAGCGGCAGCAGCTCAAATTTGAAATCTGGCCCCCAGGGCCCGAGTTGTAATTTGCAGAGGATGCTTTCGGCGCGGCGCCTTCCGAGTTCCCTGGAACGGGACGCCACAGAGGGTGAGAGCCCCGTCTGGTCGGACGCCAAGCCGGTGTAAAGCTCCTTCGACGAGTCGAGTAGTTTGGGAATGCTGCTCTAAACGGGAGGTATATGTCTTCTAAAGCTAAATACCGGCCAGAGACCGATAGCGCACAAGTAGAGTGATCGAAAGATGAAAAGCACTTTGAAAAGAGGGTTAAACAGTACGTGAAATTGTTGAAAGGGAAGCGCTCGTGACCAGACTTGGGCGCGGTGGATCATCCAGCGTTCTCGCTGGTGCACTCCGCCGGGCCCAGGCCAGCATCAGCTCGCCGCGGGGGACAAAGGCCGCGGGAACGTGGCTCCCCAGGGAGTGTTATAGCCCGTTGCGCAATGCCCCGCGGCGGACTGAGGTTCGCGCTCCGCAAGGATGCTGGCGTAATGGTCATCAGCGACCCGTCTTGAAACACGGACCAAGGAGTCGTCTTCGTATGCGAGTGTTCGGGTGTCAAGCCCCTACGCGGAATGAAAGTGAACGCAGGTGAGAGCCTCGGCGCATCATCGACCGATCCTGATGTTCTCGGATGGATTTGAGTAAGAGCATACGGGGCCGGACCCGAAAGAAGGTGAACTATGCCTGTGTAGGGTGAAGCCAGAGGAAACTCTGGTGGAGGCTCGCAGCGGTTCTGACGTGCAAATCGATCGTCAAACATGGGCATGGGGGCGAAAGACTAATCGA
OSC151901       GTCAAGGATCTTGGAGATTGTCTGCCATAACTGCAGCAAGGTGTTGGCCGATACTGTTAGTCTATGCTGATAACTTCAAGATTTGGCTTGGTAAATGCTAATCT-CTTGGAATAGAGCGACCCAGAGTTCGTCGCCGCCATCAACACGCGCGATCCCAAGCTTCGCTTCAATCGCGTGTGGACGGTCTGCAAGAAGAAGCGCAAGTGCGAGAACGAGGATCGCCAGAGCAAGGATAAGGATGAAGAGTTCGTGCCGGGAATGAAGGCTGCCAACAACCATGGTGGCTGCGGGAACCCGCAGCCGGCAGTTCGGCAGGCGGCTCTCCAGCTCAAAGCTGCCTCCGATGTCGCCCAGGAAGATGGCCCAAAGAGACGGGACACTACCCCCATCACGCCGGAGATGGCCCACGGTATCCTGCGCCGAATTTCTGAAGAGGACCTGCGCAACATGGGCCTCAACTCTGATTATGCCCGCCCCGAGTGGATGATCATCACGGTGCTTCCCGTGCCCCCTCCCCCAGTCCGCCCCAGCATTTCTATGGACGGCACTGGTACCGGTATGCGGAACGAGGACGATTTGACCTACAAGCTGGGCGACATCATTCGAGCCAACGGCA----------------------------------------------------------------??????????????????????????????????????????????????????????????????????????????????????????????????????????????????????????????????????????????????????????????????????????????????????????????????????????????????????????????????????????????????????????????????????????????????????????????????????????????????????????????????????????????????????????????????????????????????????????????????????????????????????????????????????????????????????????????????????????????????????????????????????????????????????????????????????????????????????????????????????????????????????????????????????????????????????????????????????????????????????????????????????????????????????????????????????????????????????????????????????????????????????????????????????????????????????????????????????????????????????????????????????????????????????????????????????????????????????????????????????????????????????????????????????????????????????????????????????????????????????????????????????????????????----------------------------------------------------------------GCCAGACTCGTGAGCACGCTCTGCTCGCCTACACCCTGGGTGTGAAGCAGCTCATCGTCGCCATCAACAAGATGGACACCACCAAGTGGTCCGAGGCCCGCTACCAGGAAATCATCAAGGAGACGTCCAACTTCATCAAGAAGGTCGGCTACAACCCCAAGACGGTCGCCTTCGTCCCCATTTCCGGCTTCAACGGCGACAACATGCTTTCGCCCTCCACCAACTGCCCCTGGTACAAGGGCTGGGAGAAGGAGACCAAGGGCAAGTCGACTGGCAAGACCCTTCTTGAGGCCATCGACTCCATCGAGCCCCCCAAGCGTCCCTCCGACAAGCCCCTCCGCCTTCCTCTCCAGGACGTGTACAAGATTGGCGGTATCGGCACAGTCCCTGTCGGCCGTATCGAGACTGGTGTCATCAAGCCCGGCATGGTCGTTACCTTCGCTCCTTCCAACGTCACCACTGAAGTCAAGTCCGTTGAGATGCACCACGAGCAGCTCACCGAGGGTCTTCCCGGCGACAATGTCGGCTTCAACGTGAAGAACGTCTCCGTCAAGGAAATCCGCCGTGGCAACGTTGCCGGTGACTCCAAGAACGACCCCCCCATGGGCGCCGCCTCCTTCGAGGCTCAGGTCATTGTCCTCAACCACCCCGGCCAGGTCGGTGCCGGCTACGCCCCCGTCCTCGACTGCCACACCGCCCACATTGCCTGCAAGTTTGCCGAGATCAAGGAGAAGATCGACCGCCG----------------------------------------------------------------------------------------------------????????????????????????????????????????????????????????????????????????????????????????????????????????????????????????????????????????????????????????????????????????????????????????????????????????????????????????????????????????????????????????????????????????????????????????????????????????????????????????????????????????????????????????????????????????????????????????????????????????????????????????????????????????????????????????????????????????????????????????????????????????????????????????????????????????????????????-----------CAACAGGGATTGCCCCAGTAACGGCGAGTGAAGCGGCAACAGCTCAAATTTGAAATCTGGCCCCCGGGGCCCGAGTTGTAATTTGCAGAGGATGCTTTTGGCGAGGCGCCTTCCGAGTTCCCTGGAACGGGACGCCGCAGAGGGTGAGAGCCCCGTCTGGTCGGACGCCAAGCCAGTGTAAAGCTCCTTCGACGAGTCGAGTAGTTTGGGAATGCTGCTCTAAATGGGAGGTATATGTCTTCTAAAGCTAAATATTGGCCAGAGACCGATAGCGCACAAGTAGAGTGATCGAAAGATGAAAAGCACTTTGAAAAGAGGGTTAAACAGTACGTGAAATTGTTGAAAGGGAAGCGCTCGTGACCAGACTCGGGCCCGGCGGATCATCCGGCGTTCTCGCCGGTGCGCTCCGCCGGGCCCGGGCCAGCATCAGCTCGCCGCGGGGGACAAAGGCTTCGGGAACGTGGCTCCCACGGGAGTGTTATAGCCCGCTGCGCAATGCCCCGGGGCGGGCTGAGGTTCGCGCTCCGCAAGGATGCTGGCGTAATGGTCACCAGCGACCCGTCTTGAAACACGGACCAAGGAGTCGTCTTCGTATGCGAGTGTTCGGGTGTGAAACCCCTACGCGTAATGAAAGTGAACGCAGGTGAGAGCCTCGGCGCATCATCGACCGATCCTGATGTTCTCGGATGGATTTGAGTAAGAGCATACGGGGCCGGACCCGAAAGAAGGTGAACTATGCCTGTGTAGGGTGAAGCCAGAGGAAACTCTGGTGGAGGCTCGCAGCGGTTCTGACGTGCAAATCGATCGTCAAACATGGGCATGGGGGCGAAAGAC-------
OSC71233        ---------------------------------------------------------------------------------------------------------CTTTACGCAGAGCGACCCCGAGTTTGTCGCTGCCATCAACACACGGGACCCCAAGCTTCGCTTCAACCGTGTCTGGTCCGTCTGCAAGAAGAAGCGCAAGTGTGAGAACGAGGATCGCCAGAAAAAGGAC---GATGACGATTTCATACCGGGAATGAAGTCCTGCAACAACCACGGTGGTTGTGGCAACTTGCAGCCCTTGGTGCGACAGGCTGCGCTGCAACTCAAGGCTGCCTTCGACGTGATCCAGGAAGACGGCCCCAAGAGAAAAGAGAGCGTGCCCATCACTCCAGAGATGGCCCACGGCATCTTGCGGCGAATTTCCGAGGCCGACTTGCGCAACATGGGCCTCAACTCCGACTACGCCCGCCCAGAGTGGATGATCATCACGGTCCTTCCCGTCCCCCCGCCAACCGTTCGTCCTAGTATTTCCATGGATGGCACCGGCACCGGTATGCGGAACGAAGACGACTTGACT--------------------------------------------------------------------------------------------------ACGATGCGTCGAGGGCAACCGGCACTTCAACCTGGCGGTGGGCATCAAGCCTGGAACGCTGTCCAACGGTTTGAAATACTCGCTCGCGACGGGCAACTGGGGTGATCAGAAAGGCCATGAGCTCGACGGTGTCTCCCAGGTGCTGAACCGCTACACCTTTGCTTCCACCTTGTCGCATTTGCGACGTACCAACACGCCCATCGGCCGAGACGGAAAGCTTGCCAAGCCGCGCCAGCTGCACAACACGCACTGGGGTCTCGTGTGCCCGGCTGAAACCCCCGAAGGGCAGGCTTGCGGTCTCGTCAAGAACTTGTCTCTGATGTGCTACGTCAGCGTCGGCTCCCCGTCCGAGCCGCTGATCGAGTTCATGATCAACCGAGGCATGGAGGTGGTGGAGGAGTACGAACCCCTGAGATACCCGCACGCCACCAAGATCTTCGTCAACGGAGTCTGGGTCGGCGTGCACCAGGATCCCAAGCACCTGGTCAACCAGGTGCTGGACACTCGGCGGAAGTCTTACCTGCAGTTTGAGGTGTCCCTCATCAGAGAAATCAGGGATCAAGAGTTCAAGATCTTCTCTGATGCCGGACGAGTCATGCGGCCATGCTTCACCGTCCAGCAAGAAGACGACGCGGACGCGGGGCTATACAAGGGTCATCTGGTGCTGACCAAGGACCTGGTCAACAGACTTGCCAAGGAGCAGTCGGAGCCTCCAGAGGACCCCTCCACCAAGATTGGCTGGGAAGGCCTCATCCGCGCCGGGGCGGTGGAGTATCTGGATGCCGAGGAGGAGGAGACGTCTATGATATGCATGACTCCCGAGGACCTGGAGCTGTATCGTCTTCAGAAGGCCGGCATCGCGCTAGACGAAGACCCCGGCGACGACCTTAACAAGCGATTAAAGACGAAGACGAACCCCGACGCACATGTACACGCACTGCGATCCACCCCGCATGATTCTGGGTATCTGCAAGCATCGACTGCGCTATCCTGATTATCGCTGCCGGCACTGGTGAGTTCGAGGCTGGTATCTCCAAGGATGGCCAGACCCGTGAGCACGCTCTGCTCGCCTACACCCTGGGTGTCAAGCAGCTCATCGTCGCCATCAACAAGATGGACACCACCAAGTGGTCCGAGGCCCGTTTCCAGGAGATCATCAAGGAGACCTCCAACTTCATCAAGAAGGTCGGCTACAACCCCAAGACGGTTGCCTTCGTCCCCATCTCCGGCTTCAACGGCGACAACATGCTCGAGGCCTCCCCCAACTGCCCCTGGTACAAGGGCTGGGAGAAGGAGACCAAGGGCAAGTCCAACGGCAAGACCCTTCTCGAGGCCATCGACGCCATCGAGCCCCCCAAGCGCCCCACCGACAAGCCCCTCCGTCTTCCCCTCCAGGATGTGTACAAGATCGGCGGCATCGGAACTGTTCCCGTCGGCCGTATCGAGACTGGTATCCTCAAGCCCGGCATGGTCGTCACCTTTGCTCCTTCCAACGTCACCACCGAAGTCAAGTCCGTGGAGATGCACCACGAGCAGCTCACCGAGGGCGTGCCCGGCGACAACGTCGGCTTCAACGTGAAGAACGTCTCCGTCAAGGAAATCCGCCGTGGCAACGTCGCCGGTGACACCAAGAACGACCCCCCTCTGGCCGCCGCCTCTTTCGATGCCCAGGTCATCGTCCTCAACCACCCCGGCCAGGTCGGTGCCGGCTACGCCCCCGTCCTGGACTGCCACACCGCCCACATCGCCTGCAAGTTCTCCGAGATCAAGGAGAAGATCGACCGCCGTACCGGCAAGGCCCGAGAGCAACCCCAAGTTCATCAAGTCTGGTGACTCGGCCATCGTCAAGATGGTTCCCTCCAAGCCCATGTGCGTTGAGGCTTTCAC????????????????????????????????????????????????????????????????????????????????????????????????????????????????????????????????????????????????????????????????????????????????????????????????????????????????????????????????????????????????????????????????????????????????????????????????????????????????????????????????????????????????????????????????????????????????????????????????????????????????????????????????????????????????????????????????????????????????????????????????????????????????????????????????????????????????????GGAAAAGAAACCAACAGGGATTGCCCCAGTAACGGCGAGTGAAGCGGCAGCAGCTCAGATTTGAAATCTGGCCCCCAGGGCCCGAGTTGTAATTTGCAGAGGATGCTTTTGGCGCGGCGCCTTCCGAGTGCCCTGGAACGGGACGCCATAGAGGGTGAGAGCCCCGTCTGGTCGGACGCCAAGCCAGTGTAAAGCTCCTTCGACGAGTCGAGTAGTTTGGGAATGCTGCTCTAAATGGGAGGTATATGTCTTCTAAAGCTAAATACCGGCCAGAGACCGATAGCGCACAAGTAGAGTGATCGAAAGATGAAAAGCACTTTGAAAAGAGGGTTAAACAGTACGTGAAATTGTTGAAAGGGAAGCGCTCGTGACCAGACTTGGGCCCGGTGAATCATCCAGCGTTCTCGCCGGTGCACTTCGCCGGGCTCAGGCCAGCATCAGTCCGCCGCGGGGGACAAAGGCGTCGGGAACGTGGCTCCCCCGGGAGTGTTATAGCCCGTCGCGCAATGCCCTGGGGCGGACTGAGGTTCGCGCTCCGCAAGGATGCTGGCGTAATGGTCATCAGCGACCCGTCTTGAAACACGGACCAAGGAGTCGTCTTCGTATGCGAGTGTTCGGGTGGCAAACCCCTACGCGGAATGAAAGTGAACGCAGGTGAGAGCTTCGGCGCATCATCGACCGATCCTGATGTTCTCGGATGGATTTGAGTAAGAGCATACGGGGCCGGACCCGAAAGAAGGTGAACTATGCCTGTATAGGGTGAAGCCAGAGGAAACTCTGGTGGAGGCTCGCAGCGGTTCTGACGTGCAAATCGATCGTCAAATATGGGCATGGGGGCGAAAGACTAATCGA
OSC76404        ------------------------------------------------------------------------------------GACTTCGTAGATGCTAATCC-GGCTGAACAGAGCGATCCTGAGTTCCAAGCCGCTATCAACACCCGAGACCCCAAGCTTCGCTTCAATCGCGTCTGGGCTGTGTGCAAGAAGAAGCGGAGATGCGAGAACGAGGATCGTCAGAATAAGGACAAGGATGATGACTTTCTCCCGGGAATGAAGGCGACGACAAACCACGGCGGGTGCGGCAATGTGCAACCCGCGGTGCGACAAGCGGCTCTTCAGCTCAAGGCTGCGTTCGACGTCGCCTCGGAAGACGGCCCCAAGAGACGAGAGACTGCTCCAATCACCCCGGAGATGGCACATGGCATCTTGCGACGAATCTCCGAACAGGACCTACGTCACATGGGTCTCAACTCGGACTATGCTCGCCCCGAGTGGATGGTTCTCACAGTGCTGCCGGTTCCCCCGCCACCGGTTCGTCCTAGTATCTCCATGGATGGAACTGGCACTGGCATGCGGAACGAGGACGATTTGACATACAAGCTTGGCGACATCATCCGTGCCAATGGCAATGTGAAGCAGGCTATTCGTGAAGGATCCCCTCAGCACATTGCTCGGGACTTTGAAGAGCTGCTGCGATGCGTGGAAGGCAACCGGCATTTCAACTTGGCAGTGGGCATCAAGCCTGGAACCCTGTCCAACGGCCTGAAGTACTCGCTGGCAACGGGTAACTGGGGCGACCAGAAAGGCGATGAGCTCGATGGTGTGTCCCAGGTGCTGAACCGCTACACTTTTGCTTCAACCTTGTCGCATTTGCGGCGTACCAACACGCCGATTGGACGTGACGGAAAGCTTGCCAAGCCACGACAGCTGCACAACACGCATTGGGGTCTCGTTTGCCCGGCTGAAACGCCCGAAGGGCAAGCTTGCGGCCTGGTCAAGAACTTGTCTCTGATGTGCTACGTCAGTGTTGGCTCGCCGGCCGAGCCGTTGGTCGAGTTCATGATCAACCGAGGCATGGAGGTGGTGGAGGAATACGAACCACTGAGATACCCACACGCAACCAAGATCTTCGTCAACGGAGTCTGGGTCGGCGTGCACCAGGATCCCAAGCATCTGGTCAACCAGGTGCTGGATACTCGGCGCAAGAACTACTTGCCGTTTGAGGTGTCCCTCATCAGAGAAATCAGGGATCAAGAGTTCAAGATCTTCTCAGATGCCGGACGAGTCATGCGGCCAGTCTTTACTGTTCAGCAGGAAGATGACGCCGATGCTGGACTCGAGAAGGGTCAGCTTGTGTTGACAAAGGACTTGGTCAATAAGCTTGCCAAGGAGCAGTCGGAGCCGCCGGAGGACCCCAGGGCCAAGGTTGGCTGGGAGGGCCTTATCAAGAACGGAGCAGTAGAGTATCTGGACGCCGAGGAGGAGGAGACGTCGATGATTTGCATGACTCCCGAAGACCTGGAACTCTACCGCCTCCAGAAGGCCGGAGTTGCGGTGGACGACGACCCTAGCGATGATCTTAACAAGCGGCTCAAGACGAGGACGAACCCCGACACACATGTATACCCACTGCGATTCACCCCGTATGATTCT-----------------GATTGCGCTATTCTTATTATCGCTGCCGGCACTGGTGAGTTCAAGGTTGGTATTTCCAAGGATGGCCAGACCCGTGAGCACGTTCTGCTTGCTTACACCTTGGGTGTGAAGCAGCTTATTGTCGCCATCAACAAGATGGACACCACCAAGTGGTCCGAGGCTCGTTTCCAGAAGATCATCAAGAAGACCTCCAACTTCATCAAGAAGGTCGGCTACAACCCCAAGACGGTTGCCTTCGTTCCAATCTCCGGCTTCAACGGCGACAACATGCTTGCTGCCTCCACCAACTGCCCTTGGTACAAGGGCTGGGAGAAGGAGACCAAGGGCAAGTCCACCGGCAAGACCCTTCTCGAGGCCATCGACTCCATCGAGCCCCCCAAGCGTCCCACCGACAAGCCCCTCCGTCTTCCCCTCCAGGACGTTTACAAGATCGGCGGTATTGGCACAGTCCCCGTCGGCCGTATCGAGACTGGTGTCCTCAAGCCCGGTATGGTCGTTACCTTCGCTCCTTCCAACGTCACCACCGAAGTCAAGTCCGTTGAGATGCACCACGAGCAGCTCACCGAGGGCCAGCCTGGTGACAACGTCGGCTTCAACGTGAAGAACGTTTCCGTCAAGGATATCCGCCGTGGCAACGTTGCCGGTGACTCCAAGAACGACCCCCCCATGGGTGCCGCTTCTTTCGATGCCCAGGTCATCGTCCTCAACCACCCCGGTCAGGTCGGTGCTGGCTACGCGCCCGTCCTGGACTGCCACACCGCCCACATTGCCTGCAAGTTCGCCGAGATCAAGGAGAAGATTGATCGCCGTACCGGCAAGGCTCGAGGCTGCCCCCAAGTTCATCAAGTCTGGTGACTCTGCCATCGTCAAGATGGTTCCCTCCAAGCCCATGTGTGTTGAGGCTTTCAC-------------------------------AGTTACGCAACTCCCAAACCC-CTGTGAACATACCACGTTGCTTCGGCGG-ACCGCCCCGGCGCCCGACGCCCGGAACCAGGCGCCCGCCGGGGGACCCAAACTCTTGTTTTCGTTGGTGGAATTTCCTTCTGAGTAAA----ACACAAATGAATCAAAACTTTCAACAACGGATCTCTTGGTTCTGGCATCGATGAAGAACGCAGCGAAATGCGATAAGTAATGTGAATTGCAGAATTCAGTGAATCATCGAATCTTTGAACGCACATTGCGCCCGCCAGTATTCTGGCGGGCATGCCTGTTCGAGCGTCATTTCAACCCTCAGGCCCCAGGGGCCTGGTGTTGGGGGTCGGC--CCCGGCCGCCCCCGAAATGCAGTGGCGACCTCGCCGCAGCCTCCCCTGCGTAGTAGCACACACCTCGCACCG-GAGCGCGGAAGGGTCACGCCGTAAAACGCCCCAACTTTCAAGAGTTGACCTCGGATCA--------------GGAAAAGAAACCAACAGGGATTGCCCCAGTAACGGCGAGTGAAGCGGCAACAGCTCAAATTTGAAATCTGGCCCCCAGGGCCCGAGTTGTAATTTGCAGAGGATGCTTTGGGCGCGGCGCCTTCCGAGTTCCCTGGAACGGGACGCCACAGAGGGTGAGAGCCCCGTCTGGTCGGATGCCAAGCCTGTGTAAAGCTCCTTCGACGAGTCGAGTAGTTTGGGAATGCTGCTCTAAATGGGAGGTATATGTCTTCTAAAGCTAAATATAGGCCAGAGACCGATAGCGCACAAGTAGAGTGATCGAAAGATGAAAAGCACTTTGAAAAGAGGGTTAAACAGTACGTGAAATTGTTGAAAGGGAAGCGCTTGTGACCAGACTTGGGCCCGGCGGATCATCCAGCGTTCTCGCTGGTGCACTCCGGCGGGCTCAGGCCAGCATCAGTTCGGCGCGGGGGACAAAGGCTTCGGGAACGTGGCTCCTCCGGGAGTGTTATAGCCCGCTGCGTAATACCCTGCGCTGGACTGAGGTTCGCGCTCCGCAAGGATGCTGGCGTAATGGTCATCAGCGACCCGTCTTGAAACACGGACCAAGGAGTCGTCTTCGTATGCGAGTGTTCGGGTGTCAAACCCCTACGCGTAATGAAAGTGAACGCAGGTGAGAGCTTCGGCGCATCATCGACCGATCCTGATGTTCTCGGAAGGATTTGAGTAAGAGCATACGGGGCCGGACCCGAAAGAAGGTGAACTATGCCTGTATAGGGTGAAGCCAGAGGAAACTCTGGTGGAGGCTCGCAGCGGTTCTGACGTGCAAATCGATCGTC--------------------------------
RCEF4111        ?????????????????????????????????????????????????????????????????????????????????????????????????????????????????????????????????????????????????????????????????????????????????????????????????????????????????????????????????????????????????????????????????????????????????????????????????????????????????????????????????????????????????????????????????????????????????????????????????????????????????????????????????????????????????????????????????????????????????????????????????????????????????????????????????????????????????????????????????????????????????????????????????????????????????????????????????????????????????????????????????????????????????????????????????????????ACGGTGTGTGGAGGGTAATAGACACTTCAACTTGGCCGTGGGCATCAAGCCTGGAACCCTTTCCAACGGCTTGAAATACTCCCTGGCTACTGGTAACTGGGGAGACCAGAAAGGCCATGAGCTCGACGGTGTATCCCAGGTGCTGAACCGTTACACCTTCGCCTCGACGCTCTCACATTTACGACGAACCAATACCCCCATTGGTAGAGACGGCAAGCTTGCCAAACCGCGTCAATTGCACAATACTCATTGGGGCTTGGTCTGTCCTGCTGAAACCCCAGAAGGTCAAGCTTGTGGTTTAGTCAAGAATTTGTCCTTGATGTGTTATGTCAGTGTGGGTTCGCCGTCGGAACCGTTGATTGAGTTCATGATCAACCGTGGTATGGAAGTTGTGGAAGAATACGAGCCGCTGAGATATCCCCATGCCACCAAGATCTTCGTCAATGGTGTCTGGGTAGGCGTGCACCAAGACCCCAAACATCTCGTAAGCCAGGTCTTGGACACTCGACGAAAGTCCTACTTGCAATACGAAGTATCGCTCGTCAGAGAAATCAGGGATCAAGAGTTCAAGATTTTCTCGGATGCTGGTCGAGTCATGAGACCTGTGTTCACTGTGCAGCAAGAGGATGACCCTGAAACCGGCATCGAGAAGGGCCATCTCGTATTGACCAAAGAATTGGTTAACAAACTTGCCAAAGAGCAAGCCGAACCCCCCGAGGACCCGAATGAGAAGATTGGCTGGGAAGGTTTGATTCGCGCAGGTGCTGTTGAGTATCTCGATGCCGAAGAAGAAGAAACGTCAATGATCTGCATGACACCGGAAGATCTCGAGCTGTACCGTCTGCAGAAAGCTGGTGTTGCTCTGGATGACGACCAACGAGACGACCTCAATAGGCGGCTCGAGACCAAGACAAACCCCGACACACATGTACACGCATTGCGATTCATCCCGCATGATTCTCGTTATTGGCCAGTATTGATTGCGCCGTTCTCATCATTGCTGCCGGCACTGGTGAGTTCGAGGCTGGTATCTCCAAGGATGGCCAGACCCGTGAGCACGCTCTGCTCGCCTACACCCTGGGTGTCAAGCAGCTCATCGTCGCCATCAACAAGATGGACACCACCAAGTGGTCCGAGGCCCGTTACCAGGAAATCATCAAGGAGACTTCCAACTTCATCAAGAAGGTCGGCTACAACCCCAAGACTGTTGCCTTCGTCCCCATCTCTGGTTTCCACGGCGACAACATGCTGGCGGCCTCCACCAACTGCCCCTGGTACAAGGGCTGGGAGAAGGAGACCAAGGGCAAGTCCACCGGCAAGACCCTTCTCGAGGCCATTGACGCCATTGAGCCCCCCAAGCGTCCCACCGACAAGCCCCTCCGTCTTCCCCTTCAGGATGTGTACAAGATTGGCGGTATTGGAACTGTTCCTGTCGGCCGTATCGAGACTGGTATCCTTAAGCCCGGTATGGTCGTTACCTTCGCTCCTTCCAACGTCACCACTGAAGTCAAGTCCGTTGAGATGCACCACGAGCAGCTTACCGAGGGTGTCCCCGGTGACAACGTTGGTTTCAACGTGAAGAACGTTTCCGTCAAGGATATCCGCCGTGGTAACGTTGCTGGTGACTCCAAGAACGACCCCCCCATGGGTGCCGCTTCTTTCGATGCCCAGGTCATCGTTCTCAACCACCCCGGCCAGGTTGGTGCTGGTTACGCCCCTGTCCTCGATTGCCACACCGCCCACATTGCCTGCAAGTTCTCTGAGCTCAAGGAGAAGATTGACCGACGTACCGGTAAGGCTCGAGACCAACCCCAAGTTCATCAAGTCTGGTGACGCCGCCATCGTCAAGATGGTTCCCTCCAAGCCCATGTGCGTTGAGGCTTTCACCGTTGGTGAACCAGCGGAGGGATCATTACCGAGTT--ACAACTCCCAAACCCCCTGTGAACTTATACTGTTGCTTCGGCGGGATTGCCCCGGGGAAGGATCCCCGGACACAGGCGCCCGCCGGGGGACTCAAACTCTGTATTTTTGTTTTAGTGTTACTGTCTGAGTAAAAA--CAAATAATGAATCAAAACTTTCAACAACGGATCTCTTGGTTCTGGCATCGATGAAGAACGCAGCGAAATGCGATAAGTAATGTGAATTGCAGAATTCAGTGAATCATCGAATCTTTGAACGCACATTGCGCCCGCCAGTATTCTGGCGGGCATGCCTGTTCGAGCGTCATTTCAACCCTCAAGCCCC--GGACTTGGTGTTGGGGACCGGCCCTGTCGCCGCCCCCTAAATGACTTGGCGGCCTCGTCGCGCCCTCCTCTGCGTAGTAGCACACACCTCGCAACAGGAGCCCGGCATGGCCACGCCGTAAAACCCCCAACTTTTTCAGAGTTGACCTCGAATCAGGTAGGAATACCCG????????????????????????????????????????????????????????????????????????????????????????????????????????????????????????????????????????????????????????????????????????????????????????????????????????????????????????????????????????????????????????????????????????????????????????????????????????????????????????????????????????????????????????????????????????????????????????????????????????????????????????????????????????????????????????????????????????????????????????????????????????????????????????????????????????????????????????????????????????????????????????????????????????????????????????????????????????????????????????????????????????????????????????????????????????????????????????????????????????????????????????????????????????????????????????????????????????????????????????????????????????????????????????????????????????????????????
RCEF4811        GTCAAGGATCTTGGAGATTGTCTGCCATAACTGCAGCAAGGTGTTGTCCGATACTGTTAGTCTATGCTGATAACTGCAAGGTATGACTTGATAGATGCTAACCT-GTTTGAACAGAGCGATCCAGAGTTCGTTGCCGCGATCAACACGCGAGACCCAAAGCTCCGTTTCAACCGAGTCTGGGCCGTGTGCAAGAAGAAGCGCAAGTGCGAGAATGAGGACCGCCAGAGCAAGGACAAGGATGAGGACTTTGTGCCCGGGATGAAAGCTGCGAACAACCACGGTGGATGCGGTAACGTGCAGCCCGCCGTTCGCCAGGCCGCCCTGCAACTCAAGGCTGCCTTTGATGTCGTGCAGGAGGATGGGCCTAAGAGGCGAGAGACCGTCCCGATCACGCCAGAGATGGCTCACGGAATCTTGCGGCGCATTTCCGAACAGGATATGCGACACATGGGCCTCAACTCCGACTACGCTCGCCCAGAATGGATGATCGTCACAGTCCTCCCGGTCCCCCCTCCCCCAGTCCGACCCAGCATTTCCATGGATGGCACGGGCACGGGCATGCGGAACGAGGATGACTTGACGTACAAGCTGGGTGATATCATCCGCGCAAACGGCAATGTCAAGCAAGCTATCCGTGAAGGATCCCCGCAGCACATTGCGCGCGATTTTGAAGAGTTGCTGCGATGCGTCGAGGGCAACCGGCACTTCAACCTGGCGGTGGGTATCAAGCCCGGCACGCTGTCCAACGGCTTGAAGTACTCCCTGGCCACGGGCAACTGGGGCGATCAGAAAGGCCATGAGCTCCACGGTGTGTCTCAGGTGCTGAACCGCTACACGTTCGCCTCGACCCTGTCGCATCTGCGGCGGACGAACACGCCCATCGGTCGTGACGGCAAGCTGGCCAAGCCTCGCCAGCTGCACAATACACATTGGGGCCTTGTCTGCCCGGCTGAAACGCCAGAGGGACAGGCTTGCGGTCTGGTCAAGAACTTGTCTCTCATGTGCTACGTCAGTGTCGGCTCGCCGGCGGAGCCGCTCGTCGAGTTCATGATCAACCGAGGCATGGAGGTGGTGGAGGAGTATGAGCCGCTGAGATACCCCCACGCGACCAAGATCTTCGTCAACGGAGTCTGGGTTGGCGTGCACCAAGACCCAAAGCACCTGGTGAGTCAGGTGCTGGACACGCGGCGGAAGAACTACCTTCCGTTTGAGGTGTCCCTCATCAGAGAGATCAGAGACCAAGAATTCAAGGTCTTTTCCGACGCGGGCCGAGTCATGCGGCCCGTCTTCACCGTGCAGCAGGAAGATGACCACGAGACGGGCGTGGGCAAGGGGCAATTGGTGTTGACCAAGGACCTCGTCAACAGGCTTGCCAAGGAACAGTCCGAGCCGCTAGAGGACCCGAGCATGAAGATGGGCTGGGAAGGCCTTATCAAGGCCGGCGCCGTGGAGTACCTGGATGCGGAGGAAGAGGAGACATCCATGATCTGCATGACGCCCGAGGACCTAGAGCTCTACCGCCTGCAAAAGGCTGGCGTTGCAGTGGACGATGACCCTGGCGATGATCTTAACAAGCGCCTGAAGACGAGGACTAACCCCGACACACATGTACACTCACTGCGATTCACCCCGCATGATCCTGGGCATCTGCCAGCATC------------CTCATCATCGCTGCCGGCACTGGTGAGTTCGAGGCTGGTATCTCCAAGGATGGCCAGACCCGTGAGCACGCTCTGCTCGCCTACACCCTCGGTGTTAAGCAGCTCATCGTCGCTATCAACAAGATGGACACCACCAAGTGGTCCGAGGCCCGTTTCCAGGAAATCATCAAGGAGACTTCCAACTTCATCAAGAAGGTCGGCTACAACCCCAAGACTGTTGCCTTCGTCCCCATCTCCGGTTTCCACGGCGACAACATGCTGGCTCCCTCCACCAACTGCCCCTGGTACAAGGGCTGGGAGAAGGAGACCAAGGGCAAGTCCACCGGCAAGACCCTCCTTGAGGCCATCGACTCCATCGAGCCCCCCAAGCGCCCCTCCGACAAGCCCCTCCGTCTTCCCCTCCAGGATGTGTACAAGATTGGCGGTATTGGCACAGTCCCTGTCGGCCGTATCGAGACTGGTGTCATCAAGCCCGGTATGGTCGTTACCTTCGCTCCTTCCAACGTCACCACCGAAGTCAAGTCCGTCGAGATGCACCACGAGCAGCTTACCGAGGGTCTCCCCGGTGACAACGTTGGCTTCAACGTGAAGAACGTCTCCGTCAAGGAGATTCGCCGTGGCAACGTCGCTGGTGACTCCAAGAACGACCCCCCTCTGGGTGCCGCTTCTTTCGATGCCCAGGTCATCGTCCTCAACCACCCCGGTCAGGTCGGTGCTGGCTACGCCCCCGTCCTGGACTGCCACACCGCCCACATTGCCTGCAAGTTCGCCGAGATCAAGGAGAAGATCGACCGCCGTACTGGTAAGGCCCGAGTCTGCCCCCAAGTTCATCAAGTCCGGTGACTCCGCCATCGTCAAGATGGTTCCCTCCAAGCCCATGTGCGTTGAGGCTTTCACCGTAGGTGAACCTGCGGAGGGATCATTACCGAGTTATACAACTCCCAAACCCACTGTGAACCTTACCAGTTGCCTCGGCGGGAACGCCCCGGCCGCCGGCCGCCGGGCCCAGGCGCCCGCCGCAGGGACCCAAAACTCTTCTGCACGGGCGGAATTCTCCTCTGAGTTGCACAAAAACAAATGAATCAAAACTTTCAACAACGGATCTCTTGGTTCTGGCATCGATGAAGAACGCAGCGAAATGCGATAAGTAATGTGAATTGCAGAATTCAGTGAATCATCGAATCTTTGAACGCACATTGCGCCCGCCAGCATTCTGGCGGGCATGCCTGTTCGAGCGTCATTTCAACCCTCGAGCCCCGGGGCCTCGGTGTTGGGGGACGGCACACCAGCCGCCCCCGAAATGCAGTGGCGACCCCGCCGCAGCCTCCCCTGCGTAGTAGCACACACCTCGCACCG-GAGCGCGGAGCGGTCACGCCGTGAAACGCCCAACTTCCTTAGAGTTGACCTCGGATCAGGTAGGAATACCCG-----------------------------TAACGGCGAGTGAAGCGGCAACAGCTCAAATTTGAAATCTGGCCCCCAGGGCCCGAGTTGTAATTTGCAGAGGATGCTTTTGGCGCGGCGCCTTCCGAGTTCCCTGGAACGGGACGCCATAGAGGGTGAGAGCCCCGTCTGGTCGGACGCCCAGCCTGTGTAAAGCTCCTTCGACGAGTCGAGTAGTTTGGGAATGCTGCTCTAAATGGGAGGTATATGTCTTCTAAAGCTAAATACCGGCCAGAGACCGATAGCGCACAAGTAGAGTGATCGAAAGATGAAAAGCACTTTGAAAAGAGGGTTAAACAGTACGTGAAATTGTTGAAAGGGAAGCGCTTGTGACCAGACTTGGGCCCGGTGGATCATCCAGCGTTCTCGCTGGTGCACTCCGCCGGGTCCAGGCCAGCATCAGTTCGCCGCGGGGGAGAAAGGCTTCGGGAACGTGGCTCCTACGGGAGTGTTATAGCCCGTCGCACAATACCCTGGGGCGGACTGAGGTTCGCGCTCCGCAAGGATGCTGGCGTAATGGTCATCAGCGACCCGTCTTGAAACACGGACCAAGGAGTCGTCTTCGTATGCGAGTGTTCGGGTGTAAAACCCCTACGCGTAATGAAAGTGAACGCAGGTGAGAGCTTCGGCGCATCATCGACCGATCCTGATGTTCTCGGATGGATTTGAGTAAGAGCATACGGGGCCGGACCCGAAAGAAGGTGAACTATGCCTGTATAGGGTGAAGCCAGAGGAAACTCTGGTGGAGGCTCGCAGCGGTTCTGACGTGCAAATCGATCGTCAAATATGGGCATGGGGGCGAAAGA--------
RCEF6632        -------------------------------------------------------------------------------GATGTACTTCATTGGATGCTAACGTGCTCGTACCAGAGCGACCCTGAGTTCGTCGCCGCGATCAACACCCGCGATGCTAAGCTTCGGTTTAACCGCGTTTGGGCGTGTTGCAAGAAAAAGCGGAGATGTGAGAACGAGGACCGC---ACTGAGAAGCATGAGGAAGAGTTTGCACCCGGCATGAAGCCCGTCAACAACCATGGCGGCTGTGGTAACGTACAGCCTCAAGTCCGACAAGCTGCTCTTCAACTGAAGGCTGCCTTTGACGTCGTCCAAGAGGACGGTCCCAAACGCCGAGATACAGTGCCTATCACGCCAGAGATGGCTCATGGCATCTTACGCCGCATTTCTGAGGAGGACCTGCGCCACATGGGTCTGAACTCTGACTATGCTCGCCCAGAATGGATGGTTCTTACTGTTTTGCCTGTTCCACCCCCGCCTGTCCGTCCCAGTATTTCTATGGACGGAACGGGAACGGGGATGCGCAACGAAGACGATTTAACCTACAAACTTGGTGATATCATTCGTGCTAATGGTAACGTGAAGCAAGCAATTCGCGAAGGATCACCCCAACACATTGCGAGAGACTTCGAGGAGCTACTGAGGTGTGTTGAGGGCAACCGCAACTTCAACTTGGCCGTAGGCATCAAACCGGGCACCCTGTCCAATGGCTTGAAGTACTCACTGGCCACGGGTAACTGGGGGGACCAGAAAGGCCATGAGCTCTACGGCGTGTCTCAGGTGCTCAACAGATATACCTTCGCTTCGACGCTGTCACATTTGCGGCGAACAAACACTCCCATCGGGCGAGATGGAAAGCTTGCCAAGCCCCGTCAACTGCACAACACACATTGGGGCTTGGTATGTCCGGCAGAAACGCCCGAGGGACAGGCTTGCGGTCTTGTCAAGAACCTGTCTCTCATGTGCTACGTCAGTGTAGGGTCGCCGGCGGAACCTCTTATTGAGTTCATGATCAATCGTGGCATGGAAGTCGTTGAAGAATACGAGCCGCTACGATACCCCCACGCGACGAAAATCTTCGTCAACGGTGTATGGGTGGGCGTCCACCAAGACCCGAAGCATTTGGTCAGCCAGGTCTTGGACACGCGCCGAAAATCGTATCTGCAGTACGAAGTGTCCCTCGTCCGAGAGATCAGAGATCAAGAGTTTAAGATCTTCTCCGATGCTGGGCGTGTGATGCGTCCCGTCTTCACTGTTCAACAAGAAGACGACCCCGAGACTGGTATTGACAAGGGCCATCTGGTACTATCAAAAGAGCTGGTAAACAAGCTTGCCCAGGAGCAAGCGGAGCCACCAGATGACCCGGAACAGAAGATTGGCTGGGAGGGCCTTATTCGAGCTGGTGCCGTAGAGTATCTTGACGCAGAGGAAGAAGAAACGTCCATGATCTGCATGACACCCGAGGATCTTGAGTTGTACCGACTTCAGAAAGCGGGTGTGGCCGTCGATGACGACCCAGGCGATGACCTTAACAAGCGCCTGAAGACCAGGACCAACCCCCACACATATGTACACTCACTGCGATTCATCCCGCATG----------------------GACTGCGCTATCCTCATTATCGCTGCCGGTACTGGTGAGTTCGAGGCTGGTATCTCCAAGGATGGCCAGACCCGTGAGCACGCTCTGCTCGCCTACACTCTGGGTGTCAAGCAGCTCATTGTCGCCATTAACAAGATGGACACCACCAAGTGGTCCGAGGACCGTTACCACGAAATCATCAAGGAGACGTCCAACTTCATCAAGAAGGTCGGCTACAACCCCAAGTCTGTTGCCTTCGTCCCCATCTCTGGCTTCAACGGCGACAACATGCTTGAGCAGTCCACCAACTGCCCCTGGTACAAGGGCTGGGAGAAGGAGACCAAGGGCAAGTCCAGCGGCAAGACGCTCCTTGAGGCCATTGACGCCATTGAGACCCCCAAGCGTCCCACCGACAAGCCCCTCCGTCTTCCCCTCCAGGATGTCTACAAGATTGGTGGTATCGGAACTGTCCCTGTCGGCCGTGTCGAGACTGGTATCATCAAGCCCGGCATGGTCGTCACCTTCGCTCCCGCCAACGTCACCACTGAAGTCAAGTCCGTGGAAATGCACCACCAGCTCCTCCCTGATGGTCAGCCCGGTGACAACGTCGGATTCAACGTGAAGAACGTTTCCGTCAAGGAAATCCGCCGTGGTAACGTTGCTGGTGACTCCAAGAACGACCCCCCGGCCGGCGCTGCCAACTTCACCGCCCAGGTCATTGTCATGAACCACCCTGGCCAGGTCGGTGCCGGTTACGCTCCCGTTCTGGACTGCCACACCGCCCACATTGCCTGCAAGTTCGCTGAACTCAAGGAGAAGATCGACCGCCGTACTGGTAAGTCGCGAGGCCAACCCCAAGTTCATCAAGTCTGGTGATGCCGCCATCGTCACCATGATTCCGTCCAAGCCCATGTGCGTTGAGCCTTTCAC----------------GAGGGATCATTACCGAGTTATCCAACTCCCAAACCCTCTGTGAACCTATACCGTTGCTTCGGCGGGAACAGCCCCGGCGCCGCCGGCCGGACCCAGGCGCCCGCCGGAGGACCACACCAAACTCTTGAATTTCTTCAGGCGTCTTCTGAGTGGAATCTAAAAAAATGAATCAAAACTTTCAACAACGGATCTCTTGGTTCTGGCATCGATGAAGAACGCAGCGAAATGCGATACGTAATGTGAATTGCAGAATTCAGTGAATCATCGAATCTTTGAACGCACATTGCGCCCGCCAGCATTCTGGCGGGCATGCCTGTCCGAGCGTCATTTCAACCCTCAAGCCCCGGCGGCTTGGTGCTGGGGGACGGCGCGCGGGCCACCCCCGAAATGAATTGGCGGCCTCGGCGCCGCCTCCCCTGCGTAGTAGCGAAAGTCTCGCACCGGGAGCGCGCCGCGGCCACGCCGTAAAACGCCCAACTTTTTCAAAGTTGACCTCGGATCAGGTAGGACTACCCGAGGAAAAGAACCAACAGGGATTGCCCCAGTAACGGCGAGTGAAGCGGCAACAGCTCAAATTTGAAATCTGGCCCCCAGGGCCCGAGTTGTAATTTGCAGAGGATGCTTTTGGCGACGCGCCTTCCGAGTTCCCTGGAACGGGACGCCATAGAGGGTGAGAGCCCCGTCTGGTTGGACGCCGAGCCTCTGTAAAGCTCCTTCGACGAGTCGAGTAGTTTGGGAATGCTGCTCTAAATGGGAGGTATATGTCTTCTAAAGCTAAATACCGGCCAGAGACCGATAGCGCACAAGTAGAGTGATCGAAAGATGAAAAGCACTTTGAAAAGAGGGTTAAATAGTACGTGAAATTGTTGAAAGGGAAGCGCTCACGACCAGACTTGAGCCCGGTGAATCACCCAGCGTTCTCGCTGGTGCACTTCGCCGGGCCCAGGCCAGCATCGGTTCGCCGCGGGGGAGAAAGGCGTCGGGAACGTGGCTCCCTCGGGAGTGTTATAGCCCGTCGCACAATACCCTGGGGCGGACCGAGGTTCGCGCTCTGCAAGGATGCTGGCGTAATGGTCGTCAGCGACCCGTCTTGAAACACGGACCAAGGAGTCGTCTTCGTATGCGAGTGTTCGGGTGT-AAACCCCTACGCGTAATGAAAGTGAACGCAGGTGAGAGCTTCGGCGCATCATCGACCGATCCTGATGTTCTCGGATGGATTTGAGTAAGAGCATACGGGGCCGGACCCGAAAGAAGGTGAACTATGCCTGTGTAGGGTGAAGCCAGAGGAAACTCTGGTGGAGGCTCGCAGCGGTTCTGACGTGCAAATCGATCGTCAAACATGGGCATGGGGGCGAAAGACTA-----
RCEF7274        ???????????????????????????????????????????????????????????????????????????????????????????????????????????????????????????????????????????????????????????????????????????????????????????????????????????????????????????????????????????????????????????????????????????????????????????????????????????????????????????????????????????????????????????????????????????????????????????????????????????????????????????????????????????????????????????????????????????????????????????????????????????????????????????????????????????????????????????????????????????????????????????????????????????????????????????????????????????????????????????????????????????????????????????????????????????????????????????????????????????????????????????????????????????????????????????????????????????????????????????????????????????????????????????????????????????????????????????????????????????????????????????????????????????????????????????????????????????????????????????????????????????????????????????????????????????????????????????????????????????????????????????????????????????????????????????????????????????????????????????????????????????????????????????????????????????????????????????????????????????????????????????????????????????????????????????????????????????????????????????????????????????????????????????????????????????????????????????????????????????????????????????????????????????????????????????????????????????????????????????????????????????????????????????????????????????????????????????????????????????????????????????????????????????????????????????????????????????????????????????????????????????????????????????????????????????????????????????---TGCGCTATCCTCATTATCGCTGCCGGCACTGGTGAGTTCGAGGCTGGTATCTCCAAGGATGGCCAGACTCGTGAGCACGCTCTGCTCGCCTACACCCTGGGTGTGAAGCAGCTCATCGTCGCCATCAACAAGATGGACACCACCAAGTGGTCCGAGGCCCGCTACCAGGAAATCATCAAGGAGACGTCCAACTTCATCAAGAAGGTCGGCTACAACCCCAAGACGGTCGCCTTCGTCCCCATTTCCGGCTTCAACGGCGACAACATGCTTTCGCCCTCCACCAACTGCCCCTGGTACAAGGGCTGGGAGAAGGAGACCAAGGGCAAGTCGACTGGCAAGACCCTTCTTGAGGCCATCGACTCCATCGAGCCCCCCAAGCGTCCCTCCGACAAGCCCCTCCGCCTTCCTCTCCAGGACGTGTACAAGATTGGCGGTATCGGCACAGTCCCTGTCGGCCGTATCGAGACTGGTGTCATCAAGCCCGGCATGGTCGTTACCTTCGCTCCTTCCAACGTCACCACTGAAGTCAAGTCCGTTGAGATGCACCACGAGCAGCTCACCGAGGGTCTTCCCGGCGACAATGTCGGCTTCAACGTGAAGAACGTCTCCGTCAAGGAAATCCGCCGTGGCAACGTTGCCGGTGACTCCAAGAACGACCCCCCCATGGGCGCCGCCTCCTTCGAGGCTCAGGTCATTGTCCTCAACCACCCCGGCCAGGTCGGTGCCGGCTACGCCCCCGTCCTCGACTGCCACACCGCCCACATTGCCTGCAAGTTTGCCGAGATCAAGGAGAAGATCGACCGCCGTACTGGCAAGGCTCGAGTCGGCCCCCAAGTTCATCAAGTCGGGTGACTCGGCCATCGTCAAGATGGTTCCCTCGAAGCCCATGTGCGTCGAGGCCTTCACCGTTGGTGAACCAGCGGAGGGATCATTACAGAGTTACAATACTCCCAAACCCCCTGCGAACCGTACCAGTTGCCTCGGCGGGACCGCCCCGGCGCCGGGCCGCCGGATCCAGGCGCCCGCCGCAGGGAACCGCAAAACTCCTGCAGCGGCGCTCTTACTCTCTGAGTGTCACGAGAGAAAATGAGTCAAAACTTTCAACAACGGATCTCTTGGTTCTGGCATCGATGAAGAACGCAGCGAAATGCGATAAGTAATGTGAATTGCAGAATTCAGTGAACCATCGAATCTTTGAACGCACATTGCGCCCGCCAGCACTCTGGCGGGCATGCCTGTCCGAGCGTCATTTCGACCCTCGGGGCCCGGGGCCCCGGCGTTGGGGGACGGCGGCACCGCCGCCCCCGAAATGCAGTGGCGACCCCGCCGCGCCCTCCCCTGCGCAGTAA---AAACCTCGCACCGGAGGCGCGGAGCGGTCACGCCGTGAAACGAAACGCATCCGTAGAGTTGACCTCGGATCAGGTAGGAGTACCCG----------------------GCCCCAGTAACGGCGAGTGAAGCGGCAACAGCTCAAATTTGAAATCTGGCCCCCGGGGCCCGAGTTGTAATTTGCAGAGGATGCTTTTGGCGAGGCGCCTTCCGAGTTCCCTGGAACGGGACGCCGCAGAGGGTGAGAGCCCCGTCTGGTCGGACGCCAAGCCAGTGTAAAGCTCCTTCGACGAGTCGAGTAGTTTGGGAATGCTGCTCTAAATGGGAGGTATATGTCTTCTAAAGCTAAATATTGGCCAGAGACCGATAGCGCACAAGTAGAGTGATCGAAAGATGAAAAGCACTTTGAAAAGAGGGTTAAACAGTACGTGAAATTGTTGAAAGGGAAGCGCTCGTGACCAGACTCGGGCCCGGCGGATCATCCGGCGTTCTCGCCGGTGCGCTCCGCCGGGCCCGGGCCAGCATCAGCTCGCCGCGGGGGACAAAGGCTTCGGGAACGTGGCTCCCACGGGAGTGTTATAGCCCGCTGCGCAATGCCCCGGGGCGGGCTGAGGTTCGCGCTCCGCAAGGATGCTGGCGTAATGGTCACCAGCGACCCGTCTTGAAACACGGACCAAGGAGTCGTCTTCGTATGCGAGTGTTCGGGTGTGAAACCCCTACGCGTAATGAAAGTGAACGCAGGTGAGAGCCTCGGCGCATCATCGACCGATCCTGATGTTCTCGGATGGATTTGAGTAAGAGCATACGGGGCCGGACCCGAAAGAAGGTGAACTATGCCTGTGTAGGGTGAAGCCAGAGGAAACTCTGGTGGAGGCTCGCAGCGGTTATGACGTGCAAATCGATCGTCAAACATGGGCATGGGGGCGAAAGACTAATCG-
RCEF7509        -TCAAAGATCCTGGAGGTTGTCTGCCACAACTGCAGCAAGGTGTTGGCCGATACTGTTGGTCTCTCCTACTCCTTCTGAGATGTACTTCATTGGATGCTAACGTGCTCGTACCAGAGCGACCCTGAGTTCGTCGCCGCGATCAACACCCGCGATGCTAAGCTTCGGTTTAACCGCGTTTGGGCGTGTTGCAAGAAAAAGCGGAGATGTGAGAACGAGGACCGC---ACTGAGAAGCATGAGGAAGAGTTTGCACCCGGCATGAAGCCCGTCAACAACCATGGCGGCTGTGGTAACGTACAGCCTCAAGTCCGACAAGCTGCTCTTCAACTGAAGGCTGCCTTTGACGTCGTCCAAGAGGACGGTCCCAAACGCCGAGATACAGTGCCTATCACGCCAGAGATGGCTCATGGCATCTTACGCCGCATTTCTGAGGAGGACCTGCGCCACATGGGTCTGAACTCTGACTATGCTCGCCCAGAATGGATGGTTCTTACTGTTTTGCCTGTTCCACCCCCGCCTGTCCGTCCCAGTATTTCTATGGACGGAACGGGAACGGGGATGCGCAACGAAGACGATTTAACCTACAAACTTGGTGATATCATTCGTGCTAATGGTAACGTGAAGCAAGCAATTCGCGAAGGATCACCCCAACACATTGCGAGAGACTTCGAGGAGCTACT??????????????????????????????????????????????????????????????????????????????????????????????????????????????????????????????????????????????????????????????????????????????????????????????????????????????????????????????????????????????????????????????????????????????????????????????????????????????????????????????????????????????????????????????????????????????????????????????????????????????????????????????????????????????????????????????????????????????????????????????????????????????????????????????????????????????????????????????????????????????????????????????????????????????????????????????????????????????????????????????????????????????????????????????????????????????????????????????????????????????????????????????????????????????????????????????????????????????????????????????????????????????????????????????????????????????????????????????????????????????????????????????????????????????????????????????????????????????????????????????????????????????????--CTGCGCTATCCTCATTATCGCTGCCGGTACTGGTGAGTTCGAGGCTGGTATCTCCAAGGATGGCCAGACCCGTGAGCACGCTCTGCTCGCCTACACTCTGGGTGTCAAGCAGCTCATTGTCGCCATTAACAAGATGGACACCACCAAGTGGTCCGAGGACCGTTACCACGAAATCATCAAGGAGACGTCCAACTTCATCAAGAAGGTCGGCTACAACCCCAAGTCTGTTGCCTTCGTCCCCATCTCTGGCTTCAACGGCGACAACATGCTTGAGCAGTCCACCAACTGCCCCTGGTACAAGGGCTGGGAGAAGGAGACCAAGGGCAAGTCCAGCGGCAAGACCCTCCTTGAGGCCATTGACGCCATTGAGACCCCCAAGCGTCCCACCGACAAGCCCCTCCGTCTTCCCCTCCAGGATGTCTACAAGATTGGTGGTATCGGAACTGTCCCTGTCGGCCGTGTCGAGACTGGTATCATCAAGCCCGGCATGGTCGTCACCTTCGCTCCCGCCAACGTCACCACTGAAGTCAAGTCCGTGGAAATGCACCACCAGCTCCTCCCTGATGGTCAGCCCGGTGACAACGTCGGATTCAACGTGAAGAACGTTTCCGTCAAGGAAATCCGCCGTGGTAACGTTGCTGGTGACTCCAAGAACGACCCCCCGGCCGGCGCTGCCAACTTCACCGCCCAGGTCATTGTCATGAACCACCCTGGCCAGGTCGGTGCCGGTTACGCTCCCGTTCTGGACTGCCACACCGCCCACATTGCCTGCAAGTTCGCTGAACTCAAGGAGAAGATCGACCGCCGTACTGGTAAGTCGCGAGGCCAACCCCAAGTTCATCAAGTCTGGTGATGCCGCCATCGTCACCATGATTCCGTACAAGCCCATGTGCGTTGAGCCTTTCACCGTTGGTGAACCAGCGGAGGGATCATTACCGAGTTATCCAACTCCCAAACCCTCTGTGAACCTATACCGTTGCTTCGGCGGGAACAGCCCCGGCGCCGCCGGCCGGACCCAGGCGCCCGCCGGAGGACCACACCAAACTCTTGAATTTCTTCAGGCGTCTTCTGAGTGGAATCTAAAAAAATGAATCAAAACTTTCAACAACGGATCTCTTGGTTCTGGCATCGATGAAGAACGCAGCGAAATGCGATACGTAATGTGAATTGCAGAATTCAGTGAATCATCGAATCTTTGAACGCACATTGCGCCCGCCAGCATTCTGGCGGGCATGCCTGTCCGAGCGTCATTTCAACCCTCAAGCCCCGGCGGCTTGGTGCTGGGGGACGGCGCGCGGGCCACCCCCGAAATGAATTGGCGGCCTCGGCGCCGCCTCCCCTGCGTAGTAGCGAGAGTCTCGCACCGGGAGCGCGCCGCGGCCACGCCGTAAAACGCCCAACTTTTTCAGAGTTGACCTCGGATCAGGTAGGACTACCCG-----------------------CCCCAGTAACGGCGAGTGAAGCGGCAACAGCTCAAATTTGAAATCTGGCCCCCAGGGCCCGAGTTGTAATTTGCAGAGGATGCTTTTGGCGACGCGCCTTCCGAGTTCCCTGGAACGGGACGCCATAGAGGGTGAGAGCCCCGTCTGGTCGGACGCCGAGCCTCTGTAAAGCTCCTTCGACGAGTCGAGTAGTTTGGGAATGCTGCTCTAAATGGGAGGTATATGTCTTCTAAAGCTAAATACCGGCCAGAGACCGATAGCGCACAAGTAGAGTGATCGAAAGATGAAAAGCACTTTGAAAAGAGGGTTAAATAGTACGTGAAATTGTTGAAAGGGAAGCGCTCACGACCAGACTTGAGCCCGGTGAATCACCCAGCGTTCTCGCTGGTGCACTTCGCCGGGCCCAGGCCAGCATCGGTTCGCCGCGGGGGAGAAAGGCGTCGGGAACGTGGCTCCCTCGGGAGTGTTATAGCCCGTCGCACAATACCCTGGGGCGGACCGAGGTTCGCGCTCTGCAAGGATGCTGGCGTAATGGTCGTCAGCGACCCGTCTTGAAACACGGACCAAGGAGTCGTCTTCGTATGCGAGTGTTCGGGTGTAAAACCCCTACGCGTAATGAAAGTGAACGCAGGTGAGAGCTTCGGCGCATCATCGACCGATCCTGATGTTCTCGGATGGATTTGAGTAAGAGCATACGGGGCCGGACCCGAAAGAAGGTGAACTATGCCTGTGTAGGGTGAAGCCAGAGGAAACTCTGGTGGAGGCTCGCAGCGGTTCTGACGTGCAAATCGATCGTCAAACATGGGCATGGGGGCGAAAGTAC------
RCEF7510        ???????????????????????????????????????????????????????????????????????????????????????????????????????????????????????????????????????????????????????????????????????????????????????????????????????????????????????????????????????????????????????????????????????????????????????????????????????????????????????????????????????????????????????????????????????????????????????????????????????????????????????????????????????????????????????????????????????????????????????????????????????????????????????????????????????????????????????????????????????????????????????????????????????????????????????????????????????????????????????????????????????????????????????????????????????????????????????????????????????????????????????????????????????????????????????????????????????????????????????????????????????????????????????????????????????????????????????????????????????????????????????????????????????????????????????????????????????????????????????????????????????????????????????????????????????????????????????????????????????????????????????????????????????????????????????????????????????????????????????????????????????????????????????????????????????????????????????????????????????????????????????????????????????????????????????????????????????????????????????????????????????????????????????????????????????????????????????????????????????????????????????????????????????????????????????????????????????????????????????????????????????????????????????????????????????????????????????????????????????????????????????????????????????????????????????????????????????????????????????????????????????????????????????????????????????????????????????????--CTGCGCTATCCTCATTATCGCTGCCGGTACTGGTGAGTTCGAGGCTGGTATCTCCAAGGATGGCCAGACCCGTGAGCACGCTCTGCTCGCCTACACTCTGGGTGTCAAGCAGCTCATTGTCGCCATTAACAAGATGGACACCACCAAGTGGTCCGAGGACCGTTACCACGAAATCATCAAGGAGACGTCCAACTTCATCAAGAAGGTCGGCTACAACCCCAAGTCTGTTGCCTTCGTCCCCATCTCTGGCTTCAACGGCGACAACATGCTTGAGCAGTCCACCAACTGCCCCTGGTACAAGGGCTGGGAGAAGGAGACCAAGGGCAAGTCCAGCGGCAAGACCCTCCTTGAGGCCATTGACGCCATTGAGACCCCCAAGCGTCCCACCGACAAGCCCCTCCGTCTTCCCCTCCAGGATGTCTACAAGATTGGTGGTATCGGAACTGTCCCTGTCGGCCGTGTCGAGACTGGTATCATCAAGCCCGGCATGGTCGTCACCTTCGCTCCCGCCAACGTCACCACTGAAGTCAAGTCCGTGGAAATGCACCACCAGCTCCTCCCTGATGGTCAGCCCGGTGACAACGTCGGATTCAACGTGAAGAACGTTTCCGTCAAGGAAATCCGCCGTGGTAACGTTGCTGGTGACTCCAAGAACGACCCCCCGGCCGGCGCTGCCAACTTCACCGCCCAGGTCATTGTCATGAACCACCCTGGCCAGGTCGGTGCCGGTTACGCTCCCGTTCTGGACTGCCACACCGCCCACATTGCCTGCAAGTTCGCTGAACTCAAGGAGAAGATCGACCGCCGTACTGGTAAGTCGCGAGGCCAACCCCAAGTTCATCAAGTCTGGTGATGCCGCCATCGTCACCATGATTCCGTACAAGCCCATGTGCGTTGAGCCTTTCACCGTTGGTGAACCAGCGGAGGGATCATTACCGAGTTATCCAACTCCCAAACCCTCTGTGAACCTATACCGTTGCTTCGGCGGGAACAGCCCCGGCGCCGCCGGCCGGACCCAGGCGCCCGCCGGAGGACCACACCAAACTCTTGAATTTCTTCAGGCGTCTTCTGAGTGGAATCTAAAAAAATGAATCAAAACTTTCAACAACGGATCTCTTGGTTCTGGCATCGATGAAGAACGCAGCGAAATGCGATACGTAATGTGAATTGCAGAATTCAGTGAATCATCGAATCTTTGAACGCACATTGCGCCCGCCAGCATTCTGGCGGGCATGCCTGTCCGAGCGTCATTTCAACCCTCAAGCCCCGGCGGCTTGGTGCTGGGGGACGGCGCGCGGGCCACCCCCGAAATGAATTGGCGGCCTCGGCGCCGCCTCCCCTGCGTAGTAGCGAGAGTCTCGCACCGGGAGCGCGCCGCGGCCACGCCGTAAAACGCCCAACTTTTTCAGAGTTGACCTCGGATCAGGTAGGACTACCCG-----------------------CCCCAGTAACGGCGAGTGAAGCGGCAACAGCTCAAATTTGAAATCTGGCCCCCAGGGCCCGAGTTGTAATTTGCAGAGGATGCTTTTGGCGACGCGCCTTCCGAGTTCCCTGGAACGGGACGCCATAGAGGGTGAGAGCCCCGTCTGGTCGGACGCCGAGCCTCTGTAAAGCTCCTTCGACGAGTCGAGTAGTTTGGGAATGCTGCTCTAAATGGGAGGTATATGTCTTCTAAAGCTAAATACCGGCCAGAGACCGATAGCGCACAAGTAGAGTGATCGAAAGATGAAAAGCACTTTGAAAAGAGGGTTAAATAGTACGTGAAATTGTTGAAAGGGAAGCGCTCACGACCAGACTTGAGCCCGGTGAATCACCCAGCGTTCTCGCTGGTGCACTTCGCCGGGCCCAGGCCAGCATCGGTTCGCCGCGGGGGAGAAAGGCGTCGGGAACGTGGCTCCCTCGGGAGTGTTATAGCCCGTCGCACAATACCCTGGGGCGGACCGAGGTTCGCGCTCTGCAAGGATGCTGGCGTAATGGTCGTCAGCGACCCGTCTTGAAACACGGACCAAGGAGTCGTCTTCGTATGCGAGTGTTCGGGTGTAAAACCCCTACGCGTAATGAAAGTGAACGCAGGTGAGAGCTTCGGCGCATCATCGACCGATCCTGATGTTCTCGGATGGATTTGAGTAAGAGCATACGGGGCCGGACCCGAAAGAAGGTGAACTATGCCTGTGTAGGGTGAAGCCAGAGGAAACTCTGGTGGAGGCTCGCAGCGGTTCTGACGTGCAAATCGATCGTCAAACATGGGCATGGGGGCGAAAGTAC------
RCEF7731        GTCAAGGATCTTGGAGATTGTCTGCCATAACTGCAGCAAGGTGTTGGCCGATACTGTTAGTCTATGCTGATGACTTCAAGGTTTGACTTGGTAAATGCTGACATGCTGGGAATAGAGCGACCCCGAGTTCGTGGCCGCCATCAACACGCGTGACCCCAAGCTTCGCTTTAACCGCGTGTGGGCCGTCTGCAAGAAGAAGCGCCGCTGCGATAATGAGGATCGCCAGAGCAAGGAAAAGGACGACGATTTTGTGCCTGGAATGAAGGCCGTCAGCAACCACGGCGGCTGCGGCAACGTGCAGCCTGCAGTTCGCCAGGCGGCCCTTCAGCTCAAGGCCGCCTTTGAAGTCGCCCAGGAGGAGGGACCCAAGCGGCGAGAGACGGTTCCCATCACGCCCGAAATGGCCCACGGTATCCTGCGCCGCATCTCGGAAGAGGACCTGCGCAACATGGGCCTCAACTCTGATTATGCTCGTCCCGAGTGGATGATTATCACTGTCTTGCCCGTCCCTCCACCTCCGGTTCGCCCCAGCATCTCCATGGACGGCACCGGCACCGGCATGCGGAACGAGGACGACTTGACGTACAAGCTCGGTGACATCATCCGGGCCAACGGCAACGTGAAGCAGGCCATCCGCGAGGGATCCCCGCAGCACATTGCGCGTGATTTCGAGGAGTTGCTGCGGTGCGTGGAAGGCAACCGGCACTTCAACCTCGCGGTCGGCATCAAGCCCGGCACCCTGTCCAACGGCCTAAAGTACTCTCTGGCGACAGGCAACTGGGGCGACCAGAAAGGCAATGAGCTCCATGGTGTGTCTCAGGTGCTTAACCGCTACACGTTTGCATCGACCCTGTCGCATTTGCGACGGACCAACACGCCCATCGGGCGAGATGGCAAGCTGGCAAAGCCGCGTCAGCTGCACAACACGCACTGGGGCCTCGTCTGTCCGGCCGAGACACCCGAGGGACAGGCTTGCGGCCTGGTCAAGAATCTGTCCCTCATGTGCTACGTCAGCGTCGGCTCGCCTGCGGAGCCCCTGGTCGAGTTTATGATCAACCGAGGCATGGAGGTGGTGGAAGAGTATGAGCCCCTGCGATACCCGCACGCCACCAAGATTTTTGTCAATGGAGTCTGGGTGGGCGTGCACCAGGACCCCAAGCACCTTGTGGCCCAGGTGCTGGACACGAGACGCAAGAACTACTTGCCATTCGAGGTGTCTCTCGTCCGAGAAATTAGGGACCAAGAGTTCAAGGTCTTTTCTGATGCCGGGCGTGTCATGCGGCCCGTCTTCACCGTGCAGCAGGAGGATAACCCGGACACGGGCGTTGGAAAGGGCCAGCTAGTCCTGACCAAGGAGCTCGTCAACAGGCTTGCCAGGGAGCAGTCTGAGCCATCGGAGGATGCGAACTCGAAGACTGGCTGGGAAGGTCTCGTCAAGTGCGGCGCAGTCGAGTACCTGGATGCCGAGGAAGAAGAGACGTCGATGATTTGCATGACACCCGAGGACTTGGAGCTATATCGGCTTCAAAAGGCTGGCATCGCCGTGGAAGACGACCCCGGCGATGACCTTAATAAGCGACTCAAGACGAGGACCAACCCCTACACACATGTACACGCACTGCGATTCACCCCGCATGATTCTGGGTATTTGCCAGCATC-------------------TCGCTGCCGGTACTGGTGAGTTCGAGGCTGGCATCTCCAAGGATGGCCAGACTCGTGAGCACGCTCTGCTCGCCTACACCCTGGGCGTCAAGCAGCTCATCGTCGCCATCAACAAGATGGACACCACCAAGTGGTCCGAGGCCCGTTACCAGGAAATCATCAAGGAGACGTCCAACTTCATCAAGAAGGTCGGCTACAACCCCAAGACGGTTGCCTTCGTTCCCATCTCGGGCTTCAACGGCGACAACATGCTCACGGCCTCGACCAACTGCCCCTGGTACAAGGGCTGGGAGAAGGAGACCAAGGGCAAGTCCACGGGCAAGACGCTCCTCGAGGCCATCGACTCGATTGAGCCACCCAAGCGTCCCTCGGACAAGCCCCTCCGTCTCCCCCTCCAGGACGTGTACAAGATTGGCGGTATCGGCACAGTCCCTGTCGGCCGTATCGAGACTGGTGTCATCAAGCCCGGCATGGTCGTCACCTTCGCCCCCTCCAACGTCACCACTGAAGTCAAGTCGGTTGAGATGCACCACGAGCAGCTCACCGAGGGCCAGCCCGGTGACAACGTCGGCTTCAACGTGAAGAACGTCTCCGTCAAGGAAATCCGCCGTGGCAACGTTGCCGGTGACTCCAAGAACGACCCCCCCATGGGCGCCGCTTCCTTCGACGCCCAGGTCATCGTCCTCAACCACCCCGGCCAGGTTGGTGCCGGCTACGCTCCTGTCCTGGACTGCCACACGGCCCACATTGCCTGCAAGTTCTCTGAGCTCAAGGAGAAGATTGACCGCCGTACCGGCAAGGCTCGAGTCGGCCCCCAAGTTCATCAAGTCTGGTGACTCGGCCATCGT------------------------------------------CGTTGGTGAACCAGCGGAGGGATCATTACCGAGTT--ACAACTCCCAAACCC-CTGTGAACGTACCACGTTGCCTCGGCGGCGGCGGCCGTGGGCTCCCCGCCTGCGTCC----CCCCGCCAGAGGGCCCTGATAACTCTCTGCACCGGGCGCAGCTCCCTCCGAGTAGCA---GAGTAAATGAATCAAAACTTTCAACAACGGATCTCTTGGTTCTGGCATCGATGAAGAACGCAGCGAAATGCGATAAGTAATGTGAATTGCAGAATTCAGTGAATCATCGAATCTTTGAACGCACATTGCGCCCGCCAGCACTCTGGCAGGCATGCCCGTCCGAGCGTCATTAGAACCCGCAGGCCCCGGGGCCCCGGTGTTGGGGGCCGGCCGAAGGGCCGCCCCCGAAACGCAGTGGCGACCGCGCCGCGCCCTCCCCTGCGCAGTAGCACGAACCTCGCAATGGAGGCGCGGAACGGTCACGCCGTAAAACGTTACAA-----CGCAGTTGACCTCGGATCGGGTAGGAGTACCCG---------------------TGCCCCAGTAACGGCGAGTGAAGCGGCAACAGCTCAAATTTGAAATCTGGCCCCCCGGGCCCGAGTTGTAATTTGCAGAGGATGCTTCCGGCGCGGCGCCTTCCGAGTTCCCTGGAACGGGACGCCATAGAGGGTGAGAGCCCCGTCTGGTCGGACGCCAAGCCGGTGTGAAGCTCCTTCGACGAGTCGAGTAGTTTGGGAATGCTGCTCTAAATGGGAGGTATATGTCTTCTAAAGCTAAATATTGGCCAGAGACCGATAGCGCACAAGTAGAGTGATCGAAAGATGAAAAGCACTTTGAAAAGAGGGTTAAACAGTACGTGAAATTGTTGAAAGGGAAGCGCTTGTGACCAGACTTGGGCGCGGCAGATCACCCGGCGCTCGCGCCGGTGCACTCCGCCGCGCCCAGGCCAGCGTCGGTTCGCCTCGGGGGACAAAGGCCGCGGGAACGTGGCTCCCTGGGGAGTGTTATAGCCCGCGGCGCAATGCCCCGTGGCGGACCGAGGTTCGCGCTCCGCAAGGACGCTGGCGTAATGGTCACCAGCGACCCGTCTTGAAACACGGACCAAGGAGTCGTCTTCGTATGCGAGTGTTCGGGTGTCAAACCCCTACGCGTAATGAAAGTGAACGCAGGTGAGAGCCCGGGCGCATCATCGACCGATCCTGATGTTCTCGGATGGATTTGAGTAAGAGCATACGGGGCCGGACCCGAAAGAAGGTGAACTATGCCTGTGTAGGGTGAAGCCAGAGGAAACTCTGGTGGAGGCTCGCAGCGGTTCTGACGTGCAAATCGATCGTCAAACATGGGCATGGGGGCGAAAGACTA-----
RCEF8222        GTCAAGGATATTGGAGATCGTGTGTCACAACTGCAGCAAGGTGCTGGCCGATACTGTTGGTCTATCCTAGTCCACTGTGGGATCGATTCTCTTGATGCTAACATGCTGCTCCTAGAGCGATCCAGAATTTGTTGCTGCTATCAGCACACGCGATGCCAAGCTTCGGTTCAGCCGAGTTTGGACCGTTTGCAAGAAAAAGCGACGCTGCGAAAACGAGGATCGG---ACTGAGAAGAACGACGAGGAGTTTGCCCCGGGTATGAAGCCGGTGAACAACCATGGCGGCTGCGGCAACGTGCAGCCCCAGGTGCGACAGGCAGCCCTTCAGCTGAAAGCCGCTTTCGACGTCGCGCAGGAAGACGGGCCCAAGCGCAGGGAGACGGTTCCCATCACCCCCGAGATGGCTCACGGCATCTTGCGCCGCATCACCGAGGAAGACCTGCGTCACATGGGCCTGAACTCAGACTACGCCCGCCCGGAGTGGATGGTAGTCACGGTTCTGCCCGTTCCGCCGCCCCCGGTCCGTCCCAGCATCTCCATGGATGGCACCGGGACTGGCATGCGAAATGAGGACGATCTGACCTACAAGCTTGGCGACATCATTCGCGCCAACGGCAACGTTAAGCAAGCCATTCGAGAAGGCTCGCCTCAACACATTGCTCGTGACTTTGAGGAATTGCTGCGCTGCGTGGAGGGCAACCGCCACTTCAACCTTGCTGTTGGTATCAAGCCGGGCACACTTTCCAACGGTCTCAAGTACTCCCTGGCGACCGGTAACTGGGGTGATCAGAAAGGCCATGAGTTCTAGGGCGTCTCGCAAGTGCTGAATCGATACACATTCGCGTCGACGCTGTCTCATCTACGACGCACAAACACGCCCATCGGGCGGGATGGAAAGCTGGCCAAGCCTCGTCAGCTTCACAACACCCATTGGGGTCTGGTGTGCCCTGCCGAGACCCCGGAAGGTCAGGCGTGCGGTTTGGTCAAGAATCTCTCACTGATGTGCTATGTCAGTGTGGGTTCCCCGTCCGAGCCTCTGATTGAGTTCATGATCAACCGAGGCATGGAAGTGGTGGAAGAATACGAGCCCCTGCGATATCCTCACGCGACCAAGATATTTGTCAACGGCGTATGGGTGGGCGTGCACCAGGATCCCACACACTTGGTCAGCCAAGTCCTTGATACCAGACGGAAGTCGTACCTGCAGTATGAGGTGTCGCTGGTGCGAGAGATCAGGGATCAGGAGTTCAAGATCTTCTCCGACGCTGGCCGAGTCATGCGGCCCGTCTTCACCGTGCAGCAAGAGGACGACCCGGAAACCAGCGTCGAGAAGGGCCATCTCGTCCTGTCCAAGGAGCTCGTCAATAAGCTGGCCAAGGAACAAGCCGATCCTCCCGATGATCCGGAGATGAAAATCGGCTGGGATGGGCTGATTAGAGCCGGCGCCGTGGAGTACCTCGACGCGGAAGAAGAAGAGACGGCCATGATTTGCATGACGCCGGAGGACCTGGAGCTGTATCGCCTCCAGAAGGCTGGTGTTGCAGTGGATGACGACCCAGGTGACGACCTCAACCGGCGACTCAAGACGAAGACGAACCCCGACGCACATGTACACCCACTGCGATTCATCCTGCATGATTCTAGGTATTTGCCAGCATCGACTGCGCTATCCTCATTATCGCTGCCGGTACTGGTGAGTTCGAGGCTGGTATCTCCAAGGATGGCCAGACTCGTGAGCACGCCCTGCTCGCCTACACCCTTGGTGTCAAGCAGCTCATCGTCGCCATCAACAAGATGGACACCACCAAGTGGTCCGAGGCCCGTTACCAGGAAATCATCAAGGAGACTTCCAACTTCATCAAGAAGGTCGGCTACAACCCCAAGACCGTTCCCTTCGTGCCCATTTCCGGCTTCAACGGCGACAACATGCTGGAGCCCTCCACCAACTGCCCCTGGTACAAGGGCTGGGAGAAGGAGACCAAGGGCAAGTCCACTGGCAAGACCTTGCTCGAGGCTATCGACTCCATCGAGCCCCCCAAGCGTCCCAGCGACAAGCCCCTTCGTCTCCCTCTCCAGGATGTTTACAAGATTGGCGGTATTGGAACAGTTCCTGTCGGCCGTGTCGAGACTGGTGTCATCAAGCCTGGCATGGTCGTCACCTTCGCACCTGCCAACGTCACTACTGAAGTCAAGTCTGTTGAGATGCACCACGAGCAGCTCCAGGAGGGTAAGCCCGGTGACAACGTGGGCTTCAACGTGAAGAACGTCTCCGTCAAGGAGATCCGCCGTGGCAACGTTGCCGGTGACTCCAAGAACGACCCCCCTGCTGGCGCCGCTTCATTCGACGCCCAGGTCATCGTTCTCAACCACCCTGGCCAGGTCGGCGCCGGTTACGCTCCCGTCCTCGACTGCCACACTGCCCACATTGCTTGCAAGTTCTCCGAGCTCAAGGAGAAGATCGACCGCCGTACGGGTAAGTCGCGAGAACTCTCCCAAGTTCATCAAGTCCGGTGACGCCGCCATTGTCAAGATGATTCCGTCCAAGC----------------------CGTTGGTGAACCAGCGGAGGGATCATTACCGAGTT-TCGAACTCCCAAACCC-CTGTGAACATACCAAGTTGCCTCGGCGGGTCGTCCCCGGGCCT------CCGCGCCCGCGGCCCCGCCGCAGGACCCCTAAACTCTGTTAGACTTTTACGGTTGTATTCTGAGTGGAAT--ATATAAATGAATCAAAACTTTCAACAACGGATCTCTTGGTTCTGGCATCGATGAAGAACGCAGCGAAATGCGATAAGTAATGTGAATTGCAGAATTCAGTGAATCATCGAATCTTTGAACGCACATTGCGCCCGCCAGCATTCTGGCGGGCATGCCTGTTCGAGCGTCATTTCAACCCTCAAGCCTC-CCGGTTTGGTGTTGGGGGACGGC----CTGCCGCCCCCGAAATGAATTGGCGGCCCTGACGCGGCCTCTCCTGCGTAGTAGCTCGAACCTCGCATCGGGAGCGCGTCGCGGCCACGCCGTTAAACGACCCAACTTCTAAGAGTTGACCTCGGATCAGGTAGGAATACCCGGGAAAAGAAACCAACAGGGATTGCCCCAGTAACGGCGAGTGAAGCGGCAACAGCTCAAATTTGAAATCTGGCGCTC-GCGCCCGAGTTGTAATTTGCAGAGGATGCTTTTGGCGACGCGCCTTCCGAGTTCCCTGGAACGGGATGCCATAGAGGGTGAGAGCCCCGTCTGGTTGGATGCCGAGCCTCTGTAAAGCTCCTTCGACGAGTCGAGTAGTTTGGGAATGCTGCTCAAAATGGGAGGTATATGTCTTCTAAAGCTAAATACCGGCCAGAGACCGATAGCGCACAAGTAGAGTGATCGAAAGATGAAAAGCACTTTGAAAAGAGGGTTAAATAGTACGTGAAATTGTTGAAAGGGAAGCGCTCGTGACCAGACTTGGGCCCGGCGGATCATCCAGCGTTCTCGCTGGTGCACTTCGCCGGGCACAGGCCAGCATCGGTTCGCGCCGGGGGAGAAAGGCGTCGGGAACGTGGCTCCCCGGGGAGTGTTATAGCCCGTCGCATAATACCCTGGGGCGGACCGAGGTTCGCGCTCTGCAAGGATGCTGGCGTAATGGTCACCAGTGACCCGTCTTGAAACACGGACCAAGGAGTCGTCTTCGTATGCGAGTGTTCGGGTGTTAAACCCCTACGCGTAATGAAAGTGAACGCAGGTGAGAGCTTCGGCGCATCATCGACCGATCCTGATGTTCTCGGATGGATTTGAGTAAGAGCATACGGGGCCGGACCCGAAAGAAGGTGAACTATGCCTGTGTAGGGTGAAGCCAGAGGAAACTCTGGTGGAGGCTCGCAGCGGTTCTGACGTGCAAATCGATCGTCAAACATGGGCATGGGGGCGAAAGACTAATCGA
RCEF8284        GTCAAGGATATTGGAGATCGTGTGTCACAACTGCAGCAAGGTGCTGGCCGATACTGTTGGTCTATCCTAGTCCACTGTGGGATCGATTCTCTTGATGCTAACATGCTGCTCCTAGAGCGATCCAGAATTTGTTGCTGCTATCAGCACACGCGATGCCAAGCTTCGGTTCAGCCGAGTTTGGACCGTTTGCAAGAAAAAGCGACGCTGCGAAAACGAGGATCGG---ACTGAGAAGAACGACGAGGAGTTTGCCCCGGGTATGAAGCCGGTGAACAACCATGGCGGCTGCGGCAACGTGCAGCCCCAGGTGCGACAGGCAGCCCTTCAGCTGAAAGCCGCTTTCGACGTCGCGCAGGAAGACGGGCCCAAGCGCAGGGAGACGGTTCCCATCACCCCCGAGATGGCTCACGGCATCTTGCGCCGCATCACCGAGGAAGACCTGCGTCACATGGGCCTGAACTCAGACTACGCCCGCCCGGAGTGGATGGTAGTCACGGTTCTGCCCGTTCCGCCGCCCCCGGTCCGTCCCAGCATCTCCATGGATGGCACCGGGACTGGCATGCGAAATGAGGACGATCTGACCTACAAGCTTGGCGACATCATTCGCGCCAACGGCAACGTTAAGCAAGCCATTCGAGAAGGCTCGCCTCAACACATTGCTCGTGACTTTGAGGAATTGCT??????????????????????????????????????????????????????????????????????????????????????????????????????????????????????????????????????????????????????????????????????????????????????????????????????????????????????????????????????????????????????????????????????????????????????????????????????????????????????????????????????????????????????????????????????????????????????????????????????????????????????????????????????????????????????????????????????????????????????????????????????????????????????????????????????????????????????????????????????????????????????????????????????????????????????????????????????????????????????????????????????????????????????????????????????????????????????????????????????????????????????????????????????????????????????????????????????????????????????????????????????????????????????????????????????????????????????????????????????????????????????????????????????????????????????????????????????????????????????????????????????????????????GACTGCGCTATCCTCATTATCGCTGCCGGTACTGGTGAGTTCGAGGCTGGTATCTCCAAGGATGGCCAGACTCGTGAGCACGCCCTGCTCGCCTACACCCTTGGTGTCAAGCAGCTCATCGTCGCCATCAACAAGATGGACACCACCAAGTGGTCCGAGGCCCGTTACCAGGAAATCATCAAGGAGACTTCCAACTTCATCAAGAAGGTCGGCTACAACCCCAAGACCGTTCCCTTCGTGCCCATTTCCGGCTTCAACGGCGACAACATGCTGGAGCCCTCCACCAACTGCCCCTGGTACAAGGGCTGGGAGAAGGAGACCAAGGGCAAGTCCACTGGCAAGACCTTGCTCGAGGCTATCGACTCCATCGAGCCCCCCAAGCGTCCCAGCGACAAGCCCCTTCGTCTCCCTCTCCAGGATGTTTACAAGATTGGCGGTATTGGAACAGTTCCTGTCGGCCGTGTCGAGACTGGTGTCATCAAGCCTGGCATGGTCGTCACCTTCGCACCTGCCAACGTCACTACTGAAGTCAAGTCTGTTGAGATGCACCACGAGCAGCTCCAGGAGGGTAAGCCCGGTGACAACGTGGGCTTCAACGTGAAGAACGTCTCCGTCAAGGAGATCCGCCGTGGCAACGTTGCCGGTGACTCCAAGAACGACCCCCCTGCTGGCGCCGCTTCATTCGACGCCCAGGTCATCGTTCTCAACCACCCTGGCCAGGTCGGCGCCGGTTACGCTCCCGTCCTCGACTGCCACACTGCCCACATTGCTTGCAAGTTCTCCGAGCTCAAGGAGAAGATCGACCGCCGTACGGGTAAGTCGCGAGAACTCTCCCAAGTTCATCAAGTCCGGTGACGCCGCCATTGTCAAGATGATTCCGTCCAAGCCCATGTGC--------------CGTTGGTGAACCAGCGGAGGGATCATTACCGAGTT-TCGAACTCCCAAACCC-CTGTGAACATACCAAGTTGCCTCGGCGGGTCGTCCCCGGGCCT------CCGCGCCCGCGGCCCCGCCGCAGGACCCCTAAACTCTGTTAGACTTTTACGGTTGTATTCTGAGTGGAAT--ATATAAATGAATCAAAACTTTCAACAACGGATCTCTTGGTTCTGGCATCGATGAAGAACGCAGCGAAATGCGATAAGTAATGTGAATTGCAGAATTCAGTGAATCATCGAATCTTTGAACGCACATTGCGCCCGCCAGCATTCTGGCGGGCATGCCTGTTCGAGCGTCATTTCAACCCTCAAGCCTC-CCGGTTTGGTGTTGGGGGACGGC----CTGCCGCCCCCGAAATGAATTGGCGGCCCTGACGCGGCCTCTCCTGCGTAGTAGCTCGAACCTCGCATCGGGAGCGCGTCGCGGCCACGCCGTTAAACGACCCAACTTCTAAGAGTTGACCTCGGATCAGGTAGGAATACCCGGGAAAAGAAACCAACAGGGATTGCCCCAGTAACGGCGAGTGAAGCGGCAACAGCTCAAATTTGAAATCTGGCGCTC-GCGCCCGAGTTGTAATTTGCAGAGGATGCTTTTGGCGACGCGCCTTCCGAGTTCCCTGGAACGGGATGCCATAGAGGGTGAGAGCCCCGTCTGGTTGGATGCCGAGCCTCTGTAAAGCTCCTTCGACGAGTCGAGTAGTTTGGGAATGCTGCTCAAAATGGGAGGTATATGTCTTCTAAAGCTAAATACCGGCCAGAGACCGATAGCGCACAAGTAGAGTGATCGAAAGATGAAAAGCACTTTGAAAAGAGGGTTAAATAGTACGTGAAATTGTTGAAAGGGAAGCGCTCGTGACCAGACTTGGGCCCGGCGGATCATCCAGCGTTCTCGCTGGTGCACTTCGCCGGGCACAGGCCAGCATCGGTTCGCGCCGGGGGAGAAAGGCGTCGGGAACGTGGCTCCCCGGGGAGTGTTATAGCCCGTCGCATAATACCCTGGGGCGGACCGAGGTTCGCGCTCTGCAAGGATGCTGGCGTAATGGTCACCAGTGACCCGTCTTGAAACACGGACCAAGGAGTCGTCTTCGTATGCGAGTGTTCGGGTGTTAAACCCCTACGCGTAATGAAAGTGAACGCAGGTGAGAGCTTCGGCGCATCATCGACCGATCCTGATGTTCTCGGATGGATTTGAGTAAGAGCATACGGGGCCGGACCCGAAAGAAGGTGAACTATGCCTGTGTAGGGTGAAGCCAGAGGAAACTCTGGTGGAGGCTCGCAGCGGTTCTGACGTGCAAATCGATCGTCAAACATGGGCATGGGGGCGAAAGACTAATCGA
SD05361         ???????????????????????????????????????????????????????????????????????????????????????????????????????????????????????????????????????????????????????????????????????????????????????????????????????????????????????????????????????????????????????????????????????????????????????????????????????????????????????????????????????????????????????????????????????????????????????????????????????????????????????????????????????????????????????????????????????????????????????????????????????????????????????????????????????????????????????????????????????????????????????????????????????????????????????????????????????????????????????????????????????????????????????????????????????????????????????????????????????????????????????????????????????????????????????????????????????????????????????????????????????????????????????????????????????????????????????????????????????????????????????????????????????????????????????????????????????????????????????????????????????????????????????????????????????????????????????????????????????????????????????????????????????????????????????????????????????????????????????????????????????????????????????????????????????????????????????????????????????????????????????????????????????????????????????????????????????????????????????????????????????????????????????????????????????????????????????????????????????????????????????????????????????????????????????????????????????????????????????????????????????????????????????????????????????????????????????????????????????????????????????????????????????????????????????????????????????????????????????????????????????????????????????????????????????????????????????????GACTGCGCTATCCTCATTATCGCTGCCGGTACTGGTGAGTTCGAGGCTGGTATATCCAAGGATGGCCAGACCCGTGAGCACGCTCTGCTCGCCTACACTCTGGGTGTCAAGCAGCTCATTGTCGCCATCAACAAGATGGACACCACCAAGTGGTCCGAGGACCGTTACCACGAAATCATCAAGGAGACGTCCAACTTCATCAAGAAGGTCGGCTACAACCCCAAATCTGTTGCCTTCGTCCCCATCTCTGGCTTCAACGGCGACAACATGCTTGAGCAGTCCACCAACTGCCCCTGGTACAAGGGCTGGGAGAAGGAGACCAAGGGCAAGTCCAGCGGCAAGACCCTCCTTGAGGCCATTGACGCCATTGAGACCCCCAAGCGTCCCACCGACAAGCCCCTCCGTCTTCCCCTCCAGGATGTCTACAAGATTGGTGGTATCGGAACTGTCCCTGTCGGCCGTGTCGAGACTGGTATCATCAAGCCCGGCATGGTCGTCACCTTCGCTCCCGCCAACGTCACCACTGAAGTCAAGTCCGTGGAAATGCACCACCAGCTCCTCCCCGATGGTCAGCCCGGTGACAACGTCGGATTCAACGTGAAGAACGTTTCCGTCAAGGAAATCCGCCGTGGTAACGTTGCTGGTGACTCCAAGAACGACCCCCCAGCCGGCGCTGCCAACTTCACCGCCCA-GTCATTGTGATGAACCACCCTGGCCAGGTCGGTGCCGGTTACGCTCCCGTTCTGGACTGCCACACCGCCCACATTGCCTGCAAGTTCGCTGAACTCAAGGAGAAGATCGACCGCCGTACTGGTAAGTCGCGAGGCCAACCCCAAGTTCATCAAGTCTGGTGATGCCGCCATCGTCACCATGATTCCGTCCAAGCCCATGTGCGTTGAGCCTTTCAC-CTTAGGGGGACAGCGGGAGGGACATTACCGAGTTATCCAACTCCCAAACCCTCTGTGAACCTATACCGTTGCTTCGGCGGGAACAGCCCCGGCGCCGCCGGCCGGACCCAGGCGCCCGCCGGAGGACCACACCAAACTCTTGAATTTCTTCAGGCGTCTTCTGAGTGGAATCTAAAAAAATGAATCAAAACTTTCAACAACGGATCTCTTGGTTCTGGCATCGATGAAGAACGCAGCGAAATGCGATACGTAATGTGAATTGCAGAATTCAGTGAATCATCGAATCTTTGAACGCACATTGCGCCCGCCAGCATTCTGGCGGGCATGCCTGTCCGAGCGTCATTTCAACCCTCAAGCCCCGGCGGCTTGGTGCTGGGGGACGGCGCGCGGGCCACCCCCGAAATGAATTGGCGGCCTCGGCGCCGCCTCCCCTGCGTAGTAGCGAAAGTCTCGCACCGGGAGCGCGCCGCGGCCACGCCGTAAAACGCCCAACTTTTTCAGAGTTGACCTCGGATCAGGTAGGACTACCCGGGGAAGCAAGACAACAGGGATTGCCCCAGTAACGGCGAGTGAAGCGGCAACAGCTCAAATTTGAAATCTGGCCCCCAGGGCCCGAGTTGTAATTTGCAGAGGATGCTTTTGGCGACGCGCCTTCCGAGTTCCCTGGAACGGGACGCCATAGAGGGTGAGAGCCCCGTCTGGTTGGACGCCGAGCCTCTGTAAAGCTCCTTCGACGAGTCGAGTAGTTTGGGAATGCTGCTCTAAATGGGAGGTATATGTCTTCTAAAGCTAAATACCGGCCAGAGACCGATAGCGCACAAGTAGAGTGATCGAAAGATGAAAAGCACTTTGAAAAGAGGGTTAAATAGTACGTGAAATTGTTGAAAGGGAAGCGCTCACGACCAGACTTGAGCCCGGTGAATCATCCAGCGTTCTCGCTGGTGCACTTCGCCGGGCCCAGGCCAGCATCGGTTCGCCGCGGGGGAGAAAGGCGTCGGGAACGTGGCTCCCTCGGGAGTGTTATAGCCCGTCGCACAATACCCTGGGGCGGACCGAGGTTCGCGCTCTGCAAGGATGCTGGCGTAATGGTCGTCAGCGACCCGTCTTGAAACACGGACCAAGGAGTCGTCTTCGTATGCGAGTGTTCGGGTGTAAAACCCCTACGCGTAATGAAAGTGAACGCAGGTGAGAGCTTCGGCGCATCATCGACCGATCCTGATGTTCTCGGATGGATTTGAGTAAGAGCATACGGGGCCGGACCCGAAAGAAGGTGAACTATGCCTGTGTAGGGTGAAGCCAGAGGAAACTCTGGTGGAGGCTCGCAGCGGTTCTGACGTGCAAATCGATCGTCAAACATGGGCATGGGGGCGAAAGACTAATCGA
SD05362         ???????????????????????????????????????????????????????????????????????????????????????????????????????????????????????????????????????????????????????????????????????????????????????????????????????????????????????????????????????????????????????????????????????????????????????????????????????????????????????????????????????????????????????????????????????????????????????????????????????????????????????????????????????????????????????????????????????????????????????????????????????????????????????????????????????????????????????????????????????????????????????????????????????????????????????????????????????????????????????????????????????????????????????????????????????????????????????????????????????????????????????????????????????????????????????????????????????????????????????????????????????????????????????????????????????????????????????????????????????????????????????????????????????????????????????????????????????????????????????????????????????????????????????????????????????????????????????????????????????????????????????????????????????????????????????????????????????????????????????????????????????????????????????????????????????????????????????????????????????????????????????????????????????????????????????????????????????????????????????????????????????????????????????????????????????????????????????????????????????????????????????????????????????????????????????????????????????????????????????????????????????????????????????????????????????????????????????????????????????????????????????????????????????????????????????????????????????????????????????????????????????????????????????????????????????????????????????????GACTGCGCTATCCTCATTATCGCTGCCGGTACTGGTGAGTTCTAGGCTGGTATATCCAAGGATGGCCAGACCCGTGAGCACGCTCTGCTCGCCTACACTCTGGGTGTCAAGCAGCTCATTGTCGCCATCAACAAGATGGACACCACCAAGTGGTCCGAGGACCGTTACCACGAAATCATCAAGGAGACGTCCAACTTCATCAAGAAGGTCGGCTACAACCCCAAATCTGTTGCCTTCGTCCCCATCTCTGGCTTCAACGGCGACAACATGCTTGAGCAGTCCACCAACTGCCCCTGGTACAAGGGCTGGGAGAAGGAGACCAAGGGCAAGTCCAGCGGCAAGACCCTCCTTGAGGCCATTGACGCCATTGAGACCCCCAAGCGTCCCACCGACAAGCCCCTCCGTCTTCCCCTCCAGGATGTCTACAAGATTGGTGGTATCGGAACTGTCCCTGTCGGCCGTGTCGAGACTGGTATCATCAAGCCCGGCATGGTCGTCACCTTCGCTCCCGCCAACGTCACCACTGAAGTCAAGTCCGTGGAAATGCACCACCAGCTCCTCCCCGATGGTCAGCCCGGTGACAACGTCGGATTCAACGTGAAGAACGTTTCCGTCAAGGAAATCCGCCGTGGTAACGTTGCTGGTGACTCCAAGAACGACCCCCCAGCCGGCGCTGCCAACTTCACCGCCCAGGTCATTGTGATGAACCACCCTGGCCAGGTCGGTGCCGGTTACGCTCCCGTTCTGGACTGCCACACCGCCCACATTGCCTGCAAGTTCGCTG-ACTCAAGGAGAAGATCGACCGCCGTACTGGTAAGTCGCGAGGCCAACCCCAAGTTCATCAAGTCTGGTGATGCCGCCATCGTCACCATGATTCCGTCCAAGCCCATGTGCGTTGAGCCTTTCACCGTTGGTGAACCAGCGGAGGGATCATTACCGAGTTATCCAACTCCCAAACCCTCTGTGAACCTATACCGTTGCTTCGGCGGGAACAGCCCCGGCGCCGCCGGCCGGACCCAGGCGCCCGCCGGAGGACCACACCAAACTCTTGAATTTCTTCAGGCGTCTTCTGAGTGGAATCTAAAAAAATGAATCAAAACTTTCAACAACGGATCTCTTGGTTCTGGCATCGATGAAGAACGCAGCGAAATGCGATACGTAATGTGAATTGCAGAATTCAGTGAATCATCGAATCTTTGAACGCACATTGCGCCCGCCAGCATTCTGGCGGGCATGCCTGTCCGAGCGTCATTTCAACCCTCAAGCCCCGGCGGCTTGGTGCTGGGGGACGGCGCGCGGGCCACCCCCGAAATGAATTGGCGGCCTCGGCGCCGCCTCCCCTGCGTAGTAGCGAAAGTCTCGCACCGGGAGCGCGCCGCGGCCACGCCGTAAAACGCCCAACTTTTC--AGAGTGACCTC-GATCAGGTAGA--CGCCCAGGGGGAAGAACCAACAGGGATTGCCCCAGTAACGGCGAGTGAAGCGGCAACAGCTCAAATTTGAAATCTGGCCCCCAGGGCCCGAGTTGTAATTTGCAGAGGATGCTTTTGGCGACGCGCCTTCCGAGTTCCCTGGAACGGGACGCCATAGAGGGTGAGAGCCCCGTCTGGTTGGACGCCGAGCCTCTGTAAAGCTCCTTCGACGAGTCGAGTAGTTTGGGAATGCTGCTCTAAATGGGAGGTATATGTCTTCTAAAGCTAAATACCGGCCAGAGACCGATAGCGCACAAGTAGAGTGATCGAAAGATGAAAAGCACTTTGAAAAGAGGGTTAAATAGTACGTGAAATTGTTGAAAGGGAAGCGCTCACGACCAGACTTGAGCCCGGTGAATCATCCAGCGTTCTCGCTGGTGCACTTCGCCGGGCCCAGGCCAGCATCGGTTCGCCGCGGGGGAGAAAGGCGTCGGGAACGTGGCTCCCTCGGGAGTGTTATAGCCCGTCGCACAATACCCTGGGGCGGACCGAGGTTCGCGCTCTGCAAGGATGCTGGCGTAATGGTCGTCAGCGACCCGTCTTGAAACACGGACCAAGGAGTCGTCTTCGTATGCGAGTGTTCGGGTGTAAAACCCCTACGCGTAATGAAAGTGAACGCAGGTGAGAGCTTCGGCGCATCATCGACCGATCCTGATGTTCTCGGATGGATTTGAGTAAGAGCATACGGGGCCGGACCCGAAAGAAGGTGAACTATGCCTGTGTAGGGTGAAGCCAGAGGAAACTCTGGTGGAGGCTCGCAGCGGTTCTGACGTGCAAATCGATCGTCAAACATGGGCATGGGGGCGAGAGACTAATCGA
TK041           ???????????????????????????????????????????????????????????????????????????????????????????????????????????????????????????????????????????????????????????????????????????????????????????????????????????????????????????????????????????????????????????????????????????????????????????????????????????????????????????????????????????????????????????????????????????????????????????????????????????????????????????????????????????????????????????????????????????????????????????????????????????????????????????????????????????????????????????????????????????????????????????????????????????????????????????????????????????????????????????????????????????????????????????????????????????????????????????????????????????????????????????????????????????????????????????????????????????????????????????????????????????????????????????????????????????????????????????????????????????????????????????????????????????????????????????????????????????????????????????????????????????????????????????????????????????????????????????????????????????????????????????????????????????????????????????????????????????????????????????????????????????????????????????????????????????????????????????????????????????????????????????????????????????????????????????????????????????????????????????????????????????????????????????????????????????????????????????????????????????????????????????????????????????????????????????????????????????????????????????????????????????????????????????????????????????????????????????????????????????????????????????????????????????????????????????????????????????????????????????????????????????????????????????????????????????????????????????GACTGCGCTATCCTCATTATCGCTGCCGGCACTGGTGAGTTCGAGGCTGGTATCTCCAAGGATGGCCAGACCCGTGAGCACGCTCTGCTCGCCTACACCCTCGGTGTTAAGCAGCTCATCGTCGCTATCAACAAGATGGACACCACCAAGTGGTCTGAGGCCCGTTTCCAGGAGATCATCAAGGAGACCTCCAACTTCATCAAGAAGGTCGGCTACAACCCCAAGACCGTCGCTTTCGTCCCCATCTCTGGTTTCCACGGCGACAACATGCTTTCCCCCTCCACCAACTGCCCCTGGTACAAGGGCTGGGAGAAGGAGACCAAGGGCAAGTCCACCGGCAAGACCCTCCTTGAGGCCATCGACTCCATCGAGCCCCCCAAGCGCCCCAGCGACAAGCCCCTCCGCCTTCCCCTTCAGGATGTGTACAAGATCGGCGGTATCGGCACAGTCCCTGTCGGCCGTATCGAGACTGGTGTCATCAAGCCCGGCATGGTCGTGACCTTCGCTCCTTCCAACGTCACCACCGAAGTCAAGTCCGTTGAGATGCACCACGAGCAGCTCTCCGAGGGTGTCCCCGGTGACAACGTCGGCTTCAACGTCAAGAACGTCTCCGTCAAGGAGATCCGTCGTGGCAACGTCGCCGGTGACTCCAAGAACGACCCCCCTCTGGGTGCCGCTTCTTTCGATGCCCAGGTCATCGTCCTCAACCACCCCGGCCAGGTCGGTGCTGGCTACGCCCCCGTCCTCGACTGCCACACCGCCCACATTGCCTGCAAGTTCGCCGAGATCAAGGAGAAGATCGACCGCCGTACCGGCAAGTCTCGAGTCCGCCCCCAAGTTCATCAAGTCTGGCGACTCTGCCATCGTCAAGATGATTCCCTCCAAGCCCATGTGCGTTGAGGCTTTCAC---CCTTGAGCCACCGGCAGGATCATTACCGAGTTATAC-ACTCCCAAACCCTCTGTGAACCTTACCAGTTGCCTCGCTGGGAATCCCCCCGCCGACTGCCGCCGGACCCAGGCGCCCGCCGCAGGGACCCCAAACTCTCTTGCACGGTTGGAATTCTTCTCTGAGTTGCCCAAAAACAAATGAATCAAAACTTTCAACAACGGATCTCTTGGTTCTGGCATCAATGAAGAACGCATTGAAATGCGATAAATAATGTGAATTGCAAAATTCAATGAATCATCCAATCTTTGAACGGAAATTGCGCCCGCCTTCATTCTGGCGGGCATGCCTGTTCGAGCGTCATTTCCACCCTCGAGCCCCGGGGCCTCGTTGTTGGGGGACGTTGCACCGGCCGTCCCCGAAATGGAGATGCGACCCCGCCGCAGCCTCCCCTGCGTATGAACACTCTTGTCTGAAAG-GAGAGCAAAGCGGTCAGATCATATTATTCTTCACTTTTCAATATTTAACCTGAAATCAGGCGGGACTACCCGCGGGAGCAGAACCACAGGGATTGCCCCAGTAACGGCGAGTGAAGCGGCAACAGCTCAAATTTGAAATCTGGCCCCCAGGGCCCGAGTTGTAATTTGCAGAGGATGCTTTTGGCGCGGTGCCTTCCGAGTTCCCTGGAACGGGACGCCATAGAGGGTGAGAGCCCCGTCTGGTCGGACGCCTAGCCTGTGTAAAGCTCCTTCGACGAGTCGAGTAGTTTGGGAATGCTGCTCTAAATGGGAGGTATATGTCTTCTAAAGCTAAATACCGGCCAGAGACCGATAGCGCACAAGTAGAGTGATCGAAAGATGAAAAGCACTTTGAAAAGAGGGTTAAATAGTACGTGAAATTGTTGAAAGGGAAGCGCTTGTGACCAGACTTGGGCCCGGTGGATCATCCAGCGTTCTCGCTGGTGCACTCCGCCGGGTTCAGGCCAGCATCAGTTCGCCGCGGGGGAAAAAGGCTTCGGGAACGTGGCTCCTACGGGAGTGTTATAGCCCGTTGCATAATACCCTGGGGCGGACTGAGGTTCGCGCTCCGCAAGGATGCTGGCGTAATGGTCATCAGCGACCCGTCTTGAAACACGGACCAAGGAGTCGTCTTCGTATGCGAGTGTTCGGGTGTAAAACCCCTACGCGTAATGAAAGTGAACGCAGGTGAGAGCTTCGGCGCATCATCGACCGATCCTGATGTTCTCGGATGGATTTGAGTAAGAGCATACGGGGCCGGACCCGAAAGAAGGTGAACTATGCCTGTATAGGGTGAAGCCAGAGGAAACTCTGGTGGAGGCTCGCAGCGGTTCTGACGTGCAAATCGATCGTCAAATATGGGCATGGGGGCGAAAGACTAATCGA
TK042           ???????????????????????????????????????????????????????????????????????????????????????????????????????????????????????????????????????????????????????????????????????????????????????????????????????????????????????????????????????????????????????????????????????????????????????????????????????????????????????????????????????????????????????????????????????????????????????????????????????????????????????????????????????????????????????????????????????????????????????????????????????????????????????????????????????????????????????????????????????????????????????????????????????????????????????????????????????????????????????????????????????????????????????????????????????????????????????????????????????????????????????????????????????????????????????????????????????????????????????????????????????????????????????????????????????????????????????????????????????????????????????????????????????????????????????????????????????????????????????????????????????????????????????????????????????????????????????????????????????????????????????????????????????????????????????????????????????????????????????????????????????????????????????????????????????????????????????????????????????????????????????????????????????????????????????????????????????????????????????????????????????????????????????????????????????????????????????????????????????????????????????????????????????????????????????????????????????????????????????????????????????????????????????????????????????????????????????????????????????????????????????????????????????????????????????????????????????????????????????????????????????????????????????????????????????????????????????????GACTGCGCTATCCTCATTATCGCTGCCGGCACTGGTGAGTTCGAGGCTGGTATCTCCAAGGATGGCCAGACCCGTGAGCACGCTCTGCTCGCCTACACCCTCGGTGTTAAGCAGCTCATCGTCGCTATCAACAAGATGGACACCACCAAGTGGTCTGAGGCCCGTTTCCAGGAGATCATCAAGGAGACCTCCAACTTCATCAAGAAGGTCGGCTACAACCCCAAGACCGTCGCTTTCGTCCCCATCTCTGGTTTCCACGGCGACAACATGCTTTCCCCCTCCACCAACTGCCCCTGGTACAAGGGCTGGGAGAAGGAGACCAAGGGCAAGTCCACCGGCAAGACCCTCCTTGAGGCCATCGACTCCATCGAGCCCCCCAAGCGCCCCAGCGACAAGCCCCTCCGCCTTCCCCTTCAGGATGTGTACAAGATCGGCGGTATCGGCACAGTCCCTGTCGGCCGTATCGAGACTGGTGTCATCAAGCCCGGCATGGTCGTGACCTTCGCTCCTTCCAACGTCACCACCGAAGTCAAGTCCGTTGAGATGCACCACGAGCAGCTCTCCGAGGGTGTCCCCGGTGACAACGTCGGCTTCAACGTCAAGAACGTCTCCGTCAAGGAGATCCGTCGTGGCAACGTCGCCGGTGACTCCAAGAACGACCCCCCTCTGGGTGCCGCTTCTTTCGATGCCCAGGTCATCGTCCTCAACCACCCCGGCCAGGTCGGTGCTGGCTACGCCCCCGTCCTCGACTGCCACACCGCCCACATTGCCTGCAAGTTCGCCGAGATCAAGGAGAAGATCGACCGCCGTACCGGCAAGTCTCGAGTCCGCCCCCAAGTTCATCAAGTCTGGCGACTCTGCCATCGTCAAGATGATTCCCTCCAAGCCCATGTGCGTTGAGGCTTTCACTGACCTTGAGCCACCGGCAGGATCATTACCGAGTTATAC-ACTCCCAAACCCTCTGTGAACCTTACCAGTTGCCTCGCTGGGAATCCCCCCGCCGACTGCCGCCGGACCCAGGCGCCCGCCGCAGGGACCCCAAACTCTCTTGCACGGTTGGAATTCTTCTCTGAGTTGCCCAAAAACAAATGAATCAAAACTTTCAACAACGGATCTCTTGGTTCTGGCATCAATGAAGAACGCATTGAAATGCGATAAATAATGTGAATTGCAAAATTCAATGAATCATCCAATCTTTGAACGGAAATTGCGCCCGCCTTCATTCTGGCGGGCATGCCTGTTCGAGCGTCATTTCCACCCTCGAGCCCCGGGGCCTCGTTGTTGGGGGACGTTGCACCGGCCGTCCCCGAAATGGAGATGCGACCCCGCCGCAGCCTCCCCTGCGTATGAACACTCTTGTCTGAAAG-GAGAGCAAAGCGGTCAGATCATATTATTCTTCACTTTTCAATATTTAACCTGAAATCAGGCGGGACTACCCGCGGGAGCAGAACCACAGGGATTGCCCCAGTAACGGCGAGTGAAGCGGCAACAGCTCAAATTTGAAATCTGGCCCCCAGGGCCCGAGTTGTAATTTGCAGAGGATGCTTTTGGCGCGGTGCCTTCCGAGTTCCCTGGAACGGGACGCCATAGAGGGTGAGAGCCCCGTCTGGTCGGACGCCTAGCCTGTGTAAAGCTCCTTCGACGAGTCGAGTAGTTTGGGAATGCTGCTCTAAATGGGAGGTATATGTCTTCTAAAGCTAAATACCGGCCAGAGACCGATAGCGCACAAGTAGAGTGATCGAAAGATGAAAAGCACTTTGAAAAGAGGGTTAAATAGTACGTGAAATTGTTGAAAGGGAAGCGCTTGTGACCAGACTTGGGCCCGGTGGATCATCCAGCGTTCTCGCTGGTGCACTCCGCCGGGTTCAGGCCAGCATCAGTTCGCCGCGGGGGAAAAAGGCTTCGGGAACGTGGCTCCTACGGGAGTGTTATAGCCCGTTGCATAATACCCTGGGGCGGACTGAGGTTCGCGCTCCGCAAGGATGCTGGCGTAATGGTCATCAGCGACCCGTCTTGAAACACGGACCAAGGAGTCGTCTTCGTATGCGAGTGTTCGGGTGTAAAACCCCTACGCGTAATGAAAGTGAACGCAGGTGAGAGCTTCGGCGCATCATCGACCGATCCTGATGTTCTCGGATGGATTTGAGTAAGAGCATACGGGGCCGGACCCGAAAGAAGGTGAACTATGCCTGTATAGGGTGAAGCCAGAGGAAACTCTGGTGGAGGCTCGCAGCGGTTCTGACGTGCAAATCGATCGTCAAATATGGGCATGGGGGCGAAAGACTAATCGA
TR05091         ???????????????????????????????????????????????????????????????????????????????????????????????????????????????????????????????????????????????????????????????????????????????????????????????????????????????????????????????????????????????????????????????????????????????????????????????????????????????????????????????????????????????????????????????????????????????????????????????????????????????????????????????????????????????????????????????????????????????????????????????????????????????????????????????????????????????????????????????????????????????????????????????????????????????????????????????????????????????????????????????????????????????????????????????????????????????????????????????????????????????????????????????????????????????????????????????????????????????????????????????????????????????????????????????????????????????????????????????????????????????????????????????????????????????????????????????????????????????????????????????????????????????????????????????????????????????????????????????????????????????????????????????????????????????????????????????????????????????????????????????????????????????????????????????????????????????????????????????????????????????????????????????????????????????????????????????????????????????????????????????????????????????????????????????????????????????????????????????????????????????????????????????????????????????????????????????????????????????????????????????????????????????????????????????????????????????????????????????????????????????????????????????????????????????????????????????????????????????????????????????????????????????????????????????????????????????????????????GACTGCGCTATCCTCATTATCGCTGCCGGCACTGGTGAGTTCGAGGCTGGTATCTCCAAGGATGGCCAGACCCGTGAGCACGCTCTGCTCGCCTACACCCTCGGTGTTAAGCAGCTCATCGTCGCTATCAACAAGATGGACACCACCAAGTGGTCTGAGGCCCGTTTCCAGGAGATCATCAAGGAGACCTCCAACTTCATCAAGAAGGTCGGCTACAACCCCAAGACCGTCGCTTTCGTCCCCATCTCTGGTTTCCACGGCGACAACATGCTTTCCCCCTCCACCAACTGCCCCTGGTACAAGGGCTGGGAGAAGGAGACCAAGGGCAAGTCCACCGGCAAGACCCTCCTTGAGGCCATCGACTCCATCGAGCCCCCCAAGCGCCCCAGCGACAAGCCCCTCCGCCTTCCCCTTCAGGATGTGTACAAGATCGGCGGTATCGGCACAGTCCCTGTCGGCCGTATCGAGACTGGTGTCATCAAGCCCGGCATGGTCGTGACCTTCGCTCCTTCCAACGTCACCACCGAAGTCAAGTCCGTTGAGATGCACCACGAGCAGCTCACCGAGGGTGTCCCCGGTGACAACGTCGGCTTCAACGTCAAGAACGTCTCCGTCAAGGAGATCCGTCGTGGCAACGTCGCCGGTGACTCCAAGAACGACCCCCCTCTGGGTGCCGCTTCTTTCGATGCCCAGGTCATCGTCCTGAACCACCCCGGCCAGGTCGGTGCTGGCTACGCCCCCGTCCTCGACTGCCACACTGCCCACATTGCCTGCAAGTTCGCCGAGATCAAGGAGAAGATCGACCGCCGTACCGGCAAGTCTCGAGTCCGCCCCCAAGTTCATCAAGTCTGGCGACTCTGCCATCGTCAAGATGATTCCCTCCAAGCCCATGTGCGTTGAGGCTTTCACCCTATGCGACGC----GGAGGGACATTACCGAGTTATACAACTCCCAAACCCACTGTGAACCTTACCAGTTGCCTCGGCGGGAACGCCCCGGCCGCCTGCCGCCGGACCCAGGCGCCCGCCGCAGGGACCCCAAACTCTCTTGCACGGGCGGAATTCTTCTCTGAGTTGCACAAAAACAAATGAATCAAAACTTTCAACAACGGATCTCTTGGTTCTGGCATCGATGAAGAACGCAGCGAAATGCGATAAGTAATGTGAATTGCAGAATTCAGTGAATCATCGAATCTTTGAACGCACATTGCGCCCGCCAGCATTCTGGCGGGCATGCCTGTTCGAGCGTCATTTCAACCCTCGAGCCCCGGGGCCTCGGTGTTGGGGGACGGCACACCAGCCGCCCCCGAAATGCAGTGGCGACCCCGCCGCAGCCTCCCCTGCGTAGTAGCACACACCTCGCACCG-GAGCGCGGAGCGGTCACGCCGTAAAACGCCCAACTTTCTTAGAGTTGACCTCGGATCAGGTAGGAATACCCGCGGGAGTAGACCAACAGGGATTGCCCCAGTAACGGCGAGTGAAGCGGCAACAGCTCAAATTTGAAATCTGGCCCCCAGGGCCCGAGTTGTAATTTGCAGAGGATGCTTTTGGCGCGGTGCCTTCCGAGTTCCCTGGAACGGGACGCCATAGAGGGTGAGAGCCCCGTCTGGTCGGACGCCTAGCCTGTGTAAAGCTCCTTCGACGAGTCGAGTAGTTTGGGAATGCTGCTCTAAATGGGAGGTATATGTCTTCTAAAGCTAAATACCGGCCAGAGACCGATAGCGCACAAGTAGAGTGATCGAAAGATGAAAAGCACTTTGAAAAGAGGGTTAAATAGTACGTGAAATTGTTGAAAGGGAAGCGCTTGTGACCAGACTTGGGCCCGGTGGATCATCCAGCGTTCTCGCTGGTGCACTCCGCCGGGTTCAGGCCAGCATCAGTTCGCCGCGGGGGAAAAAGGCTTCGGGAACGTGGCTCCTACGGGAGTGTTATAGCCCGTTGCATAATACCCTGGGGCGGACTGAGGTTCGCGCTCCGCAAGGATGCTGGCGTAATGGTCATCAGCGACCCGTCTTGAAACACGGACCAAGGAGTCGTCTTCGTATGCGAGTGTTCGGGTGTAAAACCCCTACGCGTAATGAAAGTGAACGCAGGTGAGAGCTTCGGCGCATCATCGACCGATCCTGATGTTCTCGGATGGATTTGAGTAAGAGCATACGGGGCCGGACCCGAAAGAAGGTGAACTATGCCTGTATAGGGTGAAGCCAGAGGAAACTCTGGTGGAGGCTCGCAGCGGTTCTGACGTGCAAATCGATCGTCAAATATGGGCATGGGGGCGAAAGACTAATCGA
TR05092         ???????????????????????????????????????????????????????????????????????????????????????????????????????????????????????????????????????????????????????????????????????????????????????????????????????????????????????????????????????????????????????????????????????????????????????????????????????????????????????????????????????????????????????????????????????????????????????????????????????????????????????????????????????????????????????????????????????????????????????????????????????????????????????????????????????????????????????????????????????????????????????????????????????????????????????????????????????????????????????????????????????????????????????????????????????????????????????????????????????????????????????????????????????????????????????????????????????????????????????????????????????????????????????????????????????????????????????????????????????????????????????????????????????????????????????????????????????????????????????????????????????????????????????????????????????????????????????????????????????????????????????????????????????????????????????????????????????????????????????????????????????????????????????????????????????????????????????????????????????????????????????????????????????????????????????????????????????????????????????????????????????????????????????????????????????????????????????????????????????????????????????????????????????????????????????????????????????????????????????????????????????????????????????????????????????????????????????????????????????????????????????????????????????????????????????????????????????????????????????????????????????????????????????????????????????????????????????????GACTGCGCTATCCTCATTATCGCTGCCGGCACTGGTGAGTTCGAGGCTGGTATCTCCAAGGATGGCCAGACCCGTGAGCACGCTCTGCTCGCCTACACCCTCGGTGTTAAGCAGCTCATCGTCGCTATCAACAAGATGGACACCACCAAGTGGTCTGAGGCCCGTTTCCAGGAGATCATCAAGGAGACCTCCAACTTCATCAAGAAGGTCGGCTACAACCCCAAGACCGTCGCTTTCGTCCCCATCTCTGGTTTCCACGGCGACAACATGCTTTCCCCCTCCACCAACTGCCCCTGGTACAAGGGCTGGGAGAAGGAGACCAAGGGCAAGTCCACCGGCAAGACCCTCCTTGAGGCCATCGACTCCATCGAGCCCCCCAAGCGCCCCAGCGACAAGCCCCTCCGCCTTCCCCTTCAGGATGTGTACAAGATCGGCGGTATCGGCACAGTCCCTGTCGGCCGTATCGAGACTGGTGTCATCAAGCCCGGCATGGTCGTGACCTTCGCTCCTTCCAACGTCACCACCGAAGTCAAGTCCGTTGAGATGCACCACGAGCAGCTCACCGAGGGTGTCCCCGGTGACAACGTCGGCTTCAACGTCAAGAACGTCTCCGTCAAGGAGATCCGTCGTGGCAACGTCGCCGGTGACTCCAAGAACGACCCCCCTCTGGGTGCCGCTTCTTTCGATGCCCAGGTCATCGTCCTGAACCACCCCGGCCAGGTCGGTGCTGGCTACGCCCCCGTCCTCGACTGCCACACTGCCCACATTGCCTGCAAGTTCGCCGAGATCAAGGAGAAGATCGACCGCCGTACCGGCAAGTCTCGAGTCCGCCCCCAAGTTCATCAAGTCTGGCGACTCTGCCATCGTCAAGATGATTCCCTCCAAGCCCATGTGCGTTGAGGCTTTCACCCTATGCGACGC----GGAGGGACATTACCGAGTTATACAACTCCCAAACCCACTGTGAACCTTACCAGTTGCCTCGGCGGGAACGCCCCGGCCGCCTGCCGCCGGACCCAGGCGCCCGCCGCAGGGACCCCAAACTCTCTTGCACGGGCGGAATTCTTCTCTGAGTTGCACAAAAACAAATGAATCAAAACTTTCAACAACGGATCTCTTGGTTCTGGCATCGATGAAGAACGCAGCGAAATGCGATAAGTAATGTGAATTGCAGAATTCAGTGAATCATCGAATCTTTGAACGCACATTGCGCCCGCCAGCATTCTGGCGGGCATGCCTGTTCGAGCGTCATTTCAACCCTCGAGCCCCGGGGCCTCGGTGTTGGGGGACGGCACACCAGCCGCCCCCGAAATGCAGTGGCGACCCCGCCGCAGCCTCCCCTGCGTAGTAGCACACACCTCGCACCG-GAGCGCGGAGCGGTCACGCCGTAAAACGCCCAACTTTCTTAGAGTTGACCTCGGATCAGGTAGGAATACCCGACGGAGTAGACCAACAGGGATTGCCCCAGTAACGGCGAGTGAAGCGGCAACAGCTCAAATTTGAAATCTGGCCCCCAGGGCCCGAGTTGTAATTTGCAGAGGATGCTTTTGGCGCGGTGCCTTCCGAGTTCCCTGGAACGGGACGCCATAGAGGGTGAGAGCCCCGTCTGGTCGGACGCCTAGCCTGTGTAAAGCTCCTTCGACGAGTCGAGTAGTTTGGGAATGCTGCTCTAAATGGGAGGTATATGTCTTCTAAAGCTAAATACCGGCCAGAGACCGATAGCGCACAAGTAGAGTGATCGAAAGATGAAAAGCACTTTGAAAAGAGGGTTAAATAGTACGTGAAATTGTTGAAAGGGAAGCGCTTGTGACCAGACTTGGGCCCGGTGGATCATCCAGCGTTCTCGCTGGTGCACTCCGCCGGGTTCAGGCCAGCATCAGTTCGCCGCGGGGGAAAAAGGCTTCGGGAACGTGGCTCCTACGGGAGTGTTATAGCCCGTTGCATAATACCCTGGGGCGGACTGAGGTTCGCGCTCCGCAAGGATGCTGGCGTAATGGTCATCAGCGACCCGTCTTGAAACACGGACCAAGGAGTCGTCTTCGTATGCGAGTGTTCGGGTGTAAAACCCCTACGCGTAATGAAAGTGAACGCAGGTGAGAGCTTCGGCGCATCATCGACCGATCCTGATGTTCTCGGATGGATTTGAGTAAGAGCATACGGGGCCGGACCCGAAAGAAGGTGAACTATGCCTGTATAGGGTGAAGCCAGAGGAAACTCTGGTGGAGGCTCGCAGCGGTTCTGACGTGCAAATCGATCGTCAAATATGGGCATGGGGGCGAAAGACTAATCGA
ZY_22_006       ?????????????????????????????????????????????????????????????????????????????????????????????????????????????????????????????????????????????????????????????????????????????????????????????????????????????????????????????????????????????????????????????????????????????????????????????????????????????????????????????????????????????????????????????????????????????????????????????????????????????????????????????????????????????????????????????????????????????????????????????????????????????????????????????????????????????????????????????????????????????????????????????????????????????????????????????????????????????????????????????????????????????????????????????????????????ACGGTGTGTGGAAGGTAACCGACACTTCAACTTGGCAGTTGGCATTAAGCCGGGTACTTTGTCCAATGGTTTAAAGTACTCGCTGGCGACGGGTAACTGGGGCGATCAGAAAGGCGATGAGCTCGATGGTGTATCCCAAGTGCTGAACCGATATACGTTCGCGTCTACGTTGTCGCATTTGCGACGCACAAACACTCCTATTGGAAGAGACGGCAAATTGGCGAAACCTCGACAACTGCACAACACCCACTGGGGGTTGGTTTGCCCTGCCGAGACACCCGAGGGACAGGCTTGCGGTCTGGTGAAGAACTTATCACTGATGTGCTACGTAAGTGTGGGCTCGCCTTCTGAACCCTTGATTGAGTTCATGATCAATCGCGGTATGGAAGTGGTCGAAGAATACGAACCGTTGAGATATCCACACGCCACGAAGATCTTTGTCAACGGTGTCTGGGTTGGTGTGCACCAGGATCCGAAGCACCTAGTCAGTCAAGTCTTGGACACCCGGCGAAAGTCATACTTGCAGTACGAGGTCTCACTTGTCAGAGAAATCAGAGACCAGGAGTTTAAGATTTTCTCTGACGCTGGCCGAGTCATGCGACCGGTTTTTACTGTTCAGCAAGAAGATGATCCCGAAACTGGCATCGACAAGGGTAACCTGGTGCTGTCAAAGGAATTGGTCAACAAACTCGCCAAAGAGCAAGCCGAGCCTCCTGAGGACCCTGATCAGAAGATTGGCTGGGAGGGCCTAATTAGGGCAGGCGCTGTAGAGTACTTGGATGCTGAAGAAGAAGAAACGTCCATGATTTGCATGACGCCTGAAGACCTAGAGCTATACCGACTCCAGAAAGCTGGCGTTGCTGTTGATGACGACCCTGGCGATGATCTTAACAAACGTCTCAAGACCAAGACGAATCCCGACTCACATGTACACCCATTGCGATTCATCCAGTATGATTCTGGGCATTTGCCAGTATCGATTGCGCTATCCTTATCATCGCTGCCGGTACTGGTGAGTTCGAGGCTGGTATCTCCAAGGATGGCCAGACTCGTGAGCACGCTCTGCTCGCCTACACCCTGGGTGTCAAGCAGCTCATCGTTGCCATCAACAAGATGGACACCGCCCAGTGGGCTGAGGCCCGTTACCAGGAAATCATCAAGGAGACTTCCAACTTCATCAAGAAGGTCGGCTACAACCCCAAGACTGTTGCCTTCGTCCCCATCTCTGGTTTCCACGGCGACAACATGCTTGAGCAGTCCAAGAACTGCCCCTGGTACAAGGGTTGGGAGAAGGAGACCAAGGGCAAGTCCACCGGCAAGACCCTGCTTGAGGCTATCGACTCCATCGAGACCCCCAAGCGCCCCGTCGACAAGCCCCTCCGTCTTCCCCTTCAGGATGTGTACAAGATTGGTGGTATTGGAACAGTTCCTGTCGGCCGTATCGAGACTGGTGTCCTCAAGCCCGGTATGGTCGTTACCTTCGCTCCTGCCAACGTCACCACTGAAGTCAAGTCCGTGGAGATGCACCACGAGCAGCTTACCGAGGGTCAGCCTGGTGACAACGTCGGCTTCAACGTGAAGAACGTCTCCGTCAAGGATATCCGCCGTGGTAACGTTGCCGGTGACTCCAAGAACGACCCCCCTCTGGGTGCCGCTTCTTTCGACGCCCAGGTCATCGTCCTCAACCACCCTGGTCAGGTCGGTGCCGGTTACGCTCCCGTCTTGGATTGCCACACCGCCCACATTGCCTGCAAGTTCTCCGAGATCAAGGAGAAGATCGATCGCCGTACCGGTAAGGCCCGAGACTGCCCCCAAGTTCATCAAGTCTGGTGACTCCGCCATCGTCAAGATGGTTCCCTCCAAGCCCATGTGCGTTGAGGCTTTCAC-----------------------CATTACCGAGTTTACAAACTCCCAAACCC-CTGTGAACTTATACCGTTGCTTCGGCGGGACTCGCCCCGGCTGCCCTGACCGGACCCAGGCGCCCGCCGGAGGACCCAAACTCTTCTGTCTTATAGCGGCAT----GTCTGAGTGGATTTTATACAAATGAATCAAAACTTTCAACAACGGATCTCTTGGTTCTGGCATCGATGAAGAACGCAGCGAAATGCGATAAGTAATGTGAATTGCAGAATTCAGTGAATCATCGAATCTTTGAACGCACATTGCGCCCGCCAGTATTCTGGCGGGCATGCCTGTTCGAGCGTCATTTCAACCCTCAAGCCCC----GCTTGGTGTTGGGTGCCGGCGCGCCCGCCGCCCCCGAAATTGATTGGCGGTCTCGTCGCGACCTCCCTTGCGTAGTAACATCCACCTCGCATGGGGAGCGCGGCGCGGCCACGCCGTAAAACAACCCAATTTTCAAGAGTTGACCTCGGATCAGGTAGGA----------------------------------------------------GGCAACAGCTCAAATTTGAAATCTGGCCCT--AGGCCCGAGTTGTAATTTGCAGAGGATGCTTTTGGCGCGGTGCCTTCCGAGTGCCCTGGAACGGGACGCCATAGAGGGTGAGAGCCCCATCTGGTTGGACACCAAGCCTATGTAAAGCTCCTTCGACGAGTCGAGTAGTTTGGGAATGCTGCTCTAAATGGGAGGTATATGTCTTCTAAAGCTAAATATTGGCCAGAGACCGATAGCGCACAAGTAGAGTGATCGAAAGATGAAAAGCACTTTGAAAAGAGGGTTAAATAGTACGTGAAATTGTTGAAAGGGAAGCGCTCATGACCAGACTTGGGCCCGGTGAATCATCCAGCGTTCTCGCTGGTGCACTTTGCCGGGCACAGGCCAGCATCAGTTTGCCGCGGGGGATAAAGGCTTCGGGAACGTGGCTCCCTCGGGAGTGTTATAGCCCGTTGCACAATACCCTGGGGCGGACTGAGGTTCGCGCTCTGCTAGGATGCTGGCGTAATGGTCATCAGCGACCCGTCTTGAAACACGGACCAAGGAGTCGTCTTCGTATGCGAGTGTTCGGGTGTCAAACCCCTACGCGTAATGAAAGTGAACGCAGGTGAGAGCTTCGGCGCATCATCGACCGATCCTGATGTTCTCGGATGGATTTGAGTAAGAGCATACGGGGCCGGACCCGAAAGAAGGTGAACTATGCCTGTATAGGGTGAAGCCAGAGGAAACTCTGGTGGAGGCTCGCAGCGGTTCTGACGTGCAAATCGATCGTCAAATATGGGCATGGGGGCGAAAGACTAATCGA
ZY_22_008       ?????????????????????????????????????????????????????????????????????????????????????????????????????????????????????????????????????????????????????????????????????????????????????????????????????????????????????????????????????????????????????????????????????????????????????????????????????????????????????????????????????????????????????????????????????????????????????????????????????????????????????????????????????????????????????????????????????????????????????????????????????????????????????????????????????????????????????????????????????????????????????????????????????????????????????????????????????????????????????????????????????????????????????????????????????????ACGGTGTGTGGAAGGTAACCGACACTTCAACTTGGCAGTTGGCATTAAGCCGGGTACTTTGTCCAATGGTTTAAAGTACTCGCTGGCGACGGGTAACTGGGGCGATCAGAAAGGCGATGAGCTCGATGGTGTATCCCAAGTGCTGAACCGATATACGTTCGCGTCTACGTTGTCGCATTTGCGACGCACAAACACTCCTATTGGAAGAGACGGCAAATTGGCGAAACCTCGACAACTGCACAACACCCACTGGGGGTTGGTTTGCCCTGCCGAGACACCCGAGGGACAGGCTTGCGGTCTGGTGAAGAACTTATCACTGATGTGCTACGTAAGTGTGGGCTCGCCTTCTGAACCCTTGATTGAGTTCATGATCAATCGCGGTATGGAAGTGGTCGAAGAATACGAACCGTTGAGATATCCACACGCCACGAAGATCTTTGTCAACGGTGTCTGGGTTGGTGTGCACCAGGATCCGAAGCACCTAGTCAGTCAAGTCTTGGACACCCGGCGAAAGTCATACTTGCAGTACGAGGTCTCACTTGTCAGAGAAATCAGAGACCAGGAGTTTAAGATTTTCTCTGACGCTGGCCGAGTCATGCGACCGGTTTTTACTGTTCAGCAAGAAGATGATCCCGAAACTGGCATCGACAAGGGTAACCTGGTGCTGTCAAAGGAATTGGTCAACAAACTCGCCAAAGAGCAAGCCGAGCCTCCTGAGGACCCTGATCAGAAGATTGGCTGGGAGGGCCTAATTAGGGCAGGCGCTGTAGAGTACTTGGATGCTGAAGAAGAAGAAACGTCCATGATTTGCATGACGCCTGAAGACCTAGAGCTATACCGACTCCAGAAAGCTGGCGTTGCTGTTGATGACGACCCTGGCGATGATCTTAACAAACGTCTCAAGACCAAGACGAATCCCGACTCACATGTACACCCATTGCGATTCATCCAGTATGATTCTGGGCATTTGCCAGTATCGATTGCGCTATCCTTATCATCGCTGCCGGTACTGGTGAGTTCGAGGCTGGTATCTCCAAGGATGGCCAGACTCGTGAGCACGCTCTGCTCGCCTACACCCTGGGTGTCAAGCAGCTCATCGTTGCCATCAACAAGATGGACACCGCCCAGTGGGCTGAGGCCCGTTACCAGGAAATCATCAAGGAGACTTCCAACTTCATCAAGAAGGTCGGCTACAACCCCAAGACTGTTGCCTTCGTCCCCATCTCTGGTTTCCACGGCGACAACATGCTTGAGCAGTCCAAGAACTGCCCCTGGTACAAGGGTTGGGAGAAGGAGACCAAGGGCAAGTCCACCGGCAAGACCCTGCTTGAGGCTATCGACTCCATCGAGACCCCCAAGCGCCCCGTCGACAAGCCCCTCCGTCTTCCCCTTCAGGATGTGTACAAGATTGGTGGTATTGGAACAGTTCCTGTCGGCCGTATCGAGACTGGTGTCCTCAAGCCCGGTATGGTCGTTACCTTCGCTCCTGCCAACGTCACCACTGAAGTCAAGTCCGTGGAGATGCACCACGAGCAGCTTACCGAGGGTCAGCCTGGTGACAACGTCGGCTTCAACGTGAAGAACGTCTCCGTCAAGGATATCCGCCGTGGTAACGTTGCCGGTGACTCCAAGAACGACCCCCCTCTGGGTGCCGCTTCTTTCGACGCCCAGGTCATCGTCCTCAACCACCCTGGTCAGGTCGGTGCCGGTTACGCTCCCGTCTTGGATTGCCACACCGCCCACATTGCCTGCAAGTTCTCCGAGATCAAGGAGAAGATCGATCGCCGTACCGGTAAGGCCCGAGACTGCCCCCAAGTTCATCAAGTCTGGTGACTCCGCCATCGTCAAGATGGTTCCCTCCAAGCCCATGTGCGTTGAGGCTTTCAC-------------GCGGAGGGATCATTACCGAGTTTACAAACTCCCAAACCC-CTGTGAACTTATACCGTTGCTTCGGCGGGACTCGCCCCGGCTGCCCTGACCGGACCCAGGCGCCCGCCGGAGGACCCAAACTCTTCTGTCTTATAGCGGCAT----GTCTGAGTGGATTTTATACAAATGAATCAAAACTTTCAACAACGGATCTCTTGGTTCTGGCATCGATGAAGAACGCAGCGAAATGCGATAAGTAATGTGAATTGCAGAATTCAGTGAATCATCGAATCTTTGAACGCACATTGCGCCCGCCAGTATTCTGGCGGGCATGCCTGTTCGAGCGTCATTTCAACCCTCAAGCCCC----GCTTGGTGTTGGGTGCCGGCGCGCCCGCCGCCCCCGAAATTGATTGGCGGTCTCGTCGCGACCTCCCTTGCGTAGTAACATCCACCTCGCATGGGGAGCGCGGCGCGGCCACGCCGTAAAACAACCCAATTTTCAAGAGT------------------------------------------------------------------------GGCAACAGCTCAAATTTGAAATCTGGCCCT--AGGCCCGAGTTGTAATTTGCAGAGGATGCTTTTGGCGCGGTGCCTTCCGAGTGCCCTGGAACGGGACGCCATAGAGGGTGAGAGCCCCATCTGGTTGGACACCAAGCCTATGTAAAGCTCCTTCGACGAGTCGAGTAGTTTGGGAATGCTGCTCTAAATGGGAGGTATATGTCTTCTAAAGCTAAATATTGGCCAGAGACCGATAGCGCACAAGTAGAGTGATCGAAAGATGAAAAGCACTTTGAAAAGAGGGTTAAATAGTACGTGAAATTGTTGAAAGGGAAGCGCTCATGACCAGACTTGGGCCCGGTGAATCATCCAGCGTTCTCGCTGGTGCACTTTGCCGGGCACAGGCCAGCATCAGTTTGCCGCGGGGGATAAAGGCTTCGGGAACGTGGCTCCCTCGGGAGTGTTATAGCCCGTTGCACAATACCCTGGGGCGGACTGAGGTTCGCGCTCTGCTAGGATGCTGGCGTAATGGTCATCAGCGACCCGTCTTGAAACACGGACCAAGGAGTCGTCTTCGTATGCGAGTGTTCGGGTGTCAAACCCCTACGCGTAATGAAAGTGAACGCAGGTGAGAGCTTCGGCGCATCATCGACCGATCCTGATGTTCTCGGATGGATTTGAGTAAGAGCATACGGGGCCGGACCCGAAAGAAGGTGAACTATGCCTGTATAGGGTGAAGCCAGAGGAAACTCTGGTGGAGGCTCGCAGCGGTTCTGACGTGCAAATCGATCGTCAAATATGGGCATGGGGGCGAAAGACTAATCGA
