# Supplementary material for: Taxonomy, phylogeny, and evolutionary diversification of spider-pathogenic fungi from China (Hypocreales, Ascomycota)
Source: IMA Fungus. 2026 Apr 6;17:e171548. doi: 10.3897/imafungus.17.171548 (PMC13077317; doi:10.3897/imafungus.17.171548)
Supplement: Supplementary material 7 — Alignment sequences for molecular clock analysis [file imafungus-17-e171548-s007.phy]

 648 3582
26PACOTI          CGGAGGGATCATTATAGAG---ACAACTCCAAACCAC-TGTGAACATACCTATGTTGCTTCGGCGGGTTCCCG-G--CGCGGCC---GC--CCCGCCGGAGG--TAAACTC-TGTTTTA-G-TCTTCTGAGT-------AATCAATCAAAACTTTCAGCAACGGATCTCTTGGCTCTGGCATCGATGAAGAACGCAGCGAAATGCGATAAGTAATGTGAATTGCAGAATTCAGTGAATCATCGAATCTTTGAACGCACATTGCGCCCACCAGCACTCTGGTGGGCATGCCCGTCTGAGCGTCATTTCAACCCTCAGGCCC--GGACCTGGCGTTGGGGATCAGCCTGGCTGGCCCTGAAATCTAGTGGCGGTCTTCCACGACCCCCCTGTGCAGTAGTACCTCGCAGCGGGAAGTGGT--GGCCATGCCGTAAAACCCCTACTTC-AGGTTGACCTCAGATCGGGTAG??????????????????????????????????????????????????????????????????????????????????????????????????????????????????????????????????????????????????????????????????????????????????????????????????????????????????????????????????????????????????????????????????????????????????????????????????????????????????????????????????????????????????????????????????????????????????????????????????????????????????????????????????????????????????????????????????????????????????????????????????????????????????????????????????????????????????????????????????????????????????????????????????????????????????????????????????????????????????????????????????????????????????????????????????????????????????????????????????????????????????????????????????????????????????????????????????????????????????????CTCATCATTGCCGCCGGTACTGGTGAGTTCGAGGCTGGTATTTCCAAGGATGGCCAGACTCGTGAGCACGCTCTTCTTGCCTACACCCTTGGTGTCAAGCAGCTCATTGTCGCTATCAACAAGATGGACACCACCCAGTGGTCCGAGAACCGTTTCCAGGAAATTATCAAGGAGACTTCCAACTTCATCAAGAAGGTCGGCTACAACCCCAAGACTGTCGCCTTCGTCCCCATCTCTGGCTTCAACGGCGACAACATGCTGGAGTCTTCCCCCAACTGCCCCTGGTACAAGGGCTGGGAGAAGGAGACCAAGGCTGGCAAGTCGACTGGTAAGACTCTTCTCGAGGCCATCGACTCCATTGAGGCCCCCAAGCGTCCCCTTGACAAGCCTCTCCGTCTTCCCCTTCAGGATGTCTACAAGATTGGTGGTATCGGAACGGTGCCCGTCGGCCGTGTCGAGACTGGTATCATCAAGCCCGGCATGGTTGTCACCTTTGCTCCCTCCAACGTCACCACTGAAGTCAAGTCGGTCGAGATGCACCACGAGCAGCTGCCCGAGGGTGTTCCCGGTGACAATGTCGGCTTCAACGTGAAGAACGTCTCTGTCAAGGAAATCCGTCGTGGTAACGTTGCTGGTGACTCCAAGAACGACCCTCCCATGGGTGCCGCTTCCTTCCAGGCTCAGGTTATTGTTATCAACCACCCTGGTCAGATTGGTAACGGTTACGCCCCCGTTCTTGACTGCCACACCGCCCACATTGCCTGCAAGTTCGCCGAGCTCCAGGAGAAGATCGACCGCCGTACTGGTAAGGCTGTCGAGTCCAACCCCAAGTTCATCAAGTCTGGCGACTCTGCCATTGTCAAGATGGTTCCCTCCAA???????????????????????????????????????????????????????????????????????????????????????????????????????????????????????????????????????????????????????????????????????????????????????????????????????????????????????????????????????????????????????????????????????????????????????????????????????????????????????????????????????????????????????????????????????????????????????????????????????????????????????????????????????????????????????????????????????????????????????????????????????????????????????????????????????????????????????????????????????????????????????????????????????????????????????????????????????????????????????????????????????????????????????????????????????????????????????????????????????????????????????????????????????????????????????????????????????????????????????????????????????????????????????????????????????????????????????????????????????????????????????????????????????????????????????????????????????????????????????????????????????????????????????????????????????????????????????????????????????????????????????????????????????????????????????????????????????????????????????????????????????????????????????????????????????????????????CCGCTGAGCCACTCATTGACTTCATGATCAATAGGGGCATGGAAGTCATCGAAGAGTACGAGCCTCTTCGATACCCCCATTCTACAAGATTTTTGTCAACGGTACCTGGGTCGGCGTGCATCAAGATCCGAAGCATCTCGTGAACCAAGTATTTGATACTCGTCGCAAATCATACTTACAATACGAGGTCTCCCTTGTGCGAGAGATTCGCGATCAGGAATTCAAGATCTTCTCTGATGCTGGTAGAGTCATGCGACCTGTCTTTACCGTGGATG
A19522            CGGAGGGATCATTACCGAGTTTCAACTCCCAAACCCTTTGTGAACATACCTTCGTTGCTTCGGCGGATCGCCCCAGGCCTGGATCCAGGCGGCCGCCGGAGACCCAAACT--TGTATTCTCATCTTCTGAGCCGGGCCAAATGAATCAAAACTTTCAACAACGGATCTCTTGGTTCTGGCATCGATGAAGAACGCAGCGAAATGCGATAAGTAATGTGAATTGCAGAATTCAGTGAATCATCGAATCTTTGAACGCACATTGCGCCCGCCAGCATTCTGGCGGGCATGCCTGTTCGAGCGTCATTTCAACCCTCGACCCCTTGGAATCGGCGTTGGGGACCGGCC-CGCCGGCCCCGAAATGAAGTGGCGGCCCGCCGCGGCGCCTCTGCGTAGTAATA-CTCGCACCGGAACCCGACGTGGCCACGCCGTAAAACCCCCGTTCTAACG-TGACCTCGGATCAGGTA-??????????????????????????????????????????????????????????????????????????????????????????????????????????????????????????????????????????????????????????????????????????????????????????????????????????????????????????????????????????????????????????????????????????????????????????????????????????????????????????????????????????????????????????????????????????????????????????????????????????????????????????????????????????????????????????????????????????????????????????????????????????????????????????????????????????????????????????????????????????????????????????????????????????????????????????????????????????????????????????????????????????????????????????????????????????????????????????????????????????????????????????????????????????????????????????????????????????????????????CTCATCATTGCCGCCGGTACTGGTGAGTTCGAGGCTGGTATCTCCAAGGATGGCCAGACCCGTGAGCACGCTCTCCTCGCCTTCACCCTCGGTGTTAAGCAGCTCATTGTTGCCATCAACAAGATGGACACTGCC----GGGCTGAGTCCCGTTACCTTGAGATCATCAAGGAGACCTCCAGCTTCATCAAGAAGGTTGGCTACAACCCCAAGACAGTTGCTTTCGTCCCCATCTCCGGCTTCAACGGCGACAACATGATCGACGCCTCCCAGAAATGCCCCTGGTACAAGGGTTGGGAGAAGGAGACCAAGGCTGGCAAGTTCACCGGCAAGACCCTCCTCGAGGCTATTGACTCCATCGAACCCCCCAACCGTCCTACCGACAAGCCCCTCCGTCTTCCCCTTCAGGATGTCTACAAGATCGGTGGTATCGGAACGGTGCCCGTCGGCCGTGTCGAGACCGGTATCATCAAGCCCGGCATGGTCGTCACCTTTGCCCCCGCTGGTGTCACCACTGAAGTCAAGTCCGTCGAGATGCATCACACGCAGCTTCTTCAGGGTGTCCCCGGTGACAACGTCGGCTTCAACGTGAAGAACGTTTCCGTCAAGGAAGTCCGTCGTGGCAACGTCGCTGGTGACTCCAAGAACGACCCCCCTTCTGGCGCCGCTTCCTTCAACGCCCAGGTCATTGTCATCAACCACCCTGGTCAGATTGGTAACGGTTACGCCCCCGTTCTCGATTGCCACACTGCCCACATTGCTTGCAAGTTCGCCGAGCTCCTTGAGAAGATCGATCGCCGTACTGGTAAGTCGGTTGAGAACAACCCCAAGTTCATCAAGTCTGGTGACTCCGCCATTGTCAAGATGGAGCCTTCCAA-----------------------------------------------------------------------------------------AAGTGTTGGCCGATGAAGTTGGTCTT--C-CCTTTACTCCATGAAGC------TT----TTCAGCT--T-G-CTGGATGCTAACG-----------------TGAA-TTCTCAGAGCGATCCCGAGTTTGTCACAGCCGTCAACACCCGCGATCCGAAACTCCGATTCAAACGCGTCTGGGCCGTGTGCAAGAAGAAGCGCAAGTGCGAGAACGAGGATAGACAGGACAAGAATAAGGATGAAGACTTTGCGCCAGGCGTCAAGAGTG---TTGTTCTCGAAGGACATGGCGGATGCGGCAACATGCAGCCGCAGGTAAGACAGGCCGCGTTGCAACTCAAGGCCGCTTTCGAAGTTGTGTCGGAAGAGGGCCCCAAGAGGAAGGAGACCGTGAATATTAGCGCCGAAATGGCGCACGGTATTCTTCGCCGCATCTCTGACCGCGATTTGCACAATATTGGTCTCAACTCGGACTATGCCCGTCCTGAGTGGATGGTTATTACTGTTCTACCTGTTCCCCCTCCTCCTGTGCGTCCTAGTATTTCCATGGATGGTACTGGTACCGGCATGAGAAATGAGGACGATTTGACCTACAAGCTTGGCGACATTATTCGCGCCAACGGTAATGTCAAGCAAGCCATTCGCGAAGGATCGCCGCAACACATTGCGCGTGATTTCGAGGAGCTTCTACAATATCATGTTGCCACCTACATGGACAATG------------------------------------------------------------------------------------------------------------------------------------------------------------------------------------------------------------------------------------------------------------------------------------------------------------------------------------------------------------AT-ATCGCAGGA-CCGCCGAGCCGCTCATTGACTTTATGATCAATAGGGGTATGGAAGTCATTGAAGAGTACGAACCACTAAGATACCCGCACGCTACAAGATCTTTGTCAACGGCACCTGGGTTGGGGTTCACCAGGACCCTAAGCACCTTGTTGATCAGGTATTTGAAACCCGCCGCAAGTCCTACCTGCAGTACGAGGTGTCTCTCATTAGGGAAATTCGTGACCAAGAGTTCAAGATCTTCTCTGATGCTGGCCGAGTCATGAGGCCCGTTTTCACAGTGGACG
AEG9632           ????????????????????????????????????????????????????????????????????????????????????????????????????????????????????????????????????????????????????????????????????????????????????????????????????????????????????????????????????????????????????????????????????????????????????????????????????????????????????????????????????????????????????????????????????????????????????????????????????????????????????????????????????????????????????????????????????????????????????TGAAGCGGCAACAGCTCAAATTTGAAATCTGGCCCCGGGCCCGAGTTGTAATTTGCAGAGGACGCTTTTGGTGAGGTGCCTTCCGAGTTCCCTGGAACGGGACGCCGCAGAGGGTGAGAGCCCCGTCTGGTCGGACGCCGAGCCTCTGTAAAGCTCCTTCGACGAGTCGAGTAGTTTGGGAATGCTGCTCTAAATGGGAGGTATATGTCTTCTAAAGCTAAATACCGGCCAGAGACCGATAGCGCACAAGTAGAGTGATCGAAAGATGAAAAGCACTTTGAAAAGAGGGTTAAACAGTACGTGAAATTGTTGAAAGGGAAGCGCTTGCGACCAGACATGGGCCCCGGGAATCATCCGGCGTCCTCGCCGGTGCACTTCACGGGGCCCAGGCCAGCATCAGCTCGCGCCGGGGGGTAAAGGCGGGGGGGAAGTGGCTCCT-CGGGAGTGTTATAACCCCCCGCGTAATGCCCT-GGGCGGGCTGAGGTTCGCGCATCTCAAGGATGCTGGCGTAATGGTCGTCACCGACCCGTCTTGAAACACGGACCAAGGAGTCGTCTTCGTATGCGAGTGTTCGGGTGTCAAACCCCTACGCGTAATGAAAGTGAACGCAGGTGAGAGCCTCGGCGCATCATCGACCGATCCTGAAGTTCTCGGATGGATTTGAGTAAGAGCATACGGGGCCGGACCCGAAAGAAGGTGAACTATGCCTGTATAGGGTGAAGCCAGAGGAAACTCTGGTGGAGGCTCGCAGCGGTTCTGACGTGCAAATCGATCGTCAAATATGGGCATTGATCATCGCTGCCGGTACTGGTGAGTTCGAGGCTGGTATCTCCAAGGATGGCCAGACTCGTGAGCACGCCCTGCTTGCCTACACCCTGGGAGTCAAGCAGCTCATTGTTGCCATCAACAAGATGGACACTGCCAAGTGGGCCGAGGCGCGTTACCAAGAAATTATCAAGGAGACTTCCAACTTCATCAAGAAAGTCGGCTACAACCCCAAGACCGTTCCCTTTGTCCCCATCTCCGGCTTCAATGGTGACAACATGTTGACGGCCTCCACCAACTGCCTCTGGTACAAGGGCTGGGAGAAGGAGACCAAGGCCGGCAAGTCTACCGGAAAGACGTTGCTTGAGGCTATCGACTCCATCGAGCCTCCCAAGCGTCCCAATGACAAGCCCCTCCGTCTTCCCCTCCAGGATGTGTACAAGATTGGTGGTATTGGAACTGTCCCTGTCGGCCGTATCGAGACTGGTGTCCTCAAGCCCGGTATGGTCGTCACCTTCGCTCCCTCCAACGTCACCACTGAAGTCAAGTCGGTTGAAATGCACCACGAGCAGCTCACCGAGGCTCAGCCTGGTGACAACGTCGGCTTCAACGTGAAGAACGTTTCTGTCAAGGATATCCGCCGTGGCAACGTTGCCGGTGACTCAAAGAATGACCCCCCTATGGGTGCTGCTTCTTTCGACGCCCAGGTCATCGTTCTCAACCACCCCGGCCAAGTCGGTGCTGGCTACGCCCCCGTCCTCGATTGCCACACTGCCCACATTGCCTGCAAGTTCTCTGAGATCAAGGAGAAGATTGACCGACGTACCGGTAAGGCTGTTGAGGCCGCCCCCAAATTCATCAAGTCTGGCGACTCCGCCATCGTCAAGATGGTTCCCTCCAA----------------------------------------------------------------------------------------AAGGTTCTGGCCGATACTGTTGGTC----CTCCTGCTCTCTGTAGACT---TCCT----ACTTGTCT--TCAAGTGTTTGCTAACA---------CTAATTTTTTTCCTTGCCGGAGCGACCCTGAGTTTGTCTCAGCTATTAGCACTCGAGACGCTAAGCTTCGCTTTAACCGTGTATGGAACGCCTGCAAGAAAAAGAAAAGATGCGATAATGAGGACCGCAGCGAGAAG---AATGAAGATGAATTTACACCCGGCATGAAACCCA------AGGTCAATAATCACGGCGGCTGTGGCAACGTGCAACCACAAGTCCGACAGGCCGCACTTCAACTTAAGGCTGCTTTCGATGTCGTTCAAGAGGATGGCCCCAAGCGCCGAGAGACGCTGCCCATCACCCCTGAGATGGCTCATAATATTCTCCGAAGAATTTCTGAAGACGACCTCCGAAATATGGGTCTGAATTCGGATTATGCGCGTCCCGAGTGGATGATCATCACCGTCCTACCCGTACCTCCTCCTCCGGTTCGTCCCAGTATTTCCATGGATGGCACCAGTACCGGCATGCGAAACGAGGATGATTTGACGTATAAGCTTGGCGACATCATTCGTCCCAACGGCAACGTSAAGCAGGCGATCCGTGA---------------------------------------------------------------------------------------------------------------------------------------------------------------------------------------------------------------------------------------------------------------------------------------------------------------------------------------------------------------------------------------------------------------------------------------------------???????????????????????????????????????????????????????????????????????????????????????????????????????????????????????????????????????????????????????????????????????????????????????????????????????????????????????????????????????????????????????????????????????????????????
AFSEF_4358        ????????????????????????????????????????????????????????????????????????????????????????????????????????????????????????????????????????????????????????????????????????????????????????????????????????????????????????????????????????????????????????????????????????????????????????????????????????????????????????????????????????????????????????????????????????????????????????????????????????????????????????????????????????????????????????????????????????????????????TGAAGCGGCAACAGCTCAAATTTGAAATCTGGCCCCGGGTCCGAGTTGTAATTTGCAGAGGATGCTTTTGGCGAGGTGCCTTCCGAGTTCCCTGGAACGGGACGCCATAGAGGGTGAGAGCCCCGTCTGGTCGGACACCGAGCCTCTGTAAAGCTCCTTCGACGAGTCGAGTAGTTTGGGAATGCTGCTCAAAATGGGAGGTATATGTCTTCTAAAGCTAAATATAGGCCAGAGACCGATAGCGCACAAGTAGAGTGATCGAAAGATGAAAAGCACTTTGAAAAGAGGGTTAAAAAGTACGTGAAATTGTTGAAAGGGAAGCGCCTATGACCAGACTTGGGCCCGGCGAATCATCCAGCGTTCTCGCTGGTGCACTTTGCCGGGCACAGGCCAGCATCAGTTCGGCGCGGGGGACAAAGGTTTCGGGAATGTGGCTCCCCCGGGAGTGTTATAGCCCGTTGCGTAATACCCTGCGCCGGACTGAGGTACGCGCATTGCAAGGATGCTGGCGTAATGGTCATCAGCGACCCGTCTTGAAACACGGACCAAGGAGTCGTCTTCGTATGCGAGTGTTCGGGTGTCAAACCCCTACGCGTAATGAAAGTGAACGTAGGTGAGAGCTTCGGCGCATCATCGACCGATCCTGATGTTCTCGGATGGATTTGAGTAAGAGCATACGGGGCCGGACCCGAAAGAAGGTGAACTATGCCTGTATAGGGTGAAGCCAGAGGAAACTCTGGTGGAGGCTCGCAGCGGTTCTGACGTGCGAATCGATCGTCAAATATGGGCACTCATCATTGCCGCCGGTACTGGTGAGTTCGAGGCTGGTATCTCCAAGGATGGCCAGACTCGTGAGCACGCTCTGCTCGCCAACACCCTCGGTGTTAAGCAGCTCATTGTTGCCGTCAACAAGATGGACACCGCCAAGTGGTCTGAGGCCCGTCTCCAAGAAATTGTCAAGGAGACCTCCAACTTCATCAAGAAGGTCGGCTTCAACCCCGACACTGTCCCCTTCGTCCCCATCTCCGGTTTCCACGGCGACAACATGGTTCTGCCCACCGACAACATGCCCTGGTACAGCGGCTGGACCAAGACGTCCAAGGCCGGCAAGACCACTGGCAAGACCCTCCTTCAGGCCATCGACGCCATCGAGCCCCCGGAGCGTCCCACCAGCAAGCCCCTCCGCCTTCCCCTCCAGGATGTCTACAAGATCGGTGGTATCGGAACTGTGCCCGTCGGCCGTGTCGAGACCGGTGTTATCAAGCCCGGCATGATCGTCACCTTCGCTCCCTCCATGGTCAGCACTGAAGTCAAGTCCGTCGAGATGCACCACGAGCAGCTCACTCAGGGTGTTCCCGGTGACAACGTCGGCTTCAACGTGAAGAACGTTTCCGTCAAGGAAANNNNNNNNNNNNNNNNNNNNNNNNNCTCCAAGAACGACCCCCCATCCGGCGCTGCTTCCTTCAACGCCCAGGTCATTGTCATCAACCACCCTGGCCAGATCTCCAACGGCTACGCCCCCGTTCTTGACTGCCACACTGCTCACATTGCCTGCAAGTTCTCCGAGATCATTGAGAAGATCGATCGCCGTACCAACAAGGTCACGGAGACCAACCCCAAGTTCATCAAGTCTGGTGACTCCGCCCTGGTCAAGATGGTTCCTTCCAA----------------------------------------------------------------------------------------------------GATGAAGTTGGTCTT--C-CCTTTACTCCATGAAGT------T-----TTGCGCT--T-G-CTGGATGCTAACG-----------------TGAA-CTCTCAGAGCGATCCCGAATTCGTTGCAGCTGTTCGTACCCGCGATCCCAAAGTTCGATTCAAGCGCATCTGGGCCGTGTGCAAAAAGAAGCGCAAGTGCGAGAATGAGGATAGGCAGGACAAGAACAAGGATGAAGAGTTTGCTCCAGGCGTCAAAAACA---CTGTTCTCGAAGGACACGGCGGATGTGGGAACATGCAGCCTCAGGTGAGACAGGCTGCGCTGCAACTCAAGGCTGCTTTTGAGGTGACTTCGGAAGAAGGCCCCAAAAGAAAGGAAACCGTCAACATCAGCGCCGAAATGGCGCACGGTATCCTTCGCCGCATCTCCGAGCGCGATCTGCACAACATGGGTCTCAACTCGGACTATGCCCGTCCTGAGTGGATGATCATTACGGTTCTGCCTGTTCCCCCTCCTCCTGTGCGTCCTAGTATTTCCATGGATGGTACTGGAACCGGCACGAGAAACGAAGATGATTTGACTTACAAGCTTGGCGACATCATCCGCGCCAACGGTAATGTCAAGCAGGCCATTCGAGAA--------------------------------------------------------------------------------------------------------------------------------------------------------------------------------------------------------------------------------------------------------------------------------------------------------------------------------------------------------------------------------------------------------------------------------------------------CAGCAGAGCCACTGATTGACTTCATGATCAACAGGGGTATGGAGGTAATTGAGGAGTACGAGCCACTGAGATACCCGCACGCTACAAAATCTTCGTCAATGGTACTTGGGTTGGAGTCCACCAAGATCCCAAGCACCTTGTCGACCAGGTATTTGACACCCGTCGCAAGTCCTACCTGCAGTATGAGGTGTCTCTCATTAGGGACATTCGTGACCAAGAGTTCAAGATCTTCTCCGATGCTGGTCGAGTCATGCGGCCCGTTTTCACAGTGAATG
AFTOL_ID_1        --------TGACTACC---------CTACC---------------------ACGTTGCTTTGGCAGGCCGCCCC---CCCGGGGCC-GGCGCCTGCCAGAGGAC-AAACCCGTG-------GTTGTCTGAGCGT----GAATAAGTTAAAACTTTCAACAACGGATCTCTTGGTTCTGGCATCGATGAAGAACGCAGCGAAATGCGATAAGTAATGTGAATCGCASAATTCASTGAATCATCGAATCTTTGAACGCACATTGCACCCTCTGGCACTCASG-GGGTATGCCTGTCCGAGCGTCG-CCCAG--GTCGGG-----AGGCCCGTTGTTGGGT-GCGGCCCCACCGCTCCCCAAAACCAGTGGCGG----CCGCNNCCCCTGAGCGCANTANCCTCTCGC-------CGGGGTGCG-----GCCGCACAA---------------------------------TGAAGCGGCAACAGCTCAAATTTGAAATCTGG--CCTGGCCCGAGTTGTAATTTGTAGAGGATGCTTCGGGCGTGGT-CGGCCTAAGTCCCTTGGCACAGGGCGTCATAGAGGGTGAGAACCCCGTATGGCCGGGTGCCTAGCCCGTGTGAAGCTCCGTCGACGAGTCGAGTTGTTTGGGATTGCAGCTCAAAATGGGTGGTAAATTTCATCTAAAGCTAAATACCGGCCAGAGACCGATAGCGCACAAGTAGAGTGATCGAAAGATGAAAAGCACTTTGGAAAGAGAGTTAAACAGTACGTGAAATTGTTGAAAGGGAAGCGCTTGCGACCAGACTTGGGCGCGGCTGATCATCCGGCGTTCTCGCCGGTGCACTCGGCCGCGTCCAGGCCAGCATCGGTTCCGGCGGCCAGACAAAGGCCGGGCGAACGTGGCTCCCCCAGGAGTGTTATAGCGCCCGGCGCCATGTGGCCTGCGGGACCGAGG--CGCGCCTCGCTAGGATGCTGGCGTAATGGTCGCAAGCGACCCGTCTTGAAACACGGACCAAGGAGTGGAATAATCATGCGAGTGTTTGGGTG-CAAACCCATGCGCGAAATGAAAGTGAACGGAGGTGAGAGCCCGGGCGCATCATCGACCGATCCTGATG-TCTCGGATGGATTTGAGTAAGAGCATGGCTGTTCCGACCCGAAAGATGGTGAACTATGCGTGGATAAGGTGAAGCCAGAGGAAACTCTGGTGGAGGCTCGCAGCGGTTCTGACGTGCAAATCGATCGTCAAATCTGTGCACTCATCATTGCTGCTGGTACTGGTGAGTTCGAGGCTGGTATCTCTAAAGATGGCCAGACTCGTGAGCACGCTCTTCTCGCTTACACTCTTGGTGTCAAACAACTTATTGTTGCCATTAACAAGATGGACACAACCAAGTGGTCCGAGTCTCGTTACCAGGAAATTATCAAGGAAACCTCCAACTTCATTAAGAAGGTTGGTTACGTCCCGAAGTCTGTTCCTTTTGTCCCAATCTCCGGTTTTAATGGCGACAACATGATTGAGGATTCCCCCAATTGCCCATGGTACAAGGGCTGGGAGAAGGAGACTAAGGCTGGCAAATCAAATGGCAAAACTCTTCTCCAAGCTATCGATGCTATTGACCCGCCTTCTCGTCCTACTGACAAGCCCCTTCGTCTTCCACTCCAGGATGTCTACAAGATCGGTGG------------------------------------------------------------------------------------------------------------------------------------------------------------------------------------------------------------------------------------------------------------------------------------------------------------------------------------------------------------------------------------------------------------------------------------------------------------------TCATATTGAGTTGGCTAAACCAGTTTATCACCCGGGCTTCCTTAAGAAAATAAAAAAACTGCTAGAGATTGTTTGTCATAATTGCGGCAGGGTTCTCCTTGACAGAGTTAGTC----------GCCCTCATGAAAT-----TT------------------CTTGTTGCTAAC----------ATAAC------TTCCATCAGAGTAATCCCCAATTCAAGGCGGCTCTTGCCATCCGTGATCCTAAGCGTAGATTCGATACGATCTGGCGGTTATGTAAGCCCAAGATGATATGTGAGATTGATAGCACACCAGATGATGATTTCGAAGGAAAGCCAACGGATGCTGGGAAGGCTC-------------AAGCCACGGCGGCTGCGGGAATATTCAGCCCGAAGTGCGTCAGACCGCACTTCAACTATGGGGTACATGGAAAGTCCCAAAAGATGAGGATAATGAGGCTCAGCAAAAGAAGCAGATTACTCCTGAGATGGCGTTGCAGGTTTTCCGAGGTGTCTCGAATGAAGAGATTCACGATCTCGGCCTAAACAATGATTATGCTAGGCCGGAATGGATGATAATTACCGTCCTTCCCGTGCCACCGCCGCCTGTCCGACCGAGCATTTCGATGGATGGCACTGGACAGGGCATGAGAGGAGAGGACGACTTAACTTACAAACTTGGTGATATCATCCGCGCAAATGGCAACGTCCGTCAAGCACAACAAGAGGGCTCTCCAGCACACGTTGCTGCTGATTTCGAGGCACTACTCCANNGTCACGTCGCCTTACACGCCGATTTCGATGGTGATGAGAACTTGCACGTTCCACAAAGCCACGAGACGCGCTCCGAAGTCATGGATTCTCGCCTCAAAGGAAAGAAGGGACGTCTTCCTCACAGTTGGACGGGTAAGCACGTCAACTTCTTCAACGGTACTGCCATTACCGATGCTGTCCACGAGCAAAAGGTTGAAGTCGCCGTGGCTTCAAGTACCGCAGTCTTCCTCATTTCACAAAGGATGACTACTCCATTCAACGTCGCCTGGTCACAGAAACTCGCTCAAGATGGTCTCGATGGACGTCATGGATGCCAATATGTCATTCGCCATGACCGTACCGACGACGACGAGCAGCACCAAAAGCGCAAAGACCCAACCTGCTCGACCAAGCGATCCTATTGTTGAGTTTATGATACAGCGAAGTATGGAAGTGCTTGAGGAGTATGAGCCTCTGAGATCCCCAAATGCTACAAAGTATTTGTAAATGGTGTTTGGGTTGGCGTGCATCGAGATCCTGCTCATCTTGTACAGACGGTCCGTGACCTCCGGCGATCTCACCACATCTCGTATGAAGTGTCTTTGATCCGGGATATTCGTGATAGAGAGTTTAAGATTTTCACAGATGCAGGCAGAGTGTGTCGGCCGCTTTTCGTAATTGACA
AFTOL_ID_147      CGGA-GGATCATTAA-GAATTC-ACTTCTC---CCCTTTGTATACCA--CTTCGTTGCTTCGGCATA--GCTCAG---------------GCTGGCCGAAGGC-CAAACCCTTGAT-----GATGTCTGAGCA----AAAAT-ATTTAAAACTTTCAACAACGGATCTCTTGGTTAGACCATCGATGAAGAACGCAGCGAAATGCGATAAGTAATGTGAATTGCASAATTCAGTGAATCATCGAATCTTTGAACGCACATTGCGCTCCCCGGTATTCCGGGGAGCATGCCTGTTCGAGCGTCATTACAACCCTCACGCTC--G--CGTGGTATTGGGC-CTCCTG--GGCCTGCCTCAAAGTCAGTGGCGGCTCTGTCCGATGCCTAAATGTAGTA---------------CACTAAT--CTTTCTGCCAG----GGCGCACCTG---------CTCGGATCAGGTAGTGAAGCGGCAACAGCTCAAATTTGAAAGCTGGTCTTGGGCCCGCGTTGTAATTTGTAGAGGATGCTTCGGGTGCGGCGCGGTCTAAGTTCTTTGGAACAAGACGTCATAGAGGGTGAGAATCCCGTATGACTGGTTGCCTGGCCTATGTGAAGCTCCTTCGACGAGTCGAGTTGTTTGGGAATGCAGCTCTAAATGGGTGGTGTACTTCATCTAAAGCTAAATATTGGGTCTAGACCGATAGCGCACAAGTAGAGTGATCGAAAGATAAAAAGCACTTTGGAAAGAGAGTTAAACAGTACGTGAAATTGTTGAAAGGGAAGCGCTTGCAATCAGACTTGCGCTGCGTCGATCAACCTGGGTTCTCCCTGGTGCACTCGGCGCAGCTCACGCCAGCATCAGTTTTGGCGGCTGGATAAAGGCCTAGGGAATGTGGGTGCTTCGGCACCGTTATAGCCCTAGGTGCAATGCAGCCTGCGGGACTGAGG--CGCGCTTCGCTAGGATGCTGGCGTAATGGTTGTAAGCGACCCGTCTTGAAACACGGACCAAGGAGTCNAACATCTATGCGAGTGTTTGGGTGTTAAACCCATACGCGCAATGAAAGTGAACGGAGGTGAGAACCCTGGTGCATCATCGACCGATCCTGATG-TCTCGGATGGATTTGAGTAAGAGCATAACTGTTGGGACCCGAAAGATGGTGAACTATGCCTGAATAGGGTGAAGCCAGAGGAAACTCTGGTGGAGGCTCGCAGCGGTTCTGACGTGCAAATCGATCGTCAAATTTGGGTACTCATCATTGCCGCTGGTACTGGTGAGTTCGAGGCTGGTATCTCCAAGGATGGTCAGACTCGTGAGCACGCCCTTCTCGCCTACACCCTCGGTGTCAAGCAACTCATCGTCGCCATCAACAAGATGGACACCACCAAGTGGTCCGAGGCTCGCTACCAGGAGATCATCAAGGAGACTTCCAACTTCATCAAGAAGGTCGGCTACAACCCCAAGACTGTTGCTTTCGTCCCAATCTCCGGATTCAACGGCGACAACATGATCGACAACTCTCCAAACTGTCCATGGTACAAGGGTTGGGAGAAGGAGACCAAGGCTGGCAAGTCCACCGGCAAGACTCTTCTCGAGGCCATTGATGCTATTGACCCACCTTCCCGTCCTACTGACAAGCCTCTCCGTCTTCCTCTCCAGGATGTCTACAAGATTGGTGGTATTGGCACGGTGCCAGTCGGTCGTGTTGAGACTGGTGTCATCAAGGCCGGTATGGTTGTCACCTTCGCCCCCGCTGGTGTCACCACTGAAGTCAAGTCCGTCGAGATGCACCACGAGCAGCTTGTTGAGGGTCTTCCCGGAGACAATGTTGGCTTCAACGTCAAGAACGTCTCAGTCAAGGAGATTCGTCGTGGTAACGTTGCCGGTGACTCCAAGAACGACCCCCCCAAGGGTGCCGATTCCTTCAACGCCCAGGTCATCGTTCTCAACCACCCTGGTCAAGTCGGTGCCGGCTATGCTCCAGTCTTGGATTGCCACACTGCTCACATTGCCTGCAAGTTCTCTGAGCTCCTTGAGAAGATTGACCGTCGTACTGGTAAATCCATTGAGGCCACTCCTAAGTTCATCAAGTCTGGTGATGCTGCCATCGTCAAGATGGTNCCATCCAA???????????????????????????????????????????????????????????????????????????????????????????????????????????????????????????????????????????????????????????????????????????????????????????????????????????????????????????????????????????????????????????????????????????????????????????????????????????????????????????????????????????????????????????????????????????????????????????????????????????????????????????????????????????????????????????????????????????????????????????????????????????????????????????????????????????????????????????????????????????????????????????????????????????????????????????????????????????????????????????????????????????????????????????????????????????????????????????????????????????????????????????????????????????????????????????????????????????????????????????????????????????????????????????????????????????????????????????????????????????????????????????????????????????????????????????????????????????????????????????????????????????????????????????????????????????????????????????????????????????????????????????????????????????????????????????????????????????????????????????????????????????????????????????????????????????????????CGAGTGATCCTATTGTGGAGTTCATGATACAGCGAGGTATGGATGTGCTCGAGGAATATGAGCCTCTGCGAAACCCCAATGCCACAAAGTGTTCGTCAACGGTGTATGGGTTGGTGTTCACTCTTTCCCAGCTCGACTTGTGGAAAATATTCAGCAGCTTCGCCGAACCAATTTGATATCACACGAGGTCGCTTTGATTCGAGATATCCGAGATCGAGAATTCAAGATCTTCACAGATGCCGGTCGTGTCTGCCGCCCTGTATTTGCAATTGATA
AFTOL_ID_5016     CGGAAGGATCATTAA-GAGACGTCACTCCC---CCCTTTGTTTATTTACCTTTGTTGCTTTGGCAGACGGCTTCGG--CCACCGCC-GGCGTCTGCCAGAGGA-TAAACTCTGTTG-----ATTGTCTGAGT-----CAAAT-AGTTAAAACTTTCAACAACGGATCTCTTGGTTCTGGCATCGATGAAGAACGCAGCGAAATGCGATAAGTAATGTGAATTGCAGAATTCAGTGAATCATCGAATCTTTGAACGCACATTGCGCCCTCTGGTATTCCGGGGGGCATGCCTGTTCGAGCGTCATTACAACCCTCAAGCTT--G--CTTGGTATTGGAC-CCAGT--TGGCAGGTCTTAAAATCAGTGGCGGTGCATTT-GGC-TTCAAGCGTAGTAACTTCTCGCTTTGGAGCCAGGT--GTTACTGCCAATAA--CCCCATTTTCAGGTTGACCTCGGATCAGGTAGTGAAGCGGTAACAGCTCAAATTTGAAATCTGG---AATGTCCGAGTTGTAATTTGTAGAGGATGTTTCGAGCATGGT-TGGCCTAAGTTCCTTGGAACAGGACGTCATAGAGGGTGAGAATCCCGTATGGTCAGGTGCCTAGCTCATGTGAAACTCCTTCGACGAGTCGAGTTGTTTGGGAATGCAGCTCAAAATGGGTGGTAAATTTCATCTAAAGCTAAATATTGGCCAGAGACCGATAGCGCACAAGTAGAGTGATCGAAAGATGAAAAGCACTTTGGAAAGAGAGTTAAACAGTACGTGAAATTGTTGAAAGGGAAGCGCTTGCAACCAGACTTGCACGCAGCTGATCATCCGCTGTTCTCAGTGGTGCACTCGGTTGCGTTCAGGCCAGCATCGGTTTTGGTGGTGGGATAAAGGCCTTAGGAATGTAGCTCTTTCGGGAGTGTTATAGCCTAGGGTGCAATGCCGCCTACGGGACCGAGG--CGCGCTTCGCTAGGATGCTGGCGTAATGGTTGTAAGCGACCCGTCTTGAAACACGGACCAAGGAGTCTAACATCTATGCGAGTGTTTGGGTGTCAAACCCATACGCGTAATGAAAGTGAACGGAGGTCAGAACCCTGGTGCATGATCGACCGGTCCTGAAG-TCTCGGATGGATCTGAGTAAGAGCATAGCTGTTGGGACCCGAAAGATGGTGAACTATGCCTGAATAGGGTGAAGCCAGAGGAAACTCTGGTGGAGGCTCGCAGCGGTTCTGACGTGCAAATCGATCGTCAAATTTGGGTACTCNTCATTGCCGCCGGTACTGGTGAGTTCGAGGCTGGTATCTCCNAGGATGGACAGACCCGCGAGCACGCTCTCCTCGCCTACACCCTTGGTGTTAAGCAGCTCATCGTTGCCATCAACAAGATGGACACCACCAAGTGGTCCGAGGCCCGCTTCCAGGAGATCATCAAGGAGACCTCCGGTTTCATCAAGAAGGTCGGTTACAACCCAAAGTCTGTTGCCTTCGTTCCAATCTCCGGATTCAACGGTGACAACATGATCGAAGTCTCCACCAACTGCCCATGGTACAAGGGTTGGGAGAAGGAGACCAAGGAGGGAAAGAAGTCCGGAAAGACTCTCCTCGAGGCCATCGATGCCATCGACCCNCCTTCCNGCCCAACCGATAANCCACTCCGTCTTCCACTCCAGGATGTCTACAAGATNGGNGGTATNGGCACGGTGCCAGTCGGTCGTGTTGAGACCGGTATCATCAAGGCCGGTATGGTCGTCACCTTCGCCCCAGCTGGTGTCACCACTGAGGTCAAGTCCGTCGAGATGCACCACGAGCAGCTCGTCGAGGGTGTCCCAGGAGACAACGTTGGCTTCAACGTCAAGAACGTTTCCGTCNAGGAGATCCGCCGTGGTAANGTCTGCGGTGACTCCAAGAACGATCCACCNNAGGGAGCTGAGTCTTTCAACGCCCNGGTTATCGTCTTGAACCACCCAGGNCAGGTCGGNNCCGGTTNCGCTCCANNCNTGGANTGCCACACCGCCCACATTGNCTGCAAGTTCGCCGAGATCCTCGAGAAGATTGATCGNCGTACCGGAAAGG-------------------------------------------------------------------TCATATAGAGCTTGCGAAGCCAGTATATCATCCGGGTTTCTTGAAGAAGATAAAGAAGCTCCTAGAGATTGTCTGCCACAACTGTGGCAAGGTTCTGCTTGATAGAGTTAGTT----------ATCCCCTCGGGAT-CGTATT-----------T--TTGACTGCATGCTAAC----------ATGAT------TTACTTCAGAGTAACCCACAATTCAAGCAAGCCGCGTCCATGAGAGACCCAAAACGCAGATTCGAAGCGATATGGAGTTTGTGTAAGGCGAAGATGATATGCGACGCCGATCAACCAATGGAGGAGG---------AAGACTTTAATGCTGATCCAAAGATGG---CATTGAAGCGCACCCACGGAGGTTGCGGTAACAGACAACCAGAAGTCAGACAAACTGCTTTGCAGCTTTGGGGAACGTGGAAGGTGTCCAAGGATGAGGAGCAGGAGAGTGGTGAAAAGAAGCCAATCACGGCAGAGCACGCGCTGAACGTTTTCCGCAATATCTCGACCGAGGACATCTACGATCTCGGCTTGAACAGCGACTACGCAAGACCAGAGTGGATGATTATCACAGTTCTTCCAGTTCCACCACCACCTGTGAGACCATCTATCTCTATGGATGGAACTGGACAGGGGATGCGCGGAGAGGATGATTTGACTTATAAGCTTGCCGAAATTATTCGTGCAAACGGCAACGTCAAGCAAGCACAATCTGAGGGTTCTCCTGCTCACGTGGCAGCCGAGTTCGAGTCTTTGCTTCAATATCACGTCGCAACCTACATGGATAACGATATTGCTGGACAGCCACAGTCTTTGCAGAAGTCTGGACGTCCAGTCAAGTCTATCCGTGCGCGCCTGAAGGGAAAGGAGGGTCGTCTGCGTTCTAACTTGATGGGAAAGCGTGTCGATTTCTCTGCTCGTACTGTCATTACTGGAGATCCTAACTTGGAGCTCGATGAGGTAGGAGTGCCAAGGTCTATTGCCAGAATTTTGACGTACCCTGAGACGGTTACGCCATACAACATCGGCAAGCTGCACCAGCTCGTCCAGAACGGTCCCAACGACCACCCTGGTGCGAAGTACATTATCCGCAACGATGGCTCCCGCATTGATTTGCGTCACCACAAGCGCGCAGGAGAAGGTTGAAAGAC???????????????????????????????????????????????????????????????????????????????????????????????????????????????????????????????????????????????????????????????????????????????????????????????????????????????????????????????????????????????????????????????????????????????????
AFTOL_ID_76       CGGAAGGATCATTAA-AAGATCTAGATCCC---CCC-GTGTCTACAC--TCTTGTTGCTTTGGCAGGGTGGTC--TC-CTGTGGCC-GCCGCCTGCCAGAGGA-CAAAATCTGATT-----GATGTCTGAGT-----CAAAT-AGTTAAAACTTTCAACAACGGATCTCTTGGTTCTGGCATCGATGAAGAACGCAGCGAAATGCGATAAGTAATGTGAATTGCAGAATTCAGTGAATCATCGAATCTTTGAACGCACATTGCGCCCTGTGGTATTCCGCAGGGCATGCCTGTTCGAGCGTCATTATAACCCTCAAGCCT--G--CTTGGTATTGGAG-CGGTTC--CGCAGCTCCTAAAATCAGTGGCGGTGCGGTGTGGC-TCTACGCGTAGTAACTTCTCGCGATGG-ATCCCCT--GTTGCTGCCAGAAA-CCCC-----------------------------TGAAGCGGTAACAGCTCAAATTTGAAAGCTAC----CAGGTCGCATTGTAATTTGTAGAAGATGCTTTGGGTGTTGACTAGTCTAAGTTCCTTGGAACAGGACGTCATAGAGGGTGAGAATCCCGTATGATTAG-TGTCAGCCCCGTGTAAAGCTCTTTCGACGAGTCGAGTTGTTTGGGAATGCAGCTCAAAATGGGTGGTAAATTTCATCTAAAGCTAAATATTGGCCAGAGACCGATAGCGCACAAGTAGAGTGATCGAAAGATGAAAAGCACTTTGGAAAGAGAGTTAAACAGTACGTGAAATTGTTGAAAGGGAAGCGCTTGCAATCAGACTTGCAGGCAGTCGATCATCCGAGGTTCTCCCCGGTGCACTCGATTGTCTTCAGGCCAGCATCGGTTTCGGTGGTGGGATAAAGGCTGTGGGAATGTGGCT-CTTCGG-AGTGTTATAGCCCACGGTGCAATGCCGCCTACGGGACCGAGG--CGCGCTTCGCTAGGATGCTGGCGTAATGGTTGTAAGCGACCCGTCTTGAAACACGGACCAAGGAGTCTAACATCTATGCGAGTGTTTGGGTGTCAAACCCATACGCGTAATGAAAGTGAACGGAGGTGAGAACCCTGGTGCATCATCGACCGATCCTGATG-TCTCGGATGGATTTGAGTAAGAGCATAGCTGTTGGGACCCGAAAGATGGTGAACTATGCGTGAATAGGGTGAAGCCAGAGGAAACTCTGGTGGAGGCTCGCAGCGGTTCTGACGTGCAAATCGATCGTCAAATTTGCGTACTCATCATTGCTGCTGGTACTGGTGAGTTCGAGGCTGGTATCTCCAAGGATGGCCAGACTCGTGAGCACGCTCTCCTCGCCTATACCCTTGGTGTCAAGCAACTCATCGTCGCCATCAACAAGATGGACACCACCAAGTGGTCCGAGGCTCGTTACCAAGAAATCATCAAGGAGACTTCCAACTTCATCAAGAAGGTCGGATACAACCCAAAGACCGTCGCCTTCGTCCCCATCTCCGGATTCAACGGTGACAACATGATCGACAACTCCCCCAACTGCCCATGGTACAAGGGGTGGGAGAAGGAGACCAAGGCCGGAAAGTCTTCTGGCAAGACCCTCCTCGAGGCTATCGATGCCATCGACCCACCTTCCCGCCCAACTGACAAGCCCCTTCGTCTTCCTCTTCAGGATGTCTACAAGATTGGTGGTATTGGCACGGTGCCCGTCNGTCNTGTTGAGACCGGTGTCATCAAGGCCGGTATGGTCGTCACCTTCGCCCCCGCTGGTGTCACCACTGAAGTCAAGTCCGTCGAGATGCACCACGAGCAACTTGTCGAGGGTCTCCCAGGTGACAACGTTGGCTTCAACGTCAAGAACGTCTCCGTCAAGGAAATCCGTCGTGGTAATGTCGCTGGTGACTCCAAGAACGATCCTCCCAAGGCCTCTGAGTCTTTCAACGCCCAGGTCATTGTTCTTAACCACCCTGGTCAAGTCGGTGCTGGTTACGCTCCAGTCTTGGATTGCCACACTGCCCACATTGCTTGCAAGTTCGCCGAGCTTTTGGAGAAGATTGATCGTCGTACCGGAAAGTCCATNGAAGCCACCCCCAAGTTCATCAAGTCTGGTGATGCTGCCATCGTCAAGATGATTCCATCCAA-----------------------------------------------------------------AGATGGTCTGCCACAACTGTGGTAGAGTATTGCTAGACAGGGTCAGTT----------CGCCCAAGAGGGT-CAGATC-----------T--TTG-CTTTGTGCTGAC----------ATGA-------GTATCTCAGAGTAATCCGGCATATGCAGCAGCTACAAGTATTCGCGACCCAAAGCGTAGGTTCGATACGATATGGCGACTCTGCAAACCAAAAATGATCTGCGATAGCGATGTCCC---AAATGAAG---------ATGAATTCGGAGGTGATCCTAAGGAAG---CTGTCAAGCGCTCACATGGAGGTTGTGGAAACACTCAGCCCGAAGTGCGTCAACAATCTCTCCAACTTTGGGGTACATGGAAGATGCCAAAGGATGAGGAGAACGAGGGCGGTGAGAAGAAACAAATTACTCCAGAGATGGCTCTCAATGTCTTCAAAAGCATGTCCACCAAGGAGATCTACGATCTTGGCTTGAACAACGACTACGCTCGTCCTGACTGGTTGATTATCACTGTTCTTCCAGTTCCACCTCCCCCAGTCCGACCAAGTATCTCCATGGATGGCACAAGTACCGGCATGCGTGGAGAGGATGATTTGACATACAAGCTTGGTGATATCATTCGTGCAAATGGAAACGTTAAGCAGGCACAACAGGAAGGCTCCCCTGCACATATCCTGCACGACTTCGAGGAG-TGCTGCAA-----------------------------------------------------------------------------------------------------------------------------------------------------------------------------------------------------------------------------------------------------------------------------------------------------------------------------------------------------------------------------------------------------CTAGCGAACCCATCATTGAGTTCATGATTCAACGAAATATGGAGGTGCTGGAGGAATACGAACCTTTACGCTCGCCCAATGCTACAAGGTCTTTGTCAATGGTGTCTGGGTCGGTGTACATCGTGATCCTGGACATCTGGTCAAGACTGTCCAGCATCTTCGTCGTTCTCATTTGATTTCTCACGAAGTCTCTCTTATTCGAGACATCCGAGACAGAGAATTCAAGATCTTCACGGATGCTGGCAGAGTGTGCAGACCTCTGTTCGTGATTGACA
AFTOL_ID_927      ????????????????????????????????????????????????????????????????????????????????????????????????????????????????????????????????????????????????????????????????????????????????????????????????????????????????????????????????????????????????????????????????????????????????????????????????????????????????????????????????????????????????????????????????????????????????????????????????????????????????????????????????????????????????????????????????????????????????????TGAAGCGGCAACAGCTCAAATTTGAAATCTGGCTTCGGGTCCGAGTTGTAATTTGTAGAGGATGCTTTTGGTGAGGTGCCTTCCGAGTTCCTTGGAACAGGACGCCTTAGAGGGTGAGAGCCCCGTACGGTTGGACACCAAGCCTTTGTAAAGCTCCTTCGACGAGTCGAGTAGTTTGGGAATGCTGCTCTAAATGGGAGGTAAATTTCTTCTAAAGCTAAATACCGGCCAGAGACCGATAGCGCACAAGTAGAGTGATCGAAAGATGAAAAGTACTTTGAAAAGAGGGTTAAATAGCACGTGAAATTGTTGAAAGGGAAGCGTTTATGACCAGACCTTTGTCAGGCGGATCATCCGGTGTTCTCACCGGTGCACTTCGCCTGGCTCAGGCCAGCATCGATTTCTGTAGAGGGATAAAGACCATGGGAACGTAGCTCTCTTGGGAGTGTTATAGCCCTAGGTGTAATACCTTTCG-GGGATCGAGGTTCGCGCTTCGCAAGGATGCTGGCGTAATGGTCATCAATGACCCGTCTTGAAACACGGACCAAGGAGTCGAACATTTATGCAAGTGTTTGGGTGTTAAACCCTCACGCGTAATGAAAGTGAACGGAGGTGAGAGCCTTGGTGCATCATCGACCGATCCTGATGTATTCGGAAGGATTTGAGTAAGAGCATAACTGTTCGGACCCGAAAGATGGTGAACTATGCGTGGATAGGGTGAAGCCAGAGGAAACTCTGGTGGAGGCTCGCAGCGGTTCTGACGTGCAAATCGATCGTCAAATCTGCGCACTCATCATTGCCGCTGGTACTGGTGAGTTCGAGGCTGGTATCTCCAAGGATGGCCAGACCCGTGAGCACGCTCTGCTCGCTTACACCCTGGGTGTCAAGCAGCTGATCGTCGCCATCAACAAGATGGACACTGCCAACTGGGCCGAGGCTCGTTACAACGAGATCATCAAGGAGACCTCGTCTTTCATCAAGAAGGTCGGCTACAACCCCAAGACCGTTGCCTTCGTCCCCATCTCGGGTTTCAACGGCGACAACATGCTGGCTGCCTCCGCCAACTGCCCCTGGTACAAGGGCTGGGAGAAGGAGGGTAAGGGTGGCAAGGTCACTGGCAAGACCCTCCTCGAGGCCATCGATGCCATCTCGGCCCCCGTCCGTCCCACCGACAAGCCCCTCCGTCTCCCCCTCCAGGATGTCTACAAGATCGGTGGTATTGGAACTGTTCCGGTCGGCCGTATCGAGACGGGTGTTATCAAGCCCGGCATGGTCGTTACCTTCGCCCCCGCTGGTGTCACCACCGAGGTCAAGTCGGTTGAGATGCACCACGAGCAGCTCACCGAGGGTCACCCCGGTGACAACGTTGGCTTCAACGTGAAGAACGTCTCCGTCAAGGAGATCCGTCGTGGCAACGTCGCTGGTGACTCGAAGAACGACCCTCCCTTCGGCTGCGAGTCTTTCACCGCCCAGGTCATTGTCCTCAACCACCCCGGCCAGGTCGGTGCTGGTTACGCCCCCGTCCTCGATTGCCACACTGCCCACATCGCCTGCAAGTTCGCTGAGCTGCTCGAGAAGATTGACCGACGTACCGGTAAGGCTACTGAGACTGGCCCCAAGTTCATCAAGTCCGGTGATGCCGCCATCGTCAAGATGATTCCCTCCAA???????????????????????????????????????????????????????????????????????????????????????????????????????????????????????????????????????????????????????????????????????????????????????????????????????????????????????????????????????????????????????????????????????????????????????????????????????????????????????????????????????????????????????????????????????????????????????????????????????????????????????????????????????????????????????????????????????????????????????????????????????????????????????????????????????????????????????????????????????????????????????????????????????????????????????????????????????????????????????????????????????????????????????????????????????????????????????????????????????????????????????????????????????????????????????????????????????????????????????????????????????????????????????????????????????????????????????????????????????????????????????????????????????????????????????????????????????????????????????????????????????????????????????????????????????????????????????????????????????????????????????????????????????????????????????????????????????????????????????????????????????????????????????????????????????????????????CCACCGAGCCCATCATCGACTACATGATTACTAGAAATATGGAGGTTCTCGAAGAATACGATGCCGCACGCTATCCTAATGCAACAAGATCTTCCTGAACGGCTCCTGGATCGGTGTGCACCAGGATCCTAAGTCTCTCGTCAAGGATGTTCAGCAGCTGCGACGAACGAACCAGATCCCTGCTGAGGTCTCCTTGATCCGTGATATTCGCGATCGTGAGTTCAAGATCTTCTCGGATGCCGGTCGAGTTATGCGTCCGCTGTTCGTCGTCGATG
AFTOL_ID_936      ????????????????????????????????????????????????????????????????????????????????????????????????????????????????????????????????????????????????????????????????????????????????????????????????????????????????????????????????????????????????????????????????????????????????????????????????????????????????????????????????????????????????????????????????????????????????????????????????????????????????????????????????????????????????????????????????????????????????????----------------------------------------------------------------------------------------------------------------------------------------------------------------------------------------------------------------------------------------------------------------------------------------------------------------------------------------------------------------------------------------------------------------------------------------------------------------------------------------------------------------------------------------------------------------------------------------------------------------------------------------------------------------------------------------------------------------------------------------------------------------------------------------------------------------------CTCATCATTGCCTCCGGCACTGGTGAGTTCGAGGCTGGTATCTCCAAGGATGGCCAGACTCGTGAGCACGCCCTGCTCGCCTACACCCTCGGTGTCAAGCAGCTCATCGTTGCTTGCAACAAGATGGACACTGCCGAGTGGAAGCAGGCCCGTTTCGAGGAGATCCAGAAGGAGACCTCCACCTTCATCAAGAAGGTCGGCTACAACCCCAAGACCGTCGCCTTCGTCCCCATCTCCGGCTTCAACGGTGACAACATGATCGAGGTCTCCCGTGGCAAGGCCTGGTACAAGGGCTGGAAGAA----GCTCGGGACGGCAAGGACTCCGGAAAGACCCTGCTCGACGCCATTGATGCCATCGAGCCCCCCAAGCGTCCTACCGACAAGCCCCTGCGTCTGCCCCTCCAGGACGTGTACAAGATCGGCGGTATTGGCACAGTACCCGTCGGCCGTATCGAGACTGGTATCCTCAAGCCCGGTATGGTCGTTACCTTCGCTCCCGCCAACGTGACCACTGAAGTCAAGTCCGTTGAGATGCACCACGAGCAGCTCACCGAGGGTGTTCCCGGTGACAACGTCGGCTTCAACGTCAAGAACGTCTCCGTCAAGGAGATTCGTCGTGGCAACGTTGCCGGTGACTCCAAGAACGACCCCCCCGTCGGCGCCGCCTCCTTCAACGCCCAGGTCATCGTCCTCAACCACCCCGGTCAGGTCGGTGCTGGTTACGCCCCAGTCCTCGACTGCCACACCGCCCACATCGCCTGCAAGTTCTCTGAGCTCCTCGAGAAGATTGACCGCCGTACCGGAAAGTCTGTTGAGGCCAGCCCCAAGTTCATCAAGTCTGGTGACGCCGCCATCGTCAAGATGGTTCCCTCCAATCACATCGAGCTTGCCACACCTGTCTACCACCCCGGCTTCCTGAACAAGACGAAGAAAATCCTTGAGATGATCTGTCCGTACTGCAGCAAGGTGTTGTGTGATAGGGTTGGTT----------TTGCCGATAGC-C-TGATTT-----------G--TCGCCTGACT-------------------C-------TCACTTCAGGAGGACCCCGACTTCGCCGCGGCCGTTTCGATTCGTGACCCCAAGACTCGATTCGCACGGGTCTGGGAAGCCTGCAAGAAGAAGCGGAGGTGCGAGA---ACGCGAGCACCAACAAGCCCACGAAGGACGAGTTCGACCCTGACAACAAGCCGA---GCGCTCAGCACGACCACGGTGGATGCGGCAACGAGGTACCTGTTATTCGCAAGTTCCCTCTCGAGCTTCGCCAGAGGATCCAGCAGACCAAGGAGGATGGCGGTCTTTCGAAGGTCGAGAAGCCCATCACTGCGGAGAAGGCGCATGAGATCTTCCGCCGCATCACCGACGATGATCTGGATGACATGGGTCTCAACAAGGACTACGCACGCCCTGAGTGGCTGATCGTTACTGTTCTTCCCGTTCCTCCTCCGCCTGTCCGCCCATCTATTAGCATGGACGGTACTGGTCAGGGTATCCGAAACGAGGACGATTTGACGTACAAGCTGGGCGACATCATTCGTGCGAACGGCAACGTGAAGCAGGCCAAGAACGAGGGTTCGCCTCAGCACATCATCAACGACTTCGAGCAGCTGCTGCAGTATCACGTCGCCACCTACATGGACAACGACATCGCAGGCACTCCCCGCGCACTGCAAAAGAGCGGCCGACCCGTCAAAGCCATTCGCGCTCGTCTCAAGGGAAAGGAGGGTCGTCTTCGTGGCAACTTGATGGGAAAGCGTGTTGACTTTTCCGCCCGTACTGTCATCACTGGCGATGCCAACATCTCCCTGGACCAAGTCGGCGTTCCACGCAGCATTGCGAGAGTTCTGACCTACCCTGAGACAGTCACACCTTACAACATCGGCCGTCTGCACAAGCTCGTTGAGAACGGTCCCAACGAGCACCCTGGCGCCAAGTATGTTATCCGAGCTGACGGCACCCGCATTGATCTTCGCCACCACAAGCGCGCAAGCCAAGGTTGAGCGACCTGCCGAGCCCATCAAGGAGTTCATGGTGCAGCGCAACATGGAGCTGCTCGAGGAATACGAGCCTGGCACCAGCCCCGACTCCACAAGGTTTTCATCAACGGTACCTGGGTTGGAGTGCACAACGAGCCGGCACATTTGGTGCAGTTGGTACAAGAGCTTCGACGTCGATGTATCATCTCGCACGAAGTTTCCCTTGTCCGCGAGATCCGCGACCGCGAGTTCAAGATCTTCTCCGACGCAGGGCGTGTGATGCGACCCTTGTTCGTGATCGACA
AFTOL_ID_967      ????????????????????????????????????????????????????????????????????????????????????????????????????????????????????????????????????????????????????????????????????????????????????????????????????????????????????????????????????????????????????????????????????????????????????????????????????????????????????????????????????????????????????????????????????????????????????????????????????????????????????????????????????????????????????????????????????????????????????TGAAGCGGCAACAGCTCAAATTTGAAATCTGGTCC--GGCCCGAGTTGTAATTTGTAGAGGAAGCTTTTGGTGAGGCACTTTCTGAGTCCCCTGGAACGGGGCGCCATAGAGGGTGAGAGCCCCGTATAGGTAGATGCCGAGCCTCTGTAAAGCTCCTTCGACGAGTCGAGTAGTTTGGGAATGCTGCTCAAAATGGGAGGTAAATTTCTTCTAAAGCTAAATATTGGCCAGAGACCGATAGCGCACAAGTAGAGTGATCGAAAGATGAAAAGCACTTTGAAAAGAGGGTTAAACAGCACGTGAAATTGTTGAAAGGGAAGCGCTTGTGACCAGACTTGCGTCGGGCTGATCATCCGGTGTTCTCACCGGTGCACTCTGCCCGGCTCAGGCCAGCATCGGTTTTCGCGGGGGGATAAAGGCCCGGGGAACGTAGCTCCTCCGGGAGTGTTATAGCCCTGGGCGCAACGNCCCCCG-GGGACCGAGGTTCGCGCATCGCAAGGATGCTGGCGTAATGGTCACCAGCGACCCGTCTTGAAACACGGACCAAGGAGTCAAGGTTTTGCGCGAGTGTTTGGGTGTAAAACCCGCACGCGTAATGAAAGTGAACGTAGGTGAGAGCTT-GGCGCATCATCGACCGATCCTGATGTTTTCGGATGGATTTGAGTAGGAGCGTTAAGCCTTGGACCCGAAAGATGGTGAACTATGCTTGGATAGGGTGAAGCCAGAGGAAACTCTGGTGGAGGCTCGCAGCGGTTCTGACGTGCAAATCGATCGTCAAATCTGAGCACTCATCATTGCCGCTGGTACTGGTGAGTTCGAGGCTGGTATCTCCAAGGATGGCCAGACTCGTGAGCACGCTCTGCTCGCCTACACCCTCGGTGTCAAGCAGCTCATCGTCGCCATCAACAAGATGGACACCACCAACTGGTCCGAGTCCCGCTTCCAGGAGATCATCAAGGAGACCTCCTCCTTCATTAAGAAGGTCGGCTACAACCCCAAGACTGTTGCCTTTGTCCCCATCTCCGGCTTCAACGGCGACAACATGCTCGAGGTTTCCGACAAGTGCCCCTGGTACAAGGGCTGGTCCAAGGAGATCAAGGGTGGCTCCGTCTCTGGCAAGACCCTCCTCGATGCCATTGATGCTATCGAGCAGCCCAAGCGCCCCACAGACAAGCCCCTCCGTCTTCCCCTCCAGGATGTCTACAAGATTGGCGGTATTGGAACAGTTCCCGTCGGCCGTATCGAGACTGGTATCCTCAAGCCCGGTATGGTCGTTACCTTCGCTCCTTCTAACGTGACTACTGAAGTCAAGTCCGTTGAGATGCACCACGAGCAGCTCCAGCAGGGTATGCCCGGTGACAACGTCGGCTTCAACGTCAAGAACGTCTCCGTCAAGGAGATTCGTCGTGGCAACGTTGCCGGTGACTCCAAGAACGACCCTCCTATCGGCGCCGCTTCTTTCACCGCCCAGGTCATCGTCCTTAACCACCCCGGTCAGGTCGGTGCCGGTTACGCTCCCGTCCTCGATTGCCACACCGCCCACATTGCTTGCAAGTTCGCCGAGCTCCTCGAGAAGATCGATCGCCGTACCGGCAAGTCTACCGAGTCCAGCCCCAAGTTCATCAAGTCTGGTGACGCTG--------------------------------GAGCTGGCCAGGCCTGTCTTCCANCCCGGCTTCATCAAGCGCGTCAAGAAGATCCTCGAGATCGTTTGTCATAATTGTAGCAAGGTTTTGGCTGACAGAGTTCGTG----------CTCTTCAAGGGTA-TGAATT------------------GCTGATGCTGAC------------------TCACTTTCTCAGACTGACCCGGACTTCGCTGCTGCCATGAAGGTTCGAGATCCCAAGGTTCGGTTCAACCGAGTTTGGGCCGCCTGCAAGAAGAAGAAGCGTTGCGATA---ATGAGTCAGTTAAGAAGGTGGATGATGATGAATTTGATCCCTCCGCGAAGATGC-------------CAACCATGGCGGCTGCGGCAACGATCATCCGACGGTTCGCCTACAGGCTCTCACGCTCTGGGCGCAGACGGAATCCAAGGACGAGGATGGCGTCAAAGTTAAGGACAAGAAGATCATTGCACCGCAGCAGGCTCTCGATATTCTTCGTCGGATCTCCGAGTCGGATCTGATTGATATCGGCGTCAACATCACGCAAGCACGCCCCGACTGGATGATCGTTACCGTGCTCCCCGTCCCACCCCCTCCTGTCCGGCCTAGTATTTCTATGGACGGCACCGGTACGGGCATGCGAAATGAAGATGATTTGACCTACAAGCTTGGCGATATTATTCGCGCCAACGGCAATGTGCGGCAGGCTATCCAAGAGGGCTCTCCCAGCCG--------------------------------AATCTGTCGCTAGAT-----------------------------------------------------------------------------------------------------------------------------------------------------------------------------------GAAGTCGGAGTGCCTCGCAGCATTGCCCGCNCCTTNACATACCCCGAAACGGTCACACCATACAACATTGGCAAGCTCACACAGCTCGTTCAGAATGGTCCCAACGAGCATCCTGGTGCCAAGTATGTCATTCGCGCAGACGGCACTCGTATAGATCTTCGCCATCACCGGCGCGCTGGCG-------------CCGCAGAGCCTGTCATCGAGTTCATGATCAACCGGAATATGGAGGTGTTGGAAGAGTACGAGCCATTGCGCTATCCCAACGCGACAAGGTGTTTGTCAACGGTACATGGGTTGGCATTCACCACGAACCCAAGCAGCTTGTCAGCCTGGTTCAAGGCCTCCGACGCTCGGGCATCATTTCTTACGAGGTCTCTCTTGTTCGCGATATTCGCGACAGAGAGTTCAAGATCTTTTCCGACGCTGGTCGCGTTATGAGGCCACTATTTGTCGTGGAGA
AP18219           CGGAGGGATCATTACAGAGTTT--ACCCCATACCAT-TTGTTAA-CTACT-GTTATGCCTCGGCGTA-CAGTCCGGGTCCGGCT--GGG--CCCGCCGGCGGTATAAACTCTTGCTTTTGTATATTCTGAGC--TCTTTAATAAGTTAAAACTTTCAACAACGGATCTCTTGGTTCTGGCATCGATGAAGAACGCAGCGAAATGCGATAAGTAATGTGAATTGCAGAATTCAGTGAATCATCGAATCTTTGAACGCACATTGCGCCCATTAGTATTCTAGTGGGCATGCCTGTTCGAGCGTCATTTCAACCCTTAAG-CC--TAGCTTAGTGTTGGGAGTCCACTG---TGTTCCTTAAAGACAGTGGCGGAGGATAGTCGCCTCTGAGCGTAGTAATTTCTCGCTTTGTTAT-------CTTCTCGCCATAAAACCCCTA-TTTGTGGTTGAC--------------TGAAGCGGGAACAGCTCAAATTTGAAATCTGGCCTTGGGTCCGAGTTGTAATTTGCAGAGGATGCTTTTGGTGCGGTGCCTTCCGAGTTCCCTGGAACGGGACGCCTTAGAGGGTGAGAGCCCCGTACGGTTGGCCACCAAGCCTGTGTAAAGCTCCTTCGACGAGTCGAGTAGTTTGGGAATGCTGCTCAAAATGGGAGGTATATTTCTTCTAAAGCTAAATACTGGCCAGAGACCGATAGCGCACAAGTAGAGTGATCGAAAGATGAAAAGCACTTTGAAAAGAGGGTTAAATAGCACGTGAAATTGTTGAAAGGGAAGGGTTTATGACCAGACTTTTTCTAGGGGGATCATCCGGTGTTCTCACCGGTGCACTTCCCCTAGTTGAGGCCAGCATCGGTTTCTGTCGGGGGATAAAAGCTTCGGGAATGTGGCTCCTTCGGGAGTGTTATAGCCTGTTGCATAATACCTTGCG-GGGACCGAGGTTCGCGCATTGCAAGGATGCTGGCGTAATGGTTATTAACCACCCGTCTTGAAACACGGACCAAGGAGTCGAACATTTGTGCGAGTGTTTGGGTGTTAAACCCTCACGCGTAATGAAAGTGAACGGAGGTGAGAGCCCTGGTGCATCATCGACCGATCCTGATGTCTTCGGATGGATTTGAGTAAGAGCATAACTGTTCGGACCCGAAAGATGGTGAACTATGCGTGGATAGGGTGAAGCCAGAGGAAACTCTGGTGGAGGCTCGCAGCGGTTCTGACGTGCAAATCGATCGTCAAATCTGCGCACTCATCATTGCCGCTGGTACTGGTGAGTTTGAGGCTGGTATCTCCAAGGATGGCCAGACTCGTGAGCACGCTTTGCTCGCTTTCACCCTGGGTGTCAAGCAGCTTATCGTCGCCATCAACAAGATGGACACCACCAAGTGGTCTGAGGCCCGTTACAAGGAGATCATCAAGGAGACCTCCTCTTTCATCAAGAAGGTCGGCTACAACCCCAAGGAGGTCGCTTTCGTCCCCATCTCCGGTTTCCACGGTGACAACATGTTGGAGGAGTCCGCCAACATGCCCTGGTACAAGGGTTGGGAGAAGGAGACCAAGGGTGGCAAGAAGACCGGCAAGACCCTCTTCCAGGCCATCGATGCCATCAACTCCCCCACTCGTCCTACCGACAAGCCCCTCCGTCTTCCCCTTCAGGATGTCTACAAGATCGGTGGTATTGGCACTGTGCCCGTCGGCCGTATCGAGACCGGTACTCTGAAGCCCGGTATGGTCGTCACCTTCGCTCCCGCCAATGTCACCACTGAGGTCAAGTCCGTCGAGATGCACCACCAGCAGCTTCCTGAGGGTTTCCCCGGTGACAATGTTGGTTTCAACGTCAAGAACGTCTCCGTCAAGGAGATTCGCCGTGGCAACGTCGCAGGTGACTCCAAGAACGACCCCCCTCTGGGTGCCGCTTCTTTCAACGCTCAGGTCATTGTCCTGAACCACCCTGGTCAGATCGGTGCCGGTTACGCTCCCGTCCTCGACTGCCACACCGCYCACATTGSTTGCAAGTTCTCTGAGCTTCTTGAGAAGATCGACCGCCGTACTGGTAAGTCGGTTGAGAACTCTCCCAAGTTCGTCAAGTCTGGTGATGCCGCCATCGTCAAGA-------------???????????????????????????????????????????????????????????????????????????????????????????????????????????????????????????????????????????????????????????????????????????????????????????????????????????????????????????????????????????????????????????????????????????????????????????????????????????????????????????????????????????????????????????????????????????????????????????????????????????????????????????????????????????????????????????????????????????????????????????????????????????????????????????????????????????????????????????????????????????????????????????????????????????????????????????????????????????????????????????????????????????????????????????????????????????????????????????????????????????????????????????????????????????????????????????????????????????????????????????????????????????????????????????????????????????????????????????????????????????????????????????????????????????????????????????????????????????????????????????????????????????????????????????????????????????????????????????????????????????????????????????????????????????????????????????????????????????????????????????????????????????????????????????????????????????????????CAACGGAACCAATCATTGACTATATGATTACGCGTAACATGGAGGTTCTGGAAGAGTATGATGCCACAAGGTATCCCAATGCGACAAGATTTTCCTTAACGGCTCCTGGATTGGCGTGCACCAAGACCCCAAGTCGCTCGTTCGTGATGTGCAGCAGCTCCGACGCACCAATCAAATCCCTGCTGAGGTATCACTGGTTCGCGATATCCGCGATAGAGAGTTTAAGATCTTCTCGGACGCTGGTCGCGTCATGCGGCCCTTGTTCGTGGTGGACG
ARSEF1915         CGGAGGGATCATTACCGAG-TGCAACTCCC-AACCCGGTGCGAACCTACCAACGTTGCCTCGGCGCGCCG----------------GGGCGGCCGCCGGGGCCC-GGAAACCTGTGCTTGCCCCCTCTGAGCCGGGCCGAACAAATCAAAACTTTCAACAACGGATCTCTTGGCTCTGGCATCGATGAAGAACGCAGCGAAATGCGATACGTAGTGTGAATTGCAGAACTCAGTGAACCATCGAATCTTTGAACGCACATTGCGCCCGGCAGCATTCTGCCGGGCATGCCTGTCCGAGCGTCGTCTCGACCCTCGAGCCCCTGGGCCCGGCGTTGGGGACCGGCAGTGCCGGCCCTGAAATTGAGTGGCGGCCCGCCGCGGCGCCTCTGCGCAGTACCACCTCGCACCGGGACCCGACGCGGCCACGCCGTAAAGGAGACGCCCTGACGTCGACCTCGGATCAGGCAGTGAAGCGGCAGCAGCTCAAATTTGAAATCTGG----GGGTCCGAGTTGTAATTTGCAGAGGATGCTTCGGGCCCGGCGCCCTCCGAGTTCCCTGGAACGGGACGCCACAGAGGGTGAGAGCCCCGTCTGGTCGGACGCCGAGCCCGTGTGAAGCTCCTTCGACGAGTCGAGTAGTTTGGGAATGCTGCTCAAAACGGGAGGTATATGTCTTCTAAAGCTAAATACCGGCCAGAGACCGATAGCGCACAAGTAGAGTGATCGAAAGATGAAAAGCACTTTGGAAAGAGGGTTAAAGAGTACGTGAAATTGTTGAAAGGGAAGCGTCTACGACCAGACCCGGGCCCGACGGATCACCCGGCGTTCTCGCCGGCGCACTCCGCCGGGCCCAGGCCAGCATCAGTCCGGGGCGGGGGACAAAGGCTCTGGGAACGTGGCTCCGC-TGGAGTGTTATAGCCCACCGCGCAATGCCCCGCGCCGGACTGAGGTTCGCGCA-CGCAAGGATGCTGGCGTAATGGTCGTCGGCGACCCGTCTTGAAACACGGACCAAGGAGTCGTCTTCGTATGCGAGTGTCGGGGTGCCAAACCCCCACGCGGAATGAAAGTGAACGCAGGTGAGAGCCT-GGCGCATCACCGACCGATCCTGACGTTCTCAGATGGATTTGAGTAGGAGCATACGGGGCCGGACCCGAAAGAAGGTGAACTATGCCTGTGTAGGGTGAAGCCAGAGGAAACTCTGGTGGAGGCTCGCAGCGGTTCTNACGTGCGAATCGATCGTCAAACATGGGCACTCATCATCGCCGCCGGTACTGGTGAGTTCGAGGCTGGTATCTCCAAGGATGGCCAGACCCGTGAGCACGCTCTGCTCGCCTACACCCTCGGTGTCAAGCAGCTCATCGTTGCCATCAACAAGATGGACACGACCCAGTGGTCTGAGGCCCGTTTCCAGGAAATCATCAAGGAGACTTCCAACTTCATCAAGAAGGTCGGCTACAATCCCAAGACTGTCGCCTTCGTCCCCATCTCTGGCTTCAACGGTGACAACATGCTCGAGTCCTCCCCCAACTGCCCCTGGTACAAGGGTTGGGAGAAGGAGACCAAGGCTGGCAAGTCCACCGGCAAGACTCTCCTCGAGGCCATCGACTCCATCGAGCCCCCCAAGCGTCCCCTCGACAAGCCTCTCCGTCTTCCCCTCCAGGATGTCTACAAGATCGGTGGTATCGGAACGGTGCCTGTCGGCCGTGTCGAGACTGGTATCATCAAGCCCGGTATGGTCGTTACCTTTGCTCCCTCCAACGTTACCACTGAAGTCAAGTCGGTTGAGATGCACCACGAGCAGCTGCCCGAGGGTGTTCCCGGCGACAACGTCGGCTTCAACGTGAAGAACGTCTCTGTCAAGGAAATCCGCCGTGGCAATGTTGCCGGTGACTCCAAGAACGACCCCCCTATGGGCGCCGATTCCTTCCAGGCTCAGGTCATTGTCATCAACCACCCTGGCCAGATTGGCAACGGTTATGCTCCCGTTCTTGACTGCCACACTGCCCACATTGCTTGCAAGTATGCCGAGCTCCAGTAGAAGATCGATCGCCGTACCGGTAAGGCTGTCGAGTCCAACCCCAAATTCATCAAGTCCGGTGACTCTGCCATCGTCAAGATGGTTCCCTCCAA--------------------------------------------------------------------------------------------------------AAGTTGGTCTT--C-CCTCTT---CAAGACAC----TTTC---CTTGAACC--C-G-GCGGATGCTAACA-----------------TGAC---CCCAGAGCGATCCTGAATTTGTTGCAGCCATCCGGACGCGCGACCCGAAAGTCCGCTTCAAGCGCGTTTGGGCAGTCTGTAAGAAGAAGCGGAAATGTGACAATGAAGACAGACAGGATAAAAACAAAGACGAGGCCTTTGTTCCCGGGGTGAAGAACC---CCGTTATCGAAGGCCACGGCGGATGTGGCAACATGCAACCACAAGTTAGACAAGCTGCTCTGCAGCTCAAAGCTGCTTTTGAAGTTGCTCCAGAAGACGGGCCCAAGAGAAAGGAGACCGTCAACATTACAGCCGAAATGGCCCACGGTATCCTTCGTCGCATCTCTGAGCGCGATCTGCATAACATTGGCCTCAACTCGGACTATGCACGTCCAGAGTGGATGATCATTACCGTCTTGCCTGTGCCTCCTCCCCCTGTGCGTCCTAGTATCTCCATGGATGGTACCGGTACCGGTATGAGAAACGAGGATGATTTGACCTACAAGCTGGGCGATATCATTCGTGCCAACGGCAACGTCAAGCAGGCCATTCGCGAAGGCTCGCCG-----------------------------------------------------------------------------------------------------------------------------------------------------------------------------------------------------------------------------------------------------------------------------------------------------------------------------------------------------------------------------------------------------------------------------------------CTGCTGAGCCGCTTATTGACTTCATGATCAACAGAGGCATGGAAGTCATCGAAGAGTATGAGCCCCTACGATACCCCCATGCTACAAGATTTTCGTCAACGGCACCTGGGTCGGCGTGCATCAAGATCCCAAGCATCTCGTGAGCCAAGTCTTTGACACACGCCGCAAGTCATACTTGCAATACGAAGTCTCTCTCGTGCGAGAGATTCGCGACCAAGAATTCAAGATTTTCTCTGATGCTGGCAGAGTCATGCGACCTGTCTTTACCGTGGACG
ARSEF_1035        CGGAGGGATCATTACCGAGTTTCAACTCCCAAACCCCCGGCGAACCTACCCAAGTTGCCTCGGCAAGGTGCCGC---CCCGACC--GGGCGGCCGCCGCAGGCCCAAACTCTCG-------CCCATCTGAAACATATTAAATAAGTCAAAACTTTCAACAACGGATCTCTTGGCTCTGGCATCGATGAAGAACGCAGCGAAATGCGATAAGTAATGTGAATTGCAGAATTCAGTGAATCATCGAATCTTTGAACGCACATTGCGCCCGCCAGCACTCTGGCGGGCATGCCTGTCCGAGCGTCATCATCACCCTCGGGCCCCCGGGACCGGCGTTGGGGGACGGCCCCGCCGCCCCCGAAATCCAGTGGCGGCCCGCCGCGGACCCCCTGCGTAGTAGCTGCTCGCACCGGGACGCGGCTCGCCACGGCCGTGAAAGACCC-----CAAGTTGACCTCGGATCAGGTAGTGAAGCGGCAACAGCTCAAATTTGAAATCTGGCCCCGCGCCCGAGTTGTAATTTGCAGAGGATGCTTCTGGCGCGGCGCCTTCCGAGTTCCCTGGAACGGGACGCCATAGAGGGTGAGAGCCCCGTCTGGTCGGACGCCAAGCCTGTGTGAAGCTCCTTCGACGAGTCGAGTAGTTTGGGAATGCTGCTCTAAATGGGAGGTATATGTCTTCTAAAGCTAAATACCGGCCAGAGACCGATAGCGCACAAGTAGAGTGATCGAAAGATGAAAAGCACTTTGAAAAGAGGGTTAAACAGTACGTGAAATTGTTGAAAGGGAAGCGCTCGTGACCAGACTCGGCCCCGGCGGATCATCCGGCGTTCTCGCCGGTGCACTCCGCCGGGCCCGGGCCAGCATCGGTTCGCGGCGGGGGATAAAGGCGTCGGGAACGTGGCTCCCCCGGGAGTGTTATAGCCCGGCGCGCAATGCCCCGCGGCGGACCGAGGTTCGCGC-TTGCAAGGATGCTGGCGTAATGGTTACCAGTGACCCGTCTTGAAACACGGACCAAGGAGTCGTCCTCGTATGCGAGTGTTCGGGTGTCAAACCCCTACGCGCAATGAAAGTGAACGCAGGTGAGAGCCTCGGCGCATCATCGACCGATCCTGATGTTCTCGGATGGATTTGAGTAAGAGCATACGGGGCCGGACCCGAAAGAAGGTGAACTATGCCTGTGTAGGGTGAAGCCAGAGGAAACTCTGGTGGAGGCTCGCAGCGGTTCTGACGTGCAAATCGATCGTCAAACATGGGCACTCATCATCGCTGCCGGCACTGGTGAGTTCGAGGCTGGTATCTCCAAGGATGGCCAGACCCGCGAGCACGCCCTGCTCGCCTACACCCTCGGTGTCAAGCAGCTCATCGTCGCCATCAACAAGATGGACACCACCCAGTGGTCCGAGGCCCGTTACCAGGAAATCATCAAGGAGACGTCCAACTTCATCAAGAAGGTCGGCTACAACCCCAAGACGGTTCCCTTCGTCCCCATCTCCGGCTTCAACGGCGACAACATGCTTGCCGCCTCCACCAACTGCCCCTGGTACAAGGGCTGGGAGAAGGAGACCAAGGGCGGCAAGTCCACCGGCAAGACGCTCCTCGAGGCCATCGACTCCATCGAGCCCCCCAAGCGTCCCACCGACAAGCCCCTCCGTCTTCCCCTCCAGGACGTCTACAAGATTGGCGGTATCGGAACTGTTCCCGTCGGCCGTATCGAGACTGGTGTCCTGAAGCCCGGCATGGTCGTCACCTTCGCCCCCTCCAACGTCACCACTGAAGTCAAGTCGGTCGAGATGCACCACGAGCAGCTCAGCGAGGGTGTCCCTGGCGACAACGTCGGCTTCAACGTGAAGAACGTCTCCGTCAAGGAAATCCGCCGTGGCAACGTCGCCGGCGACTCCAAGAACGACCCCCCCGCTGGCGCTGCCTCCTTCGACGCCCAGGTCATCGTCCTCAACCACCCCGGCCAGGTCGGTGCCGGCTACGCGCCCGTCCTTGACTGCCACACGGCCCACATCGCCTGCAAGTTCGCCGAGATCAAGGAGAAGATTGACCGCCGTACCGGCAAGGCTGTCGAGGCGGCCCCCAAGTTCATCAAGTCCGGTGACTCCGCCATCGTCAAGATGGTTCCCTCCAA---------------------------------------------------------------------TGTCTGCCATAATTGCAGCAAGGTGTTGGCCGATACTGTTCGTACAAGCAACTC-TCTCCAAGGTTT-----TTCTG----TCGC---TTG-ACGGAGACTGAC----------CTCA--------CTTGCTAGAGCGATCCCGAGTTCGTCACGGCCATCAACACCCGGGATCCCAAACTCCGCTTCAGCCGCGTCTGGACCGTGTGCAAGAAGAAGCGGAGATGCGAGAATGAGGACCGACAGAACAAGGACAAGGATGAGGACTTTGCGCCCGGCATGAAGCAAC---AGGCCGTCGACAACCACGGAGGTTGTGGCAACGTGCAGCCCGCCGTGCGCCAGACCGCTCTGCAGCTGAAGGCTGCGTATGAAGTCGTGCCGGAAGACGGTCCGAAGCGCAAGGAGACGACTCCCATCACTCCCGAAACCGCTCACGGCATCCTCCGTCGCATTTCAGAGCAGGACTTGCGCAACATGGGCCTCAACTCTGATTACGCCCGCCCCGAGTGGATGATCATCACCGTTCTGCCCGTGCCTCCCCCTCCTGTTCGCCCCAGTATCTCCATGGATGGAACCGGGACCGGTATGCGGAACGAGGACGACTTGACCTACAAGCTCGGCGACATCATTCGCGCCAACGGCAACGTTAAACAAGCCATCCGTGAGGGCTCGCCCCAGCACATTGCCAGGGACTTTGAAGAGCTCCTCCAGTACCACGTCGCCACCTACATGGACAACGACATCGCCGGA--------------------------------------------------------------------------------------------------------------------------------------------------------------------------------------------------------------------------------------------------------------------------------------------------------------------------------------------------------------???????????????????????????????????????????????????????????????????????????????????????????????????????????????????????????????????????????????????????????????????????????????????????????????????????????????????????????????????????????????????????????????????????????????????
ARSEF_114590      ??????????????????????????????????????????????????????????????????????????????????????????????????????????????????????????????????????????????????????????????????????????????????????????????????????????????????????????????????????????????????????????????????????????????????????????????????????????????????????????????????????????????????????????????????????????????????????????????????????????????????????????????????????????????????????????????????????????????????????????????????????????????????????????????????????????????????????????????????????????????????????????????????????????????????????????????????????????????????????????????????????????????????????????????????????????????????????????????????????????????????????????????????????????????????????????????????????????????????????????????????????????????????????????????????????????????????????????????????????????????????????????????????????????????????????????????????????????????????????????????????????????????????????????????????????????????????????????????????????????????????????????????????????????????????????????????????????????????????????????????????????????????????????????????????????????????????????????????????????????????????????????????????????????????????????????????????????????CTGATTATCGCTGCCGGTACTGGTGAGTTCGAGGCTGGTATCTCCAAGGATGGCCAGACCCGTGAGCACGCCCTGCTCGCCTACACCCTGGGTGTCAAGCAGCTCATTGTTGCCATCAACAAGATGGACACTGCCAAGTGGGCTGAGGCTCGTTACCAGGAAATCATCAAGGAAACCTCCAACTTCATCAAGAAGGTCGGCTACAACCCCAAGACTGTCGCCTTCGTCCCCATTTCCGGTTTCAACGGTGACAACATGCTGGCTGCCTCCACCAACTGCCCTTGGTACAAGGGTTGGGAGAAGGAGACCAAGGCTGGCAAGTCCACTGGCAAGACTCTGCTTGAGGCTATTGACTCCATTGAGCCCCCCAAGCGTCCCACCGACAAGCCCCTCCGTCTTCCCCTTCAGGATGTGTACAAGATTGGTGGTATTGGAACAGTTCCTGTCGGCCGTATCGAGACTGGTGTCCTCAAGCCCGGTATGGTCGTTACCTTCGCTCCCGCCAACGTCACCACTGAAGTCAAGTCCGTTGAGATGCACCACGAGCAGCTCCAGGCTGGTCAGCCCGGTGACAACGTTGGATTCAACGTGAAGAACGTCTCCGTCAAGGATATCCGCCGTGGTAACGTTGCTGGTGACTCCAAGAACGACCCTCCTCAGGGTGCCGCCTCTTTCGATGCCCAGGTCATCGTCCTCAACCACCCTGGCCAGGTCGGTGCTGGTTACGCCCCCGTCCTTGATTGCCACACCGCCCACATTGCTTGCAAGTTCTCTGAGATCAAGGAGAAGATTGACCGACGTACTGGTAAGGCTGTCGAAGACGCCCCCAAGTTCATCAAGTCTGGTGACTCTGCCATCGTCAAGATGGTTCCCTCCAA--------------------------------------------------------------------------GCCACAACTGCAGCAAGGTGTTGGCCGATACTGTTGGTCTATCCTAAC--TCTCCGTGA------AGCTTTTTGTTTGACT--TCA-CTGATTGCTAACGTGAATTCTT---------------CTCAGAGTGATCCCGAGTTTGTATCCGCTATCGGTACTCGAGACGCTAAACTTCGTTTCAATCGCGTTTGGGCTGTTTGTAAGAAAAAACGGAGGTGTGAAAATGAGGACCGTACCGAGAAG---AACGATGAAGAATTTGCGCCAGGTATGAAACCGC------CGGTGAACAACCACGGTGGCTGCGGCAACGTGCAACCCCAGGTCAGACAAGCTGCTCTTCAACTCAAAGCTGCCTTCGAGGTTGTGCAGGAGGATGGCCCTAAAAGACGAGAGACAATGCCCATTACACCCGAAATGGCTCACGGCATTCTCAGGAGAATCTCAGAAGAAGACCTGCGGCACATGGGTCTCAACTCAGACTACGCTCGCCCAGAGTGGATGATTCTCACTGTTCTGCCTGTTCCTCCACCTCCTGTTCGTCCTAGTATATCGATGGACGGTACTGGTACCGGTATGAGAAATGAAGACGATTTGACGTACAAGCTGGGTGACATTATCCGAGCCAACGGTAATGTGAAACAAGCTATTCGCGAAGGATCTCCTCAGCATATTGCTAGAGATTTCGAAGAGCTACTTC-------------------------------------------------------------------------------------------------------------------------------------------------------------------------------------------------------------------------------------------------------------------------------------------------------------------------------------------------------------------------------------------------------CTTCTGAGCCATTGATTGAATTCATGATCAACAGAGGCATGGAGGTTGTCGAAGAGTACGAGCCGTTGAGATATCCCCATGCAACAAGATCTTTGTGAACGGTACTTGGGTGGGCGTGCATCAGGATCCTAAGCATCTCGTGAGCCAAGTGTTGGACACGCGACGTAAGTCTTATCTCCAGTACGAAGTGTCCCTTGTTCGAGAAATCCGAGATCAAGAGTTCAAGATTTTCTCCGACGCTGGTCGAGTCATGAGGCCCATGTACACGGTGGACG
ARSEF_137         CGGAGGGATCATTATCGAGTTTGAACTCCCAAACCCACTGCGAACC-ACAGTCGTTGCCTCGGC-GGCCGCCCCGGGCCCGGACCAAGGCGCCCGCCGGAGGGACAAA--CTTGTATT-----GCTCTGAGTAA---AAAATGAATCAAAACTTTCAACAACGGATCTCTTGGTTCTGGCATCGATGAAGAACGCAGCGAAATGCGATAAGTAATGTGAATTGCAGAATTCAGTGAATCATCGAATCTTTGAACGCACATTGCGCCCGCCAGTATTCTGGCGGGCATGCCTGTTCGAGCGTCATTTCAACCCTCGGGCCCCCGGGCGCGGTGTTGGGGG-CGGCCT-GCCGCCCCCGAAATGCAGTGGCGACCCGCCGCGGCCCTCCTGCGCAGTAAGCGCTCGCAACGAGGCCCGGAGAGAGTCCGCCGTAAAACGC---CAC-GAAGTTGACCTCGGATCAGGTAGTGAAGCGGCAACAGCTCAAATTTGAAATCTGGCCCCGGGCCCGAGTTGTAATTTGCAGAGGATGCTTTTGGCGAGGCGCCTTCCGAGTTCCCTGGAACGGGACGCCATAGAGGGTGAGAGCCCCGTCTGGTCGGACGCCTAGCCTCTGTAAAGCTCCTTCGACGAGTCGAGTAGTTTGGGAATGCTGCTCAAAATGGGAGGTATATGTCTTCTAAAGCTAAATACCGGCCAGAGACCGATAGCGCACAAGTAGAGTGATCGAAAGATGAAAAGCACTTTGAAAAGAGGGTTAAACAGTACGTGAAATTGTTGAAAGGGAAGCGCTTGTGACCAGACTTGAGCGCGGCGGATCATCCGGCGTTCTCGCCGGTGCACTCCGCCGTGCCCAGGCCAGCATCGGTTCGCGGCGGGGGATAAAGGCGTCGGGAACGTGGCTCCTCTGGGAGTGTTATAGCCCGTCGCGCAATGCCCCGCTGCGGACCGAGGTACGCGCTCCGCAAGGATGCTGGCGTAATGGTCACCAGCGACCCGTCTTGAAACACGGACCAAGGAGTCGTCTTCGTATGCGAGTGTTCGGGTGTCAAACCCCTACGCGTAATGAAAGTGAACGCAGGTGAGAGCTTCGGCGCATCATCGACCGATCCTGATGTTCTCGGATGGATTTGAGTAAGAGCATACGGGGCCGGACCCGAAAGAAGGTGAACTATGCCTGTATAGGGTGAAGCCAGAGGAAACTCTGGTGGAGGCTCGCAGCGGTTCTGACGTGCAAATCGATCGTCAAATATGGGCACTCATCATCGCTGCCGGCACTGGTGAGTTCGAGGCTGGTATCTCCAAGGATGGCCAGACTCGTGAGCACGCTCTGCTCGCCTACACCCTGGGTGTCAAGCAGCTCATTGTTGCCATCAACAAGATGGACACCACCAAGTGGTCCGAGGCCCGTTACCAGGAAATCATCAAGGAGACTTCCAACTTCATCAAGAAGGTCGGCTACAACCCCAAGACCGTTGCCTTCGTCCCCATCTCCGGCTTCAACGGCGACAACATGCTGTCTGCCTCCACCAACTGCCCCTGGTACAAGGGTTGGGAGAAGGAGACCAAGGCCGGCAAGTCCACTGGCAAGACCCTCCTCGAGGCCATCGACTCCATCGAGCCCCCCAAGCGTCCTACCGACAAGCCCCTCCGTCTTCCCCTCCAAGATGTGTACAAGATTGGCGGTATCGGAACGGTCCCTGTCGGCCGTATCGAGACTGGTGTCCTGAAGCCCGGCATGGTCGTCACCTTCGCCCCCTCCAACGTCACCACTGAAGTCAAGTCCGTCGAGATGCACCACGAGCAGCTTACTGAGGGTGTCCCCGGTGACAACGTTGGTTTCAACGTCAAGAACGTCTCCGTCAAGGACATTCGCCGTGGCAACGTCGCCGGTGACTCCAAGAACGATCCCCCCATGGCTGCCGCCTCCTTCGACGCCCAGGTCATCGTCCTCAACCACCCTGGTCAGGTCGGTGCCGGTTACGCTCCCGTTCTGGACTGCCACACTGCCCACATTGCCTGCAAGTTCGCTGAGCTCAAGGAGAAGATCGACCGCCGTACTGGTAAGGCCGTCGAAGAGACCCCCAAGTTCATCAAGTCTGGTGACTCCGCCATCGTCAAGATGGTTCCCTCCAA----------------------------------------------------------------------------------------------------------------CTATGCTACATCCCTCCAAGGTAT-----TTC-----GTGAC---TCG-ATCGATACTGAC----------CTAT-----TCTTCTTGCAGAGCGATCCTGAGTTCGTCACCGCCATCAACACTAGAGACCCGAAGCTACGCTTTAACCGCGTCTGGACCGTGTGCAAGAAGAAGCGAAGGTGCGAAAACGAAGACCGTCAGAACAAGGACA---GCGAAGAGTTCGGACCTAGCTTGAAGACCAACGGTGGCGTTGATAACCATGGCGGATGCGGTAACGTGCAGCCCGCCGTACGGCAGGCTGCCCTGCAGCTCAAAGCAGCCTTTGAGGTCGCTCAAGAGGACGGTCCAAAGAGAAAGGAGAGCACGCCGATTACGCCAGAGACGGCACACAGCATCTTGCGACGAATTTCTGAGGAAGACCTGCGCAACATGGGTCTAAACTCCGACTACGCCCGCCCCGAGTGGATGATTCTCACAGTTCTCCCCGTGCCTCCACCACCCGTTCGACCCAGTATCTCCATGGACGGTACCGGCACCGGCATGCGAAACGAAGACGATTTGACGTACAAACTTGGCGACATCATCCGTGCCAACGGCAACGTCAAGCAGGCCATTCGCGAGGGCTCGCCGCAACACATTGCAAGGGACTTTGAGGAGTTGTTGCAGTATCACGTCGCGACATACATGGACAACGATATTGCTGGCCAACCGCGGGCCCTGCAAAAGAGTGGACGT--------------------------------------------------------------------------------------------------------------------------------------------------------------------------------------------------------------------------------------------------------------------------------------------------------------------------------???????????????????????????????????????????????????????????????????????????????????????????????????????????????????????????????????????????????????????????????????????????????????????????????????????????????????????????????????????????????????????????????????????????????????
ARSEF_1424        CGGAGGGATCATTACCGAGTTTC-ACTCCCAAACCCCGTGTGAACCCTCCTTCGTTGCCTCGGCGGGTCGCCCCGG-CCGGACCC-AGGCGCCCGCCGCAGGACCAAACTCTCTCGCCCTCTTATTCTGAGTG-CGGAAAATGAATTAAAACTTTCAACAACGGATCTCTTGGCTCTGGCATCGATGAAGAACGCAGCGAAATGCGATAAGTAATGTGAATTGCAGAATTCAGTGAATCATCGAATCTTTGAACGCACATTGCGCCCGCCAGTATTCTGGCGGGCATGCCTGTCCGAGCGTCATTTCGACCCTCAGGCCC--GGA-CTGGCGTTGGGGGACGGCACCGCCGCCCCCGAAATGCAGTGGCGGCCCGCCGCAGCGCCTCCGCGTAGTAGCACCTCGCGCCTGGGCTGGGCACGCCAC-GCCGTAAAA-ACCCCTTCGAGAGTTGACCTCGGATCAG----TGAAGCGGCAACAGCTCAAATTTGAAATCTGGCCCTGGGTCCGAGTTGTAATTTGCAGAGGATGCTTCTGGCGCGGCGCCTTCCGAGTTCCCTGGAACGGGACGCCACAGAGGGTGAGAGCCCCGTCCGGTCGGACGCCCAGCCTATGTGAAGCACCTTCGACGAGTCGGGTAGTTTGGGAATGCTGCCCTAAATGGGAGGTATATGTCTTCTAAAGCTAAATACCGGCCAGAGACCGATAGCGCACAAGTAGAGTGATCGAAAGATGAAAAGCACTTTGAAAAGAGGGTTAAACAGTACGTGAAATTGTTGAAAGGGAAGCGCTCATGACCAGACTTGGGCCCGGGGGATCACCCGGCGTTCTCGCCGGGGCACTTCGCCGGGCCCAGGCCAGCATCAGTTCGCGGCGGGGGACAAAGGCTTCGGGAACGTGGCTCCCTGGGGAGTGTTATAGCCCGCTGCGCAATGCCCTGCCGCGGACTGAGGTTCGCGC-TCGCAAGGATGCTGGCGTAATGGTCATCAGCGACCCGTCTTGAAACACGGACCAAGGAGTCGTCTTCGTATGCGAGTGTTCGGGTGTCAAACCCCTACGCGGAATGAAAGTGAACGCAGGTGAGAGCTTCGGCGCATCACCGACCGATCCTGATGTTCTCGGATGGATTTGAGTAAGAGCATACGGGGCCGGACCCGAAAGAAGGTGAACTATGCCTGTATAGGGTGAAGCCAGAGGAAACTCTGGTGGAGGCTCGCAGCGG--------------------------------------------------------------------------------------------------------------------ACACTCTGGGTGTCAAGCAGCTCATTGTCGCTATCAACAAGATGGACACCGCCAACTGGTCCCAGGATCGTTTCCAGGAAATCGTCAAGGAAACCTCCACCTTCATCAAGAAGGTCGGTTACAACCCCAAGACTGTTCCCTTCGTCCCCATCTCTGGTTTCCACGGCGACAACATGTTGGAGCCCTCCAAGAACTGCTCTTGGTTCAAGGGATGGGAGAAGGAGACCAAGGAAGGCAAGGTCACTGGCGACACCCTTCTCAAGGCCATTGATTCCATCGAGACCCCCAAGCGACCTGTCGACAAGCCTCTCCGTCTTCCCCTCCAGGATGTGTACAAGATCGGCGGTATTGGAACAGTTCCCGTCGGCCGTATCGAGACTGGTGTCCTCAAGCCCGGTATGGTCGTCACCTTTGCTCCCGCCAATGTCACCACTGAAGTCAAGTCGGTCGAGATGCACCACGAGCAGCTTCAGGAAGGTCAGCCAGGTGACAACGTTGGTTTCAACGTGAAGAACGTCTCTGTCAAGGACATTCGCCGTGGGAACGTCGCTGGTGACTCCAAGAACGACCCTCCTCTGGCCGCTGCTTCCTTCAACGCTCAGGTCATCGTCCTCAACCACCCTGGTCAGGTCGGCGCTGGCTATGCTCCTGTCCTGGACTGCCACACCGCTCACATTG----------------------------------------------------------------------------------------------------------------------------------------------------TCCGGGTTTTATCAAGAAAGTCAAGAAGATCCTGGAGATAGTCTGCCATAACTGCAGCAAGGTGCTGGCCGATAAAGTTGGTCTTACT-----TTCT-GGAGACTC-----TT----TTGGGACTCA----CTTGATGCTAAC----------CTGAT------TGCTTTCAGAGCGACCCTGAGTTTCTCGCTGCTATTCGCACTCGAGATGCGAAGCTTCGCTTTAACCGGGTTTGGGCTGTCTGCAAGAAGAGGCGTAAGTGCGAGAATGAAGATCGCACAGAGAAG---AACGAGGAGGAGTTTAATCCAGGAACGAAGCCCG------TTGCGCATAATCATGGCGGCTGCGGCAACGTCCAACCTCAAGTTCGCCAAGCGGCTTTGCAACTGAAGGCTGCCTTTGATGTGGTGCAGGAGGATGGCCCCAAGAGAAGAGACACGGTGCCTATCACACCTGAGATGGCCCACGGCATTCTACGACGCATTTCCGAAGAAGACTTGGAGAATATGGGTCTCAACGCCGACTATGCACGCCCTGAGTGGATGATAATTACCGTCTTGCCAGTTCCTCCACCGCCGGTTCGCCCTAGTATCTCGATGGACGGAACAGGCACTGGTATGCGTAACGAGGATGACTTGACATACAAGCTTGGCGATATCATCCGCGCCAATGGTAACGTGAAGCAAGCCATCCGTGAAGGATCTCCCCAACATATCGCCCGGGATTTCGAGGAACTCTTGCAGTATTACGTCGCGACATTA-----------------------------------------------------------------------------------------------------------------------------------------------------------------------------------------------------------------------------------------------------------------------------------------------------------------------------------------------------------------------------------CGTCTGAGCCCTTAATTGAGTTCATGATTAATCGGGGCATGGAAGTCGTCGAGGAATACGAACCATTAAGGTATCCGCACGCCACAAAATCTTCGTCAACGGAGTTTGGGTAGGTATACATCAAGACCCTAAACACTTGGTCAGTCAGGTGCTTGACACCCGGCGAAAATCGTACTTGCAGTATGAGGTGTCACTGGTCAGAGATATCCGGGATCAAGAGTTCAAGATCTTCTCTGACGCTGGGCGTGTCATGAGGCCAGTATATACAGTTGATG
ARSEF_1564        CGGAGGGATCATTACCGAGTTTCAACTCCCCAACCCTCTGTGAACCTACCTTCGTTGCTTCGGCGGATCGCCCCAG-A-CTGGACCAGCGGCCCGCCGGGGACCTAAACT-CTGTATT-CCATCTTCTGAGCCGGGCCAAATGAATCAAAACTTTCAACAACGGATCTCTTGGCTCTGGCATCGATGAAGAACGCAGCGAAATGCGATAAGTAATGTGAATTGCAGAATCCAGTGAATCATCGAATCTTTGAACGCACATTGCGCCCGCCAGCATTCTGGCGGGCATGCCTGTTCGAGCGTCATTTCAACCCTCGACCCCCTGGAGTCGGCGTTGGGGACCGGCAGCGCCGGCCCTGAAATGGAGTGGCGGCCCGCCGCGGCGCCTCTGCGTAGTAATG-CTCGCACCGGAACCCGACGCGGCCACGCCGTAAAACACCCATTCTAACGTTGACCTCGAATCAGGTAG??????????????????????????????????????????????????????????????????????????????????????????????????????????????????????????????????????????????????????????????????????????????????????????????????????????????????????????????????????????????????????????????????????????????????????????????????????????????????????????????????????????????????????????????????????????????????????????????????????????????????????????????????????????????????????????????????????????????????????????????????????????????????????????????????????????????????????????????????????????????????????????????????????????????????????????????????????????????????????????????????????????????????????????????????????????????????????????????????????????????????????????????????????????????????????????????????????????????????????CTCATCATCGCCGCCGGTACTGGTGAGTTCGAGGCTGGTATCTCCAAGGATGGCCAGACCCGTGAGCACGCTCTGCTCGCCTTCACCCTCGGTGTCAAGCAGCTCATTGTTGCCATCAACAAGATGGACACCACCAAGTGGTCCGAGGCCCGTTACCAGGAAATCATCAAGGAGACTTCCAGCTTCATCAAGAAGGTTGGCTACAACCCCAAGGCTGTTGCTTTCGTCCCCATCTCCGGTTTCAACGGCGACAACATGCTTGAGCCCTCCACCAACTGCCCCTGGTACAAGGGTTGGGAGAAGGAGACTAAGGCTGGCAAGTCTACTGGCAAGACCCTTCTCGAGGCCATCGACGCCATTGAGCCCCCCAAGCGTCCTACCGACAAGCCTCTCCGTCTTCCCCTCCAGGATGTTTACAAGATCGGTGGTATCGGAACGGTGCCCGTCGGTCGTGTTGAGACTGGTATCATCAAGCCCGGCATGGTCGTCACCTTTGCTCCCGCCAACGTCACCACTGAAGTCAAGTCCGTCGAGATGCACCACGAGCAGCTTACTGAGGGTGTTCCCGGTGACAACGTCGGCTTCAACGTGAAGAACGTTTCCGTCAAGGAAATCCGTCGTGGTAACGTCGCTGGTGACTCCAAGAACGACCCCCCCAATGGCGCTGCTTCCTTCAACGCCCAGGTCATTGTCATCAACCACCCTGGCCAGATCGGTGCCGGCTACGCTCCTGTTCTTGACTGCCACACTGCCCACATTGCTTGCAAGTTCTCCGAGCTCCTCGAGAAGATCGACCGCCGTACCGGTAAGTCGGTTGAGAACAACCCCAAGTTCATCAAGTCTGGTGACTCCGCCATCGTCAAGATGGTTCCCTCCAA-------------------------------------TTCATCAAGAAAGTGAAAAAGGTTTTGGAGATTGTCTGCCACAACTGCAGCAAAGTGTTGGCCGATGAAGTTGGTCTT--C-CCTTTACTCCATGAAGC------TT----TGGAGCT--T-G-CTGGATGCTAACG-----------------TGCA-TTATCAGAGCGATCCCGAATTCGTCACAGCTATTCATACTCGCGATCCGAAACTTCGATTCAAGCGCGTTTGGGCCGTATGCAAGAAGAAGCGCAAATGCGAGAATGAGGAGCGGCAAGACAAGAATAAAGACGAAGAGTTCGCTCCAGGTGTCAAGAACG---TCGTTCTCGAAGGACATGGCGGATGTGGCAATATGCAGCCGCAGGTGAGACAGGCCGCGCTGCAACTCAAAGCTGCCTTCGAGGTTACTTCGGAAGAGGGTCCCAAGAGGAAAGAGACGGTTAATATCAGCGCCGAGATGGCGCATGGTATCCTTCGCCGCATCTCTGAGCGCGATCTGCACAACATTGGTCTTAACTCAGACTATGCTCGTCCCGAGTGGATGATCATCACTGTCCTGCCTGTACCCCCTCCTCCCGTGCGTCCTAGTATTTCCATGGATGGTACTGGTACTGGCACGAGAAACGAGGATGATCTGACCTACAAGCTTGGTGACATTATCCGCGCCAACGGTAATGTCAAGCAGGCCATTCGTGAAGGATCACCGCAACACATCGCGCGTGATTTTGAGGAGCTGCTGCAGTACCATGTTGCCACCTACATGGATAACGATATTGCTGGTCAGCCGCGGGCCCTCCAAAAGAGCGGTCGTCCTGTCAAGGCGATTCGCGCCCGTCTCAAGGGCAAGGAGGGTCGTCTGCGAGGCAACTTGATGGGTAAGCGTGTCGACTTTTCCGCGCGTACCGTCATCACTGGTGACGCCAACTTGTCTCTACACGAAGTTGGTGTTCCGCGAAGCATTGCTCGTACTCTCACCTATCCTGAGACGGTCACACCCTATAACATTGCCAAGCTGCATCAACTCGTTGAGAACGGACCTAACGAGCACCCTGGTGCCAAATACGTCATTCGCTCTGATGGCACCAGAATCGATCTACGACACCACAGACGCGCGGCTCAAGACCGCTGAGACAGCCGAGCCGCTCATTGACTTCATGATCAACAGGGGTATGGAGGTCATTGAGGAGTACGAACCACTCAGATACCCACACGCTACAAGATTTTTGTCAACGGGACCTGGGTTGGAGTTCACCAGGACCCCAAGCACCTTGCTGACCAGGTATTCGACACCCGCCGCAAGTCCTACCTGCAGTATGAGGTGTCTCTTGTCAGAGAAATCCGTGACCAGGAATTCAAGATCTTCTCTGATGCTGGCCGAGTCATGCGGCCTGTTTTTACTGTGAATG
ARSEF_1685        CGGAGGGATCATTACCGAGTTTCAACTCCCAAACCCTATGTGAACCTACCTCTGTTGCTTCGGCGGATCGCCCCAG-ACCTGGACCAGGCGGCCGCCGGAGACCCAAACT-TTGTATTATCATCTTCTGAGCCGGGCCAAACAAATCAAAACTTTCAACAACGGATCTCTTGGCTCTGGCATCGATGAAGAACGCAGCGAAATGCGATAAGTAATGTGAATTGCAGAATCCAGTGAATCATCGAATCTTTGAACGCACATTGCGCCCGCCAGCATTCTGGCGGGCATGCCTGTTCGAGCGTCATTTCAACCCTCGACCCCTTGGAGTCGGCGTTGGGGACCGGCAGCGCCGGCCCTGAAATGGAGTGGCGGCCCGCCGCGGCGCCTCTGCGTAGTAATA-CTCGCACCGGAACCCGACGTGGCCACGCCGTAAAACACCCATTCTAACGTTGACCTCGAATCAGGTAG??????????????????????????????????????????????????????????????????????????????????????????????????????????????????????????????????????????????????????????????????????????????????????????????????????????????????????????????????????????????????????????????????????????????????????????????????????????????????????????????????????????????????????????????????????????????????????????????????????????????????????????????????????????????????????????????????????????????????????????????????????????????????????????????????????????????????????????????????????????????????????????????????????????????????????????????????????????????????????????????????????????????????????????????????????????????????????????????????????????????????????????????????????????????????????????????????????????????????????CTCATCATCGCCGCCGGTACTGGTGAGTTCGAGGCTGGTATCTCCAAGGATGGCCAGACCCGTGAGCACGCTCTGCTCGCTTTCACCCTCGGTGTCAAGCAGCTCATTGTCGCCATTAACAAGATGGACACCACCAAGTGGTCCGAGGCCCGTTACCAGGAAATCATCAAGGAGACTTCCAGCTTCATCAAGAAGGTCGGCTACAACCCCAAGGCTGTTGCCTTCGTCCCCATCTCCGGCTTCAACGGCGACAACATGCTTGAGGCTTCCACCAACTGCCCCTGGTACAAGGGTTGGGAGAAGGAGACCAAGGCTGGCAAGTCTACTGGCAAGACCCTCCTCGAGGCCATCGACGCCATTGAGCCCCCCAAGCGTCCTACCGACAAGCCTCTCCGTCTTCCCCTTCAGGATGTCTACAAGATCGGTGGTATCGGAACGGTGCCCGTCGGTCGTGTTGAGACTGGTATCATCAAGCCCGGCATGGTCGTCACCTTCGCTCCCGCCAACGTCACCACTGAAGTCAAGTCCGTCGAGATGCACCACGAGCAGCTTGTCGAGGGTGTTCCCGGTGACAACGTCGGCTTCAACGTGAAGAACGTTTCCGTCAAGGAAATCCGTCGTGGTAACGTCGCTGGTGACTCCAAGAACGACCCCCCCAGCGGCGCTGCTTCCTTCAACGCCCAGGTCATTGTCATCAACCACCCTGGCCAGATCGGTGCCGGCTACGCTCCCGTTCTTGACTGCCACACTGCCCACATTGCTTGCAAGTTCTCCGAGCTCCTCGAGAAGATCGACCGCCGTACCGGTAAGTCGGTTGAGAACAACCCCAAGTTCATCAAGTCTGGTGACTCCGCCATTGTCAAGATGGTTCCCTCCAA-------------------------------------TTCATTAAGAAAGTGAAGAAGGTTTTGGAGATTGTCTGCCACAACTGCAGCAAGGTGTTGGCCGATGAAGTTGGTCTT--C-CTTTTACTCCATGAGGC------TT----TGGAGCT--T-G-CTGGATGCTAACG-----------------TGCA-TTATCAGAGCGATCCCGAATTCGTCACAGCTATTCACACTCGCGACCCGAAACTCCGATTCAAGCGCGTTTGGGCCGTATGCAAGAAGAAGCGCAAATGCGAGAATGAGGAGCGGCAAGACAAGAATAAAGACGAAGAGTTCGCTCCAGGTGTCAAGAACG---TAGTCCTCGAAGGACACGGGGGATGTGGCAATATGCAGCCGCAGGTGAGACAGGCCGCGCTGCAACTCAAAGCTGCTTTTGAGGTTACTTCGGAAGAGGGTCCCAAGAGGAAAGAGACGGTCAATATCAGCGCCGAGATGGCGCATGGTATCCTTCGCCGCATCTCCGAGCGTGATCTGCACAACATTGGTCTCAACTCGGACTATGCTCGTCCCGAGTGGATGATCATCACTGTTCTGCCTGTACCCCCCCCTCCTGTGCGTCCTAGTATTTCCATGGATGGTACTGGTACTGGCACGAGAAATGAGGATGATTTGACCTACAAGCTGGGCGATATTATCCGCGCCAACGGTAATGTCAAGCAGGCCATTCGCGAAGGATCACCGCAACACATCGCGCGTGATTTTGAGGAGCTGCTGCAATACCATGTTGCCACCTACATGGATAATGATATTGCTGGTCAGCCGCGGGCCCTCCAAAAGAGCGGTCGTCCTGTCAAGGCGATTCGCGCCCGTCTCAAGGGCAAAGAGGGTCGTCTGCGAGGTAACTTGATGGGTAAGCGTGTCGACTTTTCCGCGCGTACCGTCATCACTGGTGACGCCAACTTGTCTCTGCACGAAGTCGGTGTCCCGCGAAGCATTGCTCGTACTCTCACCTATCCTGAGACTGTCACACCCTACAACATTGCCAAGCTGCATCAACTCGTTGAGAACGGACCTAACGAGCATCCTGGTGCCAAATATGTCATCCGCTCTGATGGCACCAGAATCGATCTACGACACCACAGACGCGCGGCCCAAGACCGCAGAGACAGCCGAGCCGCTCATTGACTTCATGATCAACAGGGGTATGGAGGTCATTGAGGAGTACGAACCACTCAGATACCCACACGCTACAAGATTTTTGTCAACGGGACCTGGGTTGGAGTCCACCAGGACCCCAAGCACCTTGCTGACCAGGTATTCGACACCCGCCGCAAGTCCTACCTGCAGTATGAGGTGTCTCTTATTAGAGAAATCCGTGACCAAGAGTTCAAGATCTTCTCTGATGCTGGCCGAGTCATGCGGCCTGTTTTTACTGTGAACG
ARSEF_2197        CGGAGGGATCATTATCGAGTCCGACTCCCAAACCCCCGTGCGAACCTACCCGCGTTGCCTCGGCGGGCCGCCCCGGCACCGGAACCAGGCGCCCGCCGGAGGGCCAGA--TCTCTGTGCA-TCTCTCCGAGTCA---CAAATGAATCAAAACTTTCAACAACGGATCTCTTGGTTCTGGCATCGATGAAGAACGCAGCGAAATGCGATAAGTAATGTGAATTGCAGAATTCAGTGAACCATCGAATCTTTGAACGCACATTGCGCCCGCCAGTACTCTGGCGGGCATGCCTGTCCGAGCGTCATTTCCACCCTCGAGCGGCCGAGCCCGGCGTTGGGGGCCGGCCGCGCCGCCCCCGAAATGCAGTGGCGACCCGCCGCGCCCCCCCTGCGCAGTAAGACCTCGCACC-GGACGCGGAGGGGTCACGCCGTAAAACGCA--CACGAGAGTTGACCTCGGATCAGGTAGTGAAGCGGCAACAGCTCAAATTTGAAATCTGGGCCCGCGCCCGAGTTGTAATTTGCAGAGGATGCTTCTGGCGCGGCGCCTTCCGAGTTCCCTGGAACGGGACGCCATAGAGGGTGAGAGCCCCGTCTGGTCGGACGCCCAGCCTCTGTGAAGCTCCTTCGACGAGTCGAGTAGTTTGGGAATGCTGCTCTAAATGGGAGGTATATGTCTTCTAAAGCTAAATACCGGCCAGAGACCGATAGCGCACAAGTAGAGTGATCGAAAGATGAAAAGCACTTTGAAAAGAGGGTTAAACAGTACGTGAAATTGTTGAAAGGGAAGCGCTCGTGACCAGACTCGGGCGCGACGAATCACCCGGCGTTC-CGCCGGTGCACTTCGCCGCGCCCGGGCCAGCATCAGTTCGCGGCGGGGGATAAAGGCGCCGGGAACGTGGCTCCCCCGGGAGTGTTATAGCCCGGCGCGCCATGCCCCGCGGCGGACTGAGGTTCGCGC-CCGCAAGGATGCTGGCGTAATGGTCACCAGTGACCCGTCTTGAAACACGGACCAAGGAGTCGTCCTCGTATGCGAGTGTTCGGGTGTCAAACCCCTACGCGCAATGAAAGTGAACGCAGGTGAGAGCCCTGGCGCATCATCGACCGATCCTGATGTTCTCGGATGGATTTGAGTAAGAGCATACGGGGCCGGACCCGAAAGAAGGTGAACTATGCCTGTGTAGGGTGAAGCCAGAGGAAACTCTGGTGGAGGCTCGCAGCGGTTCTGACGTGCAAATCGATCGTCAAACATGGGCACTCATTATCGCTGCCGGCACTGGTGAGTTTGAGGCTGGTATCTCCAAGGATGGCCAGACTCGTGAGCACGCTCTGCTTGCCTACACCCTGGGTGTGAAGCAGCTTATCGTTGCCATCAACAAGATGGACACCACCAAATGGTCCGAGGCTCGTTTCCAGGAAATCATCAAGGAGACGTCGAACTTCATCAAGAAGGTCGGCTACAACCCCAAGACTGTCGCCTTTGTTCCCATCTCTGGTTTCAACGGCGACAACATGATCGAGCCTTCTGCAAACTGCCCTTGGTACAAGGGTTGGGAGAAGGAGATCAAGGCCGGCAAGGCCACAGGCAAGACTCTCCTCGAGGCCATCGACTCGATCGAGCCTCCCAAGCGCCCCTCCGACAAGCCTCTGCGTCTGCCCCTCCAGGATGTGTACAAGATCGGCGGCATTGGAACGGTCCCGGTCGGCCGTGTCGAGACTGGTGTTATCAAGCCCGGCATGGTCGTCACCTTCGCTCCTGCCAATGTGACCACTGAAGTCAAGTCCGTCGAGATGCACCACGAGCAGCTCGTCGAGGGTGTTCCTGGCGACAACGTCGGCTTCAACGTGAAGAACGTCTCCGTTAAGGATATTCGCCGTGGCAACGTCGCTGGTGACTCCAAGAACGACCCTCCGCTTGGTGCCGCCTCCTTCAACGCTCAGGTTATCGTCCTCAACCACCCTGGCCAGGTTGGTGCTGGTTACGCTCCGGTTCTGGATTGCCACACGGCCCACATTGCCTGCAAGTTCTCGGAACTTCTGGAGAAGATCGACCGCCGTACCGGCAAGGCTGTCGAGAGCTCCCCCAAGTTCATCAAGTCTGGCGATGCCGCTATTGTCAAGATGGTTCCCTCCAA---------------------------------------------------------------------------CCATAATTGCAGCAAGGTTCTGGCCGATACTGTGCGTCTATGCAACTC-TCTTCAAGATTC-----TTTGG----TGGCC--GCC-TGGTGTACTGAC----------TTGT-----TCCTTGCCCAGAGCGACCCCGACTTTGTCGCGGCCATCAACACCAGGGACCCCAAGCTTCGCTTCAACCGCGTCTGGGCCGTCTGCAAAAAGAAGAAGAGATGCGAAAATGAGGATCGCCAGAACAAGGAAAAGGACGATGAGTTTGGGGCCGCACTGAAATCCGCTAACAGCGTTGAGAATCACGGCGGCTGCGGCAACGTCCAGCCCGCCGTGCGCCACGCTGCCCTGCAGCTCAAGGCGGCATACGAGGTGGTGCAGGAAGATGGAGCCAAGCGGAAGGAGAACAGCCCCATAACGCCCGAGACGGCTCACGGCATCTTGCGGCGGATTTCGGAGGAAGACTTGCGCAATATGGGCCTCAACTCGGACTATGCTCGCCCTGAGTGGATGATTCTCACCGTCCTGCCGGTGCCGCCCCCACCCGTCCGCCCCAGCATATCTATGGACGGCACTGGCACCGGCATGCGAAATGAGGATGACTTGACCTACAAGCTCGGCGACATAATCCGCGCCAACGGCAACGTAAAACAGGCGATTCGGGAAGGCTCGCCTCAGCATATTGCCAGGGATTTTGAGGAGCTGCTGCAGTACCACGTCGCCACCTTCATGGACAACGACATTGCCGGCCAGCCTCGCGCCCTGCAGAAGAGCGGCCGTCCCGTCAAAGCCATCCGAGCCCGCCTAAAAGGCAAGGAGGGGCGTCTGCGACGCAACTTGATGAGGCAAG----------------------------------------------------------------------------------------------------------------------------------------------------------------------------------------------------------------------------------------------------------???????????????????????????????????????????????????????????????????????????????????????????????????????????????????????????????????????????????????????????????????????????????????????????????????????????????????????????????????????????????????????????????????????????????????
ARSEF_2227        CGGAGGGATCATTACCGAGTTT-AACTCCCAAACCCCCTGCGAACCTAT--GCGTTGCCTCGGCGGGCCGCCCCGGGCCCGGACCCAGGCGCCCGCCGGAGGGCCAAG--TCGAACTTCA---TCTCGGCGTAC---CAAATGAATCAAAACTTTCAACAACGGATCTCTTGGTTCTGGCATCGATGAAGAACGCAGCGAAATGCGATAAGTAATGTGAATTGCAGAATTCAGTGAATCATCGAATCTTTGAACGCACATTGCGCCCGCCAGCACTCTGGCGGGCATGCCTGTCCGAGCGTCATTTCAACCCTCGAGCAC---CGCTCGGCGTTGGGGGCGGCCCG-GCCGCCCCCGAAATGCAGTGGCGACCCGCCGCGTCCCCCCTGCGCAGTA--ACCTCGCATC-GGCCGCGGCGGGGTCACGCCGTGAAACAC---CCCCAGAGTTGACCTCGGATCAGGTAGTGAAGCGGCAACAGCTCAAATTTGAAATCTGGCACCGCGCCCGAGTTGTAATTTGCAGAGGATGCTTTTGGCGCGGCGCCTTCCGAGTTCCCTGGAACGGGACGCCATAGAGGGTGAGAGCCCCGTCTGGTCGGACGCCCAGCCTCTGTAAAGCTCCTTCGACGAGTCGAGTAGTTTGGGAATGCTGCTCTAAATGGGAGGTATATGTCTTCTAAAGCTAAATACCGGCCAGAGACCGATAGCGCACAAGTAGAGTGATCGAAAGATGAAAAGCACTTTGAAAAGAGGGTTAAACAGTACGTGAAATTGTTGAAAGGGAAGCGCTTGTGACCAGACTCGGGCGTGGCGGATCATCCGGCGTTC-CGCCGGTGCACTCCGCCTCGCCCGGGCCAGCATCAGTTCGCCGCGGGGGACAAAGGCGCCGGGAACGTGGCTCCCCCGGGAGTGTTATAGCCCGGCGCGCAATGCCCCGTGGCGGACTGAGGTTCGCGC-TCGCAAGGATGCTGGCGTAATGGTCACCAGTGACCCGTCTTGAAACACGGACCGAGGAGTCGTCCTCGTATGCGAGTGTTCGGGTGTCAAACCCCTACGCGAAATGAAAGTGAACGCAGGTGAGAGCCTCGGCGCATCATCGACCGATCCTGATGTTCTCGGATGGATTTGAGTAAGAGCATACGGGGCCGGACCCGAAAGAAGGTGAACTATGCCTGTGTAGGGTGAAGCCAGAGGAAACTCTGGTGGAGGCTCGCAGCGGTTCTGACGTGCAAATCGATCGTCAAACATGGGCACTCATCATCGCTGCCGGCACTGGTGAGTTCGAGGCTGGTATCTCCAAGGATGGCCAGACTCGTGAGCACGCTCTGCTTGCCTACACCCTGGGTGTCAAGCAGTTGATCGTCGCCATCAACAAGATGGACACCACCAAGTGGTCCGAGGCCCGTTACCAGGAAATCATCAAGGAGACGAGCAACTTCATCAAGAAGGTCGGCTACAACCCCAAGGAGGTCGCCTTCGTCCCCATCTCCGGCTTCAACGGCGACAACATGATCGAGCCCTCCACCAACTGCCCCTGGTACAAGGGCTGGGAGAAGGAGACCAAGGCCGGCAAGGCCACTGGCAAGACCCTGCTCGAGGCCATCGACTCCATCAACCCCCCTCAGCGTCCTACCGACAAGCCCCTGCGCCTGCCCCTCCAGGATGTGTACAAGATTGGCGGTATTGGAACGGTTCCCGTCGGCCGTGTCGAGACTGGTGTCATCAAGCCCGGCATGGTCGTCACCTTCGCCCCGTCCAACGTCACCACTGAAGTCAAGTCCGTCGAGATGCACCACGAGCAGCTCGCCGAGGGTGTTCCCGGCGACAACGTCGGCTTCAACGTGAAGAACGTCTCCGTCAAGGAGGTTCGTCGCGGCAACGTCGCCGGTGACTCCAAGAACGATCCCCCCATGGGCGCCGAGTCCTTCAACGCCCAGGTCATCGTCCTCAACCACCCCGGCCAGGTCGGCGCCGGCTACGCCCCCGTTCTTGACTGCCACACCGCCCACATTGCGTGCAAGTTCTCCGAGCTCCTGGAGAAGATTGACCGCCGTACCGGTAAGAGCATGGAGAACAACCCCAAGTTCGTCAAGTCTGGCGACGCCGCCATTGTCAAGATGGTTCCCTCCAA-------------------------------------------------------------------------------------------------------------AGTCTATGCTACAC-TCTTCAAGATTC------TTTG----AGGC---TCG-CTGGATGCTGAC----------T-------GTGATCTTCTAGAGCGACCCAGAGTTCGTCGCTGCCATCAACACCCGAGATCCCAAGGTCCGCTTCCAGCGCGTGTGGACCGTCTGCAAGAAGAAGAAGAGATGCGAGAACGAGGACCGTCAGAGCAAGGACAAGGACGACGAATTCGGCCCCGGACTGAAAGCCGCCCAAGGCGTCGACAACCACGGCGGCTGCGGCAACGTCCAGCCCGCCGTGCGCCACGCCGCCCTGCAGCTCAAGGCCTCCTACGAGGTCGCTCAAGAAGACGGCCCGAAGCGCAAGGAGAGCAGCCCCATCACGCCCGAGACAGCGCACAACATCTTGCGGCGCATCTCCGAGGAAGACCTTCGCAACATGGGGCTCAATTCCGACTATGCTCGCCCCGAGTGGATGATCCTCACAGTCCTGCCCGTGCCGCCCCCGCCCGTGCGTCCCAGCATCTCCATGGACGGCACCGGTACCGGCATGCGAAACGAGGACGACTTGACGTACAAGCTGGGCGACATCATCCGCGCCAACGGCAACGTGAAGCAGGCCATCCGCGAGGGCTCTCCGCAGCACATTGCCCGGGACTTTGAGGAGCTGCTGCAGTACCACGTCGCCACTTTCATGGACAACGACATTGCCGGCCAGCCGCGGGCCCTTCAGAAGAGCGGCCGTCCCGTCAAGGCCATCCGGGCCC----------------------------------------------------------------------------------------------------------------------------------------------------------------------------------------------------------------------------------------------------------------------------------------------------------???????????????????????????????????????????????????????????????????????????????????????????????????????????????????????????????????????????????????????????????????????????????????????????????????????????????????????????????????????????????????????????????????????????????????
ARSEF_2228        CGGAGGGATCATTACCGAGTTACAACTCCCAAACCCCCTGTGAACCTACCAACGTTGCCTCGGCGGGCCGCCCCGGGCCCGGACCAAGGCGCCCGCCGGAGGACCAGA--CTCCTGTGCA-TCTCTCCGAGTCA----AAATGAATCAAAACTTTCAACAACGGATCTCTTGGTTCTGGCATCGATGAAGAACGCAGCGAAATGCGATAAGTAATGTGAATTGCAGAATTCAGTGAATCATCGAATCTTTGAACGCACATTGCGCCCGCCAGTACTCTGGCGGGCATGCCTGTCCGAGCGTCATTTCAACCCTCGAGCCC---GTCTCGGTGTTGGGGGACGGCCG-GCCGCCCCCGAAATGCATTGGCGACCCGCCGCGGCCCCCCTGCGCAGTA--ACCTCGCACC-GGACGCGGAGGGGTCACGCCGTAAAACACT--CTC-GAAGTTGACCTCGGATCAGGTAGTGAAGCGGCAACAGCTCAAATTTGAAATCTGGCCCCGGGCCCGAGTTGTAATTTGCAGAGGATGCTTTTGGCGCGGCGCCTTCCGAGTTCCCTGGAACGGGACGCCATAGAGGGTGAGAGCCCCGTCTGGTCGGACGCCCAGCCTCTGTAAAGCTCCTTCGACGAGTCGAGTAGTTTGGGAATGCTGCTCTAAATGGGAGGTATATGTCTTCTAAAGCTAAATACTGGCCAGAGACCGATAGCGCACAAGTAGAGTGATCGAAAGATGAAAAGCACTTTGAAAAGAGGGTTAAACAGTACGTGAAATTGTTGAAAGGGAAGCGCTTGTGACCAGACATGGGCGCGGCGAATCATCCGGCGTTC-CGCCGGTGCACTTCGCCGCGCCCGGGCCAGCATCAGTTCGCGGCGGGGGACAAAGGCGCCGGGAACGTGGCTCCCCCGGGAGTGTTATAGCCCGGCGCGCAATGCCCCGCGGCGGACTGAGGTTCGCGC-TCGCAAGGATGCTGGCGTAATGGTCACCAGTGACCCGTCTTGAAACACGGACCAAGGAGTCGTCCTCGTATGCGAGTGTTCGGGTGTCAAACCCCTACGCGCAATGAAAGTGAACGCAGGTGAGAGCCTCGGCGCATCATCGACCGATCCTGATGTTCTCGGATGGATTTGAGTAAGAGCATACGGGGCCGGACCCGAAAGAAGGTGAACTATGCCTGTGTAGGGTGAAGCCAGAGGAAACTCTGGTGGAGGCTCGCAGCGGTTCTGACGTGCAAATCGATCGTCAAACATGGGCA-----CATCGCTGCTGGCACTGGTGAGTTCGAGGCTGGTATCTCCAAGGATGGCCAGACTCGTGAGCACGCTCTGCTTGCCTACACCCTGGGCGTCAAGCAGCTCATCGTCGCCATCAACAAGATGGACACCACCAAGTGGTCCGAGGCCCGTTTCCAGGAAATCATCAAGGAGACGTCCAACTTCATCAAGAAGGTCGGCTACAACCCCAAGACCGTTGCCTTCGTCCCCATCTCTGGCTTCAACGGCGACAACATGATTGAGCCCTCCGCCAACTGCCCCTGGTACAAGGGCTGGGAGAAGGAGATCAAGTCCGGCAAGGTCACCGGCAAGACTCTGCTCGAGGCCATCGACTCCATCGAGCCTCCCAAGCGTCCCTCCGACAAGCCCCTGCGCCTGCCCCTCCAGGATGTGTACAAGATTGGCGGTATCGGAACAGTCCCCGTCGGCCGTGTCGAGACTGGCGTCATCAAGCCCGGCATGGTCGTCACCTTTGCTCCTGCCAACGTCACCACTGAAGTCAAGTCCGTTGAGATGCACCACGAGCAGCTTGTCGAGGGTCTTCCCGGCGACAACGTTGGCTTCAACGTGAAGAACGTCTCCGTCAAGGAGATTCGCCGTGGCAACGTCGCTGGCGACTCCAAGAACGACCCCCCTCTGGGCGCTGCCTCCTTCAACGCTCAGGTCATCGTCCTCAACCACCCCGGTCAGGTCGGCGCTGGTTACGCTCCCGTCCTTGACTGCCACACCGCCCACATTGCCTGCAAGTTCTCCGAGCTCCTGGAGAAGATCGACCGCCGTACCGGCAAGGCTGTCGAGACCTCCCCCAAGTTCATCAAGTCTGGTGATGCAGCCATCGTCAAGATGGTTCCCTCCAA----------------------------------------------------------------------------------------------------------------CTATGCTACAC-TCTTCAAGGTTC-----TTTTG----TGGC---TTG-CTGGATACTGAC----------TTGCA---TTGCTTTTCTAGAGCGACCCCGAGTTCGTCTCTGCCATCAATACCAGAGACCCCAAGGTTCGCTTCCAACGCGTCTGGACAGTGTGCAAGAAGAAGAGGAGATGTGAAAACGAGGATCGCCAGAACAAGGACAAGGATGAAGAGTTTGCACCCGGATTGAAGGCCGCCCAGGGGGTCGACAACCACGGCGGGTGTGGCAATGTCCAACCCGCCGTGCGTCACGCTGCGTTGCAGCTCAAGGCTGTCTACGAGGTTGTCCAGGAAGATGGCCCCAAGCGGAAGGAGAGCAATCCCGTCACGCCCGAGACGGCGTACAACATCCTGCGGCGCATCTCCGAGGAAGACCTGCGCAACATGGGGCTCAACTCGGACTATGCTCGCCCCGAGTGGATGATCCTCACCGTCCTGCCGGTGCCTCCCCCGCCGGTTCGCCCCAGCATTTCCATGGACGGCACTGGAACCGGCATGCGAAACGAGGACGACTTGACGTACAAGCTCGGGGACATCATCCGCGCCAACGGCAACGTGAAGCAGGCCATCCGCGAGGGCTCCCCCCAACACATTGCGAGGGACTTTGAGGAGCTGCTGCAGTACCACGTCGCCACGTTCATGGACAACGACATTGCCGGCCAGCCTCGGGCCCTCCAAAAGAGCGGCCGTCCCGTCAAGGCCATCCGGGCTC----------------------------------------------------------------------------------------------------------------------------------------------------------------------------------------------------------------------------------------------------------------------------------------------------------???????????????????????????????????????????????????????????????????????????????????????????????????????????????????????????????????????????????????????????????????????????????????????????????????????????????????????????????????????????????????????????????????????????????????
ARSEF_2396        ????????????????????????????????????????????????????????????????????????????????????????????????????????????????????????????????????????????????????????????????????????????????????????????????????????????????????????????????????????????????????????????????????????????????????????????????????????????????????????????????????????????????????????????????????????????????????????????????????????????????????????????????????????????????????????????????????????????????????TGAAGCGGCAGCAGCTCAGATTTGGAATCCGGCCCCGGGCCCGAGTTGTAATCTGCAGAGGATGCTTTTGGCGAGGCGCCTTCCGAGTTCCCTGGAACGGGACGCCACAGAGGGTGAGAGCCCCGTCTGGTCGGACGCCGAGCCTCTGTAAAGCTCCTTCGACGAGTCGAGTAGTTTGGGAATGCTGCTCTAATCGGGAGGTATATGTCTTCTAAAGCTAAATACCGGCCAGAGACCGATAGCGCACAAGTAGAGTGATCGAAAGATGAAAAGCACTTTGAAAAGAGGGTTAAACAGTACGTGAAATTGTTGAAAGGGAAGCGCTCGTGACCAGACTTGGTCCCTGCGGATCAGCCGGCGTCCGCGCCGGCGCACTCCGCCGGGTCCAGGCCAGCATCAGTTCGCGCCGGGGGACAAAGGCGGCGGGAACGTGGCTCCCTCGGGAGTGTTATAGCCCGCCGCGCAATGCCCTGGGGCGGACTGAGGTTCGCGCGTCGCACGGATGCTGGCGTAATGGTCACCAGCGACCCGTCTTGAAACACGGACCAAGGAGTCGTCTTCGTATGCGAGTGTTCGGGTGTCAAACCCCT--------------------------------------------------------------------------------------------------------------------------------------------------------------------------------------------------------------------------------------G-----------------------------------------------------------GGTGTGAAGCAGCTCATTGTGGCCATCAACAAGATGGACACCGCCAAGTGGGCCGAAGCCCGTTTCCAAGAAATTATCAAGGAGACGTCCAATTTCATCAAGAAGGTCGGATTCAACCCCAAGACAGTGGCTTTTGTCCCCATTTCCGGTTTCAACGGCGACAACATGCTTGAGGTCTCGCCGAACTGCCCCTGGTACAAGGGGTGGGAGAAGGAGACCAAGGCTGGCAAGTCCACCGGCAAGACCTTGCTTGAGGCCATCGACTCCATTGAGCCCCCCAAGCGTCCGACCGACAAGCCTCTCCGTCTCCCTCTCCAGGATGTGTACAAGATCGGCGGTATCGGAACTGTTCCTGTCGGACGTATCGAAACTGGTGTCCTCAAGCCCGGAATGGTCGTCACCTTCGCTCCGTCCAACGTCACCACTGAAGTCAAGTCAGTGGAAATGCACCACGAACAGCTTCCGGAGGGC---CCTGGTGACAACGTCGGCTTCAACGTGAAGAACGTGTCCGTCAAGGACATTCGTCGTGGTAACGTGGCTGGCGATTCCAAGAACGACCCCCCCATGGGCGCCGCTTCTTTTGACGCTCAGGTCATTGTGCTCAACCACCCCGGCCAGGTCGGTGCTGGTTACGCTCCCGTCCTTGACTGTCACACTGCCCACATTGCCTGCAAATTCGCCGAGATCAAAGAGAAGATCGACCGACGTACCGGCAAGGCTGTCGAGGAGGCACCCAAGTTCATCAAGTCTGGCGACTCTGCCATTGTCAAGATGGTTCCCTCCAA----------------------------------------ATCAAGAAGGTCAAGAAAATCTTGGAGATTGTCTGCCACAACTGCAGCAAGGTGTTGGCCGATACAGTTGGTCTACCACAAA--TCTCTCAAGA-------CTCTTGGTACGGCT--TGT-ATGATGGCTAACAGTCACA---------------CTCTCCAGAGCGATCCTGAGTTTGTTGCCGCTATCAATACTCGCGACGCCAAACTTCGATTTAATCGTGTTTGGGCCGTCTGCAAGAAGAAGCGGAGATGTGAGAACGAAGATCGCACTGAGAAA---CATGACGAGGAGTTTACTCCTGGCATGAAGCCAG------TGGTGAACAACCATGGCGGCTGTGGCAATGTGCAGCCGCAAGTACGGCAAGCCGCGCTTCAGCTCAAGGCTGCCTTCGATGTAGCGCAAGAAGACGGGCCCAAGCGACGCGAGACAGTACCCATCACGTCCGAAATGGCCCATGGTATCTTGAGGAGGATATCTGAAGAAGATCTTCGTCACATGGGTCTCAACTCAGACTATGCACGCCCTGAGTGGATGATCATCACCGTCCTTCCCGTCCCTCCCCCACCGGTACGCCCCAGCATCTCTATGGACGGGACTGGCACCGGCATGCGGAACGAAGACGATTTGACATACAAGCTGGGCGATATCATTCGTGCCAATGGTAACGTGAAACAAGCCATTCGCGAAGGGTCTCCACAGCACATTGCGCGAGACTTCGAAGAGCTG-----------------------------------------------------------------------------------------------------------------------------------------------------------------------------------------------------------------------------------------------------------------------------------------------------------------------------------------------------------------------------------------------------------???????????????????????????????????????????????????????????????????????????????????????????????????????????????????????????????????????????????????????????????????????????????????????????????????????????????????????????????????????????????????????????????????????????????????
ARSEF_2567        CGGAGGGATCATTACCGAGTTTCAACTCCCAAACCCTTTGTGAACCTACCTTCGTTGCTTCGGCGGATCGCCCCAG-A-CTGGACCA-GCGGCCGCCGGGGACCTAAACT-TTGTATTACCATGTTCTGAGCCGGGCCAAA---ATTAAAACTTTCAACAACGGATCTCTTGGCTCTGGCATCGATGAAGAACGCAGCGAAACGCGATAAGTAATGTGAATTGCAGAATCCAGTGAATCATCGAATCTTTGAACGCACATTGCGCCCGCCAGCATTCTGGCGGGCATGCCTGTTCGAGCGTCATTACAACACTCGACCCTGGGGAGTCGGCATTGGGGATCGGCAGCGCCGGCCCTGAAATGGAGTGGCGGCCCGCCGCGGCGCCTCTGCGTAGTAATA-CTCGCACTGGAACCCGACGCGGCCACGCCGTAAAACACCCATTCTAACGTTGACCTCGAATCAGGTAGTGAAGCGGCAACAGCTNAAATTTGAAATCTGGCCCTGGGTCCGAGTTGTAATTTGTAGAGGATGCTTTTGGCGAGGTGCCTTCCGAGTTCCCTGGAACGGGACGCCATAGAGGGTGAGAGCCCCGTCTGGTCGGACACCGAGCCTCTGTAAAGCTCCTTCGACGAGTCGAGTAGTTTGGGAATGCTGCTCAAAATGGGAGGTATATGTCTTCTAAAGCTAAATACTGGCCAGAGACCGATAGCGCACAAGTAGAGTGATCGAAAGATGAAAAGCACTTTGAAAAGAGGGTTAAAAAGTACGTGAAATTGTTGAAAGGGAAGCGCCTATGACCAGACTTGCGCCCGGTGAATCATCCAGCGTTCTCGCTGGTGCACTTTGCCGGGCACAGGCCAGCATCAGTTTGGCACGGGGGAAAAAGGCTTCGGGAATGTGGCTCCCTCGGGAGTGTTATAGCCCGCTGCGTAATACCCTGCGCCGGACTGAGGTACGCGCATTGCAAGGATGCTGGCGTAATGGTCATCAGCGACCCGTCTTGAAACACGGACCAAGGAGTCGTCTTCGTATGCGAGTGTTCGGGTGTCAAACCCCTACGCGTAATGAAAGTGAACGTAGGTGAGAGCTTCGGCGCATCATCGACCGATCCTGATGTTCTCGGATGGATTTGAGTAAGAGCATACGGGGCCGGACCCGAAAGAAGGTGAACTATGCCTGTATAGGGTGAAGCCAGAGGAAACTCTGGTGGAGGCTCGCAGCGGTTCTGACGTGCGAATCGATCGTCAAATAT-----CTCATCATCGCCGCCGGTACTGGTGAGTTCGAGGCTGGTATCTCCAAGGATGGCCAGACCCGTGAGCACGCTCTGCTCGCTTTCACCCTCGGTGTCAAGCAGCTCATTGTCGCCATCAACAAGATGGACACCACCAAGTGGTCCGAGGCCCGTTACCAGGAAATCATCAAGGAGACTTCCAACTTCATCAAGAAGGTCGGCTACAACCCCAAGGCTGTTGCCTTCGTCCCCATCTCCGGTTTCAACGGCGACAACATGCTTGAGCCCTCCACCAACTGCCCCTGGTACAAGGGTTGGGAGAAGGAGACCAAGGCTGGCAAGTCTACTGGCAAGACCCTCCTCGAGGCCATCGACGCTATTGAGGCCCCCAAGCGTCCTACCGACAAGCCTCTCCGTCTTCCCCTTCAGGATGTCTACAAGATCGGTGGTATCGGAACGGTGCCCGTCGGTCGTGTTGAGACTGGTATCATCAAGCCCGGCATGGTCGTCACCTTCGCTCCCGCCAACGTCACCACTGAAGTCAAGTCCGTCGAGATGCACCACGAGCAGCTTGCCGAGGGTGTTCCCGGTGACAACGTCGGCTTCAACGTGAAGAACGTTTCCGTCAAGGAAATCCGTCGTGGTAACGTCGCTGGTGACTCCAAGAACGACCCCCCCAATGGTGCTGCTTCCTTCAATGCCCAGGTCATTGTCATCAACCACCCTGGCCAGATCGGCGCCGGTTACGCTCCCGTTCTTGACTGCCACACTGCCCACATTGCTTGCAAGTTCTCCGAGCTCCTCGAGAAGATCGACCGCCGTACCGGTAAGTCGGTTGAGAACAACCCCAAGTTCATCAAGTCTGGTGACTCCGCCATCGTCAAGATGGTTCCTTCCAA-------------------------------------TTCATCAAGAAAGTGAAAAAGGTTTTGGAGATTGTCTGCCACAACTGCAGCAAAGTGTTGGCCGATGAAGTTGGTCTT--C-CCTTTACTCCATGAAGC------TT----TGGAGCT--T-G-CTGGATGCTAACG-----------------TGCA-TTATCAGAGCGATCCCGAATTCGTCACAGCTATTCATACTCGCGATCCAAAACTCCGATTCAAGCGCGTTTGGGCCGTATGCAAGAAGAAGCGCAAATGCGAGAATGAGGAGCGGCAAGACAAGAATAAGGACGAAGAGTTCGCTCCAGGTGTCAAGAACG---TCGTCCTCGAAGGACACGGCGGATGTGGCAATATGCAGCCGCAGGTGAGACAGGCCGCGCTGCAACTCAAAGCTGCTTTTGAGGTTACTTCGGAAGAGGGCCCCAAGAGGAAAGAGACGGTCAATATCAGCGCCGAGATGGCGCATGGTATCCTTCGCCGCATCTCCGAGCGCGATCTGCACAACATTGGTCTCAACTCGGACTATGCTCGTCCCGAGTGGATGATCATCACTGTCCTGCCTGTACCCCCTCCTCCCGTGCGTCCTAGTATTTCCATGGATGGTACTGGTACTGGCACGAGAAATGAGGATGATTTGACCTACAAGCTTGGCGACATTATTCGCGCCAACGGTAATGTCAAGCAGGCTATTCGCGAAGGATCACCGCAACACATCGCCCGTGATTTTGAGGAGCTGCTGCAATACCATGTTGCCACCTACATGGATAACGATATTGCTGGTCAGCCGCGGGCCCTCCAAAAGAGCGGTCGCCCTGTCAAGGCGATTCGCGCCCGTCTCAAGGGCAAGGAGGGTCGTCTGCGAGGTAACTTGATGGGTAAGCGTGTCGACTTTTCCGCGCGTACCGTCATTACTGGTGATGCCAACTTGTCTCTGCACGAAGTCGGTGTCCCGCGAAGCATTGCTCGTACTCTCACCTATCCCGAGACTGTCACACCCTACAACATTGCCAAGCTGCATCAACTCGTTGAGAACGGACCCAACGAGCACCCTGGTGCCAAATACGTCATCCGCTCTGATGGTACCAGAATCGATCTACGACACCACAGACGCGCGGCCCAAGACTGCAGAGACAGCCGAGCCGCTCATTGACTTCATGATCAACAGGGGTATGGAGGTCATTGAGGAGTACGAACCACTCAGATACCCACACGCTACAAGATTTTCGTCAACGGGACCTGGGTTGGAGTTCACCAGGACCCCAAGCACCTTGCTGACCAGGTATTCGATACCCGGCGCAAGTCCTACCTGCAGTATGAGGTTTCTCTTATCAGAGAAATCCGTGATCAGGAGTTCAAGATCTTCTCTGATGCTGGCCGAGTCATGCGGCCTGTTTTCACTGTGAACG
ARSEF_2641        CGGAGGGATCATTACCGAGTTTCAACTCCCTAACCCTCTGTGAACCTACCTTCGTTGCTTCGGCGGATCACCCAGG-G----------CTGGCCGCCGGGGACCCAAACT-TTGTATTATCATCTTCTGAGCCGGGCCAAATAAATTAAAACTTTCAACAACGGATCTCTTGGCTCTGGCATCGATGAAGAACGCAGCGAAACGCGATAAGTAATGTGAATTGCAGAATCCAGTGAATCATCGAATCTTTGAACGCACATTGCGCCCGCCAGCATTCTGGCGGGCATGCCTGTTCGAGCGTCATTACAACCCTCGACCCC--GGAGTCGGCGTTGGGGACCGGCAGCGCCGGCCCTGAAATGGAGTGGCGGCCCGCCGCGGCGCCTCTGCGTAGTAAAA-CTCGCACCGGAACCCGACGTGGCCACGCCGTAAAACACCCATTCTAACGTTGACCTCGAATCAGGTAG????????????????????????????????????????????????????????????????????????????????????????????????????????????????????????????????????????????????????????????????????????????????????????????????????????????????????????????????????????????????????????????????????????????????????????????????????????????????????????????????????????????????????????????????????????????????????????????????????????????????????????????????????????????????????????????????????????????????????????????????????????????????????????????????????????????????????????????????????????????????????????????????????????????????????????????????????????????????????????????????????????????????????????????????????????????????????????????????????????????????????????????????????????????????????????????????????????????????????????????????????????????????????????????????????????????????????????????????????????????????????????????????????????????????????????????????????????????????????????????????????????????????????????????????????????????????????????????????????????????????????????????????????????????????????????????????????????????????????????????????????????????????????????????????????????????????????????????????????????????????????????????????????????????????????????????????????????????????????????????????????????????????????????????????????????????????????????????????????????????????????????????????????????????????????????????????????????????????????????????????????????????????????????????????????????????????????????????????????????????????????????????????????????????????????????????????????????????????????????????????????????????????????????????????????????????????????????????????????-------------------------------------TTCATCAAGAAAGTGAAAAAGGTTTTGGAGATTGTCTGCCACAACTGCAGCAAAGTGTTGGCCGATGAAGTTGGTCTT--C-CCTTTACTCCATGAAGC------TT----TGGAGCT--T-G-CTGGATGCTAACG-----------------TGCA-TAATCAGAGCGATCCCGAATTCGTCACAGCTATTCACACTCGCGATCCGAAGCTGCGATTCAAGCGCGTCTGGGCCGTATGCAAGAAGAAGCGCAAATGCGAGAATGAGGAGCGGCAAGACAAGAATAAAGACGAAGAGTTCGCTCCAGGTGTCAAGAACG---TCGTCCTCGAAGGACACGGCGGATGTGGCAATATGCAGCCGCAGGTGAGACAGGCCGCGCTGCAACTCAAAGCTGCCTTTGAGGTTACTTCAGAAGAGGGTCCCAAGAGGAAAGAGACGGTCAATATCAGCGCCGAGATGGCGCATGGTATCCTCCGTCGCATCTCCGAGCGCGATCTGCACAACATTGGTCTTAACTCGGACTATGCTCGTCCCGAGTGGATGATCATCACCGTCCTGCCTGTACCCCCTCCTCCCGTGCGTCCTAGTATTTCCATGGATGGTACTGGTACTGGCACGAGAAATGAGGATGATTTGACCTACAAGCTTGGCGACATTATCCGCGCCAACGGTAATGTCAAGCAGGCCATTCGCGAAGGATCACCGCAACACATCGCGCGTGATTTTGAGGAGCTGCTACAGTATCATGTTGCCACCTACATGGATAACGATATTGCTGGTCAGCCGCGGGCCCTCCAAAAGAGCGGTCGTCCTGTCAAGGCGATTCGCGCCCGTCTCAAGGGCAAGGAGGGTCGTCTGCGAGGTAACTTGATGGGTAAGCGTGTCGACTTTTCCGCGCGTACCGTCATCACGGGTGACGCCAACTTGTCTCTGCACGAAGTCGGTGTCCCGCGAAGCATTGCTCGTACTCTCACCTATCCTGAGACTGTCACACCCTACAACATTGCCAAGCTGCATCAACTCGTTGAGAACGGACCTAACGAGCACCCTGGTGCCAAATACGTCATCCGCTCTGATGGCACCAGAATTGATCTACGACACCACAGACGCGCGGCCCAAGACCGCCGAGACAGCCGAGCCGCTCATTGACTTCATGATCAACAGGGGTATGGAGGTCATTGAGGAGTACGAACCACTCAGATACCCACATGCTACAAGATTTTTGTCAACGGGACCTGGGTTGGAGTTCATCAGGACCCCAAGCACCTTGCTGACCAGGTGTTCGACACCCGGCGCAAGTCCTACCTGCAGTATGAGGTGTCTCTTATCAGAGAAATTCGTGACCAAGAGTTCAAGATCTTCTCTGATGCTGGCCGAGTCATGCGGCCTGTTTTTACTGTGAACG
ARSEF_2922        CGGAGGGATCATTACCGAGTTTCAACTCCCAAACCCTATGTGAACCTACCTTTGTTGCTTCGGCGGATCGCCCCAG-A-CTGGACCA-GCGGCCGCCGGGGACCTAAACT-TTGTATTACCATGTTCTGAGCCGGGCCAAA---ATTAAAACTTTCAACAACGGATCTCTTGGCTCTGGCATCGATGAAGAACGCAGCGAAACGCGATAAGTAATGTGAATTGCAGAATCCAGTGAATCATCGAATCTTTGAACGCACATTGCGCCCGCCAGCATTCTGGCGGGCATGCCTGTTCGAGCGTCATTACAACCCTCGACCCTGGGGAGTCGGCATTGGGGATCGGCAGCGCCGGCCCTGAAATGGAGTGGCGGCCCGCCGCGGCGCCTCTGCGTAGTAATA-CTCGCACTGGAACCCGACGTGGCCACGCCGTAAAACACCCATTCTAACGTTGACCTCGAATCAGGTAGTGAAGCGGCAACAGCTCAAATTTGAAATCTGGCCTTGGGTCCGAGTTGTAATTTGTAGAGGATGCTTTTGGCGAGGTGCCTTCCGAGTTCCCTGGAACGGGACGCCATAGAGGGTGAGAGCCCCGTCTGGTCGGACACCGAGCCTCTGTAAAGCTCCTTCGACGAGTCGAGTAGTTTGGGAATGCTGCTCAAAATGGGAGGTATATGTCTTCTAAAGCTAAATATTGGCCAGAGACCGATAGCGCACAAGTAGAGTGATCGAAAGATGAAAAGCACTTTGAAAAGAGGGTTAAAAAGTACGTGAAATTGTTGAAAGGGAAGCGCCTATGACCAGACTTGCGCCCGGTGAATCATCCAGCGTTCTCGCTGGTGCACTTTGCCGGGCACAGGCCAGCATCAGTTTGGCACGGGGGAAAAAGGCTTCGGGAATGTGGCTCCCTCGGGAGTGTTATAGCCCGCTGCGTAATACCCTGCGCCGGACTGAGGTACGCGCATTGCAAGGATGCTGGCGTAATGGTCATCAGCGACCCGTCTTGAAACACGGACCAAGGAGTCGTCTTCGTATGCGAGTGTTCGGGTGTCAAACCCCTACGCGTAATGAAAGTGAACGTAGGTGAGAGCTTCGGCGCATCATCGACCGATCCTGATGTTCTCGGATGGATTTGAGTAAGAGCATACGGGGCCGGACCCGAAAGAAGGTGAACTATGCCTGTATAGGGTGAAGCCAGAGGAAACTCTGGTGGAGGCTCGCAGCGGTTCTGACGTGCGAATCGATCGTCAAATATGGGCACTCATCATCGCCGCCGGTACTGGTGAGTTCGAGGCTGGTATCTCCAAGGATGGCCAGACCCGTGAGCACGCTCTGCTCGCTTTCACCCTCGGTGTCAAGCAGCTCATTGTCGCCATCAACAAGATGGACACCACCAAGTGGTCCGAGGCCCGTTACCAGGAAATCATCAAGGAGACTTCCAGCTTCATCAAGAAGGTCGGCTACAACCCCAAGGCTGTTGCCTTCGTCCCCATCTCCGGTTTCAACGGCGACAACATGCTTGAGCCCTCCGCCAACTGCCCCTGGTACAAGGGTTGGGAGAAGGAGACCAAGGCTGGCAAGTCTACCGGCAAGACCCTCCTCGAGGCCATCGACGCCATTGAGGCCCCCAAGCGTCCTACCGACAAGCCTCTCCGTCTTCCCCTTCAGGATGTCTACAAGATCGGTGGTATCGGAACGGTGCCCGTCGGTCGTGTTGAGACTGGTATCATCAAGCCCGGCATGGTCGTCACCTTCGCTCCCGCCAACGTCACCACTGAAGTCAAGTCCGTCGAGATGCACCACGAGCAGCTTACCGAGGGTGTTCCCGGTGACAACGTCGGCTTCAACGTGAAGAACGTTTCCGTCAAGGAAATCCGTCGTGGTAACGTCGCTGGTGACTCCAAGAACGACCCCCCCACTGGTGCTGCTTCCTTCAACGCCCAGGTCATTGTCATCAACCACCCTGGCCAGATCGGTGCCGGTTACGCTCCCGTTCTTGACTGCCACACTGCCCACATTGCTTGCAAGTTCTCCGAGCTCCTCGAGAAGATCGACCGCCGTACCGGTAAGTCGGTTGAGAACAACCCCAAGTTCATCAAGTCTGGTGACTCCGCCATCGTCAAGATGGTTCCCTCCAA-------------------------------------TTCATCAAGAAAGTGAAAAAGGTTTTGGAGATTGTCTGCCACAACTGCAGCAAAGTGTTGGCCGATGAAGTTGGTCTT--C-CCTTTACTCCATGAAGC------TT----TGGAGCT--T-G-CTGGATGCTAACG-----------------TGCA-TTATCAGAGCGATCCCGAATTCGTCACAGCTATTCATACTCGCGATCCAAAACTCCGATTCAAGCGCGTTTGGGCCGTATGCAAGAAGAAGCGCAAATGCGAGAATGAGGAGCGGCAAGACAAGAATAAGGACGAAGAGTTCGCTCCAGGTGTCAAGAACG---TCGTCCTCGAAGGACACGGCGGATGTGGCAATATGCAGCCGCAGGTGAGACAGGCCGCGCTGCAACTCAAAGCTGCTTTTGAGGTTACTTCGGAAGAGGGTCCCAAGAGGAAAGAGACGGTCAATATTAGCGCCGAGATGGCGCATGGTATCCTTCGCCGCATCTCCGAGCGCGATCTGCACAACATTGGTCTCAACTCGGACTATGCTCGTCCCGAGTGGATGATCATCACTGTCCTGCCTGTACCCCCTCCTCCCGTGCGTCCTAGTATTTCCATGGATGGTACTGGTACTGGCACAAGAAATGAGGATGATTTGACCTACAAGCTTGGCGACATTATCCGCGCCAACGGTAATGTCAAGCAGGCTATTCGCGAAGGGTCACCGCAACACATCGCGCGTGATTTTGAGGAGCTGCTGCAATACCATGTTGCCACCTACATGGATAACGATATTGCTGGTCAGCCGCGGGCCCTCCAAAAGAGCGGTCGTCCTGTCAAGGCGATTCGCGCCCGTCTCAAGGGCAAGGAGGGTCGTCTGCGAGGTAACTTGATGGGTAAGCGTGTCGACTTTTCGGCGCGTACCGTCATTACTGGTGATGCCAACTTGTCTCTGCACGAAGTCGGTGTCCCGCGAAGCATTGCTCGTACTCTCACCTATCCCGAGACAGTCACACCCTACAACATTGCCAAGCTGCATCAACTCGTTGAGAACGGACCTAACGAGCACCCTGGTGCCAAATATGTCATCCGCTCTGATGGCACCAGAATCGATCTACGACACCACAGACGCGCGGCCCAAGACTGCAGAGACAGCCGAGCCGCTCATTGACTTCATGATCAACAGGGGTATGGAGGTCATTGAGGAGTACGAACCACTCAGATACCCACACGCTACAAGATTTTCGTCAACGGGACCTGGGTTGGAGTTCACCAGGACCCCAAGCACCTTGCTGACCAGGTATTCGACACCCGGCGCAAGTCCTACCTGCAGTATGAGGTTTCTCTTATCAGAGAAATCCGTGATCAGGAGTTCAAGATCTTCTCTGATGCTGGCCGAGTCATGCGGCCTGTTTTCACTGTGAACG
ARSEF_3323        CGGAGGGATCATTATCGAGTTTGAACTCCCAAACCCACTGCGAACC-ACAGTCGTTGCCTCGGC-GGCCGCCCCGGGCCCGGACCAAGGCGCCCGCCGGAGGGACAAA--CTTGTATT-----GCTCTGAGTAA---AAAATGAATCAAAACTTTCAACAACGGATCTCTTGGTTCTGGCATCGATGAAGAACGCAGCGAAATGCGATAAGTAATGTGAATTGCAGAATTCAGTGAATCATCGAATCTTTGAACGCACATTGCGCCCGCCAGTATTCTGGCGGGCATGCCTGTTCGAGCGTCATTTCAACCCTCGGGCCCCCGGGCGCGGTGTTGGGGG-CGGCCT-GCCGCCCCCGAAATGCAGTGGCGACCCGCCGCGGCCCTCCTGCGCAGTAAGCGCTCGCAACGAGGCCCGGAGAGAGTCCGCCGTAAAACGC---CAC-GAAGTTGACCTCGGATCAGGTAGTGAAGCGGCAACAGCTCAAATTTGAAATCTGGCCCCGGGCCCGAGTTGTAATTTGCAGAGGATGCTTTTGGCGAGGCGCCTTCCGAGTTCCCTGGAACGGGACGCCATAGAGGGTGAGAGCCCCGTCTGGTCGGACGCCTAGCCTCTGTAAAGCTCCTTCGACGAGTCGAGTAGTTTGGGAATGCTGCTCAAAATGGGAGGTATATGTCTTCTAAAGCTAAATACCGGCCAGAGACCGATAGCGCACAAGTAGAGTGATCGAAAGATGAAAAGCACTTTGAAAAGAGGGTTAAACAGTACGTGAAATTGTTGAAAGGGAAGCGCTTGTGACCAGACTTGAGCGCGGCGGATCATCCGGCGTTCTCGCCGGTGCACTCCGCCGTGCCCAGGCCAGCATCGGTTCGCGGCGGGGGATAAAGGCGTCGGGAACGTGGCTCCTCTGGGAGTGTTATAGCCCGTCGCGCAATGCCCCGCTGCGGACCGAGGTACGCGCTCCGCAAGGATGCTGGCGTAATGGTCACCAGCGACCCGTCTTGAAACACGGACCAAGGAGTCGTCTTCGTATGCGAGTGTTCGGGTGTCAAACCCCTACGCGTAATGAAAGTGAACGCAGGTGAGAGCTTCGGCGCATCATCGACCGATCCTGATGTTCTCGGATGGATTTGAGTAAGAGCATACGGGGCCGGACCCGAAAGAAGGTGAACTATGCCTGTATAGGGTGAAGCCAGAGGAAACTCTGGTGGAGGCTCGCAGCGGTTCTGACGTGCAAATCGATCGTCAAATATGGGCACTCATCATCGCTGCCGGCACTGGTGAGTTCGAGGCTGGTATCTCCAAGGATGGCCAGACTCGTGAGCACGCTCTGCTCGCCTACACCCTGGGTGTCAAGCAGCTCATTGTTGCCATCAACAAGATGGACACCACCAAGTGGTCCGAGGCCCGTTACCAGGAAATCATCAAGGAGACTTCCAACTTCATCAAGAAGGTCGGCTACAACCCCAAGACCGTTGCCTTCGTCCCCATCTCCGGCTTCAACGGCGACAACATGCTGTCTGCCTCCACCAACTGCCCCTGGTACAAGGGTTGGGAGAAGGAGACCAAGGCCGGCAAGTCCACTGGCAAGACCCTCCTCGAGGCCATCGACTCCATCGAGCCCCCCAAGCGTCCTACCGACAAGCCCCTCCGTCTTCCCCTCCAAGATGTGTACAAGATTGGCGGTATCGGAACGGTCCCTGTCGGCCGTATCGAGACTGGTGTCCTGAAGCCCGGCATGGTCGTCACCTTCGCCCCCTCCAACGTCACCACTGAAGTCAAGTCCGTCGAGATGCACCACGAGCAGCTTACTGAGGGTGTCCCCGGTGACAACGTTGGTTTCAACGTCAAGAACGTCTCCGTCAAGGACATTCGCCGTGGCAACGTCGCCGGTGACTCCAAGAACGATCCCCCCATGGCTGCCGCCTCCTTCGACGCCCAGGTCATCGTCCTCAACCACCCTGGTCAGGTCGGTGCCGGTTACGCTCCCGTTCTGGACTGCCACACTGCCCACATTGCCTGCAAGTTCGCTGAGCTCAAGGAGAAGATCGACCGCCGTACTGGTAAGGCCGTCGAAGAGACCCCCAAGTTCATCAAGTCTGGTGACTCCGCCATCGT-----------------------------------------------------------------------------------------------------GCAGCAAGGTGCTGGCCGATACTGTTAGTCTATGCTACATCCCTCCAAGGTAT-----TTC-----GTGAC---TCG-ATCGATACTGAC----------CTAT-----TCTTCTTGCAGAGCGATCCTGAGTTCGTCACCGCCATCAACACTAGAGACCCGAAGCTACGCTTTAACCGCGTCTGGACCGTGTGCAAGAAGAAGCGAAGGTGCGAAAACGAAGACCGTCAGAACAAGGACA---GCGAAGAGTTCGGACCTAGCTTGAAGACCAACGGTGGCGTTGATAACCATGGCGGATGCGGTAACGTGCAGCCCGCCGTGCGGCAGGCTGCCCTGCAGCTCAAAGCAGCCTTTGAGGTCGCTCAAGAGGACGGTCCAAAGAGAAAGGAGAGCACGCCGATTACGCCAGAGACGGCACACAGCATCTTGCGACGAATTTCTGAGGAAGACCTGCGCAACATGGGTCTCAACTCCGACTACGCCCGCCCCGAGTGGATGATTCTCACAGTTCTCCCTGTGCCTCCTCCACCCGTTCGACCCAGTATCTCCATGGACGGTACCGGCACCGGCATGCGAAACGAAGACGATTTGACGTACAAACTTGGCGACATCATCCGTGCCAACGGCAACGTCAAGCAGGCCATTCGCGAGGGCTCGCCGCAACACATTGCAAGGG-------------------------------------------------------------------------------------------------------------------------------------------------------------------------------------------------------------------------------------------------------------------------------------------------------------------------------------------------------------------------------------------------------------------------???????????????????????????????????????????????????????????????????????????????????????????????????????????????????????????????????????????????????????????????????????????????????????????????????????????????????????????????????????????????????????????????????????????????????
ARSEF_3436        ----GGGATCATTACCGAGTCTCAACTCCCAAACCCC-TGTGAACTTACTT-CGTTGCTTCGGCGGGCCGCCCCGGACCCGGAACCAGGCGCCCGCCGGGGGACCAAA-TTTTGTGTATTTATATTCTGAGTCTAGAAAAATGAATCAAAACTTTCAACAACGGATCTCTTGGCTCTGGCATCGATGAAGAACGCAGCGAAATGCGATAAGTAATGTGAATTGCAGAATTCAGTGAATCATCGAATCTTTGAACGCACATTGCGCCCGCCAGTATTCTGGCGGGCATGCCTGTTCGAGCGTCATTTCAACCCTCAAGCCCCC-GGCTTGGTGTTGGGGACCGGCGAGGCCGCCCCCGAAATGCAGTGGCGACCCGCCGCAGCCCCCCTGCGTAGTAGC-CCTCGCAC--CGGCACGACGCGTCACTGCCGTAAAAC-CCCACTCTAGAGTTGACCTCGAATCAGGTAGTGAAGCGGCAACAGCTCAAATTTGAAATCTGGCCCCGGGTCCGAGTTGTAATTTGCAGAGGATGATTTTGGCGAGGTGCCTTCCGAGTTCCCTGGAACGGGACGCCATAGAGGGTGAGAGCCCCGTCTGGTTGGACGCCGAGCCTATGTAAATCTCCTTCGACGAGTCGAGTAGTTTGGGAATGCTGCTCTAAATGGGAGGTATATGTCTTCTAAAGCTAAATATTGGCCAGAGACCGATAGCGCACAAGTAGAGTGATCGAAAGATGAAAAGCACTTTGAAAAGAGGGTTAAATAGTACGTGAAATTGTTGAAAGGGAAGCGCTCATGACCAGACTTGGGCCCGGTGAATCATCCAGCGTTCTCGCTGGTGCACTTTGCCGGGCTCAGGCCAGCATCAGTTTGCCCCGGGGGACAAAGGCTCTGGGAATGTGGCTCCTCCGGGAGTGTTATAGCCCACTGCACAATACCCTGGGGTGGACTGAGGTTCGCGCATCGCAAGGATGCTGGCGTAATGGTCATCAGCGACCCGTCTTGAAACACGGACCAAGGAGTCGTCTTCGTATGCGAGTGTTCGGGTGTGAAACCCCTACGCGTAATGAAAGTGAACGCAGGTGAGAGCTTCGGCGCATCATCGACCGATCCTGATGTTCTCGGATGGATTTGAGTAAGAGCATACGGGGCCGGACCCGAAAGAAGGTGAACTATGCCTGTWTAGGGTGAAGCCAGAGGAAACTCTGGTGGAGGCTCGCAGCGGTTCTGACGTGCAAATCGATCGTCAAATATGGGCACTCATTATCGCTGCCGGTACTGGTGAGTTCGAGGCTGGTATCTCCAAGGATGGCCAGACCCGTGAGCACGCTCTGCTCGCCTACACCCTCGGTGTCAAGCAGCTTATCGTTGCCATCAACAAGATGGACACCGCCAAGTGGGCCCAGGCTCGTTATGAGGAAATTATCAAGGAGACCTCAAACTTTATCAAGAAGGTCGGCTACAACCCCAAGACTGTTGCCTTCGTCCCCATCTCTGGTTTCAACGGTGACAACATGTTGTCCCCCTCCACCAACTGCCCCTGGTACAAGGGCTGGGAGAAGGAGACCAAGGCTGGCAAGTCCACCGGAAAGACCCTTCTTGAGGCCATTGACTCCATTGAGCCCCCCAAGCGTCCTACCGACAAGCCCCTCCGTCTTCCCCTCCAGGATGTGTACAAGATTGGTGGTATTGGAACTGTTCCCGTCGGCCGTATCGAGACTGGTGTCCTCAAGCCCGGTATGGTCGTTACCTTCGCTCCCGCCAACGTCACCACTGAAGTCAAGTCCGTTGAGATGCACCACGAGCAACTCACCGAGGGTGTCCCCGGTGACAACGTCGGCTTCAACGTGAAGAACGTTTCCGTCAAGGAAATCCGCCGTGGTAACGTTGCTGGTGACTCCAAGAACGACCCCCCTATGGGCGCTGCTTCTTTCGATGCCCAGGTCATCGTTCTCAACCACCCCGGTCAGGTCGGTGCTGGTTACGCTCCCGTCCTCGATTGCCACACCGCCCACATTGCCTGCAAGTTCTCTGAGATCAAGGAGAAGATTGACCGACGTACCGGTAAGGCTGTCGAGGCTGGCCCCAAGTTCATCAAGTCTGGTGACTCCGCCATCGTCAAGATGGTTCCCTCCAA----------------------------------------------------------------------------------------------------------------------------------------------------------------------TGCTAACACAA--AATT-----------CTCTCTCAGAGCGATCCCGAGTTTGTCACCGCCATCAACACTCGAGATGCTAAGCTTCGCTTTAACCGTGTTTGGGCAGTCTGCAAGAAGAAGCGGAGATGTGAAAACGAAGATCGTAGCGAGAAAAACAACGACGATGAATTTGCACCAGGCATGAAGCCAG------TGGTAAACAACCACGGTGGTTGTGGTAACGTGCAGCCGCAAGTCCGACAAGCCGCTTTGCAACTCAAGGCTGCTTTCGACGTCGCGCAAGAGGATGGCCCAAAAAGACGAGAGACAGTGCCAATCACGCCAGAGATGGCGCATGGTATTCTCAGGAGAATCTCCGAGGAAGATTTGCGCCATATGGGCCTCAACTCAGACTATGCACGCCCTGAGTGGATGATTCTGACTGTGCTGCCGGTCCCACCCCCGCCTGTTCGCCCCAGTATTTCCATGGACGGTACTGGTACCGGCATGAGAAACGAAGATGATTTGACCTACAAGCTTGGTGATATCATTCGTGCCAATGGTAATGTCAAGCAGCCAATCCGC-----------------------------------------------------------------------------------------------------------------------------------------------------------------------------------------------------------------------------------------------------------------------------------------------------------------------------------------------------------------------------------------------------------------------------------------------------CAGCCGAGCCATTGATCGAGTTCATGATTAATCGAGGTATGGAAGTCGTGGAAGAGTATGAGCCGTGGAGATATCCTCACGCCACAAGATTTTTGTCAACGGTACCTGGGTCGGTGTGCACCAAGATCCCAAACATCTGGTCAGCCAGGTTTTGGATACTCGACGAAAATCATACCTGCAGTACGAAGTGTCCCTTGTCCGAGAAATCAGAGATCAAGAGTTCAAGATTTTCTCTGACGCTGGCCGAGTCATGAGACCAGTGTTCACTGTGGATG
ARSEF_3747        CGGAGGGATCATTACCGAGTTACAACTCCCAAACCCCCTGTGAACCTACCAACGTTGCCTCGGCGGGCCGCCCCGGGCCCGGACCAAGGCGCCCGCCGGAGGACCAGA--CTCCTGTGCA-TCTCTCCGAGTCA----AAATGAATCAAAACTTTCAACAACGGATCTCTTGGTTCTGGCATCGATGAAGAACGCAGCGAAATGCGATAAGTAATGTGAATTGCAGAATTCAGTGAATCATCGAATCTTTGAACGCACATTGCGCCCGCCAGTACTCTGGCGGGCATGCCTGTCCGAGCGTCATTTCAACCCTCGAGCCC---GTCTCGGTGTTGGGGGACGGCCG-GCCGCCCCCGAAATGCATTGGCGACCCGCCGCGGCCCCCCTGCGCAGTA--ACCTCGCACC-GGACGCGGAGGGGTCACGCCGTAAAACACT--CTC-GAAGTTGACCTCGGATCAGGTAGTGAAGCGGCAACAGCTCAAATTTGAAATCTGGCCCCGGGCCCGAGTTGTAATTTGCAGAGGATGCTTTTGGCGCGGCGCCTTCCGAGTTCCCTGGAACGGGACGCCATAGAGGGTGAGAGCCCCGTCTGGTCGGACGCCCAGCCTCTGTAAAGCTCCTTCGACGAGTCGAGTAGTTTGGGAATGCTGCTCTAAATGGGAGGTATATGTCTTCTAAAGCTAAATACTGGCCAGAGACCGATAGCGCACAAGTAGAGTGATCGAAAGATGAAAAGCACTTTGAAAAGAGGGTTAAACAGTACGTGAAATTGTTGAAAGGGAAGCGCTTGTGACCAGACATGGGCGCGGCGAATCATCCGGCGTTC-CGCCGGTGCACTTCGCCGCGCCCGGGCCAGCATCAGTTCGCGGCGGGGGACAAAGGCGCCGGGAACGTGGCTCCCCCGGGAGTGTTATAGCCCGGCGCGCAATGCCCCGCGGCGGACTGAGGTTCGCGC-TCGCAAGGATGCTGGCGTAATGGTCACCAGTGACCCGTCTTGAAACACGGACCAAGGAGTCGTCCTCGTATGCGAGTGTTCGGGTGTCAAACCCCTACGCGCAATGAAAGTGAACGCAGGTGAGAGCCTCGGCGCATCATCGACCGATCCTGATGTTCTCGGATGGATTTGAGTAAGAGCATACGGGGCCGGACCCGAAAGAAGGTGAACTATGCCTGTGTAGGGTGAAGCCAGAGGAAACTCTGGTGGAGGCTCGCAGCGGTTCTGACGTGCAAATCGATCGTCAAACATGGGCACTCATCATCGCTGCTGGCACTGGTGAGTTCGAGGCTGGTATCTCCAAGGATGGCCAGACTCGTGAGCACGCTCTGCTTGCCTACACCCTGGGCGTCAAGCAGCTCATCGTCGCCATCAACAAGATGGACACCACCAAGTGGTCCGAGGCCCGTTTCCAGGAAATCATCAAGGAGACGTCCAACTTCATCAAGAAGGTCGGCTACAACCCCAAGACCGTTGCCTTCGTCCCCATCTCTGGCTTCAACGGCGACAACATGATTGAGCCCTCCTCCAACTGCCCCTGGTACAAGGGCTGGGAGAAGGAGATCAAGTCCGGCAAGGTCACCGGCAAGACTCTGCTCGAGGCCATCGACTCCATCGAGCCTCCCAAGCGTCCCTCCGACAAGCCCCTGCGCCTGCCCCTCCAGGATGTGTACAAGATTGGCGGTATCGGAACAGTCCCCGTCGGCCGTGTCGAGACTGGCGTCATCAAGCCCGGCATGGTCGTCACCTTTGCTCCTGCCAACGTCACCACTGAAGTCAAGTCCGTTGAGATGCACCACGAGCAGCTTGTCGAGGGTCTTCCCGGCGACAACGTTGGCTTCAACGTGAAGAACGTCTCCGTCAAGGAGATTCGCCGTGGCAACGTCGCTGGCGACTCCAAGAACGACCCCCCTCTGGGCGCTGCCTCCTTCAACGCTCAGGTCATCGTCCTCAACCACCCCGGTCAGGTCGGCGCTGGTTACGCTCCCGTCCTTGACTGCCACACCGCCCACATTGCCTGCAAGTTCTCCGAGCTCCTGGAGAAGATCGACCGCCGTACCGGCAAGGCTGTCGAGACCTCCCCCAAGTTCATCAAGTCTGGTGATGCAGCCATCGTCAAGATGGTTCCCTCCAA----------------------------------------------------------------------------------------------------------------CTATGCTACAC-TCTTCAAGGTTC-----TTTTG----TGGC---TTG-CTGGATACTGAC----------TTGCA---TTGCTTTTCTAGAGCGACCCCGAGTTCGTCTCTGCCATCAATACCAGAGACCCCAAGGTTCGCTTCCAACGCGTCTGGACAGTGTGCAAGAAGAAGAGGAGATGTGAAAACGAGGATCGCCAGAACAAGGACAAGGATGAAGAGTTTGCACCCGGATTGAAGGCCGCCCAGGGGGTCGACAACCACGGCGGGTGTGGCAATGTCCAACCCGCCGTGCGTCACGCTGCGTTGCAGCTCAAGGCTGTCTACGAGGTTGTCCAGGAAGATGGCCCCAAGCGGAAGGAGAGCAATCCCGTCACGCCCGAGACGGCGTACAACATCCTGCGGCGCATCTCCGAGGAAGACCTGCGCAACATGGGGCTCAACTCGGACTATGCTCGCCCCGAGTGGATGATCCTCACCGTCCTGCCGGTGCCTCCCCCGCCGGTTCGCCCCAGCATTTCCATGGACGGCACTGGAACCGGCATGCGAAACGAGGACGACTTGACGTACAAGCTCGGGGACATCATCCGCGCCAACGGCAACGTGAAGCAGGCCATCCGCGAGGGCTCCCCCCAACACATTGCGAGGGACTTTGAGGAGCTGCTGCAGTACCACGTCGCCACGTTCATGGACAACGACATTGCCGGCCAGCCTCGGGCCCTCCAAAAGAGCGGCCGTCCCGTCAAGGCC--------------------------------------------------------------------------------------------------------------------------------------------------------------------------------------------------------------------------------------------------------------------------------------------------------------------???????????????????????????????????????????????????????????????????????????????????????????????????????????????????????????????????????????????????????????????????????????????????????????????????????????????????????????????????????????????????????????????????????????????????
ARSEF_4517        CGGAGGGATCATTACCGAG-TTCAGCTCCCAAACCCAGTGCGAACC-ACTATCGTTGCCTCGGCGGGGCGCCCCGGGCCCGGACCCAGGCGCCCGCCGGAGGAC-AAA--CACGCCTT-----GCTCTGAGTGA---GAAATGAATCAAAACTTTCAACAACGGATCTCTTGGTTCTGGCATCGATGAAGAACGCAGCGAAATGCGATAAGTAATGTGAATTGCAGAATTCAGTGAATCATCGAATCTTTGAACGCACATTGCGCCCGCCAGCATTCTGGCGGGCATGCCTGTCCGAGCGTCATTTCAACCCTCGAGCCCCCGGGCGCGGTGTTGGGGGACGGCCC-GCCGCCCCCGAAATGCAGTGGCGACCCGCCGCGGCCCCCCTGCGCAGTACGCGCTCGCAACG-GGCCCGGAGAGCGTCCGCCGTGAAACGA---ACCAGAAGTTGACCTCGGATCAGGTAGTGAAGCGGCAACAGCTCAAATTTGAAATCTGGCCCCGGGCCCGAGTTGTAATTTGCAGAGGATGCTTTTGGCGCGGCGCCTTCCGAGTTCCCTGGAACGGGACGCCATAGAGGGTGAGAGCCCCGTCTGGTCGGACGCCCAGCCTCTGTAAAGCTCCTTCGACGAGTCGAGTAGTTTGGGAATGCTGCTCAAAACGGGAGGTATATGTCTTCTAAAGCTAAATACCGGCCAGAGACCGATAGCGCACAAGTAGAGTGATCGAAAGATGAAAAGCACTTTGAAAAGAGGGTTAAACAGTACGTGAAATTGTTGAAAGGGAAGCGCTCGTGACCAGACTCGGGCTCGGCGGATCACCCGGCGTTCTCGCCGGTGCACTCCGCCGCGCCCGGGCCAGCATCGGTTCGCGGCGGGGGACAAAGGTCGCGGGAACGTAGCTCCCCCGGGAGTGTTATAGCCCGCGGCGGAATGCCCCGCGGCGGACCGAGGTTCGCGCTCCGCAAGGATGCTGGCGTAATGGTCACCAGCGACCCGTCTTGAAACACGGACCAAGGAGTCGTCTTCGTATGCGAGTGTTCGGGTGTCAAACCCCTACGCGTAATGAAAGTGAACGCAGGTGAGAGCTTCGGCGCATCATCGACCGATCCTGATGTTCTCGGATGGATTTGAGTAAGAGCATACGGGGCCGGACCCGAAAGAAGGTGAACTATGCCTGTATAGGGTGAAGCCAGAGGAAACTCTGGTGGAGGCTCGCAGCGGTTCTGACGTGCAAATCGATCGTCAAATATGGGCACTCATCATCGCTGCCGGCACTGGTGAGTTCGAGGCTGGTATCTCCAAGGATGGCCAGACTCGCGAGCACGCTCTGCTCGCCTACACCCTTGGTGTTAAGCAGCTCATTGTCGCCATCAACAAGATGGACACTACCAAGTGGTCCCAGGCACGTTACGAGGAAATCATCAAGGAGACTTCCAACTTCATCAAGAAGGTCGGCTACAACCCCAAGACCGTTGCCTTCGTCCCCATCTCCGGTTTCAACGGCGACAACATGCTGGCTCCCTCCACCAACTGCCCCTGGTACAAGGGCTGGGAGAAGGAGACCAAGGCCGGTAAGGCCACCGGCAAGACCCTCCTTGAGGCCATCGACTCCATCGAGCCCCCCAAGCGTCCTACCGACAAGCCCCTCCGTCTTCCCCTCCAGGACGTGTACAAGATTGGCGGTATCGGCACAGTTCCTGTCGGCCGTATCGAGACTGGTATCTTGAAGCCCGGCATGGTCGTCACTTTCGCTCCCTCCAACGTCACCACCGAAGTAAAGTCTGTGGAGATGCACCACGAGCAGCTGTCCGAGGGTGTCCCCGGTGACAACGTTGGTTTCAACGTCAAGAACGTCTCCGTCAAGGACATTCGCCGTGGCAACGTCGCCGGTGACTCCAAGAACGACCCTCCCGCTGGTGCCGCCTCTTTCGACGCCCAGGTCATCGTCCTGAACCACCCCGGTCAGGTTGGTGCCGGCTACGCCCCTGTCCTCGACTGCCACACCGCCCACATCGCCTGCAAGTTCGCTGAGCTCAAGGAGAAGATTGACCGCCGTACCGGCAAGGCTGTCGAGTCCACCCCCAAGTTCATTAAGTCTGGCGACTCCGCCATCGTCAAGATGGTTCCCTCCAA--------------------------------------------------------------------------------------------------------CTGTTAGTCTATGCTACAT-TCTTCAAGATGT-----TCC-----ATGAC---TCG-CTCGATACTGAC----------CTCC-----TCTACT---AGAGCGACCCCGAGTTCGTCACTGCCATCAATACCAGAGACCCGAAGCTGCGCTTCAACCGTGTCTGGACAGTGTGCAAGAAGAAGCGGAGGTGCGAGAACGAAGATCGCCAAAACAAGGACA---GCGAGGAGTTTGGACCGAACCTAAAGACCAACGGAGGTGTCGATAACCATGGCGGCTGCGGCAATGTGCAGCCAGCTGTCCGACAGGCCGCTCTGCAGCTCAAGGCCGCTTTCGAGGTCGTCCAGGAGGATGGACCAAAGAGGAAGGAGAGCACACCCATAACGCCAGAGACGGCTCACAGCATCCTGCGACGCATTTCCGAAGAAGACTTGCGCAACATGGGCCTCAACTCGGACTACGCCCGTCCCGAATGGATGATTCTCACAGTATTGCCGGTCCCTCCTCCGCCCGTGAGACCCAGCATCTCTATGGATGGCACCGGAACAGGAATGCGAAACGAAGACGATTTGACGTACAAGCTCGGTGATATCATTCGCGCCAACGGCAACGTTAAACAGGCTATCCGGGAGGGTTCACCGCAGCACATCGCGAGAGACTTTGAGGAGTTACTGCAATATCACGTCGCTACTTACATGGACAACGATATTGCAGGTCAACCACGAGCTCTGCAGAAGAGCGGACGTCCAGTCAAAGCTATCCGAGCTCGACTCAAG--------------------------------------------------------------------------------------------------------------------------------------------------------------------------------------------------------------------------------------------------------------------------------------------------???????????????????????????????????????????????????????????????????????????????????????????????????????????????????????????????????????????????????????????????????????????????????????????????????????????????????????????????????????????????????????????????????????????????????
ARSEF_5135        ---AGGGATCATTACCGAGTTTCAACTCCC-AACCCTCTGTGAACCTACCCTAGTTGCTTCGGCGGACCGCCCCAGGCCTGGACCCAGGCGGCCGCCGGGGACCCCAACC--TGTATTGTC-CTCTCTGAGCCGGGCCAAACGAATCAAAACTTTCAACAACGGATCTCTTGGTTCTGGCATCGATGAAGAACGCAGCGAAATGCGATACGTAATGTGAATTGCAGAATTCCGTGAATCATCGAATCTTTGAACGCACATTGCGCCCGCCAGCATTCTGGCGGGCATGCCTGTTCGAGCGTCATTTCAACCCTCGACCCCCCGGAGTCGGCCTTGGGGACCGGCAGCGCCGGCCCTGAAATGGAGTGGCGGCCCGCCGCGGCGCCTCTGCGCAGTACAA-CTCGCACCGGGACCCGACGCGGCCC-GCCGTGAAACCCCCACTCTAACGTTGACCTCGGATCAGGTAG----------------------------------------------------------------------------------------TCCCTGGAACGGGACGCCACAGAGGGTGAGAGCCCCGTCTGGTCGGACACCGAGCCCGTGTGAAGCTCCTTCGAAGAGTCGAGTAGTTTGGGAATGCTGCTCAAAATGGGAGGTATATGTCTTCTAAAGCTAAATATTGGCCAGAGACCGATAGCGCACAAGTAGAGTGATCGAAAGATGAAAAGCACTTTGAAAAGAGGGTTAAAAAGTACGTGAAATTGTTGAAAGGGAAGCGCCCATGACCAGACTTGGGCCCGGTGAATCACCCGGCGTTCTCGCCGGTGCACTTTGCCGGGCACAGGCCAGCATCAGTTTGGCGCGGGGGACAAAGGCTTCGGGAACGTGGCTCCCTCGGGAGTGTTATAGCCCGCTGCGTAATACCCTGCGCCGGACTGAGGTACGCGCATCGCAAGGATGCTGGCGTAATGGTCATCAGCGACCCGTCTTGAAACACGGACCAAGGAGTCGTCTTCGTATGCGAGTGTTCGGGTGTCAAACCCCTACGCGGAATGAAAGTGAACGCAGGTGAGAGCTTCGGCGCATCATCGACCGATCCTGATGTTCTCGGATGGATTTGAGTAAGAGCATACGGGGCCGGACCCGAAAGAAGGTGAACTATGCCTGTATAGGGTGAAGCCAGAGGAAACTCTGGTGGAAGCTCGCAGCGGTTCTGACGTGCGAATCGATCGTCAAATATGGGCA--------------------------------------------------------------TGAGCACGCTCTGCTCGCCTTCACCCTCGGTGTCAAGCAGCTCATCGTTGCCATCAACAAGATGGACACCACCCAGTGGTCTGAGTCCCGTTACCAGGAAATTATCAAGGAGACCTCCAACTTCATCAAGAAGGTTGGCTACAACCCCAAGACTGTTGCCTTCGTCCCCATCTCCGGTTTCCACGGCGACAACATGCTCACTGCCTCCACCAACTGCCCCTGGTACAAGGGTTGGGAGAAGGAGACCAAGTCGGGCAAGTACACCGGAAAGACCCTCCTCGAGGCCATCGACTCCATCGAGCCTCCCACCCGTCCCACCGACAAGCCCCTCCGCCTCCCCCTCCAGGATGTCTACAAGATCGGCGGTATTGGAACGGTGCCCGTCGGTCGTGTCGAGACTGGTGTCATCAAGCCTGGCATGGTTGTCACCTTCGCTCCCTCCAACGTCACCACTGAAGTCAAGTCCGTTGAGATGCACCACGAGCAGCTTCCCGAGGGTGTTCCCGGTGACAACGTCGGCTTCAACGTGAAGAACGTCTCCGTCAAGGAGATCCGTCGTGGTAACGTTGCTGGTGACTCCAAGAACGACCCCCCCATGGGCGCCGCTTCTTTCAACGCCCAGGTCATTGTCATCAACCACCCTGGCCAGATCGGTAACGGTTACGCCCCCGTTCTTGACTGCCACACTGCCCACATTGCTTGCAAGTTCTCCGAGCTCCTTGAGAAGATCGACCGCCGTACCGGTAAGTCGGTTGAGAACAACCCCAAGTTCATCAAGTCTGGTGACTCCGCCATCGTCAAGATGGTTCCCTCCAA-----------------------------------------------------AGAAAGTCTTGGAGATTGTCTGCCACAATTGCAGCAAAGTGTTGGCCGATGAAGTTGGTCTT--C-CCTTTACTCCATGAAGC------TTTTT-TCAGGCT--T-G-CTGGATGCTAACG-----------------TGAA-CTCTCAGAGCGATCCCGAATTTGTTACCGCTATTCGTACTCGCGATCCGAAGCTGCGATTCAAGCGCGTCTGGGCTGTGTGTAAGAAGAAGCGCAAATGCGAGAACGAGGAGCGGCAAGACAAGAACAAGGATGAAGAGTTT------GGYGTCAAGAATG---TGGTTCTCGAAGGACACGGCGGATGTGGCAACATGCAACCACAAGTGAGACAGGCTGCGCTCCAACTCAAGGCTGCTTTCGAAGTCACCTCGGAGGAGGGCCCGAAGAGAAAGGAAACCGTCAAYATCAGCGCTGAAATGGCCCATGGCATTCTTCGCCGCATCTCCGAGCGCGATCTGCACAACATGGGCCTCAACTCGGACTATGCCCGTCCTGAATGGATGATTATCACTGTTCTGCCCGTTCCGCCCCCTCCTGTGCGTCCTAGTATTTCCATGGATGGTACTGGCACTGGCACGAGAAACGAAGACGATTTGACGTACAAGCTGGGCGACATTATTCGCGCCAACGGCAATGTCAAGCAAGCAATTCGTGAAGGATCACCGCAACACATTGCACGCAATTTTGAAGAGCTCTTG--------------------------------------------------------------------------------------------------------------------------------------------------------------------------------------------------------------------------------------------------------------------------------------------------------------------------------------------------------------------------------------------------------CGGCCGAACCACTTATTGACTTTATGATCAATCGAGGTATGGAAGTCATTGAGGAATACGAACCACTCAGATATCCGCATGCCACAAGATCTTTGTCAATGGCACTTGGGTCGGAGTTCACCAAGATCCTAAGCATCTGGTCGACCAGGTTTTTGACACCCGCCGCAAGTCTTATCTGCAGTATGAAGTTTCGCTCATCAGGGAAATTCGTGACCAAGAGTTCAAGATCTTCTCCGATGCTGGTCGAGTCATGCGGCCCGTTTTTACAGTAAACG
ARSEF_5413        ----------------GAGTTTCAACTCCC--TACCCTTGTGAACCTACCATCGTTGCTTCGGCGGATCGCCCCAGGCCTGGATCCAGGCGGCCGCCGGGGA-CCAAACT--TGTTTTAGC-CTCTCTGAGCCGGGCCAAATGAATCAAAACTTTCAACAACGGATCTCTTGGTTCTGGCATCGATGAAGAACGCAGCGAAATGCGATAAGTAATGTGAATTGCAGAATTCAGTGAATCATCGAATCTTTGAACGCACATTGCGCCCGCCAGCATTCTGGCGGGCATGCCTGTTCGAGCGTCATTTCAACACTCGACCTCCTGGGGTCGGCGTTGGGGGACGGCAGCGCCGCCCCCGAAATACAGTGGCGGCCCGCCGCGGCGCCTCTGCGCAGTCACA-CTCGCACCGGGACCCGACGCGGCCACGCCGTAAAACACCCAT--------------------------TGAAGCGGCAACAGCTCAAATTTGAAATCTGGCCCCGGGCCCGAGTTGTAATTTGCAGAGGATGCTTTGGGCGAGGTGCCTTCCGAGTTCCCTGGAACGGGACGCCATAGAGGGTGAGAGCCCCGTCTGGTCGGACACCGAGCCTGTGTAAAGCTCCTTCGACGAGTCGAGTAGTTTGGGAATGCTGCTCAAAATGGGAGGTATATGTCTTCTAAAGCTAAATATTGGCCAGAGACCGATAGCGCACAAGTAGAGTGATCGAAAGATGAAAAGCACTTTGAAAAGAGGGTTAAAAAGTACGTGAAATTGTTGAAAGGGAAGCGCCTATGACCAGACTTGGGCCCGGTGAATCATCCAGCGTTCTCGCTGGTGCACTTTGCCGGGCACAGGCCAGCATCAGTTTGGCGCGGGGGACAAAGGCTTCGGGAATGTAGCTCCCTCGGGAGTGTTATAGCCCGCTGCGCAATACCCTGCGCCGGACTGAGGTACGCGCATCGCAAGGATGCTGGCGTAATGGTCATCAGCGACCCGTCTTGAAACACGGACCAAGGAGTCGTCTTCGTATGCGAGTGTTCGGGTGTCAAACCCCTACGCGTAATGAAAGTGAACGCAGGTGAGAGCTTCGGCGCATCATCGACCGATCCTGATGTTCTCGGATGGATTTGAGTAAGAGCATACGGGGCCGGACCCGAAAGAAGGTGAACTATGCCTGTATAGGGTGAAGCCAGAGGAAACTCTGGTGGAGGCTCGCAGCGGTTCTGACGTGCGAATCGATCGTCAAATATGGGCACTCATCATCGCCGCCGGTACTGGTGAATTCGAGGCGGGTATCTCCAAGGATGGTCAGACTCGTGAGCACGCTCTGCTCGCCTTCACTCTCGGTGTCAGGCAGTTGATCGTTGCCATCAACAAGATGGACACCGCCAACTGGGCCGAGGCCCGCTATCTGGAAATTGTCAAGGAGACCTCCACCTTTCTCAAGAAGATCGGCTACGACCCCAAGGGTATTCCCTTCGTCCCCATCTCCGGTTTCAACGGCGACAACATGGTCGGGCCCTCCACAAACTGCCCCTGGTACAAGGGTTGGAACAAGGAGTCGAAGAAGGGTAAG--AACTGGCAAGACCCTCTTGGACGCCATCGACGCCATCTACCCCCCCGAGCGTCCCACCGACAAGCCCCTCCGTCTTCCCCTTCAGGATGTCTACAAGATTGGTGGTATCGGAACGGTGCCCGTCGGTCGTGTCGAGTCCGGCGTCATCAAGCCCGGCATGGTCGTCACGTTTGCCCCCGCCAACGTCACTACTGAAGTCAAGTCCGTCGAAATGCACCACGAGCAGCTGGCAGAAGGTGTTCCCGGTGACAACGTCGGCTTCAACGTGAAGAACGTTTCCGTCAAGGACATCCGTCGTGGTAATGTCGCTGGTGACTCTAAGAACGACCCCCCCTCGGGTGCCGCTTCCTTCAACGCCCAGGTCATTGTCATCAACCACCCTGGCCAGATTAGCAACGGTTATGCCCCCGTTCTCGACTGCCACACTGCGCACATTGCTTGCAAGTTCTCGGAGATCCTCGAGAAGATCGACCGCCGTTCCAACAAGACAACCGAGACCGCCCCCAAGTTCATCAAGTCGGGCGACTCCGCTATTGTCAAGTTGGTTCCCTCCAA-------------------------------------------------------------------------------------------------------------------------TTCACTCCATGAAGC------TT----CGGAGCT--TTG-CTGGATGCTAACG-----------------TGAA-CTCTCAGAGCGATCCCGAATTCGTTGCCGCTATTCGTACCCGCGACCCGAAACTCCGATTCAAGCGCGTCTGGGCCGTGTGCAAGAAGAAGCGCAAGTGCGAGAACGAGGATCGACAAGATAAGAGCAAGGAAGAAGAGTTTGCACCGGGCGTCAAGAATG---TTGTTCTCGAAGGACACGGCGGGTGCGGCAACATGCAGCCGCAGGTGAGGCAGGCCGCGCTGCAGCTCAAGGCCGCTTTTGAGGTCACTTCGGAAGAAGGTCCCAAGAGAAAGGAAACCGTCGTCATCAGCGCCGAGATGGCCCACGGTATCCTGCGCCGCATCTCTGAGCGCGATTTGCACAACATGGGTCTCAACTCGGACTATGCCCGTCCCGAGTGGATGATCATCACCGTCCTGCCTGTCCCCCCGCCTCCCGTGCGTCCTAGTATTTCCATGGATGGTACTGGTACCGGCATGAGAAATGAAGACGATTTGACGTACAAGCTTGGCGACATTATTCGCGCCAACGGCAACGTCAAGCAGTCCA----------------------------------------------------------------------------------------------------------------------------------------------------------------------------------------------------------------------------------------------------------------------------------------------------------------------------------------------------------------------------------------------------------------------------------------------------------CGGCAGAACCGCTCATCGACTTCATGATAAATAGAGGCATGGAGGTCATTGAGGAGTACGAACCACTCAGATACCCGCACGCTACAAAATCTTTGTCAACGGCACCTGGGTTGGAGTTCATCAGGATCCCAAGCACCTCGTCGACCAGGTATTTGACACCCGCCGCAAGTCGTATCTGCAGTATGAGGTGTCTCTCATCCGAGAAATCCGTGACCAGGAATTCAAGATCTTTTCCGACGCTGGCCGGGTCATGCGGCCCGTCTTTACAGTCAATG
ARSEF_5473        CGGAGGGATCATTACCGAGTTT-AACTCCCAAACCCCCTGCGAACCTACCAACGTTGCCTCGGCGGGCCGCCCCGGGCCCGGACCCAGGCGCCCGCCGGAGGGCCAAG--TCCAACTTCA---TCTCGGCGTAC---CAAATGAATCAAAACTTTCAACAACGGATCTCTTGGTTCTGGCATCGATGAAGAACGCAGCGAAATGCGATAAGTAATGTGAATTGCAGAATTCAGTGAATCATCGAATCTTTGAACGCACATTGCGCCCGCCAGCACTCTGGCGGGCATGCCTGTCCGAGCGTCATTTCAACCCTCGAGCAC---CGCTCGGCGTTGGGGGCGGCCCG-GCCGCCCCCGAAATGCAGTGGCGACCCGCCGCGTCCCCCCTGCGCAGTA--ACCTCGCATC-GGCCGCGGCGGGGTCACGCCGTGAAACGC---CCCCAGAGTTGACCTCGGATCAGGTAGTGAAGCGGCAACAGCTCAAATTTGAAATCTGGCGCCGCGCCCGAGTTGTAATTTGCAGAGGATGCTTTTGGCGCGGCGCCTTCCGAGTTCCCTGGAACGGGACGCCATAGAGGGTGAGAGCCCCGTCTGGTTGGACGCCTAGCCTCTGTAAAGCTCCTTCGACGAGTCGAGTAGTTTGGGAATGCTGCTCTAAATGGGAGGTATATGTCTTCTAAAGCTAAATACCGGCCAGAGACCGATAGCGCACAAGTAGAGTGATCGAAAGATGAAAAGCACTTTGAAAAGAGGGTTAAACAGTACGTGAAATTGTTGAAAGGGAAGCGCTTGTGACCAGACTCGGGCGTGGCGGATCGTCCGGCGTTC-CGCCGGTGCACTCCGCCTCGCCCGGGCCAGCATCAGTTCGCCGCGGGGGATAAAGGCGTCGGGAACGTGGCTCCCCCGGGAGTGTTATAGCCCGGCGCGCAATGCCCCGTGGCGGACTGAGGTTCGCGC-TCGCAAGGATGCTGGCGTAATGGTCACCAGTGACCCGTCTTGAAACACGGACCGAGGAGTCGTCCTCGTATGCGAGTGTTCGGGTGTCAAACCCCTACGCGAAATGAAAGTGAACGCAGGTGAGAGCCTCGGCGCATCATCGACCGATCCTGATGTTCTCGGATGGATTTGAGTAAGAGCATACGGGGCCGGACCCGAAAGAAGGTGAACTATGCCTGTGTAGGGTGAAGCCAGAGGAAACTCTGGTGGAGGCTCGCAGCGGTTCTGACGTGCAAATCGATCGTCAAACATGGGCACTCATCATCGCTGCCGGCACTGGTGAGTTCGAGGCTGGTATCTCCAAGGATGGCCAGACTCGTGAGCACGCTCTGCTTGCCTACACCCTGGGTGTCAAGCAGTTGATCGTCGCCATCAACAAGATGGACACCACCAAGTGGTCCGAGGCCCGTTACCAGGAAATCATCAAGGAGACGAGCAACTTCATCAAGAAGGTCGGCTACAACCCCAAGGAGGTCGCCTTCGTCCCCATCTCCGGCTTCAACGGCGACAACATGATCGAGCCCTCCACCAACTGCCCCTGGTACAAGGGCTGGGAGAAGGAGACCAAGGCCGGCAAGGCCACTGGCAAGACCCTGCTCGAGGCCATCGACTCCATCAACCCCCCCCAACGTCCTACCGACAAGCCCCTGCGTCTGCCCCTCCAGGATGTGTACAAGATTGGCGGCATTGGAACGGTTCCCGTCGGCCGTGTCGAGACTGGTGTCATCAAGCCCGGCATGGTCGTCACCTTCGCCCCGTCCAACGTCACCACTGAAGTCAAGTCCGTCGAGATGCACCACGAGCAGCTCGCCGAGGGTGTTCCTGGCGACAACGTCGGCTTCAACGTGAAGAACGTCTCCGTCAAGGAGGTTCGTCGCGGCAACGTCGCCGGTGACTCCAAGAACGATCCCCCCATGGGCGCCGAGTCCTTCAACGCCCAGGTCATCGTCCTCAACCACCCCGGCCAGGTCGGCGCCGGCTACGCCCCCGTCCTTGACTGCCACACCGCCCACATTGCGTGCAAGTTCTCCGAGCTCCTGGAGAAGATTGACCGCCGTACCGGTAAGAGCATGGAGAACAACCCCAAGTTCGTCAAGTCTGGCGACGCCGCCATTGTCAAGATGGTTCCCTCCAA-----------------------------------------------------------------------------------------------------------------TATGCTACAC-TCTTCAAGGTTC------TTTG----AGGC---TCG-CTAGATGCTGAC----------T-------GTGATTTTCTAGAGCGACCCAGAGTTCGTCGCTGCCATCAACACCCGAGATCCCAAGGTTCGCTTTCAGCGCGTTTGGACCGTCTGCAAGAAGAAGAAGCGATGCGAGAACGAGGATCGGCAGAGCAAGGACAAGGACGACGAATTCGGCCCCGGACTGAAAGCCGCCCACGGCGTCGACAACCACGGCGGCTGCGGCAACGTCCAGCCCGCCGTGCGCCACGCCGCCCTGCAGCTCAAGGCCTCCTACGAGGTCGCTCAAGAAGACGGCCCGAAGCGCAAGGAGAGCAGCCCCATCACACCCGAGACGGCGCACAACATCTTGCGGCGCATCTCCGAGGAAGACCTTCGCAACATGGGGCTCAATTCCGACTATGCTCGCCCCGAGTGGATGATCCTCACAGTCCTGCCCGTGCCGCCCCCGCCCGTGCGTCCCAGCATCTCCATGGACGGCACCGGTACCGGCATGCGAAACGAGGACGACTTGACGTACAAGCTGGGCGACATCATCCGCGCCAACGGCAACGTGAAGCAGGCCATCCGCGAGGGCTCTCCGCAGCACATTGCCCGGGACTTTGAGGAGCTGCTGCAGTACCACGTCGCCACCTTCATGGACAACGACATTGCCGGCCAGCCGCGGGCCCTTCAGAAGAGCGGCCGTCCCGTCAAGGCCATCCGGGCCCGC--------------------------------------------------------------------------------------------------------------------------------------------------------------------------------------------------------------------------------------------------------------------------------------------------------???????????????????????????????????????????????????????????????????????????????????????????????????????????????????????????????????????????????????????????????????????????????????????????????????????????????????????????????????????????????????????????????????????????????????
ARSEF_5498        ????????????????????????????????????????????????????????????????????????????????????????????????????????????????????????????????????????????????????????????????????????????????????????????????????????????????????????????????????????????????????????????????????????????????????????????????????????????????????????????????????????????????????????????????????????????????????????????????????????????????????????????????????????????????????????????????????????????????????TGAAGCGGCAACAGCTCAAATTTGAAATCTGGCCCGGGGCCCGAGTTGTAACCTGCAGAGGATGCTTCGGGCGCCGCGCCTTCCGAGTTCCCTGGAACGGGACGCCATAGAGGGTGAGAGCCCCGTCCGGTCGGCGGCCGGGCCCGCGTGAAGCGCCTTCGACGAGTCGAGTAGTTTGGGAATGCTGCTCAAAATGGGAGGTATATGTCTTCTAAAGCTAAATACCGGCCAGAGACCGATAGCGCACAAGTAGAGTGATCGAAAGATGAAAAGCACTTTGAAAAGAGGGTTAAACAGTACGTGAAATTGTTGAAAGGGAAGCGCTCGCGACCAGACTCGGGCGCGGCGGATCGGTCGGCGCTCCCGCCGGCGCACTCCGTCGCGCCCGGGCCAGCATCGGCTCGCGGCGGCGAACAAAGGCGGCGGGAACGTGGC-CCCCCGGGGGTGTTATAGCCCGCCGCGCAACGCGTCGCCGCGGGCCGAGG--CGCGCCCCGCAAGGATGCTGGCGTAATGGTCGCCAGTGACCCGTCTTGAAACACGGACCAAGGAGTCGTCTTCGTATGCGAGTGTTCGGGCGTCAAACCCCTACGCGGAATGAAAGTGAACGCTGGTGGGAGCCCCGGCGCACCACCGACCGATCCTGAAGCTCTCGGACGGATTTGAGTAAGAGCATACGGGGCCGGACCCGAAAGAAGGTGAACTATGCCTGTGTAGGGTGAAGCCAGAGGAAACTCTGGTGGAGG--------------------------------------------CTCATCATCGCCGCCGGCACTGGCGAGTTCGAGGCTGGTATCTCCAAGGATGGCCAGACCCGCGAGCATGCTCTGCTTGCCTACACCCTGGGTGTCAAGCAGCTCATCGTCGCCATCAACAAGATGGACACCACCAAGTGGTCCGAGGCCCGTTACCAGGAGATCATCAAGGAGACGTCCAACTTCATCAAGAAGGTCGGCTACAACCCCAAGACGGTCGCCTTCGTCCCCATCTCCGGCTTCAACGGCGACAACATGCTGGCCGCCTCCTCCAACTGCCCCTGGTACAAGGGCTGGGAGAAGGAGACCAAGAGCGGCAAGACCACCGGCAAGACTCTGCTCGAGGCCATCGACTCGATTGAGCCCCCCCGGCGTCCCACCGACAAGCCCCTCCGTCTTCCCCTCCAGGACGTGTACAAGATTGGCGGCATCGGAACGGTTCCCGTCGGCCGTATTGAGACTGGTATCCTGAAGCCCGGCATGGTCGTTACCTTCGCTCCCTCCAACGTCACCACCGAAGTCAAGTCCGTTGAGATGCACCACGAGCAGCTTACGGAGGGCGTCCCCGGCGACAACGTCGGCTTCAATGTCAAGAACGTCTCCGTCAAGGAGATTCGCCGTGGCAACGTGGCCGGCGACTCCAAGAACGACCCCTCTACCGGCGCCGCCTCGTTCGATGCCCAGGTCATTGTCCTCAACCACCCCGGCCAGGTCGGCGCCGGCTACGCCCCTGTCCTTGACTGCCACACCGCCCACATTGCTTGCAAGTTCGCCGAGATCAAGGAGAAGATTGACCGCCGTACCGGCAAGGCTGTCGAGACTGCTCCCAAGTTCATCAAGTCGGGCGACTCCGCCATTGTCAAGATGATTCCCTCCAA???????????????????????????????????????????????????????????????????????????????????????????????????????????????????????????????????????????????????????????????????????????????????????????????????????????????????????????????????????????????????????????????????????????????????????????????????????????????????????????????????????????????????????????????????????????????????????????????????????????????????????????????????????????????????????????????????????????????????????????????????????????????????????????????????????????????????????????????????????????????????????????????????????????????????????????????????????????????????????????????????????????????????????????????????????????????????????????????????????????????????????????????????????????????????????????????????????????????????????????????????????????????????????????????????????????????????????????????????????????????????????????????????????????????????????????????????????????????????????????????????????????????????????????????????????????????????????????????????????????????????????????????????????????????????????????????????????????????????????????????????????????????????????????????????????????????????CCGCCGAGCCGCTGGTCGAGTTCATGATCAACCGCGGCATGGAGGTGGTGGAGGAGTACGAGCCCCTGCGCTACCCGCACGCGACAAGATCTTCGTCAACGGCGTCTGGGTGGGCGTGCACCAGGATCCCAAGCACCTGGTCAGCCAGGTGCTCGACACGCGGCGCAAGTCTTATCTGCACTTCGAGGTCTCCCTCATCCGCGAGATCCGAGACCAGGAGTTCAAGATCTTTTCGGATGCGGGCCGCGTCATGCGGCCCGTCTTTACCGTCGAGA
ARSEF_5539        CGGAGGGATCATTATCGAGTTCCGACTCCCAAACCCCATGCGAACCTACCAGCGTTGCCTCGGCGGGCCGCCCCGGGCCCGGACCAAGGCGCCCGCCGGAGGACCAGA--CTCCTGTGCA-TCTCTCCGAGTCA---CAAATGAATCAAAACTTTCAACAACGGATCTCTTGGTTCTGGCATCGATGAAGAACGCAGCGAAATGCGATAAGTAATGTGAATTGCAGAATTCAGTGAATCATCGAATCTTTGAACGCACATTGCGCCCGCCAGTACTCTGGCGGGCATGCCTGTCCGAGCGTCATTTCGACCCTCGAGCCCCCGGGCCCGGCGTTGGGGGACGGCCG-GCCGCCCCCGAAATGCAGTGGCGACCCGCCGCGGCCCCCCTGCGCAGTA--ACCTCGCACC-GGACGCGGAGGGGTCACGCCGTAAAACAC---CTC-GAAGTTGACCTCGGATCAGGTAGTGAAGCGGCAACAGCTCAAATTTGAAATCTGGCCCCGGGCCCGAGTTGTAATTTGCAGAGGATGCTTTTGGCGCGGCGCCTTCCGAGTTCCCTGGAACGGGACGCCATAGAGGGTGAGAGCCCCGTCTGGTCGGACGCCCAGCCTCTGTAAAGCTCCTTCGACGAGTCGAGTAGTTTGGGAATGCTGCTCTAAATGGGAGGTATATGTCTTCTAAAGCTAAATATTGGCCAGAGACCGATAGCGCACAAGTAGAGTGATCGAAAGATGAAAAGCACTTTGAAAAGAGGGTTAAACAGTACGTGAAATTGTTGAAAGGGAAGCGCTTGTGACCAGACTTGGGCGCGGCGAATCATCCGGCGTTC-CGCCGGTGCACTTCGACGCGCCCGGGCCAGCATCAGTTCGCGGCGGGGGACAAAGGCGCCGGGAACGTGGCTCCCCCGGGAGTGTTATAGCCCGGCGCGCAATGCCCCGCGGCGGACTGAGGTTCGCGC-TCGCAAGGATGCTGGCGTAATGGTCACCAGTGACCCGTCTTGAAACACGGACCAAGGAGTCGTCCTCGTATGCGAGTGTTCGGGTGTCAAACCCCTACGCGCAATGAAAGTGAACGCAGGTGAGAGCCTCGGCGCATCATCGACCGATCCTGATGTTCTCGGATGGATTTGAGTAAGAGCATACGGGGCCGGACCCGAAAGAAGGTGAACTATGCCTGTGTAGGGTGAAGCCAGAGGAAACTCTGGTGGAGGCTCGCAGCGGTTCTGACGTGCAAATCGATCGTCAAACATGGGCA--------------------TGGTGAGTTCGAGGCTGGTATTTCCAAGGATGGCCAGACTCGTGAGCACGCTCTGCTTGCCTACACCCTTGGTGTGAAGCAGCTCATCGTTGCTATCAACAAGATGGACACCACCAAGTGGTCCGAGGCCCGTTTCCAGGAAATCATCAAGGAGACGTCCAACTTCATCAAGAAGGTCGGCTACAACCCCAAGACCGTCGCCTTTGTCCCCATCTCTGGATTCAACGGCGACAACATGATCGAGCCCTCGCCCAACTGCCCCTGGTACAAGGGCTGGGAGAAGGAGATCAAGTCCGGCAAGGCCACCGGCAAGACTCTGCTCGAGGCCATCGACTCCATCGAGCCCCCCAAGCGTCCCTCCGACAAGCCCCTGCGTCTGCCCCTTCAGGATGTGTACAAGATTGGCGGTATTGGAACAGTCCCCGTCGGCCGTGTCGAGACCGGTGTCATCAAGCCCGGCATGGTCGTCACCTTTGCCCCCGCCAACGTTACCACTGAAGTCAAGTCCGTTGAGATGCACCACGAGCAGCTCACCGAGGGTCTCCCTGGCGACAACGTCGGCTTCAACGTGAAGAACGTCTCCGTCAAGGAGATTCGCCGTGGCAACGTCGCTGGTGACTCCAAGAACGACCCTCCTCTGGGCGCCGCCTCCTTCAACGCCCAGGTTATCGTCCTGAACCACCCCGGCCAGGTCGGTGCTGGTTACGCCCCCGTCC---------------------------------------------------------------------------------------------------------------------------------------------------------------------------------------------------------------AGATTGTCTGCCATAACTGCAGCAAGGTGTTGGCCGATACTGTTCGTCTATGCTACTC-TCTTCAAGATTC-----TTTGG----GGCC---CTG-CTGGATACTGAC----------TTGC-----TGCTTCTCTAGAGCGACCCTGAGTTTGTCGCTGCCATCAATACCCGTGACCCCAAACTTCGCTTTAACCGCGTCTGGACTGTTTGCAAGAAGAAGAAGAGATGTGAAAACGAGGATCGCCAGAACAAGGACAAGGACGACGAGTTCGCGGCCGGGTTGAAGGCCGGCCACGGCGTCGAGAATCACGGCGGGTGTGGCAATGTCCAACCCGCCGTGCGTCACGCTGCCCTGCAGCTCAAGGCTGCATACGAGGTGGTCCAGGAAGACGGACCGAAACGGAAGGAGAGCAGTCCCATCACGCCCGAGACGGCACACAACATCCTGCGACGGATTTCGGAGGAAGACATGCGCAACATGGGACTCAACTCGGACTATGCTCGCCCCGAGTGGATGATACTCACCGTCCTGCCGGTGCCACCCCCGCCGGTGCGCCCCAGCATTTCCATGGACGGCACTGGAACCGGCATGCGAAACGAGGATGACTTGACGTACAAGCTTGGAGACATCATCCGCGCCAACGGCAACGTGAAGCAGGCCATTCGCGAGGGCTCCCCACAGCACATTGCAAGGGACTTTGAGGAGCTGCTGCAGTACCACGTCGCCACTTACATGGACAACGACATCGCCGGA--------------------------------------------------------------------------------------------------------------------------------------------------------------------------------------------------------------------------------------------------------------------------------------------------------------------------------------------------------------???????????????????????????????????????????????????????????????????????????????????????????????????????????????????????????????????????????????????????????????????????????????????????????????????????????????????????????????????????????????????????????????????????????????????
ARSEF_5549        CGGAGGGATCATTACCGAGTTTAAACTCCCAAACCCAATGCGAACC-ACGTTCGTTGCCTCGGC-GGCCGCCCCGGGCCCGGACCCAGGCGCCCGCCGGAGGACAACA---ATGCCTC-----GCTCTGAGTGA---CAAATGAATCAAAACTTTCAACAACGGATCTCTTGGTTCTGGCATCGATGAAGAACGCAGCGAAATGCGATAAGTAATGTGAATTGCAGAATTCAGTGAATCATCGAATCTTTGAACGCACATTGCGCCCGCCAGTACTCTGGCGGGCATGCCTGTTCGAGCGTCATTTCAACCCTCGGGCCCCCGGGCGCGGTGTTGGGGGACGGCCC-GCCGCCCCCGAAATGCAGTGGCGACCCGCCGCGGCCCTCCTGCGCAGTAAGCGCTCGCAACG-GGCCCGGAGAGCGTCCGCCGTAAAACGC---CACAGAAGTTGACCTCGGATCAGGTAGTGAAGCGGCAACAGCTCAAATTTGAAATCTGGCCCCGGGTCCGAGTTGTAATTTGCAGAGGATGCTTTTGGCGAGGCGCCTTCCGAGTTCCCTGGAACGGGACGCCATAGAGGGTGAGAGCCCCGTCTGGTCGGACGCCTAGCCTCTGTAAAGCTCCTTCGACGAGTCGAGTAGTTTGGGAATGCTGCTCAAAATGGGAGGTATATGTCTTCTAAAGCTAAATACCGGCCAGAGACCGATAGCGCACAAGTAGAGTGATCGAAAGATGAAAAGCACTTTGAAAAGAGGGTTAAACAGTACGTGAAATTGTTGAAAGGGAAGCGCTTGCGACCAGACTTGGGCGCGGCGGATCATCCGGCGTTCTCGCCGGTGCACTCCGCCGCGCCCGGGCCAGCATCGGTTCGCGGCGGGGGACAAAGGCGTCGGGAACGTAGCTCCCTCGGGAGTGTTATAGCCCGTCGCGCAATACCCCGCGGCGGACCGAGGTTCGCGCTCCGCAAGGATGCTGGCGTAATGGTCACCAGCGACCCGTCTTGAAACACGGACCAAGGAGTCGTCTTCGTATGCGAGTGTTCGGGTGTCAAACCCCTACGCGTAATGAAAGTGAACGCAGGTGAGAGCTTCGGCGCATCATCGACCGATCCTGATGTTCTCGGATGGATTTGAGTAAGAGCATACGGGGCCGGACCCGAAAGAAGGTGAACTATGCCTGTATAGGGTGAAGCCAGAGGAAACTCTGGTGGAGGCTCGCAGCGGTTCTGACGTGCAAATCGATCGTCAAATATGGGCACTCATCATCGCTGCCGGCACTGGTGAGTTCGAGGCTGGTATCTCCAAGGATGGCCAGACTCGTGAGCACGCTCTGCTCGCCTACACCCTGGGTGTCAAGCAGCTCATCGTCGCCATCAACAAGATGGACACCACCAAGTGGTCCGAGGCCCGTTACCAGGAAATCATCAAGGAGACTTCCAACTTCATCAAGAAGGTCGGCTACAACCCCAAGACCGTTGCCTTCGTCCCCATCTCCGGCTTCAACGGCGACAACATGCTGGCTGCCTCCACCAACTGCCCCTGGTACAAGGGCTGGGAGAAGGAGACCAAGGCCGGCAAGTCCACTGGCAAGACCCTTCTCGAGGCCATCGACTCCATCGAGCCTCCCAAGCGTCCCACCGACAAGCCCCTTCGTCTCCCCCTCCAGGACGTGTACAAGATTGGCGGTATCGGAACGGTCCCTGTCGGCCGTATCGAGACTGGTATCCTGAAGCCCGGCATGGTCGTCACCTTCGCCCCCTCCAACGTCACCACTGAAGTCAAGTCCGTCGAGATGCACCACGAGCAGCTCACCGAGGGTGTTCCTGGTGACAACGTTGGATTCAACGTCAAGAACGTCTCTGTCAAGGACATTCGCCGTGGCAACGTCGCCGGTGACTCCAAGAACGACCCTCCCATGGCTGCTGCCTCCTTCGACGCCCAGGTCATCGTCCTTAACCACCCTGGCCAGGTCGGTGCCGGCTACGCTCCCGTTCTGGACTGCCACACCGCCCACATTGCCTGCAAGTTCGCCGAGCTGCGCGAGAAGATTGACCGCCGTACCGGCAAGGCTGTCGAAGATGCCCCCAAGTTCATCAAGTCTGGTGACTCCGCCATCGTCAAGATGGTGCCCTCCAA-----------------------------------------------------------------AGATTGTCTGCCATAACTGCAGCAAGGTGTTGGCCGATACTGTTAGTCTATGCTACAT-TCTTCAAGGTAT-----TCC-----GTGAC---TGG-CTCGATGCTGAC----------CTGT-----TCTTCCCACAGAGCGATCCCGAGTTTGTCACTGCCATCAACACCAGAGACCCGAAGCTGCGCTTCAGCCGCGTCTGGACCGTGTGCAAGAAGAAGCGGAGGTGTGAGAACGAAGATCGCCAGAATAAGGACA---GCGAGGAGTTCGGGCCCAACTTGAAGGCCAACGCGGGCGTCGACAATCACGGTGGATGCGGCAACGTGCAGCCTGCTGTACGGCAGGCCGCTCTTCAGCTCAAGGCCGCCTTTGAGGTTGCTCAGGAGGACGGGCCAAAGAGAAAAGAGAGCACGCCCATAACGCCAGAGACGGCGCACAGCATTTTGCGACGCATCTCCGAGGAGGACTTGCGCAACATGGGCCTCAACTCCGACTATGCCCGTCCCGAGTGGATGATTCTTACGGTTCTCCCGGTCCCTCCGCCTCCGGTGCGGCCCAGTATTTCCATGGACGGCACCAGTACCGGCATGCGAAACGAAGACGATTTGACCTACAAGCTGGGTGACATTATCCGGGCCAACGGCAATGTCAAGCAGGCCATTCGCGAGGGCTCCCCGCAGCACATCGCGAGGGACTTTGAGGAGCTGCTCCAGTATCACGTCGCCACATACATGGACAACGACATCGCCGGA--------------------------------------------------------------------------------------------------------------------------------------------------------------------------------------------------------------------------------------------------------------------------------------------------------------------------------------------------------------???????????????????????????????????????????????????????????????????????????????????????????????????????????????????????????????????????????????????????????????????????????????????????????????????????????????????????????????????????????????????????????????????????????????????
ARSEF_5689        -GGAGGGATCATTACCGAGTTTCACTCCC--AACCCTCTGTGAACCTACCTCTGTTGCTTCGGCGGATCGCCCCAG-ACCTGGACCAGGCGGCCGCCGGAGACCCAAACC-TTGTATTATCATCTTCTGAGCCGGGCCAAACAAATCAAAACTTTCAACAACGGATCTCTTGGCTCTGGCATCGATGAAGAACGCAGCGAAATGCGATAAGTAATGTGAATTGCAGAATCCAGTGAATCATCGAATCTTTGAACGCACATTGCGCCCGCCAGCATTCTGGCGGGCATGCCTGTTCGAGCGTCATTTCAACCCTCGACCCCTTGGAGTCGGCGTTGGGGACCGGCAGCGCCGGCCCTGAAATGGAGTGGCGGCCCGCCGCGGCGCCTCTGCGTAGTAATA-CTCGCACCGGAACCCGACGTGGCCACGCCGTAAAACACCCATTCTAACGTTGACCT------------TGAAGCGGCAACAGCTCAAATTTGAAATCTGGCCACGGGTCCGAGTTGTAATTTATAGAGGATGCTTTTGGCGAGGTGCCTTCCGAGTTCCCTGGAACGGGACGCCATAGAGGGTGAGAGCCCCGTCTGGTCGGACACCGAGCCTCTGTAAAGCTCCTTCGACGAGTCGAGTAGTTTGGGAATGCTGCTCAAAATGGGAGGTATATGTCTTCTAAAGCTAAATATTGGCCAGAGACCGATAGCGCACAAGTAGAGTGATCGAAAGATGAAAAGCACTTTGAAAAGAGGGTTAAAAAGTACGTGAAATTGTTGAAAGGGAAGCGCCTATGACCAGACTTGCGCCCGGTGAATCATCCAGCGTTCTCGCTGGTGCACTTTG-CGGGCACAGGCCAGCATCAGTTTGGCACGGGGGAAAAAGGCTTCGGGAATGTGGCTCCCTCGGGAGTGTTATAGCCCGCTGCGTAATACCCTGCGCCGGACTGAGGTACGCGCATTGCAAGGATGCTGGCGTAATGGTCATCAGCGACCCGTCTTGAAACACGGACCAAGGAGTCGTCTTCGTATGCGAGTGTTCGGGTGTCAAACCCCTACGCGTAATGAAAGTGAACGTAGGTGAGAGCTTCGGCGCATCATCGACCGATCCTGATGTTCTCGGATGGATTTGAGTAAGAGCATACGGGGCCGGACCCGAAAGAAGGTGAACTATGCCTGTATAGGGTGAAGCCAGAGGAAACTCTGGTGGAGGCTCGCAGCGGTTCTGACGTGCGAATCGATCGTCAAATATGGGCACTCATCATCGCCGCCGGTACTGGTGAGTTCGAGGCTGGTATCTCCAAGGATGGCCAGACCCGTGAGCACGCTCTGCTCGCTTTCACCCTCGGTGTCAAGCAGCTCATTGTCGCCATTAACAAGATGGACACCACCAAGTGGTCCGAGGCCCGTTACCAGGAAATCATCAAGGAGACTTCCAGCTTCATCAAGAAGGTCGGCTACAACCCCAAGGCTGTTGCCTTCGTCCCCATCTCCGGCTTCAACGGCGACAACATGCTTGAGGCTTCCACCAACTGCCCCTGGTACAAGGGTTGGGAGAAGGAGACCAAGGCTGGCAAGTCTACTGGCAAGACCCTCCTCGAGGCCATCGACGCCATTGAGCCCCCCAAGCGTCCTACCGACAAGCCTCTCCGTCTTCCCCTTCAGGATGTCTACAAGATCGGTGGTATCGGAACGGTGCCCGTCGGTCGTGTTGAGACTGGTATCATCAAGCCCGGCATGGTCGTCACCTTCGCTCCCGCCAACGTCACCACTGAAGTCAAGTCCGTCGAGATGCACCACGAGCAGCTTGTCGAGGGTGTTCCCGGTGACAACGTCGGCTTCAACGTGAAGAACGTTTCCGTCAAGGAAATCCGTCGTGGTAACGTCGCTGGTGACTCCAAGAACGACCCCCCCAGCGGCGCTGCTTCCTTCAACGCCCAGGTCATTGTCATCAACCACCCTGGCCAGATCGGTGCCGGCTACGCTCCCGTTCTTGACTGCCACACTGCCCACATTGCTTGCAAGTTCTCCGAGCTCCTCGAGAAGATCGACCGCCGTACCGGTAAGTCGGTTGAGAACAACCCCAAGTTCATCAAGTCTGGTGACTCCGCCATTGTCAAGATGGTTCCCTCCAA------------------------------------------------------------------------------------------------------------TGGTCTT--C-CTTTTACTCCATGAGGC------TT----TGGAGCT--T-G-CTGGATGCTAACG-----------------TGCA-TTATCAGAGCGATCCCGAATTCGTCACAGCTATTCACACTCGCGATCCGAAACTCCGATTCAAGCGCGTTTGGGCCGTATGCAAGAAGAAGCGCAAATGCGAGAATGAGGAGCGGCAAGACAAGAATAAAGACGAAGAGTTCGCTCCAGGTGTCAAGAACG---TCGTCCTCGAAGGACACGGGGGATGTGGCAATATGCAGCCGCAGGTGAGACAGGCCGCGCTGCAACTCAAAGCTGCTTTTGAGGTTACTTCGGAAGAGGGTCCCAAGAGGAAAGAGACGGTCAATATCAGCGCCGAGATGGCGCATGGTATCCTTCGCCGCATCTCCGAGCGTGATCTGCACAACATTGGTCTCAACTCGGACTATGCTCGTCCCGAGTGGATGATCATCACTGTTCTGCCTGTACCCCCGCCTCCTGTGCGTCCTAGTATTTCCATGGATGGTACTGGTACTGGCACGAGAAATGAGGATGATTTGACCTACAAGCTTGGCGATATTATCCGCGCCAACGGTAATGTCCAGCAGGCCATTCGCGAAGGATCAACG-----------------------------------------------------------------------------------------------------------------------------------------------------------------------------------------------------------------------------------------------------------------------------------------------------------------------------------------------------------------------------------------------------------------------------------------CAGCCGAGCCGCTCATTGACTTCATGATCAACAGGGGTATGGAGGTCATTGAGGAGTACGAACCACTCAGATACCCACACGCTACAAGATTTTTGTCAACGGGACCTGGGTTGGAGTCCACCAGGACCCCAAGCACCTTGCTGACCAGGTATTCGACACCCGCCGCAAGTCCTACCTGCAGTATGAGGTGTCTCTTATTAGAGAAATCCGTGACCAAGAGTTCAAGATCTTCTCTGATGCTGGCCGAGTCATGCGGCCTGTTTTTACTGTGAACG
ARSEF_5691        ------------------GGTTCAACTCCC-AACCCTCTGTGAACCTACCCTCGTTGCTTCGGCGGATCGCCCCAGGCCTGGACCCAGGCGGCCGCCGGAGACCCCAACC--TGTATCATC-CTCTCTGAGCCGGGCAAAATGAATCAAAACTTTCAACAACGGATCTCTTGGTTCTGGCATCGATGAAGAACGCAGCGAAATGCGATACGTAATGTGAATTGCAGAATTCCGTGAATCATCGAATCTTTGAACGCACATTGCGCCCGCCAGCATTCTGGCGGGCATGCCTGTTCGAGCGTCATTTCAACCCTCGACCCCCCGGAGTCGGCCTTGGGGACCGGCAGCGCCGGCCCTGAAATGGAGTGGCGGCCCGCCGCGGCGCCTCTGCGCAGTACAA-CTCGCAC----------------------------------------------------------------------------TCAAATTTGAAATCTGGCCCTGGGTCCGAGTTGTAATTTGCAGAGGATGCTTCGGGCGAGGTGCCTTCCGAGTTCCCTGGAACGGGACGCCACAGAGGGTGAGAGCCCCGTCTGGTTGGACACCGAGCCCGTGTGAAGCTCCTTCGAAGAGTCGAGTAGTTTGGGAATGCTGCTCAAAATGGGAGGTATATGTCTTCTAAAGCTAAATATTGGCCAGAGACCGATAGCGCACAAGTAGAGTGATCGAAAGATGAAAAGCACTTTGAAAAGAGGGTTAAAAAGTACGTGAAATTGTTGAAAGGGAAGCGCCCATGACCAGACTTGGGCCCGGTGAATCACCCGGCGTTCTCGCCGGTGCACTTTGCCGGGCACAGGCCAGCATCAGTTTGGCGCGGGGGACAAAGGCTTCGGGAATGTGGCTCCCTCGGGAGTGTTATAGCCCGCTGCGCAATACCCTGCGCCGGACTGAGGTACGCGCATCGCAAGGATGCTGGCGTAATGGTCATCAGCGACCCGTCTTGAAACACGGACCAAGGAGTCGTCTTCGTATGCGAGTGTTCGGGTGTCAAACCCCTACGCGGAATGAAAGTGAACGCAGGTGAGAGCTTCGGCGCATCATCGACCGATCCTGATGTTCTCGGATGGATTTGAGTAAGAGCATACGGGGCCGGACCCGAAAGAAGGTGAACTATGCCTGTATAGGGTGAAGCCAGAGGAAACTCTGGTGGAAGCTCGCAGCGGTTCTGACGTGCGAATCGATCGTCAAA--------CTCATCATTGCCGCTGGTACTGGTGAGTTCGAGGCTGGTATCTCCAAGGATGGCCAGACTCGTGAGCACGCTCTGCTCGCCTTCACCCTCGGTGTCAAGCAGCTCATCGTTGCCATCAACAAGATGGACACCACCCAGTGGTCTGAGTCCCGTTACCAAGAGATTATCAAGGAGACCTCGAACTTCATCAAGAAGGTCGGCTACAACCCCAAGACTGTTGCCTTCGTTCCCATCTCCGGTTTCCACGGCGACAACATGCTTACTGCCTCCACCAACTGCCCCTGGTACAAGGGTTGGGAGAAGGAGACCAAGTCTGGCAAGTACACCGGCAAGACCCTCCTCGAGGCCATCGACTCCATCGAGCCTCCCACCCGTCCCACCGACAAGCCCCTCCGCCTTCCCNNNNNNNNNNNNNNNNNNNNNNNNNNNNTCGGAACGGTGCCCGTCGGTCGTGTCGAGACTGGTGTCATCAAGCCTGGCATGGTTGTCACCTTCGCTCCCTCCAACGTCACCACTGAAGTCAAGTCCGTCGAGATGCACCACNAGCAGCTTCCTGAGGGTGTTCCCGGTGACAACGTCGGCTTCAACGTGAAGAACGTCTCCGTCAAGGAGATCCGTCGTGGTAACGTTGCCGGTGACTCCAAGAACGATCCTCCCAGCGGCGCCGCTTCCTTCAACGCCCAGGTCATTGTCATCAACCACCCTGGCCAGATCGGTAACGGTTACGCCCCCGTTCTTGACTGCCACACTGCCCACATTGCTTGCAAGTTCTCTGAGCTCCTTGAGAAGATCGACCGCCGTACCGGTAAGTCCGTTGAGAACAACCCCAAGTTCATCAAGTCTGGTGACTCCGCCATCGTCAAGATGGTTCCCTCCAA-------------------------------------------------------------------------TGCCACAACTGCAGCAAAGTGTTGGCCGATGAAGTTGGTCTT--C-CCTTTACTCCATGAAGC------TTTTTGTCAAGCT--T-G-CTGGATGCTAACG-----------------TGAA-CTCTCAGAGCGATCCCGAATTTGTTACCGCTATTCGTACTCGCGACCCGAAGCTGCGATTCAAGCGCGTCTGGGCTGTGTGCAAGAAGAAGCGCAAATGCGAGAACGAGGAGCGGCAAGACAAGAACAAGGATGAAGAGTTTGCACCTGGCGTCAAGAATG---TTGTTCTCGAAGGACACGGCGGATGTGGCAACATGCAGCCACAAGTGAGACAGGCTGCGCTCCAACTCAAGGCTGCTTTCGAAGTCACCTCGGAGGAGGGCCCGAAGAGAAAGGAAACCGTCAATATCAGCGCTGAAATGGCCCATGGAATTCTTCGCCGCATCTCCGAGCGCGATCTGCACAACATGGGCCTCAACTCGGACTATGCTCGTCCTGAATGGATGATTATCACTGTTCTGCCGGTCCCGCCCCCTCCCGTGCGTCCTAGTATTTCCATGGATGGTACTGGCACTGGCACGAGAAACGAAGACGATTTGACGTACAAGCTTGGTGATATTATTCGCGCCAACGGAAATGTCAAGCAGGCAATTCGTGAAGGATCGCCGCAACACATTGCGCGCGATTTTGAAGAGCTCTTGC-------------------------------------------------------------------------------------------------------------------------------------------------------------------------------------------------------------------------------------------------------------------------------------------------------------------------------------------------------------------------------------------------------CGGCCGAACCACTCATTGACTTTATGATCAATCGAGGTATGGAAGTCATTGAGGAATACGAACCACTCAGATATCCGCATGCCACAAGATCTTTGTCAATGGCACATGGGTCGGAGTTCACCAAGATCCTAAGCACCTGGTCGACCAGGTATTTGACACCCGCCGCAAGTCGTATCTGCAGTATGAAGTTTCGCTCATCAGGGAAATTCGTGACCAAGAATTCAAGATCTTCTCCGATGCCGGCCGAGTCATGCGGCCCGTTTTTACAGTAAACG
ARSEF_5692        -------ATCATTACCGAG-TTCAACTCCCAACCCCC-TGCGAACC-----TCGTTGCCTCGGCGGGCCGCCCCGGG-------CCGTGCGCCCGCCGGAGGAC-AGA-TCTC--------C----TCGAGTAC-----AATGAATCAAAACTTTCAACAACGGATCTCTTGGCTCTGGCATCGATGAAGAACGCAGCGAAATGCGATAAGTAATGTGAATTGCAGAATTCAGTGAATCATCGAATCTTTGAACGCACATTGCGCCCGCCAGCACTCTGGCGGGCATGCCTGTCCGAGCGTCATTTCAACCCTCGAGGCC--GGACTCGGTGTTGGGGG-CGGCCCTGCCGCCCCCTAAATGCAGTGGCGACCGGCCGCCGCGCCCCTGCGCAGTAGCACCTCGCAACGGGAGGCCGC--GGTCACGCCCGACAGCGCCGAAC-------------------------------------------------------------GGGCCCGAGTTGTAATCTGCAGAGGATGCTCCTGGCGCGGCGCCTTCCGAGTTCCCTGGAACGGGACGCCATAGAGGGTGAGAGCCCCGTCTGGTCGGACGCCTAGCCTGTGTGGAGCTCCTTCGGCGAGTCGAGTAGTTTGGGAATGCTGCTCTAAACGGGAGGTATATGTCTTCTAAAGCTAAATACCGGCCAGAGACCGATAGCGCACAAGTAGAGTGATCGAAAGATGAAAAGCACTTTGAAAAGAGGGTTAAACAGTACGTGAAATTGTTGAAAGGGAAGCGCTCGTGACCAGACTCGGGCCCGACCAATCACCCGGCGTTCTCGCCGGTGCACTTGGCCGGGCCCGGGCCAGCATCGGCTCGCGGCGGGGGACAAAGGCGCCGGGAACGTGGCTCCTCCGGGAGTGTTATAGCCCGGCGCGCAATGCCCCGCGGCGGGCCGAGGTTCGCGCATTGCAAGGATGCTGGCGTAATGGTTACCAGTGACCCGTCTTGAAACACGGACCAAGGAGTCGTCCTCGCATGCGAGTGTTCGGGTGTCAAGCCCCTACGCGGAATGAAAGTGAACGCAGGTGGGAG----GGCGCACCATCGACCGATCCTGATGTTCTCGGATGGATTTGAGTAAGAGCATGCGGGGCCGGACCCGAAAGAAGGTGAACTATGCCTGTGTAGGGTGAAGCCAGAGGAAACTCTGGTGGAGGCTCGCAGCGGTTCTGACGTGCAAATCNATCGTCAAACATNGGCACTCATCATTGCTGCCGGCACTGGTGAGTTCGAGGCTGGTATCTCCAAGGATGGCCAGACTCGTGAGCACGCCCTGCTTGCCTTCACCCTGGGTGTCAGGCAGATCATCGTGGCCATCAACAAGATGGACACCGCCAAGTGGTCCGAGGACCGCTACAAAGAGATCATCAAAGAGACGAGCAACTTCATCAAGAAGGTCGGCTACAACCCCACGGCTGTTCCCTTCGTGCCCATCTCTGGCTTCAACGGCGACAACATGATCGATGCTTCCACCAACTGCCCCTGGTACAAAGGATGGGAGAAGGAAACCAAGGCGGGCAAGTCCGGCGGCAAGACCCTGCTCGAAGCTATCGACGCTATCGAACCTCCCCAGCGACCCACCGACAAGCCCCTTCGTCTGCCCCTCCAGGATGTGTACAAGATCGGCGGTATCGGAACTGTTCCCGTCGGCCGTGTCGAGACTGGCGTCATCAAATCCGGCATGGTCGTCACCTTTGCTCCCGCCGGCGTCACCACTGAAGTCAAGTCGGTCGAGATGCACCACGAGCAGCTCGTTGAGGGCCTGCCCGGCGACAACGTCGGCTTCAACGTGAAGAACGTCTCCGTCAAGAACATTCGCCGTGGTAACGTTGCTGGTGACTCCAAGAACGACCCCCCTCAGGGCGCCGCCTCTTTCAAGGCCCAGGTCATCGTCCTCAACCACCCCGGCCAGATTGGTGCTGGTTACGCTCCCGTCTTGGACTGCCACACTGCCCACATTGCCTGCAAGTTCTCCGAGATGCTGGAGAAGATCGACCGCCGTACTGGCAAGTCGATCGAGGACAAACCCAAGTTCGTCAAGTCTGGCGACGCTTGCATCGTCAAGATGGTTCCCTCCAA-------------------------------------------------------------------------TGCCATAACTGCAGCAAGGTGTTGGCCGATACTGTTAGTCTATGCTACTA-TCTTCAAGGTTC-----TTTAC----TGGC---TTG-CTGGAGACTGAC----------CTGC-----TGCCCTCACAGAGCGACCCCGAGTTTGTCGCTGCAATCAACACCAGAGACCCCAAGCTTCGCTTCAACCGGGTCTGGGCCGTCTGCAAGAAGAAGAGGAGATGCGAAAACGAGGATCGCCAGAACAAGGACAAGGACGAGGAGTTTGCGCCCGGCATGAAGCCGGCCCAGGGCGTCGACAATCACGGCGGCTGCGGCAACGTCCAGCCCGCGGTGCGTCATGCTGCCCTGCAGCTCAAGGCCGCCTACGAGGTCGCGCAGGAAGACGGCCCCAAGAGGAAGGAGAGCAGTCCCATCACGCCCGAAACGGCGCACGGCATCCTGCGGCGCATCTCGGAGCAGGACCTGCGCAACATGGGGCTCAACTCCGACTACGCGCGCCCCGAGTGGATGATCATCACGGTCCTGCCCGTGCCCCCCCCGCCCGTGCGCCCCAGCATCTCTATGGACGGCACTGGAACAGGCATGCGGAACGAGGACGACTTGACGTACAAGCTCGGCGACATCATCCGCGCCAACGGAAACGTGAAGCAGGCCATCCGCGAGGGCTCCCCCCAGCACATCGCCAGGGACTTTGAGGAGCTGCTG--------------------------------------------------------------------------------------------------------------------------------------------------------------------------------------------------------------------------------------------------------------------------------------------------------------------------------------------------------------------------------------------------------CCTCAGAGCCTCTGATCGAGTTCATGATCAACCGGGGCATGGAGGTGGTGGAGGAGTACGAGCCCCTGCGATACCCGCACGCCACAAGATCTTCGTCAACGGAACGTGGGTCGGCGTGCACCAGGACCCAAAGCACCTGGTCAGCCAGGTGCTCGACACGCGGCGCAAGTCATATCTGCAGTTTGAAGTGTCCCTCATCAGAGAAATCAGGGATCAGGAGTTCAAGATCTTCTCCGATGCGGGACGCGTCATGCGACCAGTCTTCACCGTGGATG
ARSEF_617         CGGAGGGATCATTACCGAGTTTCAACTCCCTAACCCTATGTGAACCTACCTTTGTTGCTTCGGCGGATCGCCCCAG-A-CTGGACCA-GCGGCCGCCGGGGACCTAAACT-TTGTATTATCATCTTCTGAGCCGGGCCAAATAAATCAAAACTTTCAACAACGGATCTCTTGGCTCTGGCATCGATGAAGAACGCAGCGAAATGCGATAAGTAATGTGAATTGCAGAATCCAGTGAATCATCGAATCTTTGAACGCACATTGCGCCCGCCAGCATTCTGGCGGGCATGCCTGTTCGAGCGTCATTTCAACCCTCGACCCCTTGGAGTCGGCGTTGGGGACCGGCAGCGCCGGCCCTGAAATAGAGTGGCGGCCCGCCGCGGCGCCTCTGCGTAGTAATA-CTCGCACCGGAACCCGACGCGGCCACGCCGTAAAACACCCATTCTAACGTTGACCTCGAATCAGGTAG??????????????????????????????????????????????????????????????????????????????????????????????????????????????????????????????????????????????????????????????????????????????????????????????????????????????????????????????????????????????????????????????????????????????????????????????????????????????????????????????????????????????????????????????????????????????????????????????????????????????????????????????????????????????????????????????????????????????????????????????????????????????????????????????????????????????????????????????????????????????????????????????????????????????????????????????????????????????????????????????????????????????????????????????????????????????????????????????????????????????????????????????????????????????????????????????????????????????????????CTCATCATCGCCGCCGGTACTGGTGAGTTCGAGGCTGGTATCTCCAAGGATGGCCAGACCCGTGAGCACGCTCTGCTCGCCTTCACCCTCGGTGTCAAGCAGCTCATTGTCGCCATCAACAAGATGGACACCACCAAGTGGTCCGAGGCCCGTTTCCAGGAAATCATCAAGGAGACTTCCAGCTTCATCAAGAAGGTTGGCTACAACCCCAAGGCTGTCGCTTTCGTCCCCATCTCCGGTTTCAACGGCGACAACATGCTTGAGCCCTCCAGCAACTGCCCCTGGTACAAGGGTTGGGAGAAGGAGACCAAGGCTGGCAAGTCTACTGGCAAGACCCTCCTCGAGGCCATCGACGCCATTGAGCCCCCCAAGCGTCCTACCGACAAGCCTCTCCGTCTTCCCCTCCAGGATGTCTACAAGATCGGTGGTATCGGAACGGTGCCCGTCGGTCGTGTTGAGACTGGTATCATCAAGCCCGGCATGGTCGTCACCTTCGCTCCCGCCAACGTCACCACTGAAGTCAAGTCCGTCGAGATGCACCACGAGCAGCTTACTGAGGGTGTTCCCGGTGACAACGTCGGCTTCAACGTGAAGAACGTTTCCGTCAAGGAAATCCGTCGTGGTAACGTCGCTGGTGACTCCAAGAACGACCCCCCCAATGGCGCTGCTTCCTTCAACGCCCAGGTCATTGTCATCAACCACCCTGGCCAGATCGGTGCCGGCTACGCTCCCGTTCTTGACTGCCACACTGCCCACATTGCTTGCAAGTTCTCCGAGCTCCTCGAGAAGATCGACCGCCGTACCGGTAAGTCGGTTGAGAACAACCCCAAGTTCATCAAGTCTGGTGACTCCGCCATTGTCAAGATGGTTCCCTCCAA-------------------------------------TTCATCAAGAAAGTGAAAAAGGTTTTGGAGATTGTCTGCCACAACTGCAGCAAAGTGTTGGCCGATGAAGTTGGTCTT--C-CCTTTACTCCATGAGGC------TT----TGGAGCT--T-G-CTGGATGCTAACG-----------------TGCA-TTATCAGAGCGATCCCGAATTCGTCACAGCTATTCATACTCGCGATCCGAAACTCCGATTCAAGCGCGTTTGGGCCGTATGCAAGAAGAAGCGCAAATGCGAGAATGAGGAGCGGCAAGACAAGAATAAAGACGAAGAGTTCGCTCCAGGTGTCAAGAACG---TCGTCCTCGAAGGACACGGCGGATGTGGCAATATGCAGCCGCAGGTGAGACAGGCCGCGCTGCAACTCAAAGCTGCCTTTGAGGTTACTTCGGAAGAGGGTCCCAAGAGGAAAGAGACGGTCAATATCAGCGCCGAGATGGCGCATGGTATCCTTCGCCGCATCTCCGAGCGCGATCTGCACAACATTGGCCTTAACTCGGACTATGCTCGTCCCGAGTGGATGATCATCACTGTCCTGCCTGTACCCCCTCCTCCCGTGCGTCCTAGTATTTCCATGGATGGTACTGGTACTGGCACGAGAAACGAGGATGATTTGACCTACAAGCTTGGCGACATTATCCGCGCCAACGGTAATGTCAAGCAGGCCATTCGTGAAGGATCACCGCAACACATCGCGCGTGATTTTGAGGAGTTGCTTCAGTACCATGTTGCCACCTACATGGACAACGATATTGCTGGTCAGCCGCGGGCCCTCCAAAAGAGCGGTCGTCCTGTCAAGGCGATTCGCGCCCGTCTCAAGGGCAAGGAGGGTCGTCTGCGAGGTAACTTGATGGGTAAACGTGTCGACTTTTCCGCGCGTACCGTCATCACTGGTGATGCCAACTTGTCTCTGCACGAAGTCGGTGTTCCGCGAAGCATTGCTCGTACTCTCACCTATCCTGAGACTGTCACACCCTACAACATTGCCAAGCTGCATCAACTCGTTGAGAACGGACCTAACGAGCACCCTGGTGCCAAATACGTCATTCGCTCTGATGGCACCAGAATCGATCTACGACACCACAGACGCGCGGCCCAAGACCGCCGAGACAGCCGAGCCGCTCATTGACTTCATGATCAACAGGGGTATGGAGGTCATTGAGGAGTACGAACCACTCAGATACCCACACGCTACAAGATCTTTGTCAACGGGACCTGGGTTGGAGTTCACCAGGACCCCAAGCACCTTGCTGACCAGGTATTCGACACCCGCCGCAAGTCCTACCTGCAGTATGAGGTGTCTCTTATCAGAGAAATCCGTGACCAGGAGTTCAAGATCTTCTCTGATGCTGGCCGAGTCATGCGGCCTGTTTTTACTGTGAACG
ARSEF_6282        CGGAGGGATCATTATCGAGTCA--ACTCCCAAACCCCCTGCGAAC--ACCACAGTTGCCTCGGCGGGCCGCCCCGGGCCCGGACCAGGGCGCCCGCCGGAGGACCAGA--CTCCTGTGCA---TCTCTCAGTCA---CAAATGAATCAAAACTTTCAACAACGGATCTCTTGGTTCTGGCATCGATGAAGAACGCARCGAAATGCGATAAGTAATGTGAATTGCAGAATTCARTGAACCATCGAATCTTTGAACGCACATTGCGCCYGCCAGCACTCTGGCGGGCATGCCTGTCCGAGCGTCATCTCAACCCTCGAGCCCCCGGGCCCGGCCTTGGGGGACGGCCC-GCCGCCCCMTAAACGCAGTGGCGACCCGCCGC-GGCCCCCTGCGCAGTA--ACCTCGCACC-GGGCGCGGAGGGGTCTCGCCGTGAAACCC-----CACCAGTTGACCTCGGATCAGGTAGTGAAGCGGCAACAGCTCAAATTTGAAATCTGGCCCCG-GCCCGAGTTGTAATTTGCAGAGGATGCTTTTGGCGCGGCGCCTTCCGAGTGCCCTGGAACGGGACGCCATAGAGGGTGAGAGCCCCGTCTGGTCGGACGCCCAGCCTCTGTAAAGCTCCTTCGACGAGTCGAGTAGTTTGGGAATGCTGCTCTAAACGGGAGGTATATGTCTTCTAAAGCTAAATACCGGCCAGAGACCGATAGCGCACAAGTAGAGTGATCGAAAGATGAAAAGCACTTTGAAAAGAGGGTTAAACAGTACGTGAAATTGTTGAAAGGGAAGCGCTTGTGACCAGACTCGGGCGCGGCGAATCACCCGGCGTTC-CGCCGGTGCACTTCGACGCGCCCGGGCCAGCATCAGCTCGCCGCGGGGGACAAAGGCGCCGGGAACGTGGCTCCCCAGGGAGTGTTATAGCCCGGCGCGCAACGCCCCGCGGCGGACTGAGGTTCGCGC-TCGCAAGGATGCTGGCGTAATGGTCACCAGTGACCCGTCTTGAAACACGGACCAAGGAGTCGTCCTCGTATGCGAGTGTTCGGGTGTCAAACCCCTACGCGCAATGAAAGTGAACGCGGGTGAGAGCCTCGGCGCATCATCGACCGATCCTGATGTTCTCGGATGGATTTGAGTAGGAGCATACGGGGCCGGACCCGAAAGAAGGTGAACTATGCCTGTGTAGGGTGAAGCCAGAGGAAACTCTGGTGGAGGCTCGCAGCGGTTCTGACGTGCAAATCGATCGTCAAACATGGGCA----------CTGCCGGTACTGGTGAGTTCGAGGCTGGTATCTCCAAGGATGGCCAGACTCGTGAGCACGCCCTGCTTGCCTACACCCTCGGTGTGAAGCAGCTCATCGTTGCTATCAACAAGATGGACACCACCAAGTGGTCCGAGGCTCGCTTCCAGGAAATCATCAAGGAGACGTCCAACTTCATCAAGAAGGTCGGCTACAACCCCAAGACCGTCGCCTTTGTCCCCATCTCTGGCTTCAACGGCGACAACATGATTGATTCCTCCCCCAACTGCCCCTGGTACAAGGGCTGGGAGAAGGAGATCAAGTCTGGCAAGGTCACTGGCAAGACCCTGCTCGAGGCCATCGACTCCATCGAGCCTCCCAAGCGTCCCTCCGACAAGCCCCTGCGTCTGCCCCTCCAGGATGTGTACAAGATTGGCGGTATCGGAACAGTTCCCGTCGGTCGTGTCGAGACTGGTGTCATCAAGCCCGGCATGGTCGTAACCTTTGCTCCGGCCAACGTCACTACCGAAGTCAAGTCCGTCGAGATGCACCACGAGCAGCTCACCGAGGGTCTTCCTGGCGACAACGTCGGCTTCAACGTGAAGAACGTCTCCGTCAAGGAGATTCGCCGTGGCAACGTCGCTGGTGACTCCAAGAACGACCCCCCTCTGGGCGCCGCATCCTTCAACGCTCAGGTCATCGTCCTCAACCACCCCGGCCAGGTCGGTGCTGGTTACGCCCCCGTTCTTGACTGCCACACCGCCCACATTGCCTGCAAGTTCTCCGAGCTCCTGGAGAAGATCGACCGCCGTACCGGCAAGGCTGTCGAGACTTCCCCCAAGTTCATCAAGTCTGGTGATGCCGCCATCGTCAAGATGGTTCCCTCCAA--------------------------------------------------------------TGGAGATTGTCTGCCACAATTGCAGCAAGGTGTTGGCCGATACTGTTAGTTTATGCTACTC-TCTTCAAGATTC-----TTTGG----TGCC---CTA-CTGGATGCTGAC----------CTGC-----TGCTTCTATAGAGCGACCCTGAGTTTGTCGCTGCTATCAATACCCGAGATCCCAAGCTTCGCTTTAACCGCGTCTGGACCGTTTGCAAGAAGAAGAAGAGATGTGAAAACGAGGATCGCCAGAACAAGGACAAGGACGATGAGTTCGCAGCCGGGTTGAAGGCCGGCCTCGGCCTCGAGAATCACGGCGGTTGTGGCAATGTCCAGCCCGCCGTGCGTCACGCTGCCTTGCAGCTCAAGGCTGCCTACGAGGTGGTCCAGGAAGACGGCCCCAAGCGGAAGGAGAGTAGTCCCATCACACCCGAGACGGCTCACAACATCCTGCGGCGGATTTCGGAGGAAGACATGCGCAACATGGGGCTCAACTCGGACTATGCTCGCCCCGAGTGGATGATACTCACCGTCCTGCCCGTGCCGCCCCCGCCGGTGCGCCCCAGCATTTCCATGGACGGCACTGGAACCGGCATGCGAAACGAGGACGACTTGACGTACAAGCTCGGCGACATTATCCGCGCCAACGGCAACGTGAAGCAAGCCATTCGCGAGGGCTCCCCACAGCACATTGCAAGGGACTTTGAGGAGCTGCTGCAGTACCACGTCGCCACTTACATGGACAACGACATCGCCGG---------------------------------------------------------------------------------------------------------------------------------------------------------------------------------------------------------------------------------------------------------------------------------------------------------------------------------------------------------------???????????????????????????????????????????????????????????????????????????????????????????????????????????????????????????????????????????????????????????????????????????????????????????????????????????????????????????????????????????????????????????????????????????????????
ARSEF_6355        ????????????????????????????????????????????????????????????????????????????????????????????????????????????????????????????????????????????????????????????????????????????????????????????????????????????????????????????????????????????????????????????????????????????????????????????????????????????????????????????????????????????????????????????????????????????????????????????????????????????????????????????????????????????????????????????????????????????????????TGAAGCGGCAGCAGCTCAAATTTGAAATCCGGCCCCGGGCCCGAGTTGTACTTTGTAGAGGATGCTTTTGGCGCGGCGCCTTCCGAGTTCCCTGGAACGGGACGCCATAGAGGGTGAGAGCCCCGTCTGGTCGGACGCCTAGCCTCTGTAAAGCTCCTTCGACGAGTCGAGTAGTTTGGGAATGCTGCTCAAAACGGGAGGTATATGTCTTCTAAAGCTAAATACGGGCCAGAGACCGATAGCGCACAAGTAGAGTGATCGAAAGATGAAAAGCACTTTGAAAAGAGGGTTAAACAGTACGTGAAATTGTTGAAAGGGAAGCGCCTATGACCAGACTTGGGCCCGGTGAATCATCCAGCGTTCTCGCTGGTGCACTTGGCCGGGCCCAGGCCAGCATCAGTCTAGCGCGGGGGACAAAGGTCGCGGGAATGTGGCTCCCCCGGGAGTGTTATAGCCCGCGGCGTAATGCCCTGCGCCGGACTGAGGTACGCGCTCCGCAAGGATGCTGGCGTAATGGTCATCAGCGACCCGTCTTGAAACACGGACCAAGGAGTCGTCTTCGTATGCGAGTGTTCGGGTGTGAAACCCCTACGCGGAATGAAAGTGAACGCAGGTGAGAGCTTCGGCGCATCATCGACCGATCCTGATGTTCTCGGATGGATTTGAGTAAGAGCATACGGGGCCGGACCCGAAAGAAGGTGAACTATGCCTGTATAGGGTGAAGCCAGAGGAAACTCTGGTGGAGGCTCGCAGCGGTTCTGACGTGCGAATCGATCGTCAAATATGGGCACTCATCATTGCTGCCGGTACTGGTGAGTTCGAGGCTGGTATCTCCAAGGATGGCCAGACCCGTGAGCACGCTCTCCTCGCCTACACCCTCGGTGTCAAGCAGCTCATTGTCGCTATCAACAAGATGGACACCACTCAGTGGTCTGAGAACCGTTTCCAGGAAATCATCAAGGAGACCTCCAACTTTATCAAGAAGGTTGGCTACAACCCCAAGACTGTTGCCTTCGTTCCCATCTCTGGTTTCCACGGCGACAACATGCTTGAGGCCTCCAAGAACTGCCCCTGGTACAAGGGCTGGGAGAAGGAGACCAAGGCTGGCAAGTCCAATGGCAAGACCCTTCTCGAGGCCATTGACGCCATCGAGGCCCCCAAGCGCCCCCTCGACAAGCCCCTCCGTCTGCCCCTTCAGGATGTCTACAAGATCGGTGGTATCGGAACGGTGCCCGTCGGCCGTGTCGAGACTGGTGTTATCAAGCCCGGTATGGTCGTCACTTTCGCTCCCTCCAACGTCACCACTGAAGTCAAGTCGGTCGAGATGCACCACGAGCAGCTCCCTGAGGGTGTCCCCGGTGACAACGTCGGCTTCAACGTGAAGAACGTTTCCGTCAAGGAAATCCGTCGTGGTAACGTCGCTGGTGACTCCAAGAACGACCCCCCCATGGGTGCTGCCTCGTTCCAGGCCCAGGTCATTGTCATCAACCACCCTGGCCAGATTGGTAACGGTTACGCCCCCGTTCTCGACTGCCACACTGCCCACATTGCCTGCAAGTTCGCTGAGCTTCAGGAGAAGATCGACCGTCGTACCGGTAAGGCTGTCGAGTCTAACCCCAAGTTCATCAAGTCTGGTGACTCTGCTATCGTCAAGATGGTTCCCTCCAA----------------------------------------ATTAAAAAAGTGAAAAAGGTTTTGGAGATTGTCTGCCACAATTGCAGCAAAGTGTTGGCCGATGAAGTTGGTCTT--G-CCTTTTCTCCACGGGCC------TT----TTGAGCT--T-A-TTGGATGCTAACG-----------------TGAC-CTCTCAGAGTGATCCCGAATTCGTTACAGCTATTCATACTCGCGACCCCAAAGTTCGTTTCAAGCGCGTTTGGACCGTCTGCAAGAAGAAGCGCAAGTGCGAGAACGAAGAGAGACAAGACAAGAACAAGGACGAGGAGTTCGCGCCTGGTGCCAAGAGTG---TCGTTCTGGAAGGGCATGGCGGCTGCGGTAACATGCAGCCGCAGGTAAGGCAGGCTGCGCTCCAGCTCAGGGCTGCCTTTGAAGTCACTTCGGAAGACGGACCGAAAAGAAAAGAAACCGTCAACATCACTGCTGAAATGGCGCACGGCATTCTTCGTCGCATTTCTGAGCGCGACCTGCGCAATATGGGTCTCAACTCGGACTATGCTCGTCCAGAGTGGATGATCATCACTGTTCTGCCCGTCCCTCCTCCTCCTGTGCGCCCTAGTATTTCCATGGATGGTACTGGTACTGGTATGAGAAACGAAGATGACTTGACATATAAACTTGGCGATATTATTCGCGCCAACGGCAACGTCAAGCAGGCCATACGCGAAGGATCGCCTCAGCACATTGCGCGTGATTTCGAGGAGTTGTTGCAATACCACGTTGCCCCCTACA----------------------------------------------------------------------------------------------------------------------------------------------------------------------------------------------------------------------------------------------------------------------------------------------------------------------------------------------------------------------------------???????????????????????????????????????????????????????????????????????????????????????????????????????????????????????????????????????????????????????????????????????????????????????????????????????????????????????????????????????????????????????????????????????????????????
ARSEF_7032        CGGAGGGATCATTACCGAGTTTCAACTCCCTAACCCTATGTGAACCTACCTTTGTTGCTTCGGCGGATCGCCCCAG-A-CTGGACCA-GCGGCCGCCGGAGA-CTAAACT-TTGTATTATCATCTTCTGAGCCGGGCCAAATAAATCAAAACTTTCAACAACGGATCTCTTGGCTCTGGCATCGATGAAGAACGCAGCGAAATGCGATAAGTAATGTGAATTGCAGAATCCAGTGAATCATCGAATCTTTGAACGCACATTGCGCCCGCCAGCATTCTGGCGGGCATGCCTGTTCGAGCGTCATTTCAACCCTCGACCCCTTGGAGTCGGCGTTGGGGACCGGCAGCGCCGGCCCTGAAATGGAGTGGCGGCCCGCCGCGGCGCCTCTGCGTAGTAATA-CTCGCACCGGAACCCGACGTGGCCACGCCGTAAAACACCCATTCTAACGTTGACCTCGAATCAGGTAG??????????????????????????????????????????????????????????????????????????????????????????????????????????????????????????????????????????????????????????????????????????????????????????????????????????????????????????????????????????????????????????????????????????????????????????????????????????????????????????????????????????????????????????????????????????????????????????????????????????????????????????????????????????????????????????????????????????????????????????????????????????????????????????????????????????????????????????????????????????????????????????????????????????????????????????????????????????????????????????????????????????????????????????????????????????????????????????????????????????????????????????????????????????????????????????????????????????????????????CTCATCATCGCCGCCGGTACTGGTGAGTTCGAGGCTGGTATCTCCAAGGATGGCCAGACCCGTGAGCACGCTCTGCTCGCCTTCACCCTCGGTGTCAAGCAGCTCATTGTCGCCATCAACAAGATGGACACCACCAAGTGGTCCGAGGCCCGTTACCAGGAAATCATCAAGGAGACTTCCAGCTTCATCAAGAAGGTTGGCTACAACCCCAAGGCTGTTGCTTTCGTCCCCATCTCCGGTTTCAACGGCGACAACATGCTTGAGCCCTCCACCAACTGCCCCTGGTACAAGGGTTGGGAGAAGGAGACCAAGGCTGGCAAGTCTACTGGCAAGACCCTCCTCGAGGCCATCGACGCCATTGAGCCCCCCAAGCGTCCTACCGACAAGCCTCTCCGTCTTCCCCTCCAGGATGTCTACAAGATCGGTGGTATCGGAACGGTGCCTGTCGGTCGTGTTGAGACTGGTATCATCAAGCCCGGCATGGTCGTCACCTTCGCTCCCGCCAACGTCACCACTGAAGTCAAGTCCGTCGAGATGCACCACGAGCAGCTTACTGAGGGTGTTCCCGGTGACAACGTCGGCTTCAACGTGAAGAACGTTTCCGTCAAGGAAATCCGTCGTGGTAACGTCGCTGGTGACTCCAAGAACGACCCCCCCAATGGCGCTGCTTCCTTCAACGCCCAGGTCATTGTCATCAACCACCCTGGCCAGATTGGTGCTGGCTACGCTCCCGTTCTTGACTGCCACACTGCCCACATTGCTTGCAAGTTCTCCGAGCTCCTCGAGAAGATCGACCGCCGTACCGGTAAGTCGGTTGAGAACAACCCCAAGTTCATCAAGTCTGGTGACTCCGCCATCGTCAAGATGGTTCCCTCCAA-------------------------------------TTCATCAAGAAAGTGGAAAAAGTTTTGGAGATTGTCTGCCACAATTGCAGCAAAGTGTTGGCCGATGAAGTTGGTCTT--C-CCTTTACTCCATGAAGC------TT----TGAAGCT--T-G-CTGGATGCTAACG-----------------TGCA-TTATCAGAGCGATCCCGAATTCGTCACAGCTATTCATACTCGCGATCCGAAACTCCGATTCAAGCGCGTTTGGGCCGTCTGCAAGAAGAAGCGCAAATGTGAGAATGAGGAGCGGCAAGACAAGAATAAAGACGAAGAGTTCGCTCCAGGTGTCAAGAACG---TCGTTCTCGAAGGACACGGCGGATGTGGCAATATGCAGCCGCAGGTGAGACAGGCCGCGCTGCAACTCAAAGCTGCCTTCGAGGTTACTTCGGAAGAGGGTCCCAAGAGGAAAGAGACGGTCAATATCAGCGCCGAGATGGCGCATGGTATACTTCGCCGCATCTCTGAGCGCGATCTGCACAACATTGGTCTCAACTCGGACTATGCTCGTCCCGAGTGGATGATCATCACTGTCCTGCCTGTACCCCCTCCTCCCGTGCGTCCTAGTATTTCCATGGATGGTACTGGTACTGGCACGAGAAACGAGGATGATTTGACCTACAAGCTTGGTGACATTATCCGCGCCAACGGTAATGTCAAGCAGGCCATTCGTGAAGGATCACCGCAGCATATTGCGCGTGATTTTGAGGAGCTGCTGCAGTACCATGTTGCCACCTACATGGATAACGATATTGCTGGTCAGCCGCGGGCCCTCCAAAAGAGCGGCCGTCCTGTCAAGGCGATTCGCGCCCGTCTCAAGGGCAAGGAGGGTCGTCTGCGAGGTAACTTGATGGGTAAGCGTGTCGACTTTTCCGCGCGTACCGTCATCACTGGTGACGCCAACTTGTCTCTGCACGAAGTTGGCGTTCCGCGAAGCATTGCTCGTACTCTCACCTATCCTGAGACTGTCACACCCTACAACATTGCCAAGCTGCATCAACTCGTTGAGAACGGACCTAACGAGCACCCTGGTGCCAAATACGTCATACGCTCTGATGGCACCAGAATCGATCTACGACACCACAGACGCGCGGCCCAAGACCGCTGAGACAGCCGAGCCGCTCATTGACTTCATGATCAACAGGGGTATGGAGGTCATTGAGGAGTACGAACCACTTAGATACCCACACGCTACAAGATTTTTGTCAACGGGACCTGGGTTGGAGTTCACCAAGACCCCAAGCACCTTGCTGACCAGGTATTCGACACCCGCCGCAAGTCCTACTTGCAGTATGAGGTGTCTCTTATCAGAGAAATCCGTGACCAGGAATTCAAGATCTTCTCTGATGCTGGCCGAGTCATGCGGCCTGTTTTTACTGTGAATG
ARSEF_7486        CGGAGGGATCATTACCGAGTTTAAACTCCCAAACCCC-TGTGAACTTACCTCTGTTGCTTCGGCGGTACCCCCCGGAACCGGGACCAGGCGCCCGCCGGGGATCGTAA-CTTGATCTCTATATCTTCTGAGTGGGAAAAAATGAATCAAAACTTTCAACAACGGATCTCTTGGTTCTGGCATCGATGAAGAACGCAGCGAAATGCGATAAGTAATGTGAATTGCAGAATTCAGTGAATCATCGAATCTTTGAACGCACATTGCGCCCGTCAGTATTCTGGCGGGCATGCCTGTTCGAGCGTCATTACGCCCCTCAAGCCC--GGGTTTGGTGTTGGGGATCGGCGA-GCCGTCCCTTAAATTTATTGGCGGTCCGCCGTGGCCCCTCTGCGCAGTAGTCACTCGCAA-CGGGCCCGGCCGTCCACTGCCGTAAAACCCCCACTTTACAGTTGACCTCGAATCAGGTAG??????????????????????????????????????????????????????????????????????????????????????????????????????????????????????????????????????????????????????????????????????????????????????????????????????????????????????????????????????????????????????????????????????????????????????????????????????????????????????????????????????????????????????????????????????????????????????????????????????????????????????????????????????????????????????????????????????????????????????????????????????????????????????????????????????????????????????????????????????????????????????????????????????????????????????????????????????????????????????????????????????????????????????????????????????????????????????????????????????????????????????????????????????????????????????????????????????????????????????CTTATTATCGCTGCCGGTACTGGTGAGTTCGAGGCTGGTATCTCCAAGGATGGCCAGACCCGTGAGCACGCTCTGCTCGCCTACACCCTGGGTGTCAAGCAGCTCATCGTCGCCATCAACAAGATGGACACCACCAAGTGGTCTGAGGCCCGTTACCAGGAAATCATCAAGGAGACTTCCAACTTCATCAAGAAGGTCGGCTACAACCCCAAGACCGTCGCCTTCGTCCCCATCTCCGGTTTCCACGGTGACAACATGCTTCAGGCCTCCACCAACTGCCCCTGGTACAAGGGCTGGGAGAAGGAGACCAAGGCTGGCAAGTCCACTGGCAAGACCCTCCTTGAGGCCATTGACGCCATTGAGCCCCCCAAGCGTCCCACCGACAAGCCCCTCCGTCTTCCCCTTCAGGATGTGTACAAGATTGGCGGTATTGGAACTGTCCCTGTCGGCCGTATCGAGACTGGTGTCCTCAAGCCCGGTATGGTCGTTACCTTTGCCCCCTCCAACGTCACCACTGAAGTCAAGTCCGTGGAAATGCACCACGAGCAGCTTGCTGAGGGTGTCCCCGGTGACAACGTTGGTTTCAACGTGAAGAACGTTTCCGTCAAGGAAATCCGCCGTGGTAACGTTGCTGGTGACTCCAAGAACGACCCCCCCTCTGGTGCCGCCTCTTTCGATGCCCAGGTCATCGTTCTTAACCACCCCGGCCAGGTCGGTGCTGGTTACGCTCCCGTCCTCGATTGCCACACCGCCCACATTGCCTGCAAGTTCTCTGAGATCAAGGAGAAGATTGACCGACGTACCGGTAAGGCTGTTGAGTCTGCCCCCAAGTTCATCAAGTCTGGTGACTCTGCCATCGTCAAGATGGTTCCCTCCAA---------------------------------------------------------------------------------------CAAGGTGTTGGCCGATACTGTTGGTCTATCCTGAC--TCTCCGTAGGCTT----TT----TGTGAACT--TC--TTGGTTGCTAACACACAATTTT-----------CTCTCTCAGAGCGATTCCGAGTTTGTCACCGCAATCAACACGCGAGATGCTAAACTACGCTTCAATCGTGTCTGGGCAGTCTGCAAGAAGAAGCGGAGATGTGAAAACGAAGATCGTAACGAGAAG---AACGACGATGAGTTTGCTCCGGGCATGAAGCCAG------TCGCACACAACCATGGTGGTTGCGGAAACGTGCAGCCGCAGGTCCGACAGGCGGCTTTGCAGCTCAAGGCTGCGTTCGATGTTGCGCAAGAGGACGGCCCCAAGCGGCGAGAGACGGTGCCGATTACTCCAGAGATGGCTCATGGTATTCTGAGAAGAATCTCGGAGGAGGATCTTCGGCACATGGGCCTTAACTCGGACTATGCTCGCCCAGAGTGGATGATTCTCACTGTGCTTCCTGTCCCCCCACCACCTGTTCGTCCCAGTATTTCCATGGACGGTACTGGCACCGGCATGCGAAATGAAGACGATTTGACCTACAAGCTTGGTGATATTATCCGTGCCAACGGTAATGTGAAGCAGGCTATCCGCGAAGGATCACCTCAGCACATTGCGCGTGATTTTGAGGAGTTGCTGCAGTACCATGTGGCAACATACATGGACAACGACATTGCTGGACAACCGCGGGCGTTGCAAAAGAGCGGCCGTCCAGTCAAGGCTATCAGGGCTAGGTTAAAGGGTAAAGAAGGCCGCTTGAGAGGCAACTTGATGGGCAAGCGTGTGGATTTCTCTGCGCGTACTGTCATCACTGGTGACGCCAATCTGTCTCTTCATGAAGTTGGCGTTCCTCGCAGCATTGCCAGAACTCTCACCTATCCCGAAACAGTCACACCTTACAATATTGGCAAGCTGCACCAACTCGTAGAGAACGGGCCGAACGAACATCCTGGTGCCAAATACGTCATCAGAGCCGATGGTACTCGAATTGATCTGCGCCATCACCGACGAGCCGCCCCAAATTGTGGAAGCGGCCGAGCCATTGATTGAATTCATGATCAACCGTGGCATGGAAGTGGTAGAAGAGTACGAGCCGCTGAGATATCCTCATGCCACAAGATCTTTGTCAATGGTGTTTGGGTTGGTGTACACCAAGATCCTAAGCACCTGGTCAGTCAAGTCTTGGATACTAGACGAAAGTCGTATTTGCAGTACGAGGTGTCTCTCGTCCGAGAAATCAGGGATCAAGAGTTCAAGATTTTCTCCGATGCTGGCCGAGTTATGAGACCAGTGTTCACTGTGGACG
ARSEF_7682        ????????????????????????????????????????????????????????????????????????????????????????????????????????????????????????????????????????????????????????????????????????????????????????????????????????????????????????????????????????????????????????????????????????????????????????????????????????????????????????????????????????????????????????????????????????????????????????????????????????????????????????????????????????????????????????????????????????????????????-----------------AAATTTGAAATCTGGTCCCGGGCCCGAGTTGTAACTTGCAGAGGATGCTTCTGGCGAGGTGCCTTCCGAGTTCCCTGGAACGGGACGCCATAGAGGGTGAGAGCCCCGTCTGGTCGGACGCCGAGCCTCTGTGAAGCTCCTTCGACGAGTCGAGTAGTTTGGGAATGCTGCTCCAAACGGGAGGTATATGTCTTCTAAAGCTAAATACCGGCCAGAGACCGATAGCGCACAAGTAGAGTGATCGAAAGATGAAAAGCACTTTGAAAAGAGGGTTAAACAGTACGTGAAATTGTTGAAAGGGAAGCGCTCACGACCAGACTTGGGCGCGGCGGATCATCCAGCGGTCTCGCTGGTGCGCTTCGCC-GCGCCAGGCCAGCATCGGTCCGC-CCGGGGGACAAAGGCGGCGGGAACGTGGCTCCCTCGGGAGTGTTATAGCCCGCCGCGCAATGCCCTGGGGCGGACCGAGGTTCGCGCGTCGCAAGGATGCTGGCGTAATGGTCGTCAGCGACCCGTCTTGAAACACGGACCAAGGAGTCGTCTTCGTATGCGAGTGTTCGGGTGCCAAACCCCTACGCGGAATGAAAGTGAACGCAGGTGAGAGCTTCGGCGCATCATCGACCGATCCTGATGTTCTCGGATGGATTTGAGTAGGAGCATACGGGGCCGGACCCGAAAGAAGGTGAACTATGCCTGTGTAGGGTGAAGCCAGAGGAAACTCTGGTGGAGGCTCGCAGCGGTTCTGACGTGCAAATCGATCGTCA----------CTCATCATCGCTGCCGGTACTGGTGAGTTCGAGGCTGGTATCTCCAAGGATGGTCAGACCCGTGAGCACGCTCTGCTCGCCTACACCCTGGGTGTCAAGCAGCTCATTGTCGCCATCAACAAGATGGACACTGCCAAGTGGGCCGAGGCTCGTTACCAGGAAATCATCAAGGAAACCTCCAACTTCATCAAGAAGGTCGGCTACAACCCCAAGACCGTACCCTTCGTCCCCATCTCCGGTTTCAACGGTGACAACATGTTGGCGGCCTCCTCCAACTGCCCCTGGTACAAGGGCTGGGAGAAGGAGACCAAGGCTGGCAAGTCTACCGGCAAGACCCTTCTCGAGGCCATTGACTCCATCGAGCCCCCCAAGCGTCCCGTTGACAAGCCCCTCCGTCTTCCCCTCCAGGATGTCTACAAGATCGGTGGTATTGGAACAGTCCCTGTCGGCCGTATCGAGACTGGTGTCCTCAAGCCCGGTATGGTCGTCACCTTTGCCCCTGCCAACGTCACCACTGAAGTCAAATCTGTCGAAATGCACCACGAACAGCTCACTGAGGGCAACCCTGGTGACAACGTCGGTTTCAACGTGAAGAACGTCTCTGTCAAGGATATCCGCCGTGGTAACGTTGCTGGTGACTCCAAGAACGACCCTCCCCAGGGTGCCGCTTCTTTCGACGCCCAGGTCATTGTTCTCAACCACCCTGGTCAGGTCGGTGCCGGCTACGCCCCCGTCCTCGACTGCCACACCGCCCACATTGCCTGCAAGTTCTCTGAGATCAAGGAGAAGATTGACCGACGTACCGGCAAGGCTGTCGAAGCCGCCCCCAAGTTCATCAAGTCAGGTGACTCCGCCATCGTCAAGATGGTTCCCTCCAA-----------------------------------------TCAAGAAGGTCAAGAAGATCTTGGAGATTGTCTGCCACAACTGCAGCAAGGTGTTGGCCGATACTGTTGGTCTATCCCAAC--TCTCCATAGGG------CTTTCTGTATGACT--TTCACTGATTGCTAACGCAAAATTTT---------CTCTCCTTCAGAGCGATCCCGAGTTTGTAGCCGCTATCAGTACTCGAGACGCCAAGGTCCGCTTTAACCGTGTCTGGGCCGTCTGCAAGAAGAAGCGGAGATGCGAGAACGAAGACCGCACCGAGAAG---AATGACGAGGAGTTTGCACCCGGAATGAAGCCGA------TGGTGAATAACCACGGTGGATGCGGCAACGTGCAGCCCCAAGTACGACAGGCGGCTCTTCAGCTCAAGGCTGCTTTTGATGTTGCGCAAGAGGACGGTCCTAAGCGACGCGAGACGGTACCCATCACTCCAGAGATGGCTCACGGCATCTTGAGAAGGATTTCTGAGCAAGATTTGAGCCACATTGGCCTCAACTCGGATTATGCTCGCCCAGAGTGGATGATCATCACGGTACTGCCCGTTCCCCCGCCTCCTGTTCGTCCCAGCATTTCCATGGACGGAACTGGCACCGGCATGCGAAACGAGGATGACTTGACGTACAAACTTGGCGACATTATCCGCGCAAATGGCAATGTAAAGCAGGCTATTCGCGAGGGATCTCCCCAGCACATTGCTCGTGATTTCGAAGAGTTGCTGCAATATCACGTCGCAACCTA------------------------------------------------------------------------------------------------------------------------------------------------------------------------------------------------------------------------------------------------------------------------------------------------------------------------------------------------------------------------------------???????????????????????????????????????????????????????????????????????????????????????????????????????????????????????????????????????????????????????????????????????????????????????????????????????????????????????????????????????????????????????????????????????????????????
ARSEF_878         CGGAGGGATCATTACCGAG---CAACTCCCACAACCCCTGTGAACCGTGAA-CGTTGCCTCGGCGGGACGCCCCGGGCCCGGACCCAGGCGCCCGCCGGAGGGCCACACC-----------GTACTCTAAGCGTGCACTAAAAAGTCAAAACCTTCAACAACGGATCTCTTGGCTCTGGCATCGATGAAGAACGCAGCGAAATGCGATAAGTAATGCGAATTGCAGAATCCAGTGAATCATCGAATCTTTGAACGCACATTGCGCCCGCCAGCACTCTGGCGGGCATGCCTGTCCGAGCGTCATGTAACCCCTCGAGCC-----GCTCGGCGTTGGGG-ACGGCCCGGCCGCCCCCGAAATGCATTGGCGA--C-CCGCCGCGCCCCTGCGCAGTAG-CACACGCACCGGCGCCGGCGGCGCGCCTCCCCCGGGGGGTCGACCCCGAGGTTGACCTCGGATCAGGTAGT-------------------------------CT----------------------------------GGGCGAGGCGCCTTCCGAGTTCCCTGGAACGGGACGCCACAGAGGGTGAGAGCCCCGTCCGGTCGGCCGCCGAGCCCGCGTAGGACTCCCTCGACGAGTCGAGTAGTTTGGGAATGCTGCTCTAAATGGGAGGKATATGTCTTCTAAAGCTAAATACCGGCCAGAGACCGATAGCGCACAAGTAGAGTGATCGAAAGATGAAAAGCACTTTGAAAAGAGAGTTAAACAGCACGTGAAATTGTTGAAGGGGAAGCGCTCGCGACCAGACGCGGGCGCGGCACATCAACCGGCGTTCTCGCCGGTGCACTGCGCCGCGCCCGGGCCAGCATCGGCGCGCCGCGGGGGACAAAGGCGCCGGGAACGTGGCTCCCCCGGGAGTGTTATAGCCCGGCGCGCAATGCCCCGCGGCGGGCCGAGGTACGCGCGTCGCAAGGATGCTGGCGTAATGGTCGCCAGTGACCCGTCTTGAAACACGGACCGAGGAGTCGTCCCGGTGTGCGAGTGTTCGGGTGTCAAGCCCCTACGCGGAATGAAAGTGAACGCTGGTGGGAGCCCCGGCGCACCACCGACCGATCCTGAAGTTCTCGGATGGATTTGAGTAGGAGCACACCGGGCCGGACCCGAAAGAAGGTGAACTATGCCTGTGTAGGGTGAAGCCAGTGGAAACTCTGGTGGAGGCTCGCAGCGGTTCTGACGTGCAAATCGATCGTCAAACATGGGCACTCATCATCGCTGCCGGCACTGGTGAGTTCGAGGCTGGTATCTCCAAGGATGGCCAGACTCGTGAGCACGCTCTGCTCGCCTACACCCTGGGCGTCAAGCAGCTCATCGTCGCCATCAACAAGATGGACACCACCAAGTGGTCTGAGGCCCGTTACCAGGAAATCATCAAGGAGACCTCCAACTTCATCAAGAAGGTCGGCTACAACCCCAAGACTGTTGCCTTCGTCCCCATCTCTGGCTTCAACGGCGACAACATGATTGAGCCGTCGACCAACTGCCCCTGGTACAAGGGCTGGGAGAAGGAGGTCAAGGCTGGCAAGGTCACCGGTAAGACCCTGCTTGAGGCCATCGACTCCATCGAGCCTCCCAAGCGTCCTTCCGACAAGCCCCTCCGTCTTCCTCTCCAGGATGTCTACAAGATTGGCGGTATCGGCACAGTCCCTGTCGGCCGTGTCGAGACTGGTGTTATCAAGCCCGGCATGGTCGTCACTTTCGCTCCCGCCAACGTCACCACTGAAGTCAAGTCTGTTGAGATGCATCACGAGCAGCTCACCGAGGGTCTTCCTGGCGACAACGTCGGCTTCAACGTGAAGAACGTCTCCGTCAAGGACATCCGCCGTGGCAACGTCGCTGGTGACTCCAAGAACGATCCTCCTTTGGGTGCTGCCTCTTTCAACGCCCAGGTCATCGTTCTCAACCACCCTGGCCAGGTTGGCGCTGGCTACGCGCCCGTCCTGGACTGCCACACTGCCCACATTGCCTGCAAGTTCTCTGAGCTCCTGGAGAAGATTGACCGCCGTACCGGTAAGGCTGTTGAGGAGGCTCCCAAGTTCATCAAGTCTGGTGATGCCGCCATCGTCAAGATGG--------------------------------------------------------------------------------------------------------------------GTACGTCTATGCTGCAT-TCTTCAAGCTTC-----TTTAA----TGAC---TGA-CGAGATGCTGAC----------CTGCTT-----------TAGAGTGACCCAGAGTTTGTCGCTGCCATCAACACTCGGGACCCCAAGGTTCGCTTTCAGCGCGTTTGGGCCGTGTGCAAGAAGAAGAGGAGATGCGAAAACGAGGATCGTCAGAACAAGGACA---ACGAAGACTTCGGAACGGCAATCAAGAACCCAAATGCCGTCGAGAACCACGGAGGATGCGGCAACGTCCAGCCGGCTGTACGCCACGCCGCGCTGCAACTCAAGGCCTCCCACGAGGTTGTTCAGGAGGATGGCCCGAAACGTAAGGAGAGCAACGCCATCACTCCTGAGACAGCACACGGCATCCTTCGGCGCATTTCCGAGGAAGATATGCGCAACATGGGCCTCAACTCAGACTACGCTCGCCCCGAGTGGATGATCCTCACCGTACTGCCTGTGCCGCCTCCGCCTGTACGGCCCAGCATTTCCATGGACGGTACCGGGACAGGCATGCGAAACGAGGACGACTTGACGTACAAGCTTGGTGACATCATCCGTGCAAACGGCAACGTGAAGCAGGCCATCCGAGAAGGCTCTCCACAGCATATTGCGAGGGACTTTGAAGAGCTTCTGCAGTACCACGTCGCCACCTTCATGGACAATGACATCGCTGGCCAGCCGAGAGCCTTGCAAAAGAGTGGGCGACCCGTCAAAGCCATTAGAGCTC----------------------------------------------------------------------------------------------------------------------------------------------------------------------------------------------------------------------------------------------------------------------------------------------------------???????????????????????????????????????????????????????????????????????????????????????????????????????????????????????????????????????????????????????????????????????????????????????????????????????????????????????????????????????????????????????????????????????????????????
ARSEF_8888        CGGAGGGATCATTACCGAGTTACAACTCCCAAACCCCCTGCGAACCTACCAACGTTGCCTCGGCGGGCCGCCCCGGGCCCGGACCCAGGCGCCCGCCGGAGGACCAGA--CTCCTGTGCA---TCTCCAGTCCA---CAAATGAATCAAAACTTTCAACAACGGATCTCTTGGTTCTGGCATCGATGAAGAACGCAGCGAAATGCGATAAGTAATGTGAATTGCAGAATTCAGTGAATCATCGAATCTTTGAACGCACATTGCGCCCGCCAGCACTCTGGCGGGCATGCCTGTCCGAGCGTCATTTCACCCCTCGAGCCC---GCCTCGGTGTTGGGGGACGGCCC-GCCGCCCCCGAAATGCAGTGGCGACCCGCCGCGGCCCCCCTGCGCAGTA--ACCTCGCACC-GGACGCGGAGGGGTCACGCCGTGAAACCC---CCC-AAAGTTGACCTCGGATCAGGTAGTGAAGCGGCAACAGCTCAAATTTGAAATCTGGCCCCGGGCCCGAGTTGTAATTTGCAGAGGATGCTTTTGGCGAGGCGCCTTCCGAGTTCCCTGGAACGGGACGCCACAGAGGGTGAGAGCCCCGTCCGGTCGGACGCCGAGCCTCTGTAAAGCTCCTTCGACGAGTCGAGTAGTTTGGGAATGCTGCTCTAAATGGGAGGTATATGTCTTCTAAAGCTAAATACCGGCCAGAGACCGATAGCGCACAAGTAGAGTGATCGAAAGATGAAAAGCACTTTGAAAAGAGGGTTAAACAGTACGTGAAATTGTTGAAAGGGAAGCGCTCGTGACCAGACTCGGGCGCGGCGAATCATCCGGCGTTC-CGCCGGTGCACTTCGCCGCGCCCGGGCCAGCATCAGCTCGCCGCGGGGGACAAAGGCGCCGGGAACGTGGCTCCCCCGGGAGTGTTATAGCCCGGCGCGCAATGCCCCGCGGCGGACTGAGGTTCGCGC-TCGCAAGGATGCTGGCGTAATGGTCACCAGCGACCCGTCTTGAAACACGGGCCAAGGAGTCGTCCTCGTATGCGAGTGTTCGGGTGTCAAACCCCTACGCGCAATGAAAGTGAACGCAGGTGAGAGCCTCGGCGCATCATCGACCGATCCTGATGTTCTCGGATGGATTTGAGTAAGAGCATACGGGGCCGGACCCGAAAGAAGGTGAACTATGCCTGTGTAGGGTGAAGCCAGAGGAAACTCTGGTGGAGGCTCGCAGCGGTTCTGACGTGCAAATCGATCGTCAAACATGGGCACTCATCATCGCTGCCGGCACTGGTGAGTTTGAGGCTGGTATCTCCAAGGATGGCCAGACTCGTGAGCACGCTCTGCTTGCCTACACCCTGGGTGTGAAGCAGCTCATCGTCGCCATCAACAAGATGGACACCACAAAGTGGTCCGAGGCTCGTTTCCAGGAGATCATCAAGGAGACGTCCAACTTTATCAAGAAGGTCGGCTACAACCCCAAGACCGTGGCTTTCGTCCCCATCTCTGGCTTCAACGGCGACAACATGATTGAGCCCTCCTCCAACTGCCCCTGGTACAAGGGCTGGGAGAAGGAGATCAAGTCCGGCAAGGCCACCGGTAAGACCCTGCTTGAGGCCATCGACTCCATCGAGCCTCCCAAGCGTCCTTCCGACAAGCCCCTCCGCCTGCCCCTCCAGGATGTGTACAAGATTGGCGGTATCGGAACGGTTCCCGTCGGTCGTGTCGAGACTGGTGTCATCAAGCCCGGCATGGTCGTCACCTTTGCTCCTGCCAACGTCACCACCGAAGTCAAGTCCGTTGAGATGCACCACGAGCAGCTTACGGAGGGTCTTCCCGGCGACAACGTCGGCTTCAACGTGAAGAACGTCTCCGTCAAGGACATTCGCCGTGGCAACGTCGCTGGTGACTCCAAGAACGACCCCCCTATGGGTGCCAGCTCCTTCAACGCTCAGGTCATCGTCCTCAACCACCCCGGTCAGGTCGGTGCTGGCTACGCTCCCGTCCTCGATTGCCACACTGCCCACATTGCCTGCAAGTTCTCGGAGCTTCTGGAGAAGATCGATCGCCGTACCGGCAAGGCTGTCGAGACCTCCCCCAAGTTCATCAAGTCTGGTGATGCCGCCATCGTCAAGATGATTCCCTCCAA---------------------------------------------------------------------------------------------------------------TCTATGCTACAC-TCTTCAAGGTCC-----TTTTG----CGC----TTG-CTCGGTGCTGAC----------TTGC-----TGCCTTTCTAGAGCGACCCCGAGTTCGTCGCTGCCATCAATACCAGAGACCCCAAGGTTCGCTTTCAAAGAGTGTGGACCGTCTGCAAAAAAAAGAAGAGGTGCGAAAACGAGGACCGCCAGAACAAGGACAAGGACGAGGACTTTGGCCCTGGATTGAAGCCCGCTCACGGCGTCGACAACCACGGCGGTTGCGGCAATGTCCAACCTGCCGTGCGTCACGCTGCCCTGCAGCTCAAGGCTGCCTACGAGGTCGTCCAGGAAGACGGCCCTAAGCGGAAGGAGAGCAGTCCCATCACGCCCGAGACGGCGCACAACATCCTGCGGCGCATTTCCGAGGAAGACCTGCGCAACATGGGGCTCAACTCGGACTATGCTCGCCCCGAGTGGATGATCCTCACCGTCCTGCCGGTGCCTCCTCCGCCGGTTCGTCCTAGCATTTCCATGGACGGCACTGGAACTGGCATGCGAAACGAAGACGACTTGACTTACAAGCTCGGCGACATCATTCGCGCCAACGGCAACGTCAAGCAGGCCATCCGCGAAGGCTCCCCCCAGCACATTGCGAGGGACTTTGAGGAGCTTCTGCAGTACCATGTCGCAACTTTCATGGACAACGACATTGCCGGCCAGCCGCGGGCCCTGCAAAAGAGCGGACGCCCCGTCAAGGCCATTCGGGCCCGTCT------------------------------------------------------------------------------------------------------------------------------------------------------------------------------------------------------------------------------------------------------------------------------------------------------???????????????????????????????????????????????????????????????????????????????????????????????????????????????????????????????????????????????????????????????????????????????????????????????????????????????????????????????????????????????????????????????????????????????????
ARSEF_996         CGGAGGGATCATTACCGAGTTT-AACTCCCAAACCCCCTGCGAACCTACCAACGTTGCCTCGGCGGGCCGCCCCGGGCCCGGACCCAGGCGCCCGCCGGAGGGCCAAG--TCCAACTTCA---TCTCGGCGTAC---CAAATGAATCAAAACTTTCAACAACGGATCTCTTGGTTCTGGCATCGATGAAGAACGCAGCGAAATGCGATAAGTAATGTGAATTGCAGAATTCAGTGAATCATCGAATCTTTGAACGCACATTGCGCCCGCCAGCACTCTGGCGGGCATGCCTGTCCGAGCGTCATTTCAACCCTCGAGCAC---CGCTCGGCGTTGGGGGCGGCCCG-GCCGCCCCCGAAATGCAGTGGCGACCCGCCGCGTCCCCCCTGCGCAGTA--ACCTCGCATC-GGCCGCGGCGGGGTCACGCCGTGAAACGC---CCCCAGAGTTGACCTCGGATCAGGTAGTGAAGCGGCAACAGCTCAAATTTGAAATCTGGCGCCGCGCCCGAGTTGTAATTTGCAGAGGATGCTTTTGGCGCGGCGCCTTCCGAGTTCCCTGGAACGGGACGCCATAGAGGGTGAGAGCCCCGTCTGGTTGGACGCCTAGCCTCTGTAAAGCTCCTTCGACGAGTCGAGTAGTTTGGGAATGCTGCTCTAAATGGGAGGTATATGTCTTCTAAAGCTAAATACCGGCCAGAGACCGATAGCGCACAAGTAGAGTGATCGAAAGATGAAAAGCACTTTGAAAAGAGGGTTAAACAGTACGTGAAATTGTTGAAAGGGAAGCGCTTGTGACCAGACTCGGGCGTGGCGGATCATCCGGCGTTC-CGCCGGTGCACTCCGCCTCGCCCGGGCCAGCATCAGTTCGCCGCGGGGGATAAAGGCGTCGGGAACGTGGCTCCCCCGGGAGTGTTATAGCCCGGCGCGCAATGCCCCGTGGCGGACTGAGGTTCGCGC-TCGCAAGGATGCTGGCGTAATGGTCACCAGTGACCCGTCTTGAAACACGGACCGAGGAGTCGTCCTCGTATGCGAGTGTTCGGGTGTCAAACCCCTACGCGAAATGAAAGTGAACGCAGGTGAGAGCCTCGGCGCATCATCGACCGATCCTGATGTTCTCGGATGGATTTGAGTAAGAGCATACGGGGCCGGACCCGAAAGAAGGTGAACTATGCCTGTGTAGGGTGAAGCCAGAGGAAACTCTGGTGGAGGCTCGCAGCGGTTCTGACGTGCAAATCGATCGTCAAACATGGGCACTCATCATCGCTGCCGGCACTGGTGAGTTCGAGGCTGGTATCTCCAAGGATGGCCAGACTCGTGAGCACGCTCTGCTTGCCTACACCCTGGGTGTCAAGCAGTTGATCGTCGCCATCAACAAGATGGACACCACCAAGTGGTCCGAGGCCCGTTACCAGGAAATCATCAAGGAGACGAGCAACTTCATCAAGAAGGTCGGCTACAACCCCAAGGAGGTCGCCTTCGTCCCCATCTCCGGCTTCAACGGCGACAACATGATCGAGCCCTCCACCAACTGCCCCTGGTACAAGGGCTGGGAGAAGGAGACCAAGGCCGGCAAGGCCACTGGCAAGACCCTGCTCGAGGCCATCGACTCCATCAACCCCCCCCAACGTCCTACCGACAAGCCCCTGCGTCTGCCCCTCCAGGATGTGTACAAGATTGGCGGCATTGGAACGGTTCCCGTCGGCCGTGTCGAGACTGGTGTCATCAAGCCCGGCATGGTCGTCACCTTCGCCCCGTCCAACGTCACCACTGAAGTCAAGTCCGTCGAGATGCACCACGAGCAGCTCGCCGAGGGTGTTCCTGGCGACAACGTCGGCTTCAACGTGAAGAACGTCTCCGTCAAGGAGGTTCGTCGCGGCAACGTCGCCGGTGACTCCAAGAACGATCCCCCCATGGGCGCCGAGTCCTTCAACGCCCAGGTCATCGTCCTCAACCACCCCGGCCAGGTCGGCGCCGGCTACGCCCCCGTCCTTGACTGCCACACCGCCCACATTGCGTGCAAGTTCTCCGAGCTCCTGGAGAAGATTGACCGCCGTACCGGTAAGAGCATGGAGAACAACCCCAAGTTCGTCAAGTCTGGCGACGCCGCCATTGTCAAGATGGTTCCCTCCAA---------------------------------------------------------------------------------------------------------------TCTATGCTACAC-TCTTCAAGGTTC------TTTG----AGGC---TCG-CTAGATGCTGAC----------T-------GTGATTTTCTAGAGCGACCCAGAGTTCGTCGCTGCCATCAACACCCGAGATCCCAAGGTTCGCTTTCAGCGCGTTTGGACCGTCTGCAAGAAGAAGAAGCGATGCGAGAACGAGGATCGGCAGAGCAAGGACAAGGACGACGAATTCGGCCCCGGACTGAAAGCCGCCCACGGCGTCGACAACCACGGCGGCTGCGGCAACGTCCAGCCCGCCGTGCGCCACGCCGCCCTGCAGCTCAAGGCCTCCTACGAGGTCGCTCAAGAAGACGGCCCGAAGCGCAAGGAGAGCAGCCCCATCACACCCGAGACGGCGCACAACATCTTGCGGCGCATCTCCGAGGAAGACCTTCGCAACATGGGGCTCAATTCCGACTATGCTCGCCCCGAGTGGATGATCCTCACAGTCCTGCCCGTGCCGCCCCCGCCCGTGCGTCCCAGCATCTCCATGGACGGCACCGGTACCGGCATGCGAAACGAGGACGACTTGACGTACAAGCTGGGCGACATCATCCGCGCCAACGGCAACGTGAAGCAGGCCATCCGCGAGGGCTCTCCGCAGCACATTGCCCGGGACTTTGAGGAGCTGCTGCAGTACCACGTCGCCACCTTCATGGACAACGACATTGCCGGCCAGCCGCGGGCCCTTCAGAAGAGCGGCCGTCCCGTCAAGGCCATCCGGGCC-----------------------------------------------------------------------------------------------------------------------------------------------------------------------------------------------------------------------------------------------------------------------------------------------------------???????????????????????????????????????????????????????????????????????????????????????????????????????????????????????????????????????????????????????????????????????????????????????????????????????????????????????????????????????????????????????????????????????????????????
AR_3498           ????????????????????????????????????????????????????????????????????????????????????????????????????????????????????????????????????????????????????????????????????????????????????????????????????????????????????????????????????????????????????????????????????????????????????????????????????????????????????????????????????????????????????????????????????????????????????????????????????????????????????????????????????????????????????????????????????????????????????TGAAGCGGCAACAGCTCAAATTTGAAATCTGGCTC--GGCCCGAGTTGTAATTTGCAGAGGATGCTTTTGGCGCGGTGCCTTCCGAGTTCCCTGGAACGGGACGCCACAGAGGGTGAGAGCCCCGTATGGTAGGACACCAAGCCTGTGTAAAGCTCCTTCGACGAGTCGAGTAGTTTGGGAATGCTGCTCTAAATGGGAGGTAAATCTCTTCTAAAGCTAAATACCGGCCAGAGACCGATAGCGCACAAGTAGAGTGATCGAAAGATGAAAAGCACCTTGAAAAGGGGGTTAAATAGTACGTGAAATTGTTGAAAGGGAAGCGCTTGTGACCAGACTTGCGCCGTGTGGCTCATCAGGGGTTCTCCCCTGTGCACTCCGCACGGCACAGGCCAGCATCGGTTCTCGTGGGGGGATAAGACCGGCAGGAACGTGGCACCCTCGGGTGTGTTATAGCCTGCCGGAGGATACCCTCTG-GGGACCGAGGTTCGCGCTCCGCAAGGATGCTGGCGTAATGGTCATCAGCGACCCGTCTTGAAACACGGACCAAGGAGTCGTCCATTAGAGCGAGCGTTTGGGTGTAAAACCCGCACGCGTAATGAAAGTGAACGCAGGTGAGAGCTT-GGCGCATCATCGACCGATCCTGATGTTTTCGGAAGGATTTGAGTAAGAGTTTTAACGGACGGACCCGAAAGACAGTGAACTATGCTTGAATAGGGTGAAGCCAGAGGAAACTCTGGTGGAGGCTCGCAGCGGTTCTGACGTGCAAATCGATCGTCAAATTTGAGCACTCATCATTGCCGCTGGTACTGGTGAGTTCGAGGCTGGTATCTCCAAGGATGGCCAGACTCGTGAGCACGCTCTGCTCGCCTACACCCTGGGTGTCAAGCAGCTCATCGTCGCCATCAACAAGATGGACACCGCCAAGTGGTCCGAGACCCGTTTCCAGGAGATTATTAAGGAGACCTCATCCTTCATCAAGAAGGTCGGCTACAACCCCAAGACTGTTGCCTTCGTCCCCATCTCCGGATTCAACGGCGACAACATGCTGGCTGCCTCCAGCAACTGCCCTTGGTACAAGGGTTGGGAGAAGGAGACCAAGGCTGGCAAGTCCTCCGGCAAGACCCTCCTTGAGGCCATCGATGCCATCGAGGCCCCCAAGCGTCCTACCGACAA------------------------------------------------------------------------------------------------------------------------------------------------------------------------------------------------------------------------------------------------------------------------------------------------------------------------------------------------------------------------------------------------------------------------------------------------------------------------------------------------------------???????????????????????????????????????????????????????????????????????????????????????????????????????????????????????????????????????????????????????????????????????????????????????????????????????????????????????????????????????????????????????????????????????????????????????????????????????????????????????????????????????????????????????????????????????????????????????????????????????????????????????????????????????????????????????????????????????????????????????????????????????????????????????????????????????????????????????????????????????????????????????????????????????????????????????????????????????????????????????????????????????????????????????????????????????????????????????????????????????????????????????????????????????????????????????????????????????????????????????????????????????????????????????????????????????????????????????????????????????????????????????????????????????????????????????????????????????????????????????????????????????????????????????????????????????????????????????????????????????????????????????????????????????????????????????????????????????????????????????????????????????????????????????????????????????????????????CAGCTGATCCCATAAGAGAATTCATGGTTCAGCGCAACATGGAAGTGCTGGAAGAGTACGACCCTGCTTCCAACCCGTTCGCAACAAGATCTTCATTAACGGCACGTGGGTTGGAGTTCACCAAGACCCAAAGCACCTTGTCAGTCTCGTTCAAGATCTTCGACGCAAGAGCATCATTTCGCACGAGGTATCTCTTGTCCGTGACATCCGAGACCGAGAATTCAAGATCTTCTCTGATGCTGGCCGTGTGATGCGACCCCTGTTCGTAATAGACA
ATCC_13892        CGGAGGGATCATTACCGAGTTT--ACTCCCAAACCCACTGTGAACATACCCACGTTGCCTCGGCGG-TCGCTCC-------------GGCGGCCGCCGGGGGTC-GAACCTCTGTTTTCGCACCGTCTGAGTGG---TAAATGAATCAAAACTTTCAACAACGGATCTCTTGGTTCTGGCATCGATGAAGAACGCAGCGAAATGCGATACGTAATGTGAATTGCAGAATTCAGTGAATCATCGAATCTTTGAACGCACATTGCGCCCGCCAGTATTCTGGCGGGCATGCCTGTTCGAGCGTCATTTCAACCCTCAGGCCCC-G--CCTGGTGTTGGGGGACGGCCGGACTGGCGGCCGAACATAGCGGTGG----TGGCAACA--CCTCCGA---AG-GCCTCACGCTTTAGCGTACT--GTTTATTCTGTCAAACTCCGACTTTTAGGTTGACCTCGGATCAGGTAGTGAAGCGGCAACAG-TCAAATTTGAAATCTGGCCCCGCGATAGGACCGCGCATCACGCAGGATGC---TGGCGAGGCGCCTTCCTAGTTCCCTGGAACGGGACGCCATAGAGGGTGAGAGCCCCGTCTTGTTGGTTGCCGAGCCTCTCTAAAGCTCCTTCGACGAGTCGAGTAGTTTGGGA-TGCTGCTCTAA-TGGGAGGTATATGTCTTCT-ACGCTAAATATTGGC-AGAGACCGATCGCGCACAAATAGAGTGATCGAAGA-TGAAAAGCACTTTGAAAAGAGGGTTAAA-AGTACGTGAAATTGTTGAAAGGGAAGCGCTTGTGACCAGACTTGGGCCCGGGG-ATCACCCAGCGTTCTCGCTGGTGCACTCCGGCGGGCCCAGGCCAGCATCAG-TCGTCCCGGGGGACAAAGGCTCTGGGAATGTGGCTCCTCCGGGAGTGTTATAGCCCTCTGCGCAATGCCCTGGGGCGGGCTGAGG--CGCGCATCGCAAGGATG--TGGGTAATGGTCATCAGCGACCCGTCTTGAAACACGGACCAAGGAGTCGTCTTCGTATGCGAGTGTTCGGGTGTCAAACCCCTACGCGTAATGAAAGTGAACGCAGGTGAGAGCTTC----------------------------------------------------------------------------------------------------------------------------------GG-----GTAAGTAAAGTAA----------------CTGATTATCGCTGCCGGTACTGGTGAGTTCGAGGCTGGTATCTCCAAGGATGGCCAGACTCGTGAGCACGCCCTGCTCGCCTACACCCTCGGTGTCAAGCAGCTCATCGTTGCCATCAACAAGATGGACACCGCCAAGTGGGCTGAGGCTCGTTACCAGGAAATCATCAAGGAGACTTCCAACTTCATCAAGAAGGTCGGCTACAACCCCAAGACTGTTGCCTTCGTCCCCATCTCTGGTTTCAACGGTGACAACATGCTTGCCCCTTCCACCAACTGCTCCTGGTACAAGGGCTGGGAGAAGGAGACCAAGGCTGGCAAGTCCACCGGAAAGACCTTGCTCGAGGCCATAGACTCCATTGAGCCCCCCAAGCGTCCCACCGACAAGCCCCTCCGTCTTCCCCTCCAGGACGTTTACAAGATTGGTGGTATTGGAACTGTTCCTGTCGGCCGTATCGAGACTGGTGTCCTCAAGCCCGGTATGGTCGTTACCTTCGCTCCTGCCAACGTCACCACTGAAGTCAAGTCCGTGGAAATGCACCACGAGCAGCTGGCTGAGGGTAACCCCGGTGACAACGTCGGATTCAACGTGAAGAACGTCTCTGTCAAGGATATCCGCCGTGGTAACGTGGCTGGTGACTCCAAGAACGACCCTCCCATGGGTGCCGCTTCCTTCGATGCCCAGGTCATTGTTCTCAACCACCCTGGTCAGGTCGGTGCCGGTTACGCCCCCGTCCTCGATTGCCACACTGCCCACATTGCCTGCAAGTTCGCCGAGATCCGCGAGAAGATCGACCGACGTACCGGTAAGGCTGTGGAAGAGGCCCCCAAGTTCATCAAGTCTGGTGACTCTGCCATCGTCAAGATGGTTCCCTCCAA---------------------------CCATCCTGGTTTCATCAAGAAGGTCAAGAAGATCTTGGAGATAGTCTGCCACAACTGCAGCAAGGTGCTGGCCGATACTGTTGGTCTC--T-CC---TCTCTAAAGA-------CTTTTTGCTTGACC--CGAACTGTTAACTAACAATCGTATCT-----------ACCTGCCAGAGCGATCCCGAGTTTGTCTCAGCTATCAATACTCGAGATGCCAAGCTTCGCTTCAACCGTGTCTGGGCCGTCTGCAAGAAGAAGCGAAGATGTGAAAATGAAGACCGCACAGAGAAG---AACGATGACGACTTTGCTCCTGGTATGAAGGCAG------TCGTGAACAATCACGGTGGTTGTGGCAATGTCCAACCACAGGTCCGCCAGGCTGCTCTTCAGCTCAAGGCAGCGTTTGATGTTGTTCAGGAAGATGGTCCCAAGCGCAGAGAGACTGTACCCATCACGCCCGAAATGGCACATGGTATTCTCAAAAGAATCTCCGAGGAAGATCTGCGTCACATGGGATTGAACTCGGACTACGCTCGGCCTGAGTGGCTCATTATCACCGTCTTGCCTGTTCCCCCCCCACCCGTGCGTCCCAGTATTTCAATGGACGGCACCAGCACCGGAATGCGAAACGAAGATGATTTGACGTACAAGCTTGGTGACATCATTCGCGCCAACGGAAACGTGAAGCAGGCTATTCGCGAAGGAT----------------------------------------------------------------------------------------------------------------------------------------------------------------------------------------------------------------------------------------------------------------------------------------------------------------------------------------------------------------------------------------------------------------------------------------------CCTCGGAACCGCTGATTGAGTTCATGATCAACCGAGGCATGGATGTCGTCGAAGAATACGAGCCGCTGCGGTATCCTCACGCGACAAAATCTTTGTCAATGGTACGTGGGTTGGTGTGCATCAGGATCCTAAGCATCTCGTGAGCCAGGTCTTGGACACACGACGAAAGTCGTATCTGCAGTACGAAGTGTCCCTTGTCAGAGAAATTCGCGATCAAGAGTTCAAAATCTTCTCCGACGCCGGTCGCGTCATGCGACCGGTATTCACCGTGGACG
ATCC_56429        CGGAGGGATCATTACCGAGTTTCA-CTCCCAAACCCC-TGTGAACCTACC-CTGTTGCCTCGGCGGGCGGCCGCGGCACCGGGGCCGGGCGCCCGCCGGAGGACCAAA-TTCTGTATTTTC--TGTCTGAGTGGATC-AAATGAATCAAAACTTTCAACAACGGATCTCTTGGTTCTGGCATCGATGAAGAACGCAGCGAAATGCGATAAGTAATGTGAATTGCAGAATTCAGTGAATCATCGAATCTTTGAACGCACATTGCGCCCGCCAGTATTCTGGCGGGCATGCCTGTTCGAGCGTCATTTCAACCCTCAAGCCCCTGCGCTTGCTGTTGGGGACCGGCTC-GCCGCCCCCGAAATGAATCGGCGGTCCGTCGCAGCCCCTTTGCGTAGTAACACCTCGCACCG-GGCGCGGCGCGCCACTGCCGTAAAACGCCAACTTTAGAGTTGACCTCGAATCAGGTAGTGAAGCGGAAACAGCTCAAATTTGAAATCTGGCCCCGGGCCCGAGTTGTAATTTGTAGAGGATGC-TTTGGGGAGGCGCCTTCCGAGTTCCCTGGAACGGGACGCCACAGAGGGTGAGAGCCCCGTCTGGTTGGATGCCGAGCCTCTGTAAAGCTCCTTCGACGAGTCGAGTAGTTTGGGAATCCTGCTCTAAATGGGAGGTATATGTCTTCTAAAGCTAAATATTGGCCAGAGACCGATAGCGCACAAGTAGAGTGATCGAAAGATGAAAAGCACTTTGAAAAGAGGGTTAAATAGTACGTGAAATTGTTGAAAGGGAAGCGCTCATGACCAGACTTGGGCCCGGTGAATCATCCAGCGTTCTCGCTGGTGCACTTTGCCGGGCTCAGGCCAGCATCAGTTCGCCCCGGGGGACAAAGGCTCTGGGAATGTGGCTCCTCCGGGAGTGTTATAGCCCTCTGCTGCATGCCCTGGGGCGGACTGAGGTTCGCGCGTCGCAAGGATGCTGGCGTAATGGTCATCAGCGACCCGTCTTGAAACACGGACCAAGGAGTCGTCCTCGTATGCGAGTGTTCGGGTGTCAAACCCCTACGCGTAATGAAAGTGAACGCAGGTGAGAGCTTCGGCGCATCATCGACCGATCCTGATGTTCTCGGATGGATTTGAGTAGGAGCATACGGGGCCGGACCCGAAAGAAGGTGAACTATGCCTGTATAGGGTGAAGCCAGAGGAAACTCTGGTGGAGGCTCGCAGCGGTTCTGACGTGCAAATCGATCGTCAAATATGGGCACTGATTATCGCTGCTGGTACTGGTGAGTTCGAGGCTGGTATCTCCAAGGATGGCCAGACTCGTGAGCACGCTTTGCTCGCTTACACCCTAGGTGTCAAGCAGCTCATCGTTGCCATCAACAAGATGGACACCACCAAGTGGTCCGAGGCCCGTTACCAGGAAATTATCAAGGAGACTTCCAACTTCATCAAGAAGGTCGGCTACAACCCCAAGACTGTCGCCTTCGTCCCCATCTCCGGTTTCAACGGTGACAACATGTTGGCCGCCTCCACCAACTGCCCCTGGTACAAGGGTTGGGAGAAGGAGACCAAGGCTGGCAAGTCCACCGGAAAGACCTTGCTCGAGGCCATTGACTCCATTGAGCCCCCCAAGCGTCCCACCGACAAGCCCCTCCGCCTTCCCCTCCAGGATGTGTACAAGATTGGTGGTATTGGAACTGTTCCTGTCGGCCGTATCGAGACTGGTGTGCTTAAGCCAGGTATGGTCGTCACCTTCGCTCCTGCCAACGTCACCACTGAAGTCAAGTCCGTTGAAATGCACCACGAGCAGCTCACTGAGGGCAACCCTGGTGACAACGTCGGCTTCAACGTGAAGAACGTCTCCGTCAAGGATATCCGCCGTGGCAACGTTTGTGGTGACTCCAAGAACGACCCCCCCATGGGTGCCGCTTCTTTTGATGCCCAGGTCATCGTTCTCAACCACCCCGGTCAGGTCGGTGCTGGTTACGCTCCCGTCCTCGATTGCCACACCGCCCACATTGCCTGCAAGTTTGCCGAGATTCGCGAGAAGATTGACCGACGTACCGGTAAGGCTGTCGAAGACGCCCCCAAGTTCATCAAGTCTGGTGATTCCGCCATTGTCAAGATGGTTCCCTCCAA-------------------------TACCATCCCGGTTTCATCAAGAAGGTCAAGAAGATCTTGGAGATTGTCTGCCACAACTGTAGCAAGGTGCTGGCTGATACTGTTGGTCTA--T-CCTG-TCTCCGTAGA-------CTTTTTGCTTGACC--TGAATTGCTTGCTAACAGCCGTCTTT------------CCTGCCAGAGCGATCCCGAGTTTGTCTCAGCTATCCAAACTCGAGACGCTAAGCTTCGCTTCAATCGTGTTTGGGCCGTGTGCAAGAAGAAACGGAGATGTGAAAACGAAGACCGTACCGAAAAG---AACGACGAAGAGTTTGCCCCAGGTATGAAGCCAT------TGGTAAACAACCATGGTGGTTGTGGCAATGTGCAACCGCAGGTTCGACAAGCCGCTCTCCAGCTCAAGGCTGCTTTCGATGTTGTTCAGGAAGACGGACCCAAGCGGCGAGAGACTGTGCCTATCACACCCGAAATGGCCCATGGTATCCTCAAAAGAATCTCCGAGGAAGACCTGCGCCAGATGGGTTTGAACTCGGATTATGCTCGACCTGAGTGGCTCATCATCACCGTTTTGCCTGTCCCTCCCCCTCCAGTACGTCCTAGTATTTCTATGGACGGCACCAGCACGGGAATGCGAAACGAAGACGATTTGACGTACAAGCTTGGTGACATCATTCGTGCCAACGGTAATGTGAAGCAGGCGATTCGTGAAGGATCCCC------------------------------------------------------------------------------------------------------------------------------------------------------------------------------------------------------------------------------------------------------------------------------------------------------------------------------------------------------------------------------------------------------------------------------------------CATCAGAGCCTTTGATCGAGTTCATGATCAACCGAGGCATGGAAGTCGTCGAAGAGTACGAGCCGCTGCGATATCCCCATGCCACAAAATCTTCGTCAACGGTACCTGGGTCGGTGTGCATCAGGATCCCAAGCATCTCGTCAGTCAAGTCCTGGATACGCGGCGAAAGTCTTACCTGCAGTACGAGGTGTCGCTTGTCCGGGAAATCCGAGATCAGGAGTTCAAGATTTTCTCCGACGCCGGACGAGTCATGCGACCGGTATTCACCGTAGACG
B4728             -------------------------------------------------------------------------------------------------------------------------------------------------------------------------------------------------------------------------------------------------------------------------------GTATCCTGGCGGGCATGCCTGTTCGAGCGTCATTTCAA-CCTCGAGCCCCC---TCTGGTGTTGGGGATCGGCGC-GCCGTCCCCGAAATGAATTGGCGGTCCGTCGCAGCCCT-TTGCGTAGTAAGACCTCGCAACCAGGCGCGGCGCGCCACTGCCGTAAAACGCCAACTTCAGAGTTGACCTCGAATCAGGTAG??????????????????????????????????????????????????????????????????????????????????????????????????????????????????????????????????????????????????????????????????????????????????????????????????????????????????????????????????????????????????????????????????????????????????????????????????????????????????????????????????????????????????????????????????????????????????????????????????????????????????????????????????????????????????????????????????????????????????????????????????????????????????????????????????????????????????????????????????????????????????????????????????????????????????????????????????????????????????????????????????????????????????????????????????????????????????????????????????????????????????????????????????????????????????????????????????????????????????????TTGATCATCGCTGCCGGTACTGGTGAGTTCGAGGCTGGTATTTCCAAGGATGGCCAGACTCGTGAGCACGCCTTGCTCGCCTACACCCTGGGTGTCAAGCAGCTCATCGTTGCCATCAACAAGATGGACACTGCCAAGTGGGCTGAGGCTCGTTACCAGGAAATCATCAAGGAGACCTCCAACTTCATCAAGAAGGTCGGTTACAACCCCAAGACCGTTCCCTTCGTTCCCATCTCTGGTTTCAACGGCGACAACATGTTGTCGGCCTCCACAAACTGCCCCTGGTACAAGGGCTGGGAGAAAGAGACCAAGGCTGGCAAGGCCACTGGAAAGACCTTGCTTGAGGCCATTGACTCCATTGAGCCTCCTAAGCGTCCCAACGACAAGCCTCTTCGTCTTCCCCTTCAGGATGTGTACAAGATTGGTGGTATCGGAACTGTCCCTGTCGGGCGTATCGAGACTGGTGTCCTTAAGCCCGGTATGGTTGTCACCTTCGCTCCCTCCAACGTCACCACTGAAGTCAAGTCCGTTGAAATGCACCACGAGCAGCTCACTGAGGCCCAGCCTGGTGACAACGTCGGCTTCAACGTGAAGAACGTCTCCGTCAAGGATATTCGCCGTGGTAACGTGGCTGGTGACTCCAAGAACGACCCCCCCCAGGGTGCTGCTTCTTTCGACGCCCAGGTCATCGTTCTTAACCACCCCGGACAGGTTGGTGCTGGTTACGCCCCCGTCCTCGATTGCCACACTGCCCACATTGCCTGCAAGTTCTCTGAGATCAAGGAGAAGATTGACCGACGTACTGGTAAGGCTGTCGAAGCTGCCCCCAAATTCATCAAGTCTGGTGATTCTGCCATCGTCAAGATGGTTCCGTCCAA???????????????????????????????????????????????????????????????????????????????????????????????????????????????????????????????????????????????????????????????????????????????????????????????????????????????????????????????????????????????????????????????????????????????????????????????????????????????????????????????????????????????????????????????????????????????????????????????????????????????????????????????????????????????????????????????????????????????????????????????????????????????????????????????????????????????????????????????????????????????????????????????????????????????????????????????????????????????????????????????????????????????????????????????????????????????????????????????????????????????????????????????????????????????????????????????????????????????????????????????????????????????????????????????????????????????????????????????????????????????????????????????????????????????????????????????????????????????????????????????????????????????????????????????????????????????????????????????????????????????????????????????????????????????????????????????????????????????????????????????????????????????????????????????????????????????????CCTCTGAGCCTCTGATTGAGTTTATGATCAACCGAGGTATGGAGGTGGTTGAGGAATATGAACCATTACGATATCCTCATGCGACAAGATTTTCGTTAACGGTACCTGGGTTGGCGTGCATCAGGACCCTAAGCATCTAGTGAGCCAAGTCCTAGATACGCGAAGAAAGTCTTACTTGCAATACGAAGTCTCTCTTGTCCGAGAAATCCGAGATCAGGAGTTCAAGATTTTCTCTGACGCCGGTCGCGTTATGCGACCAGTATTCACTGTAGATG
BBC_88305         -------------------------TCCCAAAGCCCC-TGTGAACCTGC--ACGTTGCCTCGGCGGGCCGC--CCG-------------CGCCCGCCGGAGGACCAAGGCTCCCGCTGCGCGCCCTCTGAGTG--AAAAAATGAGTCAAAACTTTCAACAACGGATCTCTTGGTTCTGGCATCGATGAAGAACGCAGCGAAATGCGATAAGTAATGTGAATTGCAGAGTCCAGTGAATCATCGAATCTTTGAACGCACATTGCGCCCGCCAGGACTCTGGCGGGCATGCCTGTCCGAGCGTCGCCCCAACCCTCGAGCCCCGGGGCCCGGTGTTGGGGGGCGCGGCCGCC-CCCCCGAAACGCAGTGGCGACCCGCCGCGCCCCCCCTGCGCAGTACCGCCTCGCGGCGGAGGCGGAGGCGTCCC-GCCGTAAAACCCCCA-------------------------------------------------------CCCCCCCCGGGCCCGAGTTGTAATTTGCAGAGGGTGCTTCAGGCGCGGCGCCTTCCGAGTTCCCTGGAACGGGACGCCACAGAGGGTGAGAGCCCCGTCCGGTCGGACGCCCGGCCGCTGTGAAGCCCCTTCGACGAGTCGAGTAGTTTGGGAATGCTGCTCAAAACGGGAGGTATATGTCTTCTAAAGCTGAACACCGGCCAGAGACCGATAGCGCACAAGTAGAGTGATCGAAAGATGAAAAGCACTTTGAAAAGAGGGTTAAACAGTACGTGAAATTGTTGAAAGGGAAGCGCTCGCGACCAGACGCGGGCCC-GCGGCGGCGCCGGCGTTCTCGCCGGCGCGCTCCG-CGGGCCCGGGCCAGCATCAGCCCGCCGCGGGGGACAAAGGCGCCGGGAACGTGGCTCCCCCGGGAGTGTTATAGCCCGGCGCGCAATGCCCTGCGCCGGGCTGAGGCACGCGCT--GCAAGGATGCTGGCGTAATGGTCACCAGCGACCCGTCTTGAAACACGGACCAAGGAGTCGTCCTCGTATGCGAGTGTTCGGGTGTCAAACCCCTACGCGCAATGAAAGTGAACGCAGGTGAGAGCCTCGGCGCATCATCGACCGATCCTGATGTTCTCGGATGGATTTGAGTAGGAGCATACGGGGCCGGACCCGAAAGAAGGTGAACTATGCCTGCGTAGGGTGAAGCCAGAGGAAACTCTGGTGGAGGCTCGCAGCGGTTCTGACGTGCAAATCGATCGTCAAACGTGGGCA------ATCGCTGCCGGTACTGGTGAGTTCGAGGCTGGCATCTCCAAGGATGGCCAGACCCGTGAGCACGCTCTGCTCGCCTACACTCTGGGCGTCAAGCAGCTCATCGTCGCCATCAACAAGATGGACACGACCAAGTGGTCCGAGGCTCGCTACCAGGAAATCATCAAGGAGACGTCCAACTTCATCAAGAAAGTCGGCTACAACCCCAAGACCGTCGCTTTCGTCCCCATCTCCGGCTTCAACGGCGACAACATGCTTGCTCCCTCCACCAACTGCCCCTGGTACAAGGGCTGGGAGAAGGAGACCAAGGGTGGCAAGTCGACCGGCAAGACCCTGCTCGAGGCCATCGACTCCATCGAGCCCCCCAAGCGTCCCAACGACAAGCCTCTGCGTCTTCCCCTCCAGGATGTCTACAAGATTGGTGGTATCGGAACTGTTCCTGTCGGCCGTATCGAGACTGGTGTCCTCAAGCCCGGTATGGTTGTCACCTTCGCTCCCTCCAACGTCACCACCGAAGTCAAGTCGGTGGAGATGCACCACGAGCAGCTCGCCGAGGGTCAGCCTGGTGACAACGTCGGCTTCAACGTGAAGAACGTTTCCGTCAAGGAAATCCGCCGTGGCAATGTTGCCGGCGACTCCAAGAACGACCCCCCCATGGGCGCTGCCTCTTTCGACGCTCAGGTCATCGTCCTCAACCACCCCGGTCAGGTCGGTGCTGGCTACGCCCCTGTTCTGGACTGCCACACCGCCCACATTGCCTGCAAGTTCTCCGAGATCAAGGAGAAGATCGACCGCCGTACCGGCAAGGCTGTTGAGAGCGCTCCCAAGTTCATCAAGTCTGGCGACTCTGCCATCGTCAAGATGGTTCCCTCCAA-----------------------------------------------------------------------------------------------------------------------------------------------------------------------------------------------------TCGCAGAGCGACCCCGAGTTCGTCGCTGCGATCCGTACCCGTGACCCCAAGCTTCGCTTCAACCGCGTCTGGGCCGTATGCAAGAAGAAGCGGCGATGTGAGAATGAGGACCGGCAGAACAAGGACAAGGATGATGAATTCGCCCCGGGAATCAAGCAGCCCCAGACGGTCGACAATCACGGCGGATGTGGCAATGTGCAGCCCGCAGTGCGACAGACCGCTCTGCAACTCAAGGCTGCATTCGACGTTGCCCGGGAAGACGGACCCAAATCCAGGGAGACGGTTCCTATCACCCCCGAGACGGCCCACGGCATCCTGCGGCGAATCTCCGAGGAAGATCTGCGCAACATGGGTCTGAATTCGGACTACGCTCGCCCAGAGTGGATGATCATTACCGTCCTGCCAGTACCTCCGCCGCCAGTCCGTCCTAGTATTTCCATGGATGGTACCGGCACTGGCATGCGAAATGAGGACGATCTGACATACAAGCTCGGTGATATCATTCGCGCCAACGGCAACGTGAAGCAGGCTATTCGCGA---------------------------------------------------------------------------------------------------------------------------------------------------------------------------------------------------------------------------------------------------------------------------------------------------------------------------------------------------------------------------------------------------------------------------------------------------???????????????????????????????????????????????????????????????????????????????????????????????????????????????????????????????????????????????????????????????????????????????????????????????????????????????????????????????????????????????????????????????????????????????????
BCC1376           CGGAGGGATCATTACCGAGTTTCAACTC-CAAACCCC-TGTGAACA--TACCAGTTGCTTCGGCGGGTTGCCCTGGG-------ACAGGCGCCCGCCGGGG-ACTAAA-TTAAATTT----ACTGTCTGAGTGGTACCAAATGAATCAAAACTTTCAACAACGGATCTCTTGGTTCTGGCATCGATGAAGAACGCAGCGAAATGCGATACGTAATGCGAATTGCAGAATTCAGTGAGTCATCGAATCTTTGAACGCACATTGCGCCCGCCAGTATTCTGGCGGGCATGCCTGTTCGAGCGTCATTTCAACCCTCAAGCCCCGGGGCTTGGTGTTGGGGGACGGCGACGCCGCCCCTGAAATGAATTGGCGGACCGCCGTGGCCCTCCTGCGTAGTAGCACCTCGCAATCGGGCCCGGCGCTCCACTGCCGTAAAACGACCACTTTAGAGTTGACCTCGAATCAGGTAGTGAAGCGGCAACAGCTCAAATTTGAAATCTGGCCCTGGGCCCGAGTTGTAATTTGCAGAGGATGCTTTTGGCGAGGCGACTTCCGAGTTCCCTGGAATGGGACGCCATAGAGGGTGAGAGCCCCGTCTGGTTGTACGCTGAGCCTCTGTAAAGCTCCTTCGACGAGTCGAGTAGTTTGGGAATGCTGCTCTAAATGGGAGGTATATGTCTTCTAAAGCTAAATATTGGCCAGAGACCGATAGCGCACAAGTAGAGTGATCGAAAGATGAAAAGCACTTTGAAAAGAGAGTTAAAAAGTACGTGAAATTGTTGAAAGGGAAGCGCCTGTGACCAGACTTGGGCCCGGTGAATCACCTAGCGTCTTCGCTGGGGCACTTTGCCGGGCTCAGGCCAGCATCAGTTTGCTCCGGGGGATAAAGGCTCTGGGAACGTGGCTCCTCCGGGAGTGTTATAGCCCACTGCGCAATACCCTGGGGCGGACTGAGGTTCGCGCATCGCAAGGATGCTGGCATAATGGTCACCAGCGACCCGTCTTGAAACACGGACCAAGGAGTCGTCTTCGTATGCGAGTGTTCGGGTGTTAAACCCCTACGCGGAATGAAAGTGAACGCAGGTGAGAGCTTCGGCGCATCATCGACCGATCCTGATGTTCTCGGATGGATTTGAGTAAGAGCATACGGGGCCGGACCCGAAAGAAGGTGAACTATGCCTGTATAGGGTGAAGCCAGAGGAAACTCTGGTGGAGGCTCGCAGCGGTTCTGACGTGCAAATCGATCGTCAAATATGGGCACTCATTATCGCTGCCGGTACTGGTGAGTTCGAGGCTGGTATCTCCAAGGATGGCCAGACCCGTGAGCACGCTCTGCTCGCCTACACCCTGGGTGTCAAGCAGCTCATCGTCGCCATCAACAAGATGGACACCACCAAGTGGTCCGAGGCTCGTTACCAGGAAATCATCAAGGAGACTTCCAACTTCATCAAGAAGGTCGGATACAACCCCAAGACTGTTTGCTTCGTCCCCATCTCCGGATTCAACGGCGACAACATGCTTACCGCCTCCACCAACTGCCCCTGGTACAAGGGCTGGGAGAAGGAGACCAAGGCCGGCAAGTCCACTGGCAAGACCCTTCTCGAGGCCATTGACGCCATTGAGCCCCCCAAGCGTCCCACCGACAAGCCCCTCCGTCTTCCCCTCCAGGATGTCTACAAGATTGGTGGTATTGGAACTGTTCCCGTCGGCCGTATCGAGACTGGTGTCCTCAAGCCCGGTATGGTCGTCACCTTCGCTCCTGCCAACGTCACCACTGAAGTCAAGTCTGTGGAGATGCACCACGAGCAGCTCACTGAGGGCCAGCCCGGTGACAACGTTGGTTTCAACGTGAAGAACGTTTCCGTCAAGGAAATCCGCCGTGGTAACGTTGCCGGTGACTCCAAGAACGACCCTCCCCTGGGTGCCGCTTCTTTCGATGCTCAGGTCATCGTCCTCAACCACCCCGGCCAAGTCGGTGCTGGTTACGCTCCCGTCCTTGATTGCCACACTGCCCACATTGCCTGCAAGTTCTCTGAGATCAAGGAGAAGATTGACCGACGTACCGGTAAGGCTGTCGAAGCTGCCCCCAAGTTCATCAAGTCTGGTGACTCCGCCATCGTCAAGATGGTTCCCTCCAA???????????????????????????????????????????????????????????????????????????????????????????????????????????????????????????????????????????????????????????????????????????????????????????????????????????????????????????????????????????????????????????????????????????????????????????????????????????????????????????????????????????????????????????????????????????????????????????????????????????????????????????????????????????????????????????????????????????????????????????????????????????????????????????????????????????????????????????????????????????????????????????????????????????????????????????????????????????????????????????????????????????????????????????????????????????????????????????????????????????????????????????????????????????????????????????????????????????????????????????????????????????????????????????????????????????????????????????????????????????????????????????????????????????????????????????????????????????????????????????????????????????????????????????????????????????????????????????????????????????????????????????????????????????????????????????????????????????????????????????????????????????????????????????????????????????????????CGTCGGAGCCATTGATTGAATTCATGATTAATCGTGGCATGGAAGTCGTGGAAGAGTATGAGCCACTGAGATATCCTCATGCCACAAAATCTTTGTCAACGGTGTATGGGTTGGTATTCACCAAGATCCCAAGCATCTCGTCAGTCAAGTCTTGGATACCCGACGAAAGTCATACTTGCAGTACGAAGTGTCCCTCGTCCGAGAAATCAGGGATCAAGAGTTCAAGATTTTCTCCGACGCCGGCCGAGTCATGAGACCAGTGTTCACCGTGGACG
BCC16025          CGGAGGGATCATTACCGAGTTTCGACTCCCAAACCCCTCGCGAACCTGCC-TCGTTGCCTCGGCGGACCA----------------GGCCGGCCGCCGGGGCCCCAAACCCCTGCGTTAGC-CTGTCTGAGCCGGGCCGAATGAATCAAAACTTTCAACAACGGATCTCTTGGTTCTGGCATCGATGAAGAACGCAGCGAAATGCGATACGTAATGCGAATTGCAGAATTCAGTGAACCATCGAATCTTTGAACGCACATTGCGCCCGGCAGCACTCTGCCGGGCATGCCTGTCCGAGCGTCACCTCAGCCCTCGGGCCCTCGGGCCCGGCGTTGGGGACCGGCAGTGCCGGCCCTGAAATGGAGTGGCGGCCCGCCGCGGCGCCTCTGCGCAGTATCACCTCGCACCGGGACCCGACGCGGCCACGCCGTAAAGCAACCCCCACGACGCTGACCTCGGATCAGGCAG---------------------TTGAAATCTGG---CGGGCCCGAGTTGTAGTTTGCAGAGGACGCTCTGGGCGCGGCGCCTTCCGAGTTCCCTGGAACGGGACGCCACAGAGGGTGAGAGCCCCGTCTGGTCGGACGCC-AGCCCATGTAGAGCTCCTTCGACGAGTCGAGTAGTTTGGGAATGCTGCTCAAAACGGGAGGTATATGTCTTCTAAAGCTAAATACCGGCCAGAGACCGATAGCGCACAAGTAGAGTGATCGAAAGATGAAAAGCACTTTGGAAAGAGGGTTAAACAGTACGTGAAATTGTTGAAAGGGAAGCGCCCATGACCAGACCTGGGCCCGGCAGGCCACCCGGCGTTCTCGCCGGGGCACCCTGCCGGGCGCAGGCCAGCATCAGCTCGGCGCGGGGGACAAAGGCGGCGGGAACGTGGCTCCCC-GGGAGTGTTATAGCCCGCCGCGCAACGCCCCGGGCCGGGCTGAGGCACGCGCA-CGCAAGGATGCTGGCGTAATGGTCATCAGCGACCCGTCTTGAAACACGGACCAAGGAGTCGTCTTCGTATGCGAGTGTTCGGGTGCCAAACCCCTACGCGCAATGAAAGTGAACGCGGGTGAGAG-CT-GGCGCATCACCGACCGATCCTGATGTTCTCGGATGGATTTGAGTAGGAGCATACGGGGCCGGACCCGAAAGAAGGTGAACTATGCCTGTGTAGGGTGAAGCCAGAGGAAACTCTGGTGGAGGCTCGCAGCGGTTCTGACGTGCGAATCGATCGTCA-------------ATCATCGCCGCCGGTACTGGTGAGTTTGAGGCTGGTATCTCCAAGGATGGCCAGACTCGTGAGCACGCTCTTCTCGCCTACACTCTCGGTGTCAAGCAGCTCATCGTTGCCATCAACAAGATGGACACCACCCAGTGGTCTGAGGCCCGTTTCCAGGAAATCATCAAGGAGACTTCCAACTTCATCAAGAAGGTCGGCTACAACCCCAAGACTGTCGCCTTCGTCCCCATCTCTGGCTTCAACGGTGACAACATGCTGGAGTCTTCTCCCAACTGCCCCTGGTACAAGGGCTGGGAAAAGGAGACCAAGGCCGGCAAGTCCACCGGTAAGACCCTCCTCGAGGCTATCGACTCCATCGAGCCCCCCAAGCGTCCTCTCGACAAGCCTCTCCGTCTTCCCCTTCAGGATGTCTACAAGATTGGTGGTATCGGAACGGTGCCCGTCGGCCGTGTTGAGACTGGTATCATCAAGCCCGGCATGGTCGTCACCTTTGCTCCCTCCAACGTCACCACTGAAGTCAAGTCTGTCGAGATGCACCACGAGCAGCTGCCCGAGGGTGTTCCCGGTGACAATGTCGGCTTCAACGTGAAGAACGTCTCCGTCAAGGAAATCCGTCGTGGTAATGTTGCTGGTGACTCCAAGAATGACCCCCCCATGGCTGCCGCTTCTTTCCAAGCTCAGGTCATCGTCATCAACCACCCCGGCCAGATTGGTAACGGTTACGCCCCTGTTCTTGACTGCCACACCGCCCACATTGCCTGCAAGTTCGCCGAGCTTCAGGAGAAGATTGACCGCCGTACTGGTAAGGCGGTCGAGTCCAACCCCAAGTTCATCAAGTCTGGTGACTCTGCCATTGTCAAGATGGTTCCTTCCAA----------------------------------------------------------ATTCTGGAAATTATCTGCCACAACTGTAGCAAAGTTTTGGCCGATGAAGTTGGTCT-----CCCCCTCTTCATCACGCT--TCTTT---CTCGACCA--C-A-GCGGATGCTAACA-----------------TCAC---CTCAGAGCGATCCAGAATTTGTTGCAGCGCTGCGTACTCGCGATCCGAAAGTACGATTTAAGCGCGTTTGGACTGTCTGCAAGAAGAAACGTAAATGTGAAAATGATGATAGACAAGACAAAAACAAGGACGAGGCCTTCGCTCCCGGTGTTAAGAACC---CCGTTTTCGAAGGCCACGGCGGATGTGGTAACATGCAACCACAAGTCAGACAAGCCGCTCTGCAACTCAAGGCTGCTTTCGAAGTCACCTCAGAAGAGGGACCCAAGAGAAAGGAAACCATCAACATTACTGCCGAAATGGCTCATGGTATCCTCCGTCGCATTTCCGAGCGCGACTTGCATAACATAGGTCTCAACTCGGACTACGCACGTCCAGAGTGGATGATCATTACCGTCTTGCCCGTGCCCCCTCCTCCTGTGCGTCCTAGTATATCCATGGATGGTACCGGTACCGGTATGAGAAACGAGGATGATTTGACCTACAAGCTAGGTGACATCATTCGCGCCAACGGCAACGTCAAGCAGGCCATCCGCGAAGGATCGCCGCAGCACATTGCGCGCGAC-----------------------------------------------------------------------------------------------------------------------------------------------------------------------------------------------------------------------------------------------------------------------------------------------------------------------------------------------------------------------------------------------------------------------CCGCTGAGCCACTGATCGACTTCATGATTAACCGAGGCATGGAAGTCATTGAAGAGTACGAACCTCTTCGATATCCCCATGCTACAAGATTTTTGTCAACGGTACATGGGTAGGCGTGCATCAAGATCCTAAGCATCTCGTGAATCAAGTCTTCGACACTCGTCGCAAATCATATCTACAATATGAGGTCTCCCTCGTGCGAGAGATTCGTGACCAGGAATTCAAGATTTTTTCTGACGCCGGCAGAGTCATGCGACCTGTTTTCACCGTGGACG
BCC25788          CGGAGGGATCATTACCGAGTTTCAACTCCCAAACCCAATGTGAACTTACCT--GTTGCTTCGGCGGCTCGCCCCGGGCCCGGATCCAGGCGACCGCCGGAGACCTAAACT--TGTATTTCTGTCTTCTGAGCCGGGCCAAATGAATCAAAACTTTCAACAACGGATCTCTTGGTTCTGGCATCGATGAAGAACGCAGCGAAATGCGATAAGTAATGTGAATTGCAGAATTCAGTGAATCATCGAATCTTTGAACGCACATTGCGCCCGCCAGCATTCTGGCGGGCATGCCTGTTCGAGCGTCATTTCAACCCTCGAGCCCTTGGACCCGGCGTTGGGGACCGGCAGCGCCGGCCCTGAAATGGAGTGGCGGCCCGCCGCGGCGCCTCTGCGTAGTA-GACCCCGCACCGGAACCCGACGTGGCCACGCCGTAAAACACCACTTCTAACGTTGACCTCGGATCAGGTAGTGAAGCGGCAACAGCTCAAATTTGAAATCTGGCCCCGGGCCCGAGTTGTAATTTGTAGAGGATGCTTTTGGCGCGGCGCCTTCCGAGTTCCCTGGAACGGGACGCCATAGAGGGTGAGAGCCCCGTCTGGTCGGATGCCTAGCCTCTGTAAAGCTCCTTCGACGAGTCGAGTAGTTTGGGAATGCTGCTCAAAATGGGAGGTATATGTCTTCTAAAGCTAAATATTGGCCAGAGACCGATAGCGCACAAGTAGAGTGATCGAAAGATGAAAAGCACTTTGAAAAGAGGGTTAAACAGTACGTGAAATTGTTGAAAGGGAAGCGCCTATGACCAGACTTGGGCCCGGTGAATCATCCAGCGTTCTCGCTGGTGCACTTTGCCGGGCACAGGCCAGCATCAGTTTGGCGCGGGGGATAAAGGCTTTGGGAATGTGGCTCCCTCGGGAGTGTTATAGCCCATTGTGTAATACCCTGCGCCGGACTGAGGTACGCGCTCTGCAAGGATGCTGGCGTAATGGTCATCAGCGACCCGTCTTGAAACACGGACCAAGGAGTCGTCTTCGTATGCGAGTGTTCGGGTGTCAAACCCCTACGCGTAATGAAAGTGAACGCAGGTGAGAGCTTCGGCGCATCATCGACCGATCCTGATGTTCTCGGATGGATTTGAGTAAGAGCATACGGGGCCGGACCCGAAAGAAGGTGAACTATGCCTGTATAGGGTGAAGCCAGAGGAAACTCTGGTGGAGGCTCGCAGCGGTTCTGACGTGCGAATCGATCGTCAAATATGGGCACTCATTATCGCTGCCGGTACTGGTGAGTTCGAGGCTGGTATCTCCAAGGATGGCCAGACTCGTGAGCACGCTCTTCTCGCCTACACCCTCGGTGTCAAGCAGCTCATTGTTGCCATCAACAAGATGGACACTACCCAGTGGTCTGAGGCCCGTTTCCAGGAAATTATCAAGGAGACTTCCAACTTCATCAAGAAGGTCGGCTACAACCCCAAGACTGTCGCCTTCGTCCCCATCTCTGGTTTCCACGGCGACAACATGCTTGAGGCCTCCAAGAACGCCCCCTGGTACAAGGGCTGGGAGAAGGAGACCAAGGCTGGCAAGTCCACCGGCAAGACTCTTCTTGAGGCCATTGACTCCATTGAGGCCCCCAAGCGTCCCCTCGACAAGCCCCTCCGTCTTCCCCTCCAGGATGTCTACAAGATCGGTGGTATCGGAACGGTGCCCGTCGGTCGTGTCGAGACTGGTATCATCAAGCCCGGTATGGTCGTCACTTTCGCTCCCTCCAACGTCACCACTGAAGTCAAGTCCGTCGAGATGCACCACGAGCAGCTCCCCGAGGGTGTTCCCGGTGACAACGTCGGCTTCAACGTGAAGAACGTTTCCGTCAAGGAAATCCGTCGTGGTAACGTCGCTGGTGACTCCAAGAACGACCCCCCTCAGGGTGCCGCCTCTTTCCAGGCCCAGGTCATTGTCATCAACCACCCTGGTCAGATTGGTAACGGTTACGCCCCCGTTCTCGACTGCCACACTGCCCACATTGCCTGCAAGTTTGCCGAGCTCCAGGAGAAGATCGACCGCCGTACCGGTAAGGCTGTCGAGACCAACCCCAAGTTCATCAAGTCTGGTGACTCCGCTATCGTCAAGATGGTTCCCTCTAA----------------------------------------------AAGGTGAAGAAGGTTTTGGAGATTGTCTGCCATAACTGCAGCAAAGTGTTGGCCGATGAAGTTGGTCTT--C-CCTTTTCTCCATGGAGC---CTTTT----TTGAGCT--T-A-CTGGATGCTAACA-----------------TGAC-CTCTCAGAGTGATCCCGAATTCGTCACAGCGATTCATACTCGCGACCCGAAAGTTCGATTCAAGCGTGTCTGGGCCGTCTGCAAAAAGAAGCGCAAGTGCGAGAATGAGGATCGACAAGACAAGAATAAGGACGAAGAGTTTGCACCTGGTGCCAAGAGCG---TCGTTCTGGAAGGGCACGGCGGATGCGGTAACATGCAGCCGCAGGTAAGGCAGGCCGCGCTTCAGCTCAAGGCTGCCTTCGAAGTCACTTCAGAAGACGGACCGAAAAGGAAAGAAACTGTCAACATCAGTGCTGAGATGGCGCACGGAATCCTTCGTCGCATTTCTGAACGAGACTTGCGCAACATGGGTCTCAATTCTGACTACGCTCGTCCTGAGTGGATGATCATTACTGTTCTGCCTGTCCCCCCTCCTCCCGTGCGCCCTAGTATTTCCATGGATGGTACTGGTACCGGTATGAGAAACGAAGATGACTTGACATATAAGCTTGGCGATATTATTCGCGCCAATGGCAACGTCAAGCAGGCTATCCGTGAAGGATCGCCGCAGCATATTGCGCGTGACTTT--------------------------------------------------------------------------------------------------------------------------------------------------------------------------------------------------------------------------------------------------------------------------------------------------------------------------------------------------------------------------------------------------------------------CCGCCGAGCCACTCATTGACTTCATGATCAACAGAGGCATGGAAGTCATTGAGGAATACGAGCCTCTCAGATACCCCCACGCCACAAAATTTTTGTTAATGGAACATGGGTTGGCGTGCACCAGGATCCTAAGCACCTCGTCAACCAGGTTTTCGACACCCGCCGCAAGTCATACCTGCAATATGAGGTTTCTCTCATTAGAGAGATCCGTGATCAGGAATTCAAGATCTTCTCTGATGCAGGCAGAGTTATGCGACCTGTCTTTACTGTGGACG
BCC28797          ------------TACCGAGTCCCGACTCCCCAACCCCCTGCGAACCTACCAGCGTTGCCTCGGCGGC---CCCCGACCCCGTCCCG-GGGGGCCGCCGGGGACC-AAGCCCGTG-------GCCGTCTGAGCCCGGCC-AACGAGTCAAAACTTTCAACAACGGATCTCTTGGCTCTGGCATCGATGAAGAACGCAGCGAAATGCGATACGTAATGCGAATTGCAGAATTCAGTGAGCCATCGAATCTTTGAACGCACATTGCGCCCGGCAG-ACTCTGCCGGGCATGCCTGTCCGAGCGTCACCTCACCCCTCGGGCCC--GGGCCCGGCGCCGGGG-CCGGCG-CGCCGGCCCCGAAATCCATCGGCGG-CCGCCGAGGCGCCTCTGCGCAGTAGCACCACGCACT-GGGCCGGGCGC-GCCACGACGC--GACCCCCCCT--GACGTTGACCTCGGATCAGGTAGTGAAGCGGCAGCAGCTCAAATTTGAAATCTGGCCCCGGGCCCGAGTTGTAGTTTGCAGAGGACGCTCCGGGCGAGGCGCCTTCCGAGTTCCCTGGAACGGGACGCCACAGAGGGTGAGAGCCCCGTCCGGTCGGACGCC-AGCCCGCGTGGAGCTCCTTCGACGAGTCGAGTAGTTTGGGAATGCTGCTCAAAACGGGAGGTATATGTCTTCTAAAGCTAAATACCGGCCAGAGACCGATAGCGCACAAGTAGAGTGATCGAAAGATGAAAAGCACTTTGGAAAGAGGGTTAAACAGCACGTGAAATTGTTGAAAGGGAAGCGCCCGCGACCAGACTTGGGCCCGGCAGGTCACCCGGCGTTCTCGCCGGGGCACTCTGCCGGGCGCAGGCCAGCATCGGCTCGGCGCGGGGGACAAAGGCGGCGGGAACGTGGCTCCCC-GGGAGTGTTATAGCCCGCCGCGTCACGCCCCGCGCCGGGCCGAGGCACGCGCA-CGCAAGGATGCTGGCGTAATGGTCGTCGGCGACCCGTCTTGAAACACGGACCAAGGAGTCGTCCTCGTATGCGAGTGTTGGGGTGCCAAACCCCTACGCGCAATGAAAGTGAACGCAGGTGAGAGCCC-GGCGCATCATCGACCGATCCCGAAGTTCTCGGACGGATTTGAGTAGGAGCATACGGGGCCGGACCCGAAAGAAGGTGAACTATGCCTGCGTAGGGTGAAGCCAGAGGAAACTCTGGTGGAGGCTCGCAGCGGTTCTGACGTGCGAATCGATCGTCAAACGTGGGCACTCATCATCGCTGCCGGTACTGGTGAGTTCGAGGCTGGTATCTCCAAGGATGGCCAGACTCGTGAGCACGCCCTGCTCGCCTACACGCTCGGTGTCAAGCAGCTCATTGTTGCTATCAACAAGATGGACACCACGCAGTGGTCCGAGGCTCGTTTCCAGGAAATCATCAAGGAGACTTCCAACTTCATCAAGAAGGTCGGCTACAACCCCAAGACTGTTGCCTTTGTCCCCATCTCCGGCTTCAACGGCGACAACATGCTCGAGGCCTCCCCCAACTGCCCCTGGTACAAGGGCTGGGAGAAGGAGACCAAGGCTGGCAAGTCCACCGGCAAGACTCTTCTCGAGGCCATCGACTCCATCGAGCCCCCCAAGCGTCCTCTCGACAAGCCTCTCCGTCTTCCCCTTCAGGACGTCTACAAGATTGGCGGTATCGGAACGGTGCCTGTCGGCCGTGTCGAGACTGGCATCATCAAGCCCGGCATGGTCGTCACCTTTGCTCCCTCCAACGTCACCACTGAAGTCAAGTCGGTCGAGATGCACCACGAGCAGCTGCCCGAGGGTGTTCCCGGCGACAATGTCGGCTTCAACGTGAAGAACGTCTCCGTCAAGGAAATCCGTCGTGGTAACGTTGCTGGTGACTCCAAGAACGACCCCCCCATGGGTGCCGCTTCCTTCCAGGCCCAGGTCATTGTCATCAACCACCCTGGCCAGATTGGTAACGGTTACGCTCCCGTTCTCGACTGCCACACGGCCCACATTGCCTGCAAGTTCGCCGAGCTCCAGGAGAAGATTGACCGCCGTACCGGTAAGGCTGTCGAGTCCAACCCCAAGTTCATCAAGTCGGGTGACTCCGCCATTGTCAAGATGGTGCCCTCCAA--------------------------------------------AGAAAGTCAAAAAAGTCTTGGAAATCGTGTGCCAGAATTGCAGCAAAGTGTTGGCCGATGAAGTTGGTCT-----CCCCTTCTTCACCGCGCT-TCTTTT---CTTGGCTT--C-AGGATGATGCTAACG-----------------TGAC---CCCAGAGCGATCCAGATTTTGTCGCAGCCCTGCGTACGCGCGATCCCAAGGTGCGCTTCAAGCGCGTCTGGGCAGTCTGCAAGAAGAAACGCAAATGTGAAAACGAAGATAGACAGGACAAGGGCATAGACTCGCCCTTTGCCCCCGGTGTCAAGAACC---CTGTTGTCGACGGCCACGGCGGATGCGGAAACATGCAGCCGCAAGTCAGGCAAGCCGCTCTGCAGCTCAAGGCTGCCTTTGAGGTCGTTTCGGAAGAAGGGCCCAAGAGAAAGGAAACCATCAACATCACGGCCGAAATGGCCCTCAACATCCTCCGCCGCATTTCCGACCGCGACCTGCACAACATTGGTCTCAACGCCGACTACGCACGTCCCGAGTGGATGATCATTACCGTCCTGCCCGTGCCCCCTCCTCCTGTGCGTCCTAGTATCTCCATGGATGGTACCGGTACTGGCATGAGAAACGAAGACGACTTGACCTACAAGCTGGGTGACATTATTCGTGCCAACGGCAACGTCAAGCAAGCTATTCGTGAGGGGTCGCCCCAACACATTGCCCGCGACTTTGAGGAGCTGTTGCAGTACCACGTCGCCACCTATATGGA------------------------------------------------------------------------------------------------------------------------------------------------------------------------------------------------------------------------------------------------------------------------------------------------------------------------------------------------------------------------------CTGCTGAGCCACTCATTGACTTCATGATCAATAGAGGAATGGAAGTCATCGAAGAGTACGAGCCTCTTCGATATCCCCATGCTACAAGATTTTTGTGAACGGTACCTGGGTCGGCGTTCATCAAGATCCCAAGCATCTCGTCAACCAAGTCTTCGACACGCGTCGCAAATCATACTTGCAATACGAGGTCTCCCTCGTGCGGGAGATTCGCGACCAGGAGTTCAAGATCTTCTCTGACGCCGGCAGAGTCATGCGACCCGTCTTTACCGTGGACG
BCC36526          CAGAGGGATTATTAGCGAGTCGCGACTCCTC-ACCCCGTGCAAACCTACTAGCATTGCCTTAGCGCG---CGCC------TGCCGC-GGCCGCCGCCGGGGACC-AAACACCCG-------CCCCTCTAAGCCTGGCCGAGCAAGTCAAAACTTTCAGCAATAGATCTCTTAGCTCTAGCATCGATAAAGAACGCAGCAAAATGCGATACATAATGCGAATTGCAGAGTCTAGTGAGCTATCGAATCTTTAAACGCACATTGCGCCCAGCAG-ACTCTGCCGGGCATGCCTGTCCAAGCGTCGCCCCTACTCCCTAGTCCC-GGGCCCGGCGCTAGGG-GCAGCGGCGCCTGCCCCGAAACGCAGCGGCAG-CCGCCGCAGCGCCCCTACGCAGCAA-ACCTCGCGGC-GGGCCCAGCGC-GCCACGCCACCAAACAGCTACG-CCGCGTCAACCTCAGATCAGGCAG??????????????????????????????????????????????????????????????????????????????????????????????????????????????????????????????????????????????????????????????????????????????????????????????????????????????????????????????????????????????????????????????????????????????????????????????????????????????????????????????????????????????????????????????????????????????????????????????????????????????????????????????????????????????????????????????????????????????????????????????????????????????????????????????????????????????????????????????????????????????????????????????????????????????????????????????????????????????????????????????????????????????????????????????????????????????????????????????????????????????????????????????????????????????????????????????????????????????????????------------------------------------------------------CAGACTCGTGAGCACGCTCTTCTCGCCTACACTCTCGGTGTCAAGCAGCTCATTGTTGCTATCAACAAGATGGACACCACTCAGTGGTCCGAGGCTCGTTTCCAGGAAATTATCAAGGAGACGTCCAACTTCATCAAGAAGGTCGGCTACAACCCCAAGACTGTTGCCTTCGTCCCCATCTCTGGCTTCAACGGCGACAACATGCTCGAGGCTTCCCCCAACTGCCCCTGGTACAAGGGCTGGGAGAAGGAGACCAAGGCTGGCAAGTCCACCGGTAAGACTCTTCTCGAGGCCATCGACTCCATCGAGGCCCCCAAGCGTCCCCTTGACAAGCCTCTTCGTCTTCCCCTTCAGGATGTCTACAAGATCGGTGGTATTGGAACGGTGCCTGTCGGCCGTGTCGAGACTGGCATCATCAAGCCCGGCATGGTTGTCACCTTTGCTCCCTCCAACGTCACCACTGAAGTCAAGTCGGTCGAGATGCACCACGAGCAGCTGCCCGAGGGTGTTCCCGGCGACAATGTCGGCTTCAACGTGAAGAACGTCTCCGTCAAGGAAATCCGTCGTGGTAACGTTGCTGGTGACTCCAAGAATGATCCTCCCATGGGTGCCGCTTCCTTCCAGGCCCAGGTTATTGTCATCAACCACCCTGGCCAGATTGGTAACGGCTATGCCCCCGTTCTTGACTGCCACACTGCCCACATTGCCTGCAAGTTCGCCCAGCTTGAGGAGAAGATCGACCGCCGTACTGGTAAGGCTGTCGAGTCCAACCCCAAGTTCATCAAGTCCGGTGACTCTGCCATTGTCAAGATGGTTCCCTCCAA-------------------------------------------------GTCAAAAAAGTCCTCGAGATTGTCTGCCACAACTGCAGCAAAGTGTTGGCTGATGAAGTTGGTCTT--T----CCTCTTCAAGCCACC--TCCTT---CTCCACAT--C-A-GCGG-TGCTAACA-----------------TGAC---CTCAGAGCGATCCGGATTTTGTCGCGGCCCTGCGCACGCGCGATCCCAAGGTTCGATTTAAGCGCGTTTGGGCCGTCTGCAAGAAGAAACGTAAGTGTGAAAACGAAGAGAAACAGGACAAGAACAAAGACGAGGCCTTTCTTCCCGGTGTTAAGACCC---CGGCTTTCGAGGGCCACGGCGGCTGTGGCAATATGCAGCCACAGGTTAGGCAGGCCGCTCTGCAGCTCAAGGCTGCTTTCGAAGTCATTTCGGATGATGGGCCAAAGAGGAAGGAAACCATCAACATCACTGCCGAAATGGCTCATGGTATCCTTCGTCGCATTTCCGAACGCGACTTGCATAATATTGGTCTCAACGCCGACTACGCACGTCCGGAGTGGATGATCATAACCGTCTTGCCCGTGCCCCCTCCTCCTGTGCGTCCTAGTATATCCATGGATGGTACCGGCACCGGAATGAGAAACGAAGATGATTTAACCTACAAACTGGGTGACATTATTCGTGCCAACGGCAACGTGAAGCAGGCCATCCGCGAGGGGTCGCCGCAGCATATTGCACGCGACTTTGAAGAGCTATTGCAATACCATGTCGCTACC--------------------------------------------------------------------------------------------------------------------------------------------------------------------------------------------------------------------------------------------------------------------------------------------------------------------------------------------------------------------------------------CCGCTGAGCCACTCATTGACTTCATGATCAACAGAGGCATGGAAGTCATCGAAGAGTACGAGCCTCTTCGATATCCCCATGCTACAAAATTTTCGTCAATGGTACCTGGGTCGGTGTGCATCAGGATCCAAAACATCTCGTGAATCAAGTCTTTGACACTCGCCGCAAATCATACTTGCAATACGAGGTTTCCCTCGTGCGAGAGATTCGTGACCAGGAATTCAAAATCTTTTCTGACGCCGGCAGAGTCATGCGACCTGTCTTTACCGTGGACG
BCC36541          CGGAGGGATCATTACCGAGTTTCAACTCCCAAACCCAACGTGAACATACCATCGTTGCTTCGGCGGACCGTCCCGGGCCCGGACCCAGGCGGCCGCCGGAGACC-AAACT-TCTGTATGCGATCTCTTGAGCCGGGCCAAATGAATCAAAACTTTCAACAACGGATCTCTTGGTTCTGGCATCGATGAAGAACGCAGCGAAATGCGATAAGTAATGTGAATTGCAGAATTCAGTGAATCATCGAATCTTTGAACGCACATTGCGCCCGGCAGCACTCTGCCGGGCATGCCTGTTCGAGCGTCATCTCAACCCTCGAGCCCCCGGACCCGGCGTTGGGGACCGGCAGCGCCGGCCCCGAAATGGAGTGGCGGCCCGCCGCGGCGCCTCTGCGCAGTAACACCTCGCACCGGGACCCGACGCGGCCACGCCGTGAAACACACCCTCTAACGTTGACCTCGGATCAGGTAGTGAAGCGGCAACAGCTCAAATTTGAAATCCGGCCCCGGGCCCGAGTTGTAATTTGCAGAGGATGCTTCCGGCGCGGCGCCTTCCGAGTTCCCTGGAACGGGACGCCACAGAGGGTGAGAGCCCCGTCTGGTCGGACGCCAAGCCGGTGTGAAGCTCCTTCGACGAGTCGAGTAGTTTGGGAATGCTGCTCAAAATGGGAGGTATATGTCTTCTAAAGCTAAATACTGGCCAGAGACCGATAGCGCACAAGTAGAGTGGTCGAAAGATGAAAAGCACTTTGAAAAGAGGGTTAAAAAGTACGTGAAATTGTTGAAAGGGAAGCGCCCATGACCAGACTTGGGCCCGGCGAATCACCCAGCGTTCTCGCTGGCGCACTTTGCCGGGCACAGGCCAGCATCAGTCTGGCACGGGGGACAAAGGCTCTGGGAACGTGGCTCCCCCGGGAGTGTTATAGCCCACCGCGCAATGCCCCGCGCCGGACTGAGGTACGCGCA--GCAAGGATGCTGGCGTAATGGTCATCAGCGACCCGTCTTGAAACACGGACCAAGGAGTCGTCTTCGTATGCGAGTGTTCGGGTGTCAAACCCCTACGCGGAATGAAAGTGAACGCAGGTGAGAGCCTCGGCGCATCATCGACCGATCCTGATGTTCTCGGATGGATTTGAGTAGGAGCATACGGGGCCGGACCCGAAAGAAGGTGAACTATGCCTGTATAGGGTGAAGCCAGAGGAAACTCTGGTGGAGGCTCGCAGCGGTTCTGACGTGCGAATCGATCGTCAAATATGGGCA--------TGCCGCCGGTACTGGTGAGTTCGAGGCTGGTATCTCCAAGGATGGCCAGACCCGTGAGCACGCTCTTCTCGCCTACACCCTCGGTGTCAAGCAGCTCATCGTTGCCATCAACAAGATGGACACGACCCAGTGGTCCGAGACCCGTTTCCAGGAAATCATCAAGGAGACCTCCAACTTCATCAAGAAGGTCGGCTACAACCCCAAGACTGTTGCCTTTGTCCCCATCTCTGGCTTCAACGGCGACAACATGCTTGAGCCCTCCCCCAACTGCCCCTGGTACAAGGGCTGGGAGAAGGAGACTAAGGCTGGCAAGTCCACTGGCAAGACTCTCCTTGAGGCCATCGACTCCATCGAGGCCCCCAAGCGTCCTCTCGACAAGCCCCTCCGTCTTCCCCTCCAGGATGTCTACAAGATTGGCGGTATCGGAACGGTGCCCGTCGGTCGTGTCGAGACTGGTATCATCAAGCCCGGCATGGTCGTCACCTTTGCTCCCTCCAACGTCACCACTGAAGTCAAGTCGGTCGAGATGCACCACGAGCAGCTGCCCGAGGGTGTTCCCGGCGACAACGTTGGCTTCAACGTGAAGAACGTTTCCGTCAAGGAAATCCGTCGTGGTAACGTCGCTGGTGACTCCAAGAACGACCCCCCCATGGGTGCCGCTTCCTTCCAGGCCCAGGTCATTGTCATCAACCACCCTGGCCAGATTGGCAACGGTTACGCCCCCGTCCTTGATTGCCACACTGCCCACATTGCCTGCAAGTTCGCCGAGCTCCAGGAGAAGATCGACCGCCGTACCGGTAAGGCCGTCGAGACCAACCCCAAGTTCATCAAGTCTGGTGACTCCGCCATCGTCAAGATGGTTCCCTCCAACCACATAGAACTGGCAAAACCCGTCTATCACCCAGGGTTCATCAAAAAAGTCAAGAAAGTTTTGGAGATAGTCTGCCACAACTGCAGCAAAGTGTTGGCCGATGAAGTTGGTCTT--C-CCTCTTCTCCAAGACGCT-TTTTTT---CTTGAGCT--C-A-CTGGATGCTAACA-----------------TGAC---CTCAGAGCGATCCCGAGTTTGTCGCAGCCATTCACACCCGCGATCCGAAGGTCCGATTCAAGCGCGTCTGGGCGGTCTGCAAGAAGAAGCGCAAGTGTGAGAATGAAGACAGACAGGACAAAAACAAGGAGGAGGCCTTCGCTCCCGGTGTTAAGAACA---CCGTTATCGAGGGCCACGGCGGATGTGGCAACATGCAGCCACAAGTCAGGCAAGCCGCTCTGCAACTCAAGGCTGCTTTTGAAGTTGCTTCGGAAGATGGTCCCAAGAGAAAGGAAACCGTAAACATCACTGCCGAAATGGCCCACGGTATCCTTCGTCGCATTTCTGAGCGCGACCTGCACAACATGGGTCTAAACTCGGATTACGCACGTCCAGAGTGGATGATCATCACCGTCTTGCCCGTGCCCCCTCCCCCTGTGCGTCCTAGTATCTCCATGGATGGTACCGGCACCGGTATGAGAAACGAAGATGATTTGACCTACAAGTTAGGTGACATCATTCGTGCCAACGGCAATGTGAAGCAGGCCATTCGCGAGGGATCGCCGCAGCACATTGCGCGTGATTTTGAGGAGCTGCTGCAATACCATGTCGCCACCTACATGGAC-----------------------------------------------------------------------------------------------------------------------------------------------------------------------------------------------------------------------------------------------------------------------------------------------------------------------------------------------------------------------------CCGCTGAGCCGCTCATTGATTTCATGATCAACAGAGGCATGGAAGTCATCGAGGAGTACGAACCCCTCCGTTACCCACATGCCACAAGATTTTCGTCAACGGCACTTGGGTCGGCGTGCATCAAGATCCCAAGCACCTCGTGAACCAAGTCTTCGACACTCGTCGCAAATCATACTTGCAATACGAGGTCTCTCTCGTGCGCGAGATCCGTGACCAGGAATTCAAGATCTTCTCTGACGCCGGCAGAGTCATGCGACCTGTCTTTACCGTGGACG
BCC36631          CGGAGGGATCATTACCGAGTTTCAGCTCCCAAACCCAATGTGAACATACCTACGTTGCTTCGGCGGATCGCCCCGGGCCCGGATCCCGGCGGCCGCCGGAGACCCAAACT-CTGTCACGGCCTCCTCTGAGCCGGGCCAAATGAATCAAAACTTTCAACAACGGATCTCTTGGTTCTGGCATCGATGAAGAACGCAGCGAAATGCGATAAGTAATGTGAATTGCAGAATTCAGTGAATCATCGAATCTTTGAACGCACATTGCGCCCGCCAGCACTCTGGCGGGCATGCCTGTTCGAGCGTCATTTCAACCCTCGGGCCCTGGGGCCCGGCGCTGGGGATCGGCA-CGCCGGCCCTGAAATGGAGTGGCGGCCCGCCGCGGCGCCTCTGCGCAGTACAA-CTCGCACCGGGACGGGACGCGGCCACGCCGTAAAAACCCCGTTCTAACGTTGACCTCGAATCA-----------------------------------------------------------------------------------------------------------------------------------------------------------------------------------TTTGGGAATGCTGCTCAAAATGGGAGGTATATGTCTTCTAAAGCTAAATATTGGCCAGAGACCGATTGCGCACAAGTAGAGTGATCGAAAGATGAAAAGCACTTTGAAAAGAGGGTTAAAAAGTACGTGAAATTGTTGAAAGGGAAGCGCCCATGACCAGACTTGGGCCCGGCGAATCACCCAGCGTCCTCGCTGGTGCACTTCGCCGGGCACAGGCCAGCATCGGTTCGGCGCGGGGGACAAAGGCTCTGGGAACGTAGCTCCCCCGGGAGTGTTATAGCCCACTGCGCAATACCCTGCGGCGGACCGAGGTACGCGCTTCGCAAGGATGCCGGCGTAATGGTCATCAGCGACCCGTCTTGAAACACGGACCAAGGAGTCGTCTTCGTATGCGAGTGTTCGGGCGTCAAACCCCTACGCGTAATGAAAGTGAACGCAGGTGAGAGCTTCGGCGCATCATCGACCGATCCTGATGTTCTCGGATGGATTTGAGTAAGAGCATACGGGGCCGGACCCGAAAGAAGGTGAACTATGCCTGTATAGGGTGAAGCCAGAGGAAACTCTGGTGGAGGCTCGCAGCGGTTCTGACGTGCGAATCGATCGTCAAATATGGGCACTCATCATTGCTGCCGGTACTGGTGAGTTCGAGGCTGGTATCTCCAAGGATGGCCAGACTCGTGAACACGCTCTCCTCGCCTACACCCTCGGTGTCAAGCAGCTCATTGTTGCCATCAACAAGATGGACACCACCCAGTGGTCTGAGGCCCGCTACCAGGAAATCATCAAGGAGACTTCCAACTTCATCAAGAAGGTCGGCTACAACCCCAAGACTGTCGCCTTCGTTCCCATCTCCGGTTTCAACGGCGACAACATGCTTACTGCCTCCACCAACTGCCCCTGGTACAAGGGCTGGGAGAAGGAGACCAAGGCTGGCAAGTCTACCGGCAAGACCCTTCTCGAGGCCATTGACTCCATCGAGGCCCCCAAGCGTCCCGTCGACAAGCCTCTCCGTCTTCCTCTCCAGGATGTCTACAAGATCGGTGGTATCGGAACGGTGCCTGTCGGTCGTGTCGAGACTGGTGTCATCAAGCCCGGCATGGTTGTTACCTTTGCTCCCTCGAACGTCACCACTGAAGTCAAGTCCGTCGAGATGCACCACGAGCAGCTGCCCGAGGGTGTCCCTGGCGACAACGTCGGCTTCAACGTGAAGAACGTCTCCGTCAAGGAAATCCGTCGTGGCAATGTCGCTGGTGACTCCAAGAACGACCCCCCCATGGCTGCCGCTTCTTTCCAGGCCCAGGTCATTGTCATCAACCACCCTGGTCAGATCGGCAACGGCTATGCCCCCGTTCTCGACTGCCACACTGCCCACATTGCCTGCAAGTTTGCCGAGCTTCAGGAGAAGATTGATCGCCGTACTGGTAAGGCTGTTGAGTCTAACCCCAAGTTCATCAAGTCTGGTGACTCTGCCATCGTCAAGATGGAGCCT----------------------------------------------------------------------------------------------------------------------------------------------------------------------------------------------------------------AGCGATCCCGAGTTCGTTGCAGCAACTCGCTCACGCGACCCAAAAGTACGATTCAAACGTGTCTGGGCCGTCTGCAAGAAGAAAAAGCGGTGCGAGAACGAGGAGACTCAAGAGAAAAAGAAGGATGAAGAGTTTGCCCCCGGAGCCAAGGTGC---CAGCCACGGGAGGTCACGGCGGTTGTGGCAACGTTCAACCAGCCGTAAGACAGGCTGCGCTGCAACTGAGGGCTACCTTCGAGGTCAGTGCGGAAGACGGAGTAAAGAAGAAGGAAGCCGTCAACATTACTCCCGAGATGGCCCACGGCATTCTGCGTCGCATTTCCGAACGTGATCTCGTCGATATGGGTCTCAACTCGGACTACGCTCGCCCTGAATGGATGATCATCACTGTTTTGCCGGTACCACCACCTCCCGTGCGTCCTAGTATTTCCATGGATGGCACTGGCACTGGCATGCGAAACGAAGATGATTTGACCTACAAGCTTGGCGATATTATTCGAGCCAACGGCAACGTCAAGCAGGCCATTCGTGAAGGCTCACCACAACACATAGCGCGTGATTTTGAGGAGCTGCTACAATATCATGTTGCCACTTA------------------------------------------------------------------------------------------------------------------------------------------------------------------------------------------------------------------------------------------------------------------------------------------------------------------------------------------------------------------------------------CTGCTGAGCCGCTTGTCGATTTCATGATCAACAGAGGCATGGAGGTCATCGAGGAATACGAGCCTCTCAGATACCCTCACGCTACAAGATCTTTGTCAACGGGACCTGGGTTGGTGTTCACCAAGATCCCAAGCATCTTGTTAACCAAGTCTTCGAGACTCGTCGCAAATCTTATTTACAGTATGAGGTGTCTCTCGTCAGAGACATACGTGACCAGGAGTTCAAAGTGTTCTCTGATGCTGGCAGGGTCATGCGACCTGTATTTACTGTCAATG
BCC36938          CGGAGGGATCATTACCGAGTTT-AACTCCCAAACCCCCTGCGAACCTACCAACGTTGCCTCGGCGGGCCGCCCCGGGCCCGGACCCAGGCGCCCGCCGGAGGGCCAAG--TCCAACTTCA---TCTCGGCGTAC---CAAATGAATCAAAACTTTCAACAACGGATCTCTTGGTTCTGGCATCGATGAAGAACGCAGCGAAATGCGATAAGTAATGTGAATTGCAGAATTCAGTGAATCATCGAATCTTTGAACGCACATTGCGCCCGCCAGCACTCTGGCGGGCATGCCTGTCCGAGCGTCATTTCAACCCTCGAGCAC---CGCTCGGCGTTGGGGGCGGCCCG-GCCGCCCCCGAAATGCAGTGGCGACCCGCCGCGTCCCCCCTGCGCAGTA--ACCTCGCATC-GGCCGCGGCGGGGTCACGCCGTGAAACGC---CCCCAAGTTTGACCTCGGATCAAGAGGTGAAGCGGCAACAGCTCAAATTTGAAATCCGGCGCCGCGCCCGAGTTGTAATTTGCAGAGGATGCTTTTGGCGCGGCGCCTTCCGAGTTCCCTGGAACGGGACGCCATAGAGGGTGAGAGCCCCGTCTGGTCGGATGCCTAGCCTCTGTAAAGCTCCTTCGACGAGTCGAGTAGTTTGGGAATGCTGCTCTAAATGGGAGGTATATGTCTTCTAAAGCTAAATACCGGCCAGAGACCGATAGCGCACAAGTAGAGTGATCGAAAGATGAAAAGCACTTTGAAAAGAGGGTTAAACAGTACGTGAAATTGTTGAAAGGGAAGCGCTTGTGACCAGACTCGGGCGTGGCGGATCATCCGGCGTTC-CGCCGGTGCACTCCGCCTCGCCCGGGCCAGCATCAGTTCGCCGCGGGGGATAAAGGCGTCGGGAACGTGGCTCCCCCGGGAGTGTTATAGCCCGGCGCGCAATGCCCCGTGGCGGACTGAGGTTCGCGC-TCGCAAGGATGCTGGCGTAATGGTCACCAGTGACCCGTCTTGAAACACGGACCGAGGAGTCGTCCTCGTATGCGAGTGTTCGGGTGTCAAACCCCTACGCGAAATGAAAGTGAACGCAGGTGAGAGCCTCGGCGCATCATCGACCGATCCTGATGTTCTCGGATGGATTTGAGTAAGAGCATACGGGGCCGGACCCGAAAGAAGGTGAACTATGCCTGTGTAGGGTGAAGCCAGAGGAAACTCTGGTGGAGGCTCGCAGCGGTTCTGACGTGCAAATCGATCGTCAAACATGGGCACTCATCATCGCTGCCGGCACTGGTGAGTTCGAGGCTGGTATCTCCAAGGATGGCCAGACTCGTGAGCACGCTCTGCTTGCCTACACCCTGGGTGTGAAGCAGTTGATCGTCGCCATCAACAAGATGGACACCACCAAGTGGTCCGAGGCCCGTTACCAGGAAATCATCAAGGAGACGAGCAACTTCATCAAGAAGGTCGGCTACAACCCCAAGGAGGTCGCCTTCGTCCCCATCTCCGGCTTCAACGGCGACAACATGATCGAGCCCTCCACCAACTGCCCCTGGTACAAGGGCTGGGAGAAGGAGACCAAGGCCGGCAAGGCCACTGGCAAGACCCTGCTCGAGGCCATCGACTCCATCAACCCTCCCCAACGTCCTACCGACAAGCCCCTGCGTCTGCCCCTCCAGGATGTGTACAAGATTGGCGGTATTGGAACGGTTCCCGTCGGCCGTGTCGAGACTGGTATCATCAAGCCCGGCATGGTCGTCACCTTCGCCCCGTCCAACGTCACCACTGAAGTCAAGTCCGTCGAGATGCACCACGAGCAGCTCGCCGAGGGTGTCCCTGGCGACAACGTCGGCTTCAACGTGAAGAACGTCTCCGTCAAGGAGGTTCGTCGCGGCAACGTCGCCGGTGACTCCAAGAACGATCCCCCCATGGGCGCCGAGTCCTTCAACGCCCAGGTCATCGTCCTCAACCACCCCGGCCAGGTCGGCGCCGGCTACGCCCCCGTCCTTGACTGCCACACCGCCCACATTGCGTGCAAGTTCTCCGAGCTCCTGGAGAAGATTGACCGCCGTACCGGTAAGAGCATGGAGAACAACCCCAAGTTCGTCAAGTCTGGCGACGCCGCCATTGTCAAGATGGTTCCCTCCAA-----------------------------------------------------------------------------------------------------------------------------------------------------------------------------------------------------------AGCGACCCAGAGTTCGTCGCTGCCATCAACACCCGAGATCCCAAGGTTCGCTTCCAGCGCGTTTGGACCGTCTGCAAGAAGAAGAAGAGATGCGAGAACGAGGATCGTCAGAGCAAGGACAAGGACGACGAATTCGGCCCCGGACTGAAAGCCGCCCACGGCGTCGACAACCACGGCGGCTGCGGCAACGTCCAGCCCGCCGTCCGCCACGCCGCCCTGCAGCTCAAGGCCTCCTACGAGGTCGCTCAAGAAGACGGCCCGAAGCGCAAGGAGAGCAGCCCCATCACGCCCGAGACGGCGCACAACATCTTGCGGCGCATCTCCGAGGAGGACCTTCGCAACATGGGGCTCAATTCCGACTATGCTCGCCCCGAGTGGATGATCCTCACAGTCCTGCCCGTGCCGCCCCCGCCCGTGCGTCCCAGCATCTCCATGGACGGCACCGGTACCGGCATGCGAAACGAGGACGACTTGACGTACAAGCTGGGCGACATCATCCGCGCCAACGGCAACGTGAAGCAGGCCATCCGCGAGGGCTCTCCGCAGCACATTGCCCGGGACTTTGAGGAGCTGCTGCAGTACCACGTCGCCACCTATATGGACAA---------------------------------------------------------------------------------------------------------------------------------------------------------------------------------------------------------------------------------------------------------------------------------------------------------------------------------------------------------------------------CCTCGGAGCCCCTGATCGAGTTCATGATCAACCGGGGCATGGAGGTTGTGGAAGAATATGAGCCCCTGCGATACCCGCACGCCACAAGATCTTCGTCAACGGGACTTGGGTGGGCGTGCACCAAGACCCCAAGCACCTGGTCAGCCAGGTACTTGACACGCGGCGCAAGTCGTATCTGCAGTTTGAGGTGTCTCTCATCAGGGAGATCAGGGACCAAGAATTCAAAATCTTCTCCGATGCCGGACGAGTCATGAGGCCGGTCTTTACCGTGGACG
BCC37621          CGGAGGGATCATTAGCGAGCTTCGACTCCAAAACCCCCTGTGAATCAACCCTAGTTGCTTCGGCGGGTCCCGC----CCCGAGA--GGGCGCCCGCCGGGGGACCAAATTCCT------------TCTGAGTGG-GCCAAATGAATCAAAACTTTCAACAACGGATCTCTTGGTTCTGGCATCGATGAAGAACGCAGCGAAATGCGATAAGTAATGTGAATTGCAGAATTCAGTGAATCATCGAATCTTTGAACGCACATTGCGCCCGCCAGTACTCTGGCGGGCATGCCTGTTCGAGCGTCATTTCAACCCTCAGGCCC--GCGCCTGGCGTTGGGGACCGGC--GGCCGCCCCCGAAACGAATCGGCGTCCCGCGCGG--CCCTCTGCGTAGTAGCGCCTCGCAGCCGGGCGCGGCGCGCCACCGCCGCAAAACACCC-----AGAGTTGACCTCGAATCAGGTAGTGAAGCGGCAACAGCTCAAATTTGAAATCTGGCCCCGGGCCCGAGTTGTAATTTGCAGAGGATGCTTTTGGCGAGGCGCCTTCCGAGTTCCCTGGAACGGGACGCCACAGAGGGTGAGAGCCCCGTCTGGTCGGCCGCCGAGCCTCTGTAAAGCTCCTTCGACGAGTCGAGTAGTTTGGGAATGCTGCTCTAAATGGGAGGTATATGTCTTCTAAAGCTAAATACCGGCCAGAGACCGATAGCGCACAAGTAGAGTGATCGAAAGATGAAAAGCACTTTGAAAAGAGGGTTAAACAGTACGTGAAATTGTTGAAAGGGAAGCGCTCACGACCAGACTTGGCCGCGGCGAATCACCCGGCGTTCTCGCCGGTGCACTTCGCCGGG-CCAGGCCAGCATCGGTTCGCGCCGGGGGACAAAGGCTTCGGGAATGTGGCTCCCCAGGGAGTGTTATAGCCCGCTGCGCAATGCCCCGGCGCGGACCGAGGTTCGCGCA-CGCAAGGATGCTGGCGTAATGGTCGTCAGCGACCCGTCTTGAAACACGGACCAAGGAGTCGTCTTCGTATGCGAGTGTTCGGGTGTCAAACCCCTACGCGTAATGAAAGTGAACGCAGGTGAGAGCTTCGGCGCATCATCGACCGATCCTGATGTTCTCGGATGGATTTGAGTAGGAGCATACGGGGCCGGACCCGAAAGAAGGTGAACTATGCCTGTATAGGGTGAAGCCAGAGGAAACTCTGGTGGAGGCTCGCAGCGGTTCTGACGTGCAAATCGATCGTCAAATATGGGCA-----------------------TGAGTTCGAGGCTGGTATCTCCAAGGATGGCCAGACCCGTGAGCACGCTCTGCTTGCCTACACCCTCGGTGTCAAGCAGCTCATCGTCGCCATCAACAAGATGGACACCACCAAGTGGTCCGAGGCTCGTTACCAGGAAATCATCAAGGAGACGTCCAACTTCATCAAGAAGGTCGGCTACAACCCCAAGACCGTTGCCTTCGTCCCCATCTCGGGCTTCAACGGCGACAACATGCTCCAGGCCTCCACCAACTGCCCCTGGTACAAGGGCTGGGAGAAGGAGACCAAGGCCGGCAAGTCTACCGGCAAGACCCTTCTCGAGGCCATTGACGCCATCGAGCCCCCCAAGCGTCCCACCGACAAGCCCCTCCGTCTTCCCCTCCAGGATGTGTACAAGATTGGCGGTATTGGAACTGTTCCCGTCGGCCGTATCGAGACTGGTATCCTCAAGCCCGGTATGGTCGTTACCTTTGCTCCCGCCAACGTCACCACTGAAGTTAAGTCGGTGGAGATGCACCACGAGCAGCTCTCCGAGGGTGTTCCCGGAGACAACGTTGGATTCAACGTGAAGAACGTCTCGGTCAAGGAAATCCGCCGTGGAAACGTTGCTGGAGACTCCAAGAACGACCCCCCCATGGGTGCCGCTTCTTTCGACGCCCAGGTCATTGTTCTCAACCACCCCGGTCAGGTCGGTGCCGGCTACGCCCCCGTCCTCGATTGCCACACCGCCCACATCGCCTGCAAGTTCTCCGAGATCAAGGAGAAGATTGACCGACGTACCGGCAAGGCCGTCGAGACTGCGCCCAAGTTCATCAAGTCTGGTGACTCGGCCATCGTTAAGATGGTTCCCTCCAA------------------------------------------CAAGAAGGTCAAGAAAATCTTGGAGATTGTCTGCCACAACTGCAGCAAGGTGCTGGCCGATACTGTTGGTCTATCCTGACTCTCTCCTCGAGATC----TTGGTGAACTCACT--TCA-TTGCTTGCTAACGCGCTGCCTT----------CTTCTCTCAGAGCGATCCCGAGTTTGTCACCGCAATCAACACGCGTGATGCCAAGCTACGCTTCAATCGCGTCTGGACTGTCTGCAAGAAGAAGCGGAGATGTGAAAACGAGGATCGCAGTGAGAAG---AATGACGATGAGTTTGTTCCCGGCATGAAGCCAG------TCGCTCACAACCACGGCGGTTGCGGAAACGTGCAGCCGCAGGTCCGGCAGGCCGCTCTGCAGCTCAAGGCCGCCTTCGATGTCGCGCAGGAGGACGGGCCCAAGAGGAGGGAGACGGTGCCGATCACGCCAGAGATGGCCCACGGCATTTTGAGGAGAATTACCGAGCAAGACCTTCGCCACATGGGCCTCAACTCGGACTACGCTCGCCCCGAGTGGATGATCCTGACTGTCCTTCCCGTGCCCCCGCCGCCTGTTCGTCCCAGCATCTCCATGGACGGAACCGGCACCGGTATGCGAAACGAGGACGATTTGACCTACAAGCTCGGAGACATCATCCGCGCCAATGGTAATGTGAAGCAGGCCATCCGTGAGGGATCGCCCCAGCACATTG-------------------------------------------------------------------------------------------------------------------------------------------------------------------------------------------------------------------------------------------------------------------------------------------------------------------------------------------------------------------------------------------------------------------------------CGGCCGACCCGTTGATCGAGTTCATGATTAACCGTGGCATGGAAGTGGTGGAGGAGTACGAGCCGCTCAGATATCCCCACGCGACAAAATCTTTGTCAATGGCGTCTGGGTCGGCGTGCACCAGGATCCCAAGCACCTCGTCAGTCAGGTCTTGGACACGCGGCGGAAGTCGTACCTCCAGTACGAAGTGTCGCTCGTCCGAGAAATCAGAGATCAGGAGTTCAAGATCTTCTCTGATGCCGGCCGGGTCATGAGACCGGTGTTTACGGTGGACG
BCC37882          CGGAGGGATCATTACCGGACTCAACCCCCCCAACCCGCCGCGAACATACCTTCGTTGCTTCGGCG-GCCGCCCCGG-------------CGGCCGCCGGGGACCCAAACC--AGTCTTTGCGCCCTCTGAGCCGCGGCAAATGAATCAAAACTTTCAACAACGGATCTCTTGGCTCTGGCATCGATGAAGAACGCAGCGAAATGCGATAAGTAATGTGAATTGCAGAATTCAGTGAACCATCGAATCTTTGAACGCACATTGCGCCCGGCAGCACTCTGCCGGGCATGCCTGTCCGAGCGTCATCACAGCCCTCGGGCCCC-GGGCCCGGCGTTGGGGACCGGCAGCGCCGGCCCCGAAATGGAGTGGCGGCCCGCCGCGGCGCCCCTGCGCAGTACCGCCTCGCACTGGGACCCGACGCGGCCACGCCGTAAAACGCC--TCTTGACGCTGACCTCGGATCA-------------------------TTTGAAATCTGGCCCCGGGCCCGAGTTGTAATTTGCAGAGGATGCTTCTGGCGCGGCGCCGTCCGAGTTCCCTGGAACGGGACGCCACAGAGGGTGAGAGCCCCGTCCGGTCGGACGCCAGGCCTGTGTGAAGCTCCTTCGACGAGTCGAGTAGTTTGGGAATGCTGCTCAAAACGGGAGGTATATGTCTTCTAAAGCTAAATACCGGCCAGAGACCGATAGCGCACAAGTAGAGTGATCGAAAGATGAAAAGCACTTTGGAAAGAGGGTTAAACAGTACGTGAAATTGTTGAAAGGGAAGCGCCCGTGACCAGACTCGGGCCCGGCGGATCACCCGGCGTTCTCGCCGGGGCACTCCGCCGGGCGCGGGCCAGCATCGGCTCGGCGCGGGGGACAAAGGCCCTGGGAACGTGGCTCCCTCGGGAGTGTTATAGCCCGGGGCGCAACGCCCCCCGGGGGCCCAAGGTACGCGCCCCCAAGGGATGCTGGCGTAATGGTCACCGGCAACCCGTCTTGAAACACGGACCAAGGAGTCCTCTTCCTATGCGAGTGTTCGGGTGTCAAACCCCTACGCGGAATGAAAGTGAACGCAGGTGAGAGCTCCGGCGCATCACCGACCGATCCTGATGTCCTCGGATGGATTTGAGTAGGAGCATACGGGGCCGGACCCGAAAGAAGGTGAACTATGCCTGTGTAGGGTGAAGCCAGAGGAAACTCTGGTGGAGGCTCGCAGCGGTTCTGACGTGCGAATCGATCGTCAAACATGGGCACTCATCATTGCTGCCGGCACTGGTGAGTTCGAGGCTGGTATCTCCAAGGATGGCCAGACTCGTGAGCACGCTCTTCTCGCCTACACCCTCGGTGTCAAGCAGCTCATTGTTGCCATCAACAAGATGGACACCACCCAGTGGTCCGAGTCCCGTTTCCAGGAAATCATCAAGGAGACCTCCAACTTCATCAAGAAGGTCGGCTACAACCCCAAGACTGTTCCCTTCGTTCCCATCTCTGGCTTCAACGGCGACAACATGCTTGAAGCCTCCAGCAACTGCCCCTGGTACAAGGGCTGGGAGAAGGAGACCAAGGCCGGCAAGTCCACCGGCAAGACTCTCCTTGAGGCCATCGACGCCATCGAGCCCCCCAAGCGTCCTACCGACAAGCCCCTCCGTCTTCCCCTTCAGGATGTCTACAAGATTGGCGGTATCGGAACGGTGCCCGTCGGTCGTGTCGAGACTGGTGTCATCAAGCCCGGCATGGTCGTCACTTTCGCTCCCTCCAACGTCACCACTGAAGTGAAGTCGGTCGAGATGCACCACGAGCAGCTGCCCGAGGGTGTTCCCGGCGACAACGTCGGATTCAACGTGAAGAACGTCTCCGTCAAGGAAATCCGTCGTGGTAACGTCGCTGGTGACTCCAAGAACGACCCCCCCATGGGTGCCGCTTCTTTCCAGGCCCAGGTCATCGTCATCAACCACCCTGGCCAGATCGGTAACGGTTACGCCCCCGTTCTTGACTGCCACACTGCCCACATTGCCTGCAAGTTCGCCGAGCTCGAGGAGAAGATCGACCGCCGTACCGGTAAGGCTGTCGAGAGCAAACCCAAGTTCATCAAGTCGGGTGACGCTGCCATCGTCAAGATGGTTCCC----------------------------------------------------------------------------------------------------------------------------------------------------------------------------------------------------------------AGCGATCCCGAGTTTCTCGCAGCTACTAACACCCGCGATCCCAAAGTCCGATTCAAGCGCGTCTGGGCGGCGTGCAAGAAGAAACACAAGTGTGAGAATGAAGAAAGGCAGGACAAAAACAAGGAGGAGCCCTTAGTTCCCGGTGTCAAGAACG---TTGTGATGCAAGGCCACGGCGGTTGTGGCAATTTGCAGCCACAAGTCAGACAGGCCGCTCTGCAACTCAAGGCTGCCTTCGAAGTCACTTCGGAAGACGGTCCCAAGAGAAAGGAAACCGTCAATATCAGCGCCGAAATGGCCCACGGCATTCTTCGTCGCATCTCGGAGCGCGACTTGCAGCGCATGGGTCTGAACTCGGACTACGCACGTCCTGAGTGGATGATTATCACCGTCTTGCCCGTGCCGCCCCCCCCTGTGCGTCCTAGTATTTCTATGGATGGCACCGGCACTGGTATGAGAAACGAAGACGATTTGACCTACAAGCTGGGTGATATTATTCGCGCCAACGGCAACGTGAAGCAGGCCATTCGCGAGGGATCGCCACAGCACATTGCGCGCGACTTCGAGGAGCTGCTACAGTACCATGTCGCCACCTATATGG-------------------------------------------------------------------------------------------------------------------------------------------------------------------------------------------------------------------------------------------------------------------------------------------------------------------------------------------------------------------------------CCGCGGAGCCGCTCATTGACTTCATGATCAACAGAGGCATGGAAGTCATCGAGGAGTACGAACCTCTGCGATACCCACATGCCACAAGATCTTTGTCAACGGCACTTGGGTCGGCGTGCATCAAGATCCCAAACATCTCGTGAATCAAGTCTTCGACACTCGCCGCAAATCATACCTGCAATACGAGGTTTCGCTCGTGCGCGAGATCCGTGACCAGGAATTCAAGATCTTCTCAGACGCCGGCAGAGTCATGCGACCTGTCTTTACCGTGGCCG
BCC39707          CGGAGGGATCATTACCGGGCCCCGACTCCCAGACCCCCTGCGAACCTGCCGGCGTTGCCTCGGCGGA---CCCTGG-------GCC-GCCGGGCGCGAGGGAAA-CGAGCCGCG-------CCCGTCTGAGCCCGGCCAAGCGAGTCAAAACTTTCAGCAACGGATCTCTTGGCTCTGGCATCGATGAAGAACGCAGCGAAATGCGATACGTAATGCGAATCGCAGAACCCAGTGAGCCATCGAATCTTTGAACGCACATTGCGCCCGGCAGCACTCTGCCGGGCATGCCCGTCCGAGCGTCGCCCCAGCCCTCGAGCAC---GGCGCGGCGTTGGGG-GCGGCGGCGCCGGCCCCCAAATGCAGCGGCGG-CCGCCGCGGCGCCCGTGCGCAGTAGCCCTACGCACC-GGCCCGGGCGC-GCCGCGCCGC--GGCACCCACG-CGACGCCGACCTCGGATCGGGCAGTGAAGCGGCAGCAGCTCAGATTTGAAATCGGGCCCCGCGGCCGAGTTGTAGTCTGCAGAGGACGCCCTGGGCGCGGCGCCGTCCGAGTTCCCTGGAACGGGACGCCGCAGAGGGTGAGAGCCCCGTCCGGTCGGACGCCAGCCCCGCGTAGGGCTCCTTCGACGAGTCGAGTAGTTTGGGAATGCTGCTCAAAGCGGGAGGTAAATGTCTTCCAAAGCTAAATACCGGCCAGAGACCGATAGCGCACAAGTAGAGTGATCGAAAGATGAAAAGCACTTTGGAAAGAGGGTTAAAGAGCACGTGAAATTGCTGAAAGGGAAGCGCCCGCGACCAGACTTGGGCCCGGCAGGCCACCCGTCGTTCTCGGCGGGGCACCCTGCCGGGCGCAGGCCAGCATCGGCCCGGCGCGGGGGAGAAAGGCGGCGGGAACGTGGCTCCCCCGGGAGAGTTACAGCCCGCCGCGCCACGCCCCGCGCGGGGCCGAGGCACGCGCACCGCAAGGATGCTGGCGTAATGGTCGCCGGCGACCCGTCTTGAAACACGGACCAAGGAGTCGTCCTCGTATGCGAGTGTCGGGGTGCCAAACCCCTGCGCGCAGTGAAAGCGAACGCGGGTGAGAGCCG-GGCGCATCATCGACCGATCCTGATGTTCTCGGATGGATTTGAGTAGGAGCGTACGGGGCCGGACCCGAAAGAAGGTGAACTATGCCTGCGTAGGGTGAAGCCATGGGAAACCATGGTGGAGGCTCGCAGCGGTTCTGACGTGCGAATCGATCGTCAAACGTGGGCA-------------------CTGGTGAGTTCGAGGCTGGTATCTCCAAGGATGGCCAGACTCGTGAGCACGCTCTTCTTGCCTACACCCTCGGTGTCAAGCAGCTCATTGTCGCCATTAACAAGATGGACACCACCCAGTGGTCCGAGAACCGTTTCCAGGAAATTATCAAGGAAACTTCCAACTTCATCAAGAAGGTCGGCTACAATCCCAAGACTGTTGCCTTCGTCCCCATCTCTGGCTTCAACGGCGACAACATGCTGGAGTCTTCCCCCAACTGCCCCTGGTACAAGGGCTGGGAGAAGGAGACCAAGGCTGGCAAGTCCACTGGTAAGACTCTTCTTGAGGCCATCGACTCCATCGAGGCCCCCAAGCGTCCCCTTGACAAGCCTCTCCGTCTTCCCCTTCAGGATGTCTACAAGATTGGTGGTATCGGAACGGTGCCTGTCGGCCGTGTCGAGACTGGTATCATCAAGCCTGGCATGGTTGTCACCTTTGCTCCCGCCAACGTCACCACTGAAGTCAAGTCGGTCGAGATGCACCACGAGCAGCTGCCCGAGGGTGTTCCCGGTGACAACGTCGGCTTCAACGTGAAGAACGTCTCTGTCAAGGAAATCCGTCGTGGTAACGTTGCTGGTGACTCCAAGAACGACCCTCCCATGGGTGCCGCTTCCTTCCAGGCTCAGGTTATTGTCATCAATCACCCCGGCCAGATTGGTAACGGTTACGCCCCCGTTCTTGACTGCCACACCGCCCACATTGCCTGCAAGTTCGCCGAGCTCCAGGAGAAGATCGACCGCCGTACTGGTAAGGCTGTCGAGTCCAACCCTAAGTTCATCAAGTCTGGTGATTCTGCCATTGTCAAGATGGTTCCCTCCAACCATATAGAACTGGCCAAACCTGTCTATCATCCTGGCTTCATCAAAAAAGTCAAAAAAGTCCTCGAGATTGTCTGCCATAACTGTAGCAAAGTGTTGGCCGACG-------------------------------------------------------------------------------------------------AAAGCGATCCAGATTTTGTCGCAGCCCTGCGTACGCGCGACCCCAAAGTTCGGTTTAAGCGCGTCTGGGCTGTTTGTAAAAAGAAGCGAAAGTGCGAGAACGAGGACAGGCAGGACAAGAACAAGGACGAGCCTTTTGCTCCCGGCGTAAAGAATC---CCGTCGTCGAGGGCCACGGTGGATGTGGTAACATGCAGCCACAAGTGAGGCAGGCCGCTCTGCAGCTCAAGGCCGCTTTCGAAGTCGTTCCCGAAGACGGGCCGAAGAGAAAGGAAACGATCAACATCACTGCTGAGATGGCTCACGGCATCCTCCGTCGCATTTCGGAGCGTGACTTGCATAACATTGGTCTCAACTCGGACTATGCGCGTCCAGAGTGGATGATTATTACCGTCCTACCCGTGCCCCCTCCTCCTGTGCGTCCTAGTATCTCCATGGATGGTACCGGTACCGGTATGAGAAACGAAGATGACTTGACCTACAAGCTGGGTGACATCATTCGCGCCAACGGCAACGTCAAGCAGGCCATTCGCGAAGGCTCGCCCCAGCACATTGCTCGTGACTTTGAAGAGCTGTTGCAGTACCATGTTGCCACCTACAT---------------------------------------------------------------------------------------------------------------------------------------------------------------------------------------------------------------------------------------------------------------------------------------------------------------------------------------------------------------------------------CCGCCGAACCGCTCATTGACTTCATGATCAATAGGGGCATGGAAGTCATCGAAGAGTACGAACCCCTTCGATATCCCCATGCTACAAGATTTTCGTCAACGGTACCTGGGTTGGCGTGCATCAAGATCCCAAGCATCTTGCTAATCAAGTCTTCGACACTCGTCGCAAATCATACTTGCAATATGAGGTCTCTCTCGTGCGAGATATCCGTGACCAGGAATTCAAGATCTTCTCGGACGCTGGCAGAGTCATGCGACCTGTTTTTACCGTGGATG
BCC40861          CGGAGGGATCATTAGCGAGTTTCAACTCCCAGACCCCTTGCGAACCTACCATCGTTGCCTCGGCGGG---GCCCAAC---------GCGCGGCCGCCGGGGAAGCAACCT------CTAAAACACTGTGAGC--GGCCAATCGAGTCAAAACTTTCAACAACGGATCTCTTGGCTCTGGCATCGATGAAGAACGCAGCGAAATGCGATACGTAATGTGAATTGCAGAATCCAGTGAACCATCGAATCTTTGAACGCACATTGCGCCCGGCAGCACTCTGCCGGGCATGCCTGTCCGAGCGTCATCTCAGCCCTCGAGCCCT-GGGCGCGGTGTTGGGGAGCGGCACTGCCGGCCCTGAAATACAGTGGCGGCCCGCCTTGGCG-CCCTGCGCAGTAGAAGCTCGCAGCGGGACCTGGCGCGGCCACGCCGTAAAAGATGAA----AACGTTGACCTCGGATCAGGTAG-----------CAGCTCAAATTTGAAATCTGGCTACGGGCCCGAGTTGTAGTTTGCAGAGGACGCTCTGGGCGAGGCGCCTTCCGAGTTCCCTGGAACGGGACGCCGTAGAGGGTGAGAGCCCCGTACGGTTGGACGCTA-GCCTATGTAGAGCTCCTTCGACGAGTCGAGTAGTTTGGGAATGCTGCTCAAAACGGGAGGTATATGTCTTCTAAAGCTAAATACCGGCCAGAGACCGATAGCGCACAAGTAGAGTGATCGAAAGATGAAAAGCACTTTGGAAAGAGGGTTAAAGAGTACGTGAAATTGTTGAAAGGGAAGCGCCCACGACCAGACTTGGGCCTGGCAGACCAACCGGCGTTGTCGCTGGGGCGCGCTGCCAGGCACAGGCCAGCATCAGCCTGGCGCGGGGGATAAAGGCGGCGGGAACGTGGCTCCCCTTGGAGTGTTATAGCCCGCCGCGCAATGCCCTGGGCCGGGCTGAGGATCGCGCATTGCAAGGATGCTGGCGTAATGGTCGCGAGCGACCCGTCTTGAAACACGGACCAAGGAGTCGTCCTCGTATGCGAGTGTTGGGGTGGCAAACCCCTACGCGGAATGAAAGTGAACGCAGGTGAGAGCCT-GGCGCATCACCGACCGATCCTGATGTCCTCGGATGGATTTGAGTAGGAGCATACGGGGCCGGACCCGAAAGAAGGTGAACTATGCCTGTGTAGGGTGAAGCCAGAGGAAACTCTGGTGGAGGCTCGCAGCGGTTCTGACGTGCGAATCG----------------------------------------------------------------GGATGGCCAGACCCGTGAGCACGCTCTTCTCGCCTACACCCTCGGTGTCAAGCAACTTATTGTTGCCATCAACAAGATGGACACCACCCAGTGGTCCGAGGCCCGTTTCCAGGAAATCATCAAGGAGACTTCCAACTTCATCAAGAAGGTCGGCTACAACCCCAAGACTGTTGCTTTCGTTCCCATCTCTGGCTTCAACGGCGACAACATGCTTGAGTCTTCCCCCAACTGCCCCTGGTACAAGGGCTGGGAGAAAGAGACCAAGGCTGGCAAGTCGACTGGTAAGACTCTCCTCGAGGCCATTGACTCCATCGAGGCCCCCAAGCGTCCTCTGGACAAGCCCCTCCGTCTTCCCCTTCAGGATGTCTACAAGATTGGTGGTATCGGAACGGTGCCCGTCGGTCGTGTCGAGACTGGTATCATCAAGCCCGGCATGGTCGTCACCTTTGCTCCCTCCAACGTCACCACTGAAGTCAAGTCTGTTGAGATGCACCACGAGCAGCTGCCCGAGGGTGTTCCCGGTGACAACGTTGGCTTCAACGTGAAGAACGTCTCCGTCAAGGAAATCCGTCGTGGTAACGTTGCTGGTGACTCCAAGAACGACCCCCCCATGGGTGCCGCTTCCTTCCAGGCCCAGGTCATTGTCATCAACCACCCTGGCCAGATTGGCAACGGTTACGCTCCCGTTCTTGACTGCCACACCGCCCACATTGCCTGCAAGTTCGCCGAGCTTCAGGAGAAGATTGACCGCCGTACTGGTAAGGCTGTCGAGTCCAACC---------------------------------------------------------------------------------------------------------------------------------------------------------------------------------------------------------------------------------------------------CAAT---CTCAGAGCGATCCCGACTTTGTCGCAGCCCTGCGCACTCGCGATCCAAAAGTTCGCTTCAAGCGCGTTTGGACTGTCTGCAAGAAGAAACGCAGGTGTGAAAATGATGAGGGACAGGACAAAAACAAGGACGATGCCTTTGTTCCCGGTGTTAAGAACG---CCGTCTTTCAAGGCCATGGAGGATGTGGCAATATGCAGCCACAGGTAAGACAGGCCGCTCTGCAACTCAAGGCTGCCTTTGAAGTCACGACGGAAGATGGCCCCAAGAGAAAGGAAACCGTCAACATCACGGCCGAAATGGCTCACGGTATCCTTCGTCGCATCTCTGATCGCGACTTGCACAACATTGGTCTCAACTCGGACTATGCGCGTCCAGAGTGGATGATTATTACTGTCTTACCCGTGCCTCCTCCTCCTGTGCGTCCTAGTATTTCCATGGATGGTACCGGTACCGGTATGAGAAACGAAGATGACTTGACCTACAAGCTCGGCGACATTATTCGTGCCAACGGCAACGTCAAGCAGGCTATTCGCGAAGGT-----------------------------------------------------------------------------------------------------------------------------------------------------------------------------------------------------------------------------------------------------------------------------------------------------------------------------------------------------------------------------------------------------------------------------------------------CTGCCGAACCACTCATTGACTTCATGATCAACAGAGGCATGGAAGTTATAGAAGAATATGAACCCCTACGATATCCCCATGCCACAAGATTTTTGTTAATGGTACCTGGGTCGGCGTGCACCAAGATCCCAAACATCTTGTAAACCAAGTCTTCGACACTCGTCGCAAATCATACTTACAATACGAGGTTTCTCTTGTGCGAGAGATTCGCGACCAGGAATTCAAAATCTTCTCCGACGCTGGCAGAGTTATGCGACCTGTCTTCACTGTGGACG
BCC41864          CGGAGGGATCATTAC--GGATTCAAATCCCAAACCCGGTGCGAACCTACC-TCGTTGCCTCGGCGGACCGTCCCGGGCCCGGACCCCGTCGGCCGCCGGGGGACCAACCT--TGTAT--GCTCAGTCTGAGCCGGGCCGAATCAGTCAAAACTTTCAACAACGGATCTCTTGGCTCTGGCATCGATGAAGAACGCAGCGAAATGCGATAAGTAATGTGAATTGCAGAATTCAGTGAATCATCGAATCTTTGAACGCACATTGCGCCCGGCAGCACTCTGCCGGGCATGCCTGTTCGAGCGTCATT-CAACCCTCGAGCCCC-GGGCCCGGCGTTGGGGACCGGCAGCGCCGGCCCCGAAATGGAGTGGCGGCCCGCCGCGGCGCCCCTGCGCAGTACAGCCTCGCAGCGGGACCCGGCGCGGCCACGCCGTAAAGCGACC--TCTAACGTTGACCTCGGATCAGGTAGTGAAGCGGCAACAGCTCAAATTTGAAATCCGGCCCCGGGCCCGAGTTGTAATTTGCAGAGGATGCTTCGGGCGAGGCGCCTTCCGAGTTCCCTGGAACGGGACGCCACAGAGGGTGAGAGCCCCGTCTGGTCGGACGCCGAGCCCGCGTGAAGCTCCTTCGACGAGTCGAGTAGTTTGGGAATGCTGCTCAAAACGGGAGGTATATGTCTTCTAAAGCTAAATACCGGCCAGAGACCGATAGCGCACAAGTAGAGTGATCGAAAGATGAAAAGCACTTTGAAAAGAGGGTTAAAAAGTACGTGAAATTGTTGAAAGGGAAGCGCCCGCGACCAGACTTGGGCCCGGCGGATCACCCGGCGTTCTCGCCGGCGCACTCCGCCGGGCACAGGCCAGCATCGGTCCGGCGCGGGGGACAAAGGCTCTGGGAACGTGGCTCCCCCGGGAGTGTTATAGCCCACCGCGCAATGCCCTGCGCCGGACCGAGGAACGCGCA--GCAAGGATGCTGGCGTAATGGTCGTCGGCGACCCGTCTTGAAACACGGACCAAGGAGTCGTCTTCGTATGCGAGTGTTCGGGTGTCAAACCCCTACGCGGAATGAAAGTGAACGCAGGTGAGAGCCTCGGCGCATCATCGACCGATCCTGATGTCCTCGGATGGATTTGAGTAGGAGCATACGGGGCCGGACCCGAAAGAAGGTGAACTATGCCTGCGTAGGGTGAAGCCAGAGGAAACTCTGGTGGAGGCTCGCAGCGGTTCTGACGTGCGAATCGATCGTCAAACGTGGGCACTCATCATTGCCGCCGGCACTGGTGAGTTCGAGGCTGGTATTTCCAAGGATGGCCAGACTCGTGAGCACGCTCTGCTCGCCTACACCCTCGGTGTCAAGCAGCTCATCGTCGCCATCAACAAGATGGACACGACTCAGTGGTCCGAGGCTCGTTTCCAGGAAATCATCAAGGAGACATCCAACTTCATCAAGAAGGTCGGCTACAACCCCAAGACTGTTGCCTTTGTCCCCATCTCTGGCTTCAACGGCGACAACATGCTCGAGTCCTCCTCCAACTGCCCTTGGTACAAGGGTTGGGAGAAGGAGACCAAGGCCGGCAAGTCCACCGGCAAGACTCTCCTCGAGGCCATCGACTCCATTGAGGCCCCCAAGCGTCCCCTCGACAAGCCCCTCCGCCTTCCCCTCCAGGATGTCTACAAGATTGGCGGTATCGGAACGGTGCCCGTCGGTCGTGTCGAGACCGGTATCATCAAGCCTGGCATGGTCGTCACCTTTGCCCCCTCCAACGTCACCACTGAAGTCAAGTCGGTCGAGATGCACCACGAGCAGCTGCCCGAGGGTGTTCCCGGCGACAACGTCGGCTTCAACGTGAAGAACGTTTCCGTCAAGGAAATCCGCCGTGGCAACGTCGCTGGTGACTCCAAGAACGACCCCCCCATGGGCGCCGCTTCCTTCCAGGCTCAGGTTATTGTCATCAACCACCCTGGCCAGATTGGCAACGGTTACGCCCCTGTTCTCGACTGCCACACTGCTCACATTGCCTGCAAGTTCGCCGAGCTCCAGGAGAAGATCGACCGCCGTACCGGTAAGGCTGTCGAGAGCAACCCCAAGTTCATCAAGTCTGGTGACTCCGCCATTGTCAAGATGGTTCCCTCCAA??????????????????????????????????????????????????????????????????????????????????????????????????????????????????????????????????????????????????????????????????????????????????????????????????????????????????????????????????????????????????????????????????????????????????????????????????????????????????????????????????????????????????????????????????????????????????????????????????????????????????????????????????????????????????????????????????????????????????????????????????????????????????????????????????????????????????????????????????????????????????????????????????????????????????????????????????????????????????????????????????????????????????????????????????????????????????????????????????????????????????????????????????????????????????????????????????????????????????????????????????????????????????????????????????????????????????????????????????????????????????????????????????????????????????????????????????????????????????????????????????????????????????????????????????????????????????????????????????????????????????????????????????????????????????????????????????????????????????????????????????????????????????????????????????????????????????????????????????????????????????????????????????????????????????????????????????????????????????????????????????????????????????????????????????????????????????????????????????????????????????????????????????????????????????????????????????????????????????????????????????????
BCC42063          CGGAGGGATCATTACCGGACTCCACCCCCCGA--CCCTCGCGAACCTACCCTCGTTGCCTCGGCGCGCCGCCCCGG-------------CGGCCGCCGGGGACCCAAACC--TGCATTTGCGGCCTCTGAGCCCGAGAGAATGAATCAAAACTTTCAACAACGGATCTCTTGGCTCTGGCATCGATGAAGAACGCAGCGAAATGCGATAAGTAATGTGAATTGCAGAATTCAGTGAACCATCGAATCTTTGAACGCACATTGCGCTCGGCAGCACTCTGCCGGGCATGCCTGTCCGAGCGTCATCACAGCACTCGGGCCCCTGGGCCCGGCGTTGGGGCCCGGCGGGGCCGGCCCCGAAATCGAGTGGCGGCCCGCCGCGGCGCCTCTGCGCAGTACCGCCTCGCACTGGGACCGGGCGCGGCCACGCCGTGAAACACCCGCACCGACGTTGACCTCGGATCA-------------------------TTTGAAATCCGGCCCC-GGCCCGAGTTGTAATTTGCAGAGGATGCTTCCGGCGCGGCGCCTTCCGAGTTCCCTGGAACGGGACGCCACAGAGGGTGAGAGCCCCGTCCGGTCGGACGCCAAGCCGGTGTGAAGCTCCTTCGACGAGTCGAGTAGTTTGGGAATGCTGCTCAAAACGGGAGGTATATGTCTTCTAAAGCTAAATACCGGCCAGAGACCGATAGCGCACAAGTAGAGTGATCGAAAGATGAAAAGCACTTTGGAAAGAGGGTTAAAAAGTACGTGAAATTGTTGAAAGGGAAGCGCCCGTGACCAGACTCGGGCCCGGCGGATCACCCGGCGTTCTCGCCGGGGCACTCCGCCGGGCGCGGGCCAGCATCAGCTCGGCGCGGGGGACAAAGGCTCTGGGAACGTGGCTCCCCCGGGAGTGTTATAGCCCACCGCGCAGTGCCCCGCGCCGGACTGATGTACGCGCA--GCAGAGATGCTGGCGTAATGGTCACCGGCGACGCGTCTTGAAACACGGACCAGGGAGTCGTCTTCGTATGCGAGTGTTCGGGTGTCAAACCCCTACGCGGAATGAAAGTGAACGCAGGTGGGAGCCTCGGCGCACCACCGACCGATCCCGATGTTCTCGGACGGATCTGAGTAGGAGCATACGGGGCCGGACCCGAAAGAAGGTGAACTATGCCTGTGTAGGGTGAAGCCAGAGGAAACTCTGGTGGAGGCTCGCAGCGGTTCTGACGTGCGAATCGATCGTCAAACATGGGCACTCATCATTGCTGCCGGTACTGGTGAGTTCGAGGCTGGTATCTCCAAGGATGGCCAGACTCGTGAGCACGCTCTCCTCGCCTACACCCTCGGTGTCAAGCAGCTCATTGTTGCCATCAACAAGATGGACACCACCCAGTGGTCCGAGGCCCGTTTCCAGGAGATCATCAAGGAGACCTCCAACTTCATCAAGAAGGTCGGCTACAACCCCAAGACCGTTGCCTTCGTTCCCATCTCCGGCTTCAACGGCGACAACATGCTTGAGCCCTCCTCCAACTGCCCCTGGTACAAGGGTTGGGAGAAGGAGACCAAGGCCGGCAAGTCCACCGGCAAGACTCTCCTTGAGGCCATCGACTCCATCGAGGCCCCCAAGCGCCCTCTCGACAAGCCCCTCCGTCTTCCCCTCCAGGACGTCTACAAGATCGGTGGTATCGGAACGGTGCCCGTCGGTCGTGTCGAGACTGGTATCATCAAGCCTGGCATGGTCGTCACTTTCGCTCCCTCCAACGTCACCACTGAAGTCAAGTCGGTCGAGATGCACCACGAGCAGCTGCCCGAGGGTGTTCCCGGTGACAACGTCGGCTTCAACGTGAAGAACGTTTCCGTCAAGGAAATCCGTCGTGGTAACGTCGCTGGTGACTCCAAGAACGACCCCCCCATGGGTGCCGCTTCCTTCCAGGCCCAGGTCATCGTCATCAACCACCCCGGCCAGATTGGTAACGGTTACGCCCCCGTCCTCGACTGCCACACTGCCCACATTGCCTGCAAGTTCGCCGAGCTCCAGGAGAAGATCGACCGCCGTACCGGTAAGGCTGTCGAGAGCAACCCCAAGTTCATCAAGTCGGGTGACTCTGCCATCGTCAAGATGGTTCCC----------------------------------------------------------------------------------------------------------------------------------------------------------------------------------------------------------------AGCGATCCAGAGTTTGTCGCTGCTACTAACACCCGCGATCCCAAAGTCCGATTCAAGCGCGTCTGGGCGGCTTGCAAGAAAAAGCACAAATGTGAGAATGAAGAGAGGCAGGACAAGAATAAGGAGGAGCCCTTCCTTCCCGGTGTCAAGAACG---TTGTGATGCAGGGCCACGGCGGTTGTGGCAACTTGCAGCCACAAGTCAGACAAGCCGCTCTGCAACTCAAGGCTGCTTTCGAAATCACTTCGGAAGATGGACCCAAGAGAAAAGAAACTGTCAACATCAGCGCCGAAATGGCCCACGGCATTCTCCGTCGCATCTCGGAGCGCGACTTGCAGCGCATGGGTTTGAACTCGGACTATGCACGCCCTGAGTGGATGATTATCACCGTCTTGCCTGTGCCGCCCCCCCCTGTGCGTCCCAGCATCTCCATGGATGGCACCGGCACTGGTATGAGAAACGAGGATGATTTGACCTACAAGCTGGGTGATATTATTCGCGCCAACGGCAATGTGAAGCAGGCCATTCGCGAGGGATCGCCGCAGCACATTGCGCGCGATTTCGAGGAGCTGCTTCAGTACCATGTCGCCACCTATATGG-------------------------------------------------------------------------------------------------------------------------------------------------------------------------------------------------------------------------------------------------------------------------------------------------------------------------------------------------------------------------------CCGCCGAGCCGCTCATTGACTTCATGATCAACAGAGGTATGGAAGTCATCGAGGAGTACGAACCTCTGCGATACCCGCATGCCACAAGATTTTCGTCAACGGCACTTGGGTCGGCGTGCATCAAGATCCCAAACATCTGGTGAACCAAGTCTTCGACACTCGCCGCAAATCGTACTTGCAATATGAGGTTTCGCTGGTGCGCGAGATCCGTGACCAGGAGTTCAAGATCTTCTCAGACGCCGGCAGAGTCATGCGACCTGTCTTTACCGTGGCCG
BCC45112          CGGAGGGATCATTACCGGGCCCCGACCCCCC-ACCCCATGCCAACCTACC-TCGTTGCCTCGGCGGA---CGACGGTCCTCT-CCC-GACGGCCGCCGTGGACC-ACACCCGAG-------CCCGTCTGAGCCCGGCCAAGCGAGTCAAAACTTTCAGCAACGGATCTCTTGGCTCTGGCATCGATGAAGAACGCAGCGAAATGCGATACGTAATGCGAATTGCAGAATCCAGTGAGCCATCGAATCTTTGAACGCACATTGCGCCCGGCAGTGCTCTGCCGGGCATGCCTGTTCGAGCGTCACTCCAGCCCTCGAGGCCC-GGGCGCGGCCTTGGGG-GCGGCAGTGCCGGCCCCGAAATGCAGCGGCGG-ACGCCGCGGCGCCTGTGCGCAGTAGCCCTACGCACC-GAGCCGCGCGG-ACGAAGCTGC--AACCCCTGTG-CCACGCTGACCTCGGATCAGGCAGTGAAGCGGCAGCAGCTCAGATTTGAAATCTGGCCCCGGATCCGAGTTGTGGTCTGCAGAGGATGCCCTGGGCGCGGCGCCTTCCGAGTTCCCTGGAACGGGACGCCACAGAGGGTGAGAGCCCCGTCAGGTCGGACGCCA-GCCCGTGTAGGGCTCCTTCGACGAGTCGAGTAGTTTGGGAATGCTGCTCAAAGTGGGAGGTATATGTCTTCTAAAGCTAAATACCGGCCAGAGACCGATAGCGCACAAGTAGAGTGATCGAAAGATGAAAAGCACTTTGGAAAGAGGGTTAAAGAGCACGTGAAATTGCTGAAAGGGAAGCGCCCGCGACCAGACTTGGGCCCGGCAGGTCACCCAGGCTCTCGGGCGGGGCACTCTGCCGGGCGCAGGCCAGCATCGGCTCGGCGCGGGGGACAAAGGCGGCGGGAACGTGGCTCCTC-GGGAGTGTTATAGCCCGCCGCGCCATGCCCTGCGCCGGGCCGAGGCACGCGCA-CGCAAGGATGCTGGCGTAATGGTCGCCGGCGACCCGTCTTGAAACACGGACCAAGGAGTCGATCTCGTATGCGAGTGTTGGGGTGCCAAACCCCTACGCGCAGTGAAGGCGAACGCAGGTGAGAGCCGAGGCGCATCATCGACCGATCCTGATGTTCTCGGATGGATTTGAGTAGGAGCATACGGGGCCGGACCCGAAAGAAGGTGAACTATGCCTGTGTAGGGTGAAGCCAGAGGAAACTCTG--------------------------------------------------------CATTGCCGCTGGTACTGGTGAGTTCGAGGCTGGTATCTCCAAGGATGGCCAGACTCGTGAGCACGCTCTTCTTGCCTACACTCTCGGTGTCAAGCAGCTCATTGTCGCCATCAACAAGATGGACACCACTCAGTGGTCCGAGAACCGTTTCCAGGAAATCATCAAGGAGACTTCCAACTTCATCAAGAAGGTCGGCTACAACCCCAAGACTGTTGCCTTCGTTCCCATCTCTGGCTTCAACGGCGACAACATGCTTGAGCCTTCCTCCAACTGCCCCTGGTACAAGGGCTGGGAGAAGGAGACCAAGGCTGGCAAATCCACTGGTAAGACTCTTCTCGAGGCTATCGATTCCATCGAGCCCCCCAAGCGTCCCACCGACAAGCCCCTTCGTCTTCCCCTCCAGGATGTCTACAAGATTGGTGGTATCGGAACGGTGCCTGTTGGCCGTGTCGAGACTGGTATCATCAAGCCCGGCATGGTTGTCACTTTCGCTCCCGCCAACGTCACCACTGAAGTCAAGTCTGTCGAGATGCACCACGAGCAGCTGCCCGAGGGTGTCCCCGGTGACAACGTTGGCTTCAACGTGAAGAACGTCTCCGTCAAGGAAATCCGTCGTGGTAACGTTGCTGGTGACTCCAAGAACGATCCCCCCATGGGTGCCGCTTCCTTCACGGCTCAGGTTATTGTCATCAACCACCCTGGCCAGATTGGCAACGGTTATGCCCCCGTTCTTGACTGCCACACCGCCCACATTGCCTGCAAGTTCGCCGAGCTTCTGGAGAAGATCGACCGCCGTACTGGTAAGGCTGTCGAGACCAACCCCAAGTTCATCAAGTCTGGTGACGCTGCC------------------------------------------------------------------------------AAAGTTCTGGAGATTGTTTGCCACAACTGTAGCAAAGTGTTGGCCGATGAAGTTAGTATT--T--TCTTTCTTCATGACGCT--TCTTT---CTCAAGCT--T-A-GTGGATGCTAACA-----------------TGAC---TCCAGTCCGATCCAGATTTTGTCGCAGCCCTGCGTACTCGCGACCCCAAAGTTCGCTTCAAGCGCGTTTGGGCAGTCTGCAAGAAGAAAAGAAAATGCGAAAATGAGGATAGACAGGACAAGAACAACGATGAGGCTTTTGCTCCGGGTGTAAAGAATC---CCGTCGTCGAGGGTCACGGCGGATGCGGTAACATGCAGCCACTGGTCAGGCAAGCCGCTCTGCAACTCAAGGCCGCCTTTGAAGTTGTTCCGGAAGATGGACCCAAGAGAAAAGAAACCATCAACATCACTGCTGAAATGGCTCATGGCATTCTTCGTCGCATTTCTGAGAGCGACTTGCATAACATTGGCCTCAATTCGGACTATGCACGCCCAGAATGGATGATCGTTACTGTCCTACCCGTGCCTCCTCCTCCTGTGCGTCCTAGTATCTCTATGGATGGCACTGGTACTGGCATGAGAAACGAAGATGATTTAACCTACAAGCTGGGTGACATTATTCGTGCCAACGGCAACGTCAAGCAGGCCATTCGCGAAGGGTCACCGCAGCACATCGCGCGCGATTTTGAGGAGCTTTTGCAATATCATGTCGCT-----------------------------------------------------------------------------------------------------------------------------------------------------------------------------------------------------------------------------------------------------------------------------------------------------------------------------------------------------------------------------------------CCGCCGAACCACTCATTGACTTCATGATCAATAGGGGAATGGAAGTCATCGAAGAATACGAGCCTCTTCGATACCCCCATGCTACAAGATTTTCGTCAACGGCACATGGGTTGGCGTGCATCAAGATCCTAGACATCTCGTAAACCAAGTCTTTGATACTCGGCGCAAATCGTACCTACAATACGAGGTCTCCCTCGTGCGAGACATTCGTGATCAGGAATTTAAAATCTTCTCCGACGCCGGTCGAGTTATGCGGCCTGTGTTTACCGTGGACG
BCC45574          --------------------------------ACCCCATGCCAACCTACC-TCGTTGCCTCGGCGGA---CGACGGTCTTCT-CCC-GACGGCCGCCGTGGACC-ACACCCAAG-------CCCGTCTGAGCCCGGCCAAGCGAGTCAAAACTTTCAGCAACGGATCTCTTGGCTCTGGCATCGATGAAGAACGCAGCGAAATGCGATACGTAATGCGAATTGCAGAATCCAGTGAGCCATCGAATCTTTGAACGCACATTGCGCCCGGCAGTGCTCTGCCGGGCATGCCTGTTCGAGCGTCACT-CAGCCCTCGAGGCCC-GGGCGCGGCCTTGGGG-GCGGCAGTGCCGGCCCCGAAATGCAGCGGCGG-CCGCCGCGGCGCCTGTGCGCAGTAGCCCTACGCACC-GAGCCGGGCGG-ACGAAGCTGC--AACCTCTGTG-CCACGCTGACCTCGGATCAGGCAGTGAAGCGGCAGCAGCTCAGATTTGAAATCTGGCCCCGGATCCGAGTTGTAGTCTGCAGAGGATGCTCTGGGCGCGGCGCCTTCCGAGTTCCCTGGAACGGGACGCCACAGAGGGTGAGAGCCCCGTCAGGTCGGACGCCA-GCCCGTGTAGAGCCCCTTCGACGAGTCGAGTAGTTTGGGAATGCTGCTCAAAGTGGGAGGTATATGTCTTCTAAAGCTAAATACCGGCCAGAGACCGATAGCGCACAAGTAGAGTGATCGAAAGATGAAAAGCACTTTGGAAAGAGGGTTAAAGAGCACGTGAAATTGCTGAAAGGGAAGCGCCCGCGACCAGACTTGGGCCCGGCAGGTCACCCAGGCTCTCGGGCGGGGCACTCTGCCGGGCGCAGGCCAGCATCGGCTCGGCGCGGGGGACAAAGGCGGTGGGAATGTGGCTCCTC-GGGAGTGTTATAGCCCGCCGCGCCATGCCCTGCGCCGGGCCGAGGCACGCGCA-CGCAAGGATGCTGGCGTAATGGTCGCCGGCGACCCGTCTTGAAACACGGACCAAGGAGTCGATCTCGTATGCGAGTGTTGGGGTGCCAAACCCCTACGCGCAGTGAAAGCGAACGCAGGTGAGAGCCGAGGCGCATCATCGACCGATCCTGATGTTCTCGGATGGATTTGAGTAGGAGCATACGGGGCCGGACCCGAAAGAAGGTGAACTATGCCTGTGTAGGGTGAAGCCAGAGGAAACTCTGGTGGAGGCTCGCAGCGGTTC-------------------------------CTCATCATTGCCGCTGGTACTGGTGAGTTCGAGGCTGGTATCTCCAAGGATGGCCAGACTCGTGAGCACGCTCTTCTTGCCTACACTCTCGGTGTCAAGCAGCTCATTGTCGCCATCAACAAGATGGACACCACTCAGTGGTCCGAGAACCGTTTCCAGGAAATCATCAAGGAGACTTCCAACTTCATCAAGAAGGTCGGCTACAACCCCAAGACTGTTGCCTTCGTTCCCATCTCTGGCTTCAACGGCGACAACATGCTTGAGCCTTCTTCCAACTGCCCCTGGTACAAGGGCTGGGAGAAGGAGACCAAGGCTGGCAAGTCCACCGGTAAGACTCTTCTCGAGGCTATCGACTCCATCGAGCCCCCCAAGCGTCCCACCGACAAGCCCCTTCGTCTTCCCCTCCAGGATGTCTACAAGATTGGTGGTATCGGAACGGTGCCTGTTGGCCGTGTCGAGACTGGTATCATCAAGCCCGGCATGGTTGTCACCTTCGCTCCCGCCAACGTCACCACTGAAGTCAAGTCTGTCGAGATGCACCACGAGCAGCTGTCCGAGGGTGTTCCCGGTGACAACGTTGGCTTCAACGTGAAGAACGTCTCCGTCAAGGAAATTCGTCGTGGTAATGTTGCTGGTGACTCCAAGAACGATCCCCCGATGGGTGCCGCTTCCTTCACGGCTCAGGTTATTGTCATCAACCACCCTGGCCAGATTGGTAACGGTTATGCCCCCGTTCTTGACTGCCACACCGCCCACATTGCCTGCAAGTTCGCCGAGCTTCTGGAGAAGATCGACCGCCGTACTGGTAAGGCTGTCGAGACCAACCCCAAGTTCATCAAGTCTGGTGACGCTGCCATCGTCAAGATGGTTCCCTCCAA----------------------------------------------AAAGTCAAAAAAGTTCTGGAGATTGTTTGCCACAACTGTAGCAAAGTGTTGGCCGATGAAGTTAGTATT--T--TCTTTCTTCATGACGCT--TCTTT---CTCAAGCT--T-A-GTGGATGCTAACA-----------------TGAC---TCCAGTCCGATCCAGATTTTGTCGCAGCCCTGCGTACTCGCGACCCCAAAGTTCGCTTTAAGCGCGTTTGGGCAGTCTGCAAGAAGAAAAGAAAATGCGAAAATGAGGATAGACAGGACAAGAACAACGATGAGGCTTTTGCGCCGGGTGTAAAGAATC---CCGTCGTCGAGGGTCACGGCGGATGTGGTAACATGCAACCTCTAGTCAGGCAAGCCGCTCTGCAACTCAAGGCCGCCTTTGAAGTTGTTCCGGAAGATGGGCCCAAGAGAAAAGAAACCATCAACATCACTGCTGAAATGGCTCATGGTATTCTTCGTCGCATTTCCGAGAGCGACTTGCATAACATTGGCCTCAATTCGGACTATGCACGTCCAGAGTGGATGATTGTTACTGTCCTACCTGTGCCTCCTCCTCCTGTGCGTCCTAGTATCTCTATGGATGGAACTGGTACTGGCATGAGAAACGAAGATGATTTGACCTACAAGCTGGGTGACATTATTCGTGCCAACGGCAACGTCAAGCAAGCCATCCGCGAAGGGTCACCGCAGCACATTGCGCGCGATTTTGAGG----------------------------------------------------------------------------------------------------------------------------------------------------------------------------------------------------------------------------------------------------------------------------------------------------------------------------------------------------------------------------------------------------------------???????????????????????????????????????????????????????????????????????????????????????????????????????????????????????????????????????????????????????????????????????????????????????????????????????????????????????????????????????????????????????????????????????????????????
BCC45580          CGGAGGGATCATTACCGGGCCCCGACTCCCC-ACCCCATGCCAACCTACC-TTGTTGCCTCGGCGGA---CGATGGCTTCTTGCCC-GACGGCCGCCGTGGACC-AGACCCACG-------CCCGTCTGAGCCCGGCCAAGCGAGTCAAAACTTTCAGCAACGGATCTCTTGGCTCTGGCATCGATGAAGAACGCAGCGAAATGCGATACGTAATGCGAATTGCAGAATCCAGTGAGCCATCGAATCTTTGAACGCACATTGCGCCCGGCAGTACTCTGCCGGGCATGCCTGTTCGAGCGTCACT-CAGCCCTCGAGGCCC-GGGCGCGGCGTTGGGG-GCGGCAGTGCCAGCCCCGAAATGCAGCGGCGG-CCGCCGCGGCGCCTGTGCGCAGTAGCCCCACGCACC-GGGCCGGGCGG-ACGAAGCTGC--AAGCTCTGTGCCCACGTTGACCTCGGATCAGGCAGTGAAGCGGCAGCAGCTCAGATTTGAAATCTGGCCCCGG-CCCGAGTTGTAGTCTGCAGAGGATGCCCTGGGCGCGGCGCCTTCCGAGTTCCCTGGAACGGGACGCCACAGAGGGTGAGAGCCCCGTCTGGTCGGACGCCA-GCCCGTGTAGGGCTCCTTCGACGAGTCGAGTAGTTTGGGAATGCTGCTCAAAGTGGGAGGTATATGTCTTCTAAAGCTAAATACCGGCCAGAGACCGATAGCGCACAAGTAGAGTGATCGAAAGATGAAAAGCACTTTGGAAAGAGGGTTAAAGAGCACGTGAAATTGCTGAAAGGGAAGCGCCCGCGACCAGACTTGGGCCCGGCAGGTCACCCAGGCTCTCGGGCGGGGCACTCTGCCGGGCGCAGGCCAGCATCGGCTCGGCGCGGGGGACAAAGGCGGCGGGAACGTGGCTCCTC-GGGAGTGTTATAGCCCGCCGCGCCATGCCCCGTGCCGGGCCGAGGCACGCGCACCGCAAGGATGCTGGCGTAATGGTCGCCGGCGACCCGTCTTGAAACACGGACCAAGGAGTCGTCCTCGTATGCGAGTGTTGGGGTGCCAAACCCCTACGCGCAGTGAAAGCGAACGCAGGTGAGAGCCGAGGCGCATCATCGACCGATCCTGATGTTCTCGGATGGATTTGAGTAGGAGCATACGGGGCCGGACCCGAAAGAAGGTGAACTATGCCTGTGTAGGGTGAAGCCAGAGGAAACTCTGGTGGAGGCTCGCAGCGGTTCTGACGTGCGAATCGATCGTCAAACATGGGCA------------------ACTGGTGAGTTCGAGGCTGGTATCTCCAAGGATGGCCAGACTCGTGAGCACGCTCTTCTTGCCTACACTCTCGGTGTCAAGCAGCTCATTGTCGCCATCAACAAGATGGACACCACCCAGTGGTCCGAGAACCGTTTCCAGGAAATCATCAAGGAGACTTCCAACTTCATCAAGAAGGTCGGCTACAACCCCAAGACTGTTGCCTTCGTTCCCATCTCTGGCTTCAACGGCGACAACATGCTTGAGCCTTCCTCCAACTGCCCCTGGTACAAGGGCTGGGAGAAGGAGACCAAGGCTGGCAAGTCTACCGGTAAGACTCTTCTCGAGGCCATCGACTCCATCGAGCCCCCCAAGCGTCCCACCGACAAGCCTCTCCGTCTTCCCCTCCAGGACGTCTACAAGATTGGTGGTATCGGAACGGTGCCTGTCGGTCGTGTCGAGACTGGTATCATCAAGCCCGGCATGGTTGTCACCTTCGCTCCCTCCAACGTCACCACTGAAGTCAAGTCCGTCGAGATGCACCACGAGCAGCTGCCCGAGGGTGTTCCCGGTGACAACGTTGGCTTCAACGTGAAGAACGTCTCCGTCAAGGAAATCCGTCGTGGTAACGTTGCTGGTGACTCCAAGAACGATCCCCCCATGGGTGCCGCTTCCTTCCAGGCTCAGGTTATTGTCATCAACCACCCTGGCCAGATTGGCAACGGTTATGCCCCCGTTCTTGACTGCCACACCGCCCACATTGCCTGCAAGTTCGCCGAGCTCCAGGAGAAGATCGACCGCCGTACTGGTAAGGCTGTTGAGAACAAC------------------------------------------------------------------------------------------------------------AAAGTTCTGGAGATTGTTTGCCACAACTGTAGCAAAGTGTTGGCCGATGAAGTTAGTATT--T--TCTCTCTTCATGACGCT--CCTTT---CTCAAGCT--T-G-GTGGATACTAACA-----------------TGAC-TTTTCAGTCCGATCCAGATTTTGTCGCAGCCCTGCGTACTCGCGATCCGAAAGTCCGTTTCAAGCGCGTCTGGGCAGTCTGCAAGAAGAAAAGAAAATGCGAAAATGAGGATAGACAGGACAAGAATAACGATGAGGCTTTTGCTCCGGGCGTAAAGAATC---CCGTTGTCGAGGGTCACGGCGGATGTGGTAACATGCAGCCACTAGTCAGGCAAGCCGCTCTGCAACTCAAGGCCGCCTTTGAAGTTGTTCCGGAAGATGGGCCCAAGAGAAAAGAAACAATCAACATCACTGCTGAAATGGCTCACGGTATTCTTCGTCGCATTTCTGAGAGCGACTTGCATAACATTGGCCTCAACTCGGACTATGCACGTCCAGAGTGGATGATCGTTACCGTTTTACCCGTGCCCCCTCCTCCTGTGCGTCCAAGTATCTCTATGGATGGCACTGGTACCGGCATGAGAAACGAAGATGATTTGACCTACAAGCTGGGTGACATTATTCGTGCCAACGGCAACGTCAAGCAGGCCATTCGCGAAGGGTCACCGCAGCACATTGCGCGCGACTTTGAAGAGCTTTTGCAATATCATGTTGCTACC--------------------------------------------------------------------------------------------------------------------------------------------------------------------------------------------------------------------------------------------------------------------------------------------------------------------------------------------------------------------------------------???????????????????????????????????????????????????????????????????????????????????????????????????????????????????????????????????????????????????????????????????????????????????????????????????????????????????????????????????????????????????????????????????????????????????
BCC47519          CGGAGGGATCATTAC--GGACCCGAGTCCCAAACCC-GCGCGAACCTACCGCCGTTGCCTCGGCGGGCCGTCCCGGGCCCGGACGCCGTCGGCCGCCGGGGA-CCAACCT--TGTAT--GCTCCGTCTGAGCCGGGCCGAATCAGTCAAAACTTTCAACAACGGATCTCTTGGCTCTGGCATCGATGAAGAACGCAGCGAAATGCGATAAGTAATGTGAATTGCAGAACCCAGCGAACCATCGAATCTTTGAACGCACATTGCGCCCGGCAGCACTCTGCCGGGCATGCCTGTCCGAGCGTCGTC-CGACCCTCGAGCCCC-GGGCCCGGCGTTGGGGACCGGCGGCGCCCGCCCCGAAATGGAGTGGCGGCCCGCCGCGGCGCCCCTGCGCAGTACGGCCTCGCAGCGGGACCGGGCGCGGCCACGCCCCGGAGCGCCC-TTCTAACGTCGACCTCGGATCAGGCAG--------------------TTTGAAATCCGGCCCCGGGCCCGAGTTGTGACCTGCAGAGGACGCTTCGGGCGAGGCGCCGTCCGAGTTCCCTGGAACGGGACGCCGCAGAGGGTGAGAGCCCCGTCTGGTCGGACGCCGAGCCCGCGTGAAGCCCCTTCGACGAGTCGAGTAGTTTGGGAATGCTGCTCAAAGCGGGAGGTATATGCCTTCTAAAGCTAAATACCGGCCAGAGACCGATAGCGCACAAGTAGAGTGATCGAAAGATGAAAAGCACTTTGGAAAGAGGGTTAAAGAGTACGTGAAATTGTTGAAGGGGAAGCGCCCGCGACCAGACTTGGGCCCGGCGGATCAACCGGCGTTCTCGCCGGCGCACTCCGCCGGGCGCAGGCCAGCATCGGCCCGGCGCGGGGGACAAAGGCCCTGGGAACGTGGCTCCCCCGGGAGTGTTATAGCCCACCGCGCAATGCCCCGCGCCGGACCGAGGAACGCGCA--GCAAGGATGCTGGCGTAATGGTCGTCGGCGACCCGTCTTGAAACACGGACCAAGGAGTCGTCCTCGTATGCGAGTGTTCGGGTGTCAAACCCCTACGCGGAATGAAAGTGAACGCAGGTGAGAGCCCCGGCGCATCATCGACCGATCCTGATGTCCTCGGATGGATTTGAGTAGGAGCATACGGGGCCGGACCCGAAAGAAGGTGAACTATGCCTGCGTAGGGTGAAGCCAGAGGAAACTCTGGTGGAGGCTCGCAGCGGTTCTGACGTGCGAATCGATCGTCAAACGTGGGCACTCATCATCGCCGCCGGCACTGGTGAGTTCGAGGCTGGTATCTCCAAGGATGGCCAGACTCGTGAGCACGCTCTCCTCGCCTACACCCTCGGTGTCAAGCAGCTTATCGTCGCCATCAACAAGATGGACACGACTCAGTGGTCCGAGGCCCGTTTCCAGGAAATCATCAAGGAGACATCCAACTTCATCAAGAAGGTCGGCTACAACCCCAAGACTGTCGCCTTCGTCCCCATCTCTGGCTTCAACGGCGACAACATGCTCGAGCCCTCCTCCAACTGCCCCTGGTACAAGGGCTGGGAGAAGGAGACCAAGGCCGGCAAGTCCACCGGCAAGACTCTCCTCGAGGCTATCGACTCCATTGAGGCTCCCAAGCGTCCCCTCGACAAGCCTCTCCGTCTCCCCCTCCAGGATGTCTACAAGATTGGCGGTATCGGAACGGTGCCTGTCGGCCGTGTCGAGACTGGTATCATCAAGCCTGGCATGGTCGTCACCTTCGCTCCCTCCAACGTTACCACTGAAGTCAAGTCGGTCGAGATGCACCACGAGCAGCTGCCCGAGGGTGTTCCCGGCGACAACGTCGGCTTCAACGTGAAGAACGTTTCCGTCAAGGAAATCCGTCGTGGCAACGTCGCTGGTGACTCCAAGAACGACCCCCCCATGGGCGCCGCTTCCTTCCAGGCCCAGGTCATTGTCATCAACCACCCTGGCCAGATTGGCAACGGTTACGCCCCTGTTCTCGACTGCCACACCGCCCACATTGCCTGCAAGTTCGCCGAGCTCCAGGAGAAGATCGACCGTCGTACCGGTAAGGCTGTCGAGAGCAACCCCAAGTTCATCAAGTCTGGTGACTCTGCCATTGTCAAGATGGTCCCC----------------------------------------------------------------------------------------------------------------------------------------------------------------------------------------------------------------AGCGATCCCGACTTTGCCGCAGCTATTCGGACCCGCGACCCAAAAGTCCGCTTTAAGCGCGTCTGGGCAGCCTGTTCGAAGAAGACCAAGTGTGAGAATGAGGCTCCAAAGGAGGAGAAGGACCAAGACGAACTCGGCTTTGGTTCCAAGAATG---TCGTCCTTGAGGGACACGGTGGTTGCGGCAATGCGATGCCAAAAGTGAGACAAGCTGCTCTGCAACTCAAGGCTACCTTTGATTTCGCTGGCGATGACGGTCCCAAGCGAAAGGAAACCGTCAACATCAGTGCGGAAATGGCCCATGGCATTCTTCGCCGCATATCCGAGCAGGACTTGCACAACATGGGCCTCAACGGAGACTATGCCCGCCCAGAGTGGATGATCGTCACCGTCTTGCCCGTGCCCCCGCCTCCCGTGCGTCCTAGTATATCCATGGATGGTACCGGCACCGGCATGAGAAACGAAGACGATTTGACCTACAAGTTGGGCGACATCATTCGTGCCAACGGAAACGTCAAGCAAGCCATTCGTGAAGGGTCGCCACAGCACATTGCGCGCGACTTTGAAGAGCTGCTACAGTACCATGTCGCTACTTA------------------------------------------------------------------------------------------------------------------------------------------------------------------------------------------------------------------------------------------------------------------------------------------------------------------------------------------------------------------------------------CCGCCGAGCCGCTCATTGACTTCATGATCAACAGAGGCATGGAAGTCATCGAGGAGTACGAACCTCTGCGATACCCACATGCCACAAGATTTTCGTCAACGGCACTTGGGTTGGCGTGCATCAAGACCCCAAGCACCTCGTGAACCAAGTCTTCGACACCCGTCGCAAATCATACTTGCAATACGAGGTCTCTCTTGTGCGAGAGATTCGTGACCAGGAGTTCAAGATCTTTTCTGATGCCGGCAGAGTTATGCGACCCGTCTTTACCGTGGACG
BCC47574          ????????????????????????????????????????????????????????????????????????????????????????????????????????????????????????????????????????????????????????????????????????????????????????????????????????????????????????????????????????????????????????????????????????????????????????????????????????????????????????????????????????????????????????????????????????????????????????????????????????????????????????????????????????????????????????????????????????????????????TGAAGCGGCAAAAGCTCAAATTTGAAATCTGACCCCGGGCCCGAGTTGTAATTTGCAGAGGATGCTTTTGGCGAGGTGCCTTCCGAGTTCCCTGGAACGGGACGCCATAGAGGGTGAGAGCCCCGTCTGGTCGGACGCCGAGCCTCTGTAAAGCTCCTTCGACGAGTCGAGTAGTTTGGGAATGCTGCTCTAAATGGGAGGTATATGTCTTCTAAAGCTAAATACCGGCCAGAGACCGATAGCGCACAAGTAGAGTGATCGAAAGATGAAAAGCACCTTGAAAAGGGGGTTAAACAGTACGTGAAATTGTTGAAAGGGAAGCGCTCGCGACCAGACTCGGGGCGTGCGGATCATCCGGCGTTCTCGCCGGTGCACTCCGCG-CGCCCGGGCCAGCATCAGCTCGC-CTGGGGGAGAAAGGCGGCGGGAACGTGGCTCCCTAGGGAGTGTTATAGCCCGCCGCGTAATGCCCCGGGGCGGGCTGAGGT--GCGCATCGCAAGGATGCTGGCGTAATGGTCGCCAGCGACCCGTCTTGAAACACGGACCAAGGAGTCGTCTTCGTATGCGAGTGTTCGGGTGTCAAACCCCTACGCGGAATGAAAGTGAACGCTGGTGAGAGCTTCGGCGCATCATCGACCGATCCTGATGTTCTCGGATGGATTTGAGTAGGAGCATACGGGGCCGGACCCGAAAGAAGGTGAACTATGCCTGTGTAGGGTGAAGCCAGAGGAAACTCTGGTGGAGGCTCGCAGCGGTTCTGACGTGCAAATCGATCGTCAAACATGGGCA---------------------------------------------------------------------------------------------------------------------------------------------------------TACCAGGAAATCATCAAGGAGACTTCCAACTTCATCAAGAAAGTCGGCTACAACCCCAAGACTGTTGCCTTTGTCCCCATTTCTGGTTTCCACGGAGACAACATGTTGGCTGCCTCTACCAACTGTCCCTGGTACAAGGGATGGGAGAAAGAGACCAAGGCCGGCAAGTCCACTGGCAAGACTCTGCTTGAGGCCATTGACTCCATCGAACCCCCCAAGCGTCCCACCGACAAGCCTCTCCGTCTTCCCCTCCAGGATGTATACAAGATCGGTGGTATTGGAACTGTTCCTGTCGGCCGTATCGAGACTGGCGTCCTCAAGCCTGGTATGGTCGTCACTTTCGCTCCCTCCAACGTCACCACTGAAGTCAAGTCCGTTGAAATGCACCACGAGCAGCTCACTGAGGGCCAGCCTGGTGACAACGTCGGTTTCAACGTGAAGAACGTCTCCGTCAAGGATATTCGCCGTGGAAACGTTGCCGGTGACTCCAAGAACGATCCTCCTATGGGCGCCGCTTCTTTCGACGCTCAGGTCATCGTTCTCAACCACCCAGGCCAGGTTGGCGCTGGCTATGCCCCCGTCCTGGACTGTCACACCGCCCACATTGCCTGCAAGTTCGCCGAGATCAAGGAGAAGATCGACCGACGTACTGGTAAGGCCGTCGAAGAGGCCCCCAAGTTTATCAAGT--------------------------------------------------------------------------------------GTCAAAAAGATCTTGGAGATTGTCTGCCATAACTGCAGCAAGGTGTTGGCCGATACTGTTGGTCTACCATTAA--TCTCTGCAGG-------CTTTTTGTTTGACT--TGT-TCCAGCGCTAACAAATCAT--------------TTCCTTCAGAGTGATCCTGAGTTTGTCACCGCTATCAATACTCGAGATGCCAAACTTCGCTTTAACCGCGTTTGGGCAGTCTGCAAGAAGAAGCGGAGATGTGAAAACGAAGATCGCAACGAGAAG---AATGATGAGGAGTTTGCACCTGGCATGAAGCCGG------CAGCCAGCAACCACGGTGGCTGCGGCAATGTACAGCCGCAAGTCCGGCAAGCTGCTCTTCAGCTTAAAGCCGCCTTCGACGTTGTGCAAGAAGACGGGCCCAAGCGACGGGAAACCGTTCCTATCACACCTGAAATGGCTCACGGCATTTTGAGGAGGATATCTGAGGATGATCTGCGCAATATGGGTCTCAACTCGGACTATGCACGTCCAGAATGGATGATTGTCACAGTTCTGCCCGTCCCGCCCCCCCCCGTTCGGCCTAGTATCTCCATGGACGGCACTGGTACCGGCATGCGAAACGAAGATGATTTAACGTACAAGTTGGGCGACATCATCCGGGCCAATGGCAATGTGAAGCAAGCCATTCGGGAAGGATCTCCTCAACACATCGCCAGAGACTTTGAGGAGCTTCTTCAGTACCACGTTGCGACATACATGGAC-----------------------------------------------------------------------------------------------------------------------------------------------------------------------------------------------------------------------------------------------------------------------------------------------------------------------------------------------------------------------------???????????????????????????????????????????????????????????????????????????????????????????????????????????????????????????????????????????????????????????????????????????????????????????????????????????????????????????????????????????????????????????????????????????????????
BCC47881          ????????????????????????????????????????????????????????????????????????????????????????????????????????????????????????????????????????????????????????????????????????????????????????????????????????????????????????????????????????????????????????????????????????????????????????????????????????????????????????????????????????????????????????????????????????????????????????????????????????????????????????????????????????????????????????????????????????????????????TGAAGCGGCAACAGCTCAAATTTGAAATCCGGCCCCGGGCCCGAGTTGTAATTTGCAGAGGATGCTTCGGGCGAGGCGCCTTCCGAGTTCCCTGGAACGGGACGCCACAGAGGGTGAGAGCCCCGTCTGGTCGGACGCCGAGCCCGCGTGAAGCTCCTTCGACGAGTCGAGTAGTTTGGGAATGCTGCTCAAAACGGGAGGTATATGTCTTCTAAAGCTAAATACCGGCCAGAGACCGATAGCGCACAAGTAGAGTGATCGAAAGATGAAAAGCACTTTGAAAAGAGGGTTAAAAAGTACGTGAAATTGTTGAAAGGGAAGCGCCCGCGACCAGACTTGGGCCCGGCGGATCACCCGGCGTTCTCGCCGGCGCACTCCGCCGGGCACAGGCCAGCATCGGTCCGGCGCGGGGGACAAAGGCTCTGGGAACGTGGCTCCCCCGGGAGTGTTATAGCCCACCGCGCAATGCCCTGCGCCGGACCGAGGAACGCGCA--GCAAGGATGCTGGCGTAATGGTCGTCGGCGACCCGTCTTGAAACACGGACCAAGGAGTCGTCTTCGTATGCGAGTGTTCGGGTGTCAAACCCCTACGCGGAATGAAAGTGAACGCAGGTGAGAGCCTCGGCGCATCATCGACCGATCCTGATGTCCTCGGATGGATTTGAGTAGGAGCATACGGGGCCGGACCCGAAAGAAGGTGAACTATGCCTGCGTAGGGTGAAGCCAGAGGAAACTCTGGTGGAGGCTCGCAGCGGTTCTGACGTGCGAATCGATCGTCAAACGTGGGCA-------------------CTGGTGAGTTCGAGGCTGGTATTTCCAAGGATGGCCAGACTCGTGAGCACGCTCTGCTCGCCTACACCCTCGGTGTCAAGCAGCTCATCGTCGCCATCAACAAGATGGACACGACTCAGTGGTCCGAGGCTCGTTTCCAGGAAATCATCAAGGAGACATCCAACTTCATCAAGAAGGTCGGCTACAACCCCAAGACTGTTGCCTTCGTCCCCATCTCTGGCTTCAACGGCGACAACATGCTCGAGTCCTCCTCCAACTGCCCTTGGTACAAGGGTTGGGAGAAGGAGACCAAGGCCGGCAAGTCCACCGGCAAGACTCTCCTCGAGGCCATCGACTCCATCGAGGCTCCCAAGCGTCCCCTCGACAAGCCCCTCCGTCTTCCCCTCCAGGATGTCTACAAGATTGGCGGTATCGGAACGGTGCCCGTCGGTCGTGTCGAGACCGGTATCATCAAGCCCGGCATGGTCGTCACCTTTGCTCCCTCCAACGTCACCACTGAAGTCAAGTCGGTCGAGATGCACCACGAGCAGCTGCCCGAGGGTGTTCCCGGCGACAACGTCGGCTTCAACGTGAAGAACGTTTCCGTCAAGGAAATCCGTCGTGGCAACGTCGCTGGTGACTCCAAGAACGACCCCCCCATGGGCGCCGCTTCCTTCCAGGCTCAGGTTATTGTCATCAATCACCCTGGCCAGATTGGCAACGGTTACGCCCCTGTTCTCGACTGCCACACTGCTCACATTGCCTGCAAGTTCGCCGAGCTCCAGGAGAAGATCGACCGCCGTACCGGTAAGGCTGTCGAGAGCAACCCCAAGTTCATCAAGTCTGGTGACTCCGCCATTGTCAAGATGGTTCCCTCCAACCACATAGAACTGGCAAAGCCCGTCTATCACCCAGGGTTCATAAAAAAAGTCAAGAAAGTTTTGGAGATTGTCTGCCACAACTGCAGCAAAGTGTTGTCCGATGAAGTTGGTCTT--A-TCTCTTCTCCAAGACGC----TTTT---TCTAAGTT--C-G-CTGGATGCTAACA-----------------TATC---CGCAGAGTGATCCCGAGTTTGTTTCTGCCATTCACACCCGCGACCCCAAAGTACGGTTCAAACGTGTCTGGGCGGCCTGCAAGAAGAAACGAAAGTGCGAGAATGAAGACAGACAGGACAAAAACAAGGACGAGCCCTTCGCTCCTGGCGTCAAGAGTG---TCGTGCTCGAGGGTCACGGCGGATGTGGCAACATGCAGCCGCAAGTCAGGCAGGCTGCTCTGCAACTCAAGGCTGCTTTTGAGGTTGCCTCGGAAGAAGGCCCCAAGAGAAAGGAAACCGTCAACATCACTGCCGAAATGGCTCACGGTATCCTTCGTCGCATCTCCGAGCGCGATCTGCACAACATGGGTCTCAACTCGGACTACGCACGTCCAGAATGGATGATTATCACCGTCTTGCCCGTGCCCCCTCCCCCCGTGCGTCCTAGTATCTCCATGGATGGTACCGGCACCGGCATGAGAAACGAAGACGATTTAACCTACAAGCTGGGCGATATCATCCGCGCCAACGGCAATGTGAAGCAGGCCATTCGCGAGGGATCGCCGCAGCACATCGCGCGTGACTTTGAGGAGCTGCTGCAATACCATGTTGCCACCTACATGGACAAC--------------------------------------------------------------------------------------------------------------------------------------------------------------------------------------------------------------------------------------------------------------------------------------------------------------------------------------------------------------------------CCGCCGAACCGCTCATTGACTTCATGATCAACAGAGGCATGGAAGTCATCGAGGAGTACGAACCTCTGCGATACCCACATGCCACAAGATTTTCGTCAACGGCACTTGGGTTGGCGTACACCAAGACCCCAAGCACCTCGTGAACCAAGTCTTCGACACCCGTCGCAAGTCATACTTGCAGTACGAGGTCTCTCTTGTGCGGGAGATTCGTGACCAGGAGTTCAAGATCTTTTCCGATGCCGGCAGAGTTATGCGACCCGTATTTACCGTGGACG
BCC47914          ????????????????????????????????????????????????????????????????????????????????????????????????????????????????????????????????????????????????????????????????????????????????????????????????????????????????????????????????????????????????????????????????????????????????????????????????????????????????????????????????????????????????????????????????????????????????????????????????????????????????????????????????????????????????????????????????????????????????????TGAAGCGGCAACAGCTCAAATTTGAAATCCGGCCCC-GGCCCGAGTTGTAATTTGCAGAGGATGCTTCCGGCGCGGCGCCTTCCGAGTTCCCTGGAACGGGACGCCACAGAGGGTGAGAGCCCCGTCCGGTCGGACGCCAAGCCTGTGTGAAGCTCCTTCGACGAGTCGAGTAGTTTGGGAATGCTGCTCAAAACGGGAGGTATACGTCTTCTAAAGCTAAATACCGGCCAGAGACCGATAGCGCACAAGTAGAGTGATCGAAAGATGAAAAGCACTTTGGAAAGAGGGTTAAAAAGTACGTGAAATTGTTGAAAGGGAAGCGCCCGTGACCAGACTCGGGCCCGGCGGATCACCCGGCGTTCTCGCCGGGGCACTCCGCCGGGCGCGGGCCAGCATCAGCTCGGCGCGGGGGACAAAGGCTCTGGGAACGTGGCTCCCCCGGGAGTGTTATAGCCCACCGCGCAATGCCCCGCGCCGGACTGAGGTACGCGCA--GCAAGGATGCTGGCGTAATGGTCACCGGCGACCCGTCTTGAAACACGGACCAAGGAGTCGTCTTCGTATGCGAGTGTTCGGGTGTCAAACCCCTACGCGGAATGAAAGTGAACGCAGGTGGGAGCCTCGGCGCACCACCGACCGATCCCGATGTTCTCGGACGGATTTGAGTAGGAGCATACGGGGCCGGACCCGAAAGAAGGTGAACTATGCCTGTGTAGGGTGAAGCCAGAGGAAACTCTGGTGGAGGCTCGCAGCGGTTCTGACGTGCGAATCGATCGTCAAACATGGGCA---------------------GGTGAGTTCGAGGCTGGTATCTCCAAGGATGGCCAGACTCGTGAGCACGCTCTCCTCGCCTACACCCTCGGTGTCAAGCAGCTCATCGTTGCCATCAACAAGATGGACACCACCCAGTGGTCCGAGGCCCGTTTCCAGGAGATCATCAAGGAGACCTCCAACTTCATCAAGAAGGTCGGCTACAACCCCAAGACTGTTGCCTTCGTTCCCATCTCCGGCTTCAACGGCGACAACATGCTTGAGCCCTCCTCCAACTGCCCCTGGTACAAGGGTTGGGAGAAGGAGACCAAGGCCGGCAAGTCCACCGGCAAGACTCTCCTTGAGGCCATCGACTCTATCGAGGCCCCCAAGCGCCCTCTCGACAAGCCCCTCCGTCTTCCCCTCCAGGATGTCTACAAGATCGGCGGTATCGGAACGGTGCCCGTCGGTCGTGTCGAGACTGGTATCATCAAGCCCGGCATGGTCGTCACTTTCGCTCCCTCCAACGTCACCACTGAAGTCAAGTCGGTCGAGATGCACCACGAGCAGCTGCCCGAGGGTGTTCCCGGTGACAACGTCGGCTTCAACGTGAAGAACGTTTCCGTCAAGGAAATCCGTCGTGGTAACGTCGCTGGTGACTCCAAGAACGACCCCCCCATGGCTGCCGCTTCCTTCCAGGCCCAGGTCATCGTCATCAACCACCCTGGCCAGATCGGTAACGGCTACGCCCCCGTCCTCGACTGCCACACTGCCCACATTGCCTGCAAGTTCGCCGAGCTCCAGGAGAAGATCGACCGCCGTACCGGTAAGGCTGTCGAGAGCAACCCCAAGTTCATCAAGTCGGGTGATTCTGCCATCGTCAAGATGGTTCCCTCCAACCACATAGAACTTGCAAAACCGGTTTATCACCCAGGATTCATCAAAAAAGTCAAAAAGATCCTGGAGATTGTCTGTCATAACTGCAGCAAAGTGTTGGCCGATGAAGTTGGTCTT--C-CCTCTT---CATGACGCT---TTTT---GTTGACCT--C------GACGCTAACA-----------------TGAC---CCCAGAGCGATCCAGAGTTTGTCGCTGCTACTAACACCCGCGATCCCAAAGTCCGATTCAAGCGCGTCTGGGCGGCTTGCAAGAAAAAGCACAAATGTGAGAATGAAGAGAGGCAGGACAAAAATAAGGAGGAGCCCTTCCTTCCCGGTGTCAAGAACG---TTGTGATGCAGGGCCACGGCGGTTGTGGCAACTTGCAGCCACAAGTCAGACAAGCCGCTCTGCAACTCAAGGCTGCTTTCGAAGTCACTTCGGAAGATGGACCCAAGAGAAAGGAGACTGTCAACATTAGCGCCGAAATGGCCCACGGCATTCTCCGTCGCATCTCGGAGCGCGACTTGCAGCGCATGGGTTTGAACTCGGACTATGCACGCCCTGAGTGGATGATAATCACCGTCTTGCCCGTGCCGCCCCCCCCTGTTCGTCCCAGCATCTCCATGGATGGCACCGGCACTGGTATGAGAAACGAGGACGATTTGACCTACAAGCTGGGGGATATTATTCGCGCCAACGGCAATGTGAAGCAGGCCATTCGCGAGGGATCGCCGCAGCACATTGCGCGCGATTTCGAGGAGCTGCTTCAGTACCATGTCGCCACCTACATGG-------------------------------------------------------------------------------------------------------------------------------------------------------------------------------------------------------------------------------------------------------------------------------------------------------------------------------------------------------------------------------CCGCTGAGCCGCTCATTGACTTCATGATCAACAGAGGTATGGAAGTCATTGAGGAGTACGAACCTCTGCGATACCCGCATGCCACAAGATTTTCGTCAATGGCACTTGGGTCGGCGTGCATCAAGATCCCAAACATCTGGTGAACCAAGTCTTCGACACTCGCCGCAAATCGTACTTGCAATATGAGGTTTCGCTCGTGCGCGAGATCCGTGACCAGGAATTCAAGATCTTCTCAGACGCCGGCAGAGTCATGCGACCTGTCTTTACCGTGGCCG
BCC47976          CGGAGGGATCATTACCGAGTCTCCACTCCCAAACCCAGTGCGAACCTACCATCGTTGCCTCGGCGG------CCCGG---------AGGCGGCCGCTGGGGA-CCAAACTTCTGTACGTACCCCTTCTGAGCCGGGCCAATA-AGTCAAAACTTTCAACAACGGATCTCTTGGCTCTGGCATCGATGAAGAACGCAGCGAAATGCGATACGTAATGCGAATTGCAGAATTCAGTGAACCATCGAATCTTTGAACGCACATTGCGCCCGGCAGCACTCTGCCGGGCATGCCTGTTCGAGCGTCATCTCAACCCTCGAGCCCCTGGGCCCGGCGTTGGGGACCGGCAGCGCCGGCCCTGAAATCAGGCGGCGGCCCGTCGCGGCACCACTGCGCAG---TGCCTCGCACTGGGACCCGGCGCGGCCACGCCGAAAGCACCGTC----CGCGTTGACCTCGGATCAGGTAGTGAAGCGGCAGCAGCTCAAATTTGAAATCTGG----GGGCCCGAGTTGTAGTTTGCAGAGGATGCTCTGGGCGCGGCGCCTTCCGAGTTCCCTGGAACGGGACGCCACAGAGGGTGAGAGCCCCGTCTGGTCGGACGCCAAACCCGTGTAGAGCTCCTTCGACGAGTCGAGTAGTTTGGGAATGCTGCTCAAAGCGGGAGGTATATGTCTTCTAAAGCTAAATACCGGCCAGAGACCGATAGCGCACAAGTAGAGTGATCGAAAGATGAAAAGCACTTTGGAAAGAGGGTTAAAGAGCACGTGAAATTGTTGAAAGGGAAGCGCCCGTGACCAGACCTGGGCCCGGCGAATCACCTGGCGTTCTCGCCGGCGCACTTCACCGGGCACAGGCCAGCATCAGCTCGACGCGGGGGACAAAGGCGGCGGGAACGTGGCTCCCC-GGGAGTGTTATAGCCCGCCGCGCAATGCCCCGCGCCGGACTGAGGTACGCGCA-CGCAAGGATGCTGGCGTAATGGTCATCGGCGACCCGTCTTGAAACACGGACCAAGGAGTCGTCTTCGTATGCGAGTGTTGGGGTGCCAAACCCCCGCGCGGAATGAAAGTGAACGCAGGTGAGAG-CT-GGCGCATCACCGACCGATCCTGATGTTCTCGGATGGATTTGAGTAGGAGCATACGGGGCCGGACCCGAAAGAAGGTGAACTATGCCTGTGTAGGGTGAAGCCAGAGGAAACTCTGGTGGAGGCTCGCAGCGGTTCTGACGTGCGAATCGATCGTCAAACATGGGCA---------GCCGCCGGTACTGGTGAGTTCGAGGCTGGTATCTCCAAGGATGGCCAGACTCGTGAGCACGCTCTCCTCGCCTACACTCTTGGTGTCAAGCAACTCATCGTTGCCATCAACAAGATGGACACCACCCAGTGGTCCGAGGCCCGTTTCCAGGAAATTATCAAGGAAACCTCAAACTTCATCAAGAAGGTCGGTTACAACCCCAAGACTGTTGCTTTCGTCCCCATCTCTGGCTTCAACGGCGACAACATGCTTGAGACCTCCCCCAACTGCCCCTGGTACAAGGGATGGGAGAAGGAGACCAAGGCCGGCAAATCTACTGGTAAGACTCTTCTCGAGGCTATCGACTCCATCGAGGCTCCCAAGCGTCCCCTCGACAAGCCCCTCCGTCTTCCCCTTCAGGACGTCTACAAGATCGGTGGTATTGGAACGGTGCCTGTCGGTCGTGTTGAGACTGGTATCATCAAGCCCGGCATGGTTGTTACCTTTGCTCCCTCCAACGTCACCACTGAAGTCAAGTCGGTTGAGATGCACCACGAGCAGCTGCCCGAGGGTGTTCCCGGTGACAATGTCGGCTTCAATGTGAAGAACGTCTCCGTCAAGGAAATTCGTCGTGGTAACGTTGCCGGTGACTCCAAGAACGACCCCCCCATGGGTGCCGCTTCTTTCCAGGCCCAGGTTATCGTTATCAACCACCCTGGCCAGATTGGTAACGGTTACGCCCCCGTTCTTGACTGCCACACTGCCCACATTGCCTGCAAGTTTGCCGAGCTCCAGGAGAAGATCGACCGCCGTACTGGCAAGTCTGTCGAGACCAACCCCAAGTTCATCAAGTCTGGTGACTCTGCCATCGTTAAGATGGTTCCCTCTAA-------------------------------------------------GTCAAGAAAGTTCTGGAGATTGTCTGCCACAACTGTAGCAAAGTGTTGGCCGATGAAGTTGGTTTT--C-CCTCTTCTTCATGACGCT--TCTTT---CACCTGCT--C-A-GTGAATGCTAACA-----------------TAAC---CTCAGAGCGATCCGGATTTTGTTGCAGCCCTGCGCACTCGCGATCCGAAAGTACGATTCAAGCGTGTTTGGGCAGTCTGCAAGAAGAAACGCAAATGTGAGAACGAAGATAGACAGGACAAAAACAAGGACGAGGCCTTCGTTCCCGGCGTTAAGAACG---CCGTTTTCGAAGGCCATGGTGGATGTGGTAACATGCAGCCACAAGTAAGACAAGCCGCTTTGCAACTCAAGGCTGCTTTCGAAGTTACTTCGGAAGAGGGGCCCAAGAGAAAGGAAACCATCAACATCACTGCCGAAATGGCTCATGGTATTCTTCGTCGCATTTCTGAGCGCGACTTGCATAACATTGGTCTCAACTCGGACTACGCACGTCCAGAGTGGATGATCATCACCGTCTTGCCTGTGCCCCCTCCTCCTGTGCGTCCTAGTATTTCCATGGATGGTACCGGTACTGGTATGAGAAACGAAGATGACTTGACGTACAAGCTGGGTGACATTATTCGTGCCAACGGCAACGTCAAGCAGGCCATTCGTGAAGGATCGCCGCAGCATATTGCGCGCGACTTCGAGGAACTTCTCCAATACCATGTCGCTACCTATATGGA------------------------------------------------------------------------------------------------------------------------------------------------------------------------------------------------------------------------------------------------------------------------------------------------------------------------------------------------------------------------------CCGCTGAACCACTTATTGACTTTATGATCAACAGAGGCATGGAAGTCATTGAAGAATATGAACCTTTACGATACCCTCATGCCACAAGATTTTTGTCAACGGTACCTGGGTTGGCGTGCATCAAGACCCCAAGCATCTTGTGAATCAAGTCTTCGATACTCGTCGCAAATCATATTTGCAATACGAGGTCTCTCTAGTTCGAGAGATTCGCGACCAGGAATTCAAAATCTTCTCAGACGCCGGCAGAGTCATGCGACCTGTCTTCACAGTGGACG
BCC49409          ????????????????????????????????????????????????????????????????????????????????????????????????????????????????????????????????????????????????????????????????????????????????????????????????????????????????????????????????????????????????????????????????????????????????????????????????????????????????????????????????????????????????????????????????????????????????????????????????????????????????????????????????????????????????????????????????????????????????????TGAAGCGGCAACAGCTCAAATTTGAAATCTGGCCCCGGGCCCGAGTTGTAATTTGCAGAGGATGCTTTTGGCGAGGCGCCTTCCGAGTTCCCTGGAACGGGACGCCACAGAGGGTGAGAGCCCCGTCTGGTCGGACGCCGAGCCTCTGTAAAGCTCCTTCGACGAGTCGAGTAGTTTGGGAATGCTGCTCCAAATGGGAGGTATATGTCTTCTAAAGCTAAATACCGGCCAGAGACCGATAGCGCACAAGTAGAGTGATCGAAAGATGAAAAGCACCTTGAAAAGGGGGTTAAACAGTACGTGAAATTGTTGAAAGGGAAGCGCTCGTGACCAGACGCGGGGGGGGCGGATCAGCCGGCGTTCTCGCCGGCGCACTCCGCC-CGTCCGGGCCAGCATCAGTTCGCCCCGGGGGACAAAGGCGGCGGGAACGTGGCTCCCCAGGGAGTGTTATAGCCCGCCGCGCAATGCCCTGGGGCGGACTGAGGTTCGCGCATCGCAAGGATGCTGGCGTAATGGTCACCAGCGACCCGTCTTGAAACACGGACCAAGGAGTCGTCTTCGTATGCGAGTGTTCGGGTGTCAAACCCCTACGCGGAATGAAAGTGAACGCGGGTGAGAGCTTCGGCGCATCATCGACCGATCCTGATGTTCTCGGATGGATTTGAGTAGGAGCATACGGGGCCGGACCCGAAAGAAGGTGAACTATGCCTGTGTAGGGTGAAGCCAGAGGAAACTCTGGTGGAGGCTCGCAGCGGTTCTGACGTGCAAATCGATCGTCAAACATGGGCA---------------------------------------------------------------------------------------------------------------------------------------------------------------------------------------------------------------------ACTGTTGCCTTCGTTCCCATCTCTGGTTTCCACGGCGACAACATGTTGAAGGCCTCCGACAACTGCCCCTGGTACAAGGGTTGGGAGAAAGAGACCAAGGGTGGCAAGTCTACCGGCAAGACCCTCCTAGAGGCCATTGACTCCATCGAGCCCCCCAAGCGTCCCACCGATAAGCCTCTCCGTCTTCCTCTCCAGGACGTGTACAAGATTGGTGGCATCGGAACCGTACCTGTCGGTCGTATCGAAACTGGTGTCCTAAAGCCCGGCATGGTCGTTACCTTCGCCCCCTCCAACGTTACCACAGAAGTCAAATCTGTTGAGATGCACCACGAGCAGCTCACTGAGGGC---CCTGGTGACAACGTCGGGTTCAACGTGAAGAACGTCTCAGTCAAGGACATCCGTCGTGGTAACGTTGCTGGTGACTCCAAGAACGACCCACCCATGGCAGCCGCCTCTTTCGATGCCCAAGTCATCGTTCTCAACCACCCTGGTCAGGTCGGCGCTGGTTACGCCCCCGTCCTTGACTGCCACACCGCCCACATTGCCTGCAAGTTTGCCGAGATTAGGGAGAAGATTGACCGACGTACTGGTAAGGCTGTTGAAGAGGCTCCCAAGTTCATCAAAT--------------------------------------------------------------------------------AAGAAGGTCAAAAAGATCTTGGAGATTGTCTGCCACAACTGCAGCAAGGTGTTGGCCGATACTGTTGGTCTACCATTAG--TCTC-ATAGA-------CTTTTTGTTTGACT--TGT-CTGATCGCTAACGAATCAT--------------TTTCTCCAGAGTGATCCTGAGTTTGTCACCGCTACCAGCACTCGAGACGCCAAGCTCCGCTTTAATCGCGTTTGGGCTGTCTGCAAGAAGAAGCGGAGATGTGAAAACGAAGATCGCACGGAGAAG---AATGATGAGGAGTTTGCTCCTGGCATGAAGCCAG------TGGCCAACAACCACGGTGGTTGCGGCAATGTACAACCACAAGTACGGCAAGCTGCCCTCCAGCTCAAGGCAGCCTTTGATGTTGTGCAAGGGGACGGCCCCAAGCGACGAGAGACCATCCCCATTACGCCTGAAATGGCTCTTGGTATCTTGAGGAGAATTTCTGAGGAGGATCTGCGCCATATGGGTCTCAACTCAGACTACGCGCGCCCCGAATGGATGATCGTCACTGTTCTGCCCGTCCCGCCTCCACCAGTTCGTCCCAGCATTTCCATGGATGGTACCGGCACAGGCATGCGAAACGAGGATGACTTGACATACAAGTTGGGCGACATTATTCGGGCTAACGGCAACGTTAAGCAAGCCATTCGCGAGGGATCCCCCCAGCACATTGCCAGAGACTTCGAGGAACTGCTCCAGTATCACGTTGCGACGTA------------------------------------------------------------------------------------------------------------------------------------------------------------------------------------------------------------------------------------------------------------------------------------------------------------------------------------------------------------------------------------???????????????????????????????????????????????????????????????????????????????????????????????????????????????????????????????????????????????????????????????????????????????????????????????????????????????????????????????????????????????????????????????????????????????????
BCC49748          CGGAGGGATCATTACCGGGCCACGACTCCCA-ACCCACTGCCAACCTGCCAGCGTTGCCTCGGCGGA---CCTCAG-------GCC-GCCGGACGCGA-GGAAA-CGCACCGCG-------CCCGTCTGAGCCCGGCCAAGCGAGTCAAAACTTTCAGCAACGGATCTCTTGGCTCTGGCATCGATGAAGAACGCAGCGAAATGCGATACGTAATGCGAATTGCAGAATCCAGTGAGCCATCGAATCTTTGAACGCACATTGCGCCCGGCAGCACTCTGCCGGGCATGCCTGTTCGAGCGTCA-CCCAGCCCTCGAGCCCC-GGGCGCGGCGTTGGGG-GCGGCAGTGCCGGCCCCCAAATGCAGCGGCGG-CCGCCGCGGCGCCTGTGCGCAGTA-CCCTACGCACC-GGCCCGGGCGC-GCCACGCCGG--AACCCCCACG-CGACGTTGACCTCGGATCAGGCAG---------------------TTGAAATCGGGCCCCGCGCCCGAGTTGTAGTCTGCAGAGGATGCCCTGGGCGCGGCGCCTTCCGAGTTCTCTGGAACGGGACGCCGCAGAGGGTGAGAGCCCCGTCCGGTCGGACGCCA-GCCCGTGTAGGGCTCCTTCGACGAGTCGAGTAGTTTGGGAATGCTGCTCAAAACGGGAGGTAAATGTCTTCCAAAGCTAAATACCGGCCAGAGACCGATAGCGCACAAGTAGAGTGATCGAAAGATGAAAAGCACTTTGGAAAGAGGGTTAAAGAGCACGTGAAATTGCTGAAAGGGAAGCGCCCGCGACCAGACTTGGGCCCGGCAGGTCACCCGTCGTTCTCGGCGGGGCACCCTGCCGGGCGCAGGCCAGCATCGGCTCGGCGCGGGGGATAAAGGCGGCGGGAACGTGGCTCCCTCGGGAGAGTTATAGCCCGCCGCGCCATGCCCCGTGTCGGGCCGAGGCACGCGCA-CGCAAGGATGCTGGCGTAATGGTCGCCGGCGACCCGTCTTGAAACACGGACCAAGGAGTCGTCCTCGTATGCGAGTGTTGGGGTGCCAAACCCCTACGCGCAGTGAAAGCGAACGCAGGTGAGAGCCG-GGCGCATCATCGACCGATCCTGATGTTCTCGGATGGATTTGAGTAGGAGCATACGGGGCCGGACCCGAAAGAAGGTGAACTATGCCTGTGTAGGGTGAAGCCATGGGAAACCATGGTGGAGGCTCGCAGCGGTTCTGACGTGCGAATCGATCGTCAAA--------CTCATCATTGCCGCCGGTACTGGTGAGTTCGAGGCTGGTATCTCCAAGGATGGCCAGACTCGTGAGCACGCTCTCCTTGCCTACACCCTCGGTGTCAAGCAGCTCATTGTCGCCATCAACAAGATGGACACCACCCAGTGGTCCGAGAACCGTTTCCAGGAAATTATCAAGGAGACTTCCAACTTCATCAAGAAGGTCGGCTACAACCCCAAGACTGTTGCTTTCGTCCCCATCTCAGGCTTCAACGGCGACAACATGCTTGAGTCTTCTCCCAACTGCCCCTGGTACAAGGGCTGGGAGAAGGAGACCAAGGCTGGCAAGTCGACTGGTAAGACTCTTCTCGAGGCTATCGACTCCATCGAGGCCCCCAAGCGTCCCCTTGACAAGCCTCTCCGTCTTCCCCTTCAGGATGTCTACAAGATTGGTGGTATCGGAACGGTGCCTGTCGGCCGTGTCGAGACTGGTATCATCAAGCCCGGCATGGTTGTTACCTTTGCTCCCTCCAACGTCACCACTGAAGTCAAGTCGGTCGAGATGCACCACGAGCAGCTGCCCGAGGGTGTTCCCGGTGACAATGTCGGCTTCAACGTGAAGAACGTCTCTGTCAAGGAAATCCGTCGTGGTAACGTTGCTGGTGACTCCAAGAACGACCCTCCCATGGGTGCCGCTTCCTTCCAGGCTCAGGTTATTGTCATCAACCATCCCGGTCAGATTGGTAACGGTTACGCCCCCGTTCTTGACTGCCACACCGCCCACATTGCCTGCAAGTTTGCCGAGCTCCAGGAGAAGATCGACCGCCGTACTGGTAAGGCTGTCGAGTCCAACCCCAAGTTCATCAAGTCTGGTGACTCTGCCATTGTCAAGATGGTTCCCTCCAA----------------------------------------------------------GTCCTCGAGATTGTCTGCCATAACTGTAGCAAAGTGTTGGCCGATG-------------------------------------------------------------------------------------------------AGAGCGATCCGGATTTTGTCGCAGCCCTGCGTACTCGCGACCCCAAAGTTCGATTTAAGCGCGTCTGGGCTGTTTGTAAAAAGAAGCGAAAGTGCGAGAACGAGGATAGACAGGACAAAAACAAGGACGAGGCCTTTGCTCCCGGTGCAAAGAATC---CCGTCGTCGAGGGTCACGGTGGGTGTGGTAACATGCAGCCACAAGTGAGGCAAGCCGCTCTCCAACTCAAGGCCGCTTTCGAAGTTGTTCCCGAAGACGGGCCGAAGAGAAAGGAAACGATCAACATCACTGCCGAAATGGCTCACGGCATCCTCCGTCGCATTTCCGAAGGCGACTTGCATAACATTGGTCTCAACTCGGACTATGCACGTCCAGAGTGGATGATCATTACCGTTTTACCCGTGCCTCCTCCTCCTGTGCGTCCTAGTATCTCCATGGATGGTACCGGTACCGGTATGAGAAACGAAGATGATTTGACCTACAAGCTGGGTGACATCATTCGTGCCAACGGCAACGTCAAGCAGGCTATTCGCGAGGGGTCGCCGCAGCACATTGCTCGCGACTTTGAGGAACTATTGCAGTATCATGTTGCTACC--------------------------------------------------------------------------------------------------------------------------------------------------------------------------------------------------------------------------------------------------------------------------------------------------------------------------------------------------------------------------------------CCGCCGAACCGCTTATTGACTTCATGATCAATAGGGGCATGGAAGTTATCGAAGAGTACGAGCCTCTTCGATACCCCCATGCTACAAGATATTCGTTAACGGTACCTGGGTCGGCGTGCATCAAGATCCCAAGCACCTCGCAAACCAAGTCTTCGACACTCGTCGCAAATCATACTTACAATATGAGGTCTCCCTCGTGCGAGATATTCGTGACCAGGAATTCAAAATTTTCTCGGACGCTGGCAGAGTCATGCGACCTGTTTTTACCGTGGATG
BCC53568          CGGAGGGATCATTACCGGACTTCG--TCCC---ACCCTTGTGAACATACCGTCGTTGCTTCGGCGCGCGC----------------GGCCGGCCGCCGGGGGCCAAAACC--TGAATGCCCGTCTTCTGAGCCGGGCCAAAT--ATCAAAACTTTCAACAACGGATCTCTTGGCTCTGGCATCGATGAAGAACGCAGCGAAATGCGATACGTAATGTGAATTGCAGAATTCAGTGAATCATCGAATCTTTGAACGCACATTGCGCCCGGCAGCATTCTGCCGGGCATGCCTGTTCGAGCGTCACCACGACCCTCGGGCCCTTGGGCCCGGCGTTGGGGGCCGGCAGTGCCGCCCCCGAAATCGAGTGGCGGCCCGCCGCGGCGACCCTGCGCAGTCA-ACCTCGCAGCGGGCCCGGGCGCGGCCACGCCGTAAAACACCCCCTTTGACGTTGACCTCGGATCA-------------------------TTTGAAATCTGGCCCCGGGCCCGAGTTGTACTTTGCAGAGGATGCTTTGGGCGCGGCGCCTTCCGAGTTCCCTGGAACGGGACGCCACAGAGGGTGAGAGCCCCGTCTGGTCGGACGCCAAGCCCGTGTAAAGCTCCTTCGACGAGTCGAGTAGTTTGGGAATGCTGCTCAAAATGGGAGGTATATGTCTTCTAAAGCTAAATACCGGCCAGAGACCGATAGCGCACAAGTAGAGTGATCGAAAGATGAAAAGCACTTTGAAAAGAGGGTTAAACAGTACGTGAAATTGTTGAAAGGGAAGCGCCTGTGACCAGACTTGTCCGCGGCGGATCACCCGGCGTTCTCGCCGGGGCACTCCGCCGCGGGCAGGCCAGCATCGGTCCGGCGCGGGGGATAAAGGCGCCGGGAACGTGGCTCCCCCGGGAGTGTTATAGCCCGGCGCGCAATGCCCTGCGGCGGACCGAGGTACGCGCA--GCAAGGATGCTGGCGTAATGGTCACCAGCGACCCGTCTTGAAACACGGACCAAGGAGTCGTCTTCGTATGCGAGTGTTCGGGTGTCAAACCCCTACGCGGAATGAAAGTGAACGCAGGTGAGAGCCCTGGCGCATCATCGACCGATCCTGATGTTCTCGGATGGATTTGAGTAGGAGCATACGGGGCCGGACCCGAAAGAAGGTGAACTATGCCTGTGTAGGGTGAAGCCAGAGGAAACTCTGGTGGAGGCTCGCAGCGGTTCTGACGTGCGAATCGATCGTCAAACATGGGCACTCATCATTGCCGCCGGTACTGGTGAGTTCGAGGCTGGTATCTCCAAGGATGGCCAGACCCGTGAGCACGCTCTGCTCGCCTACACCCTCGGTGTCAAGCAGCTCATTGTTGCCATCAACAAGATGGACACCACCAAGTGGTCTGAGGCCCGTTTCCAGGAAATCATCAAGGAGACGTCCAACTTCATCAAGAAGGTCGGCTACAACCCCAAGACTGTTGCCTTTGTCCCCATCTCTGGTTTCAACGGCGACAACATGCTTGAGCCCTCCTCCAACTGCCCCTGGTACAAGGGTTGGGAGAAGGAGACCAAGGCTGGCAAGTCTACCGGCAAGACCCTTCTCGAGGCTATCGACTCCATCGAGCCCCCCAAGCGTCCTCTCGACAAGCCCCTCCGTCTCCCCCTCCAGGATGTCTACAAGATTGGCGGTATCGGAACGGTGCCCGTCGGTCGTGTCGAGACTGGTGTCATCAAGCCCGGCATGGTTGTCACCTTTGCTCCCTCCAACGTCACCACTGAAGTCAAGTCGGTCGAGATGCACCACGAGCAGCTGCCCGAGGGTGTTCCTGGCGACAACGTTGGCTTCAACGTGAAGAACGTCTCCGTCAAGGAAATCCGTCGTGGTAACGTCGCTGGTGACTCCAAGAACGACCCTCCCATGGGCGCCGCTTCTTTCCAGGCCCAGGTCATTGTCATCAACCACCCTGGCCAGATTGGTGCTGGTTACGCCCCCGTTCTCGACTGCCACACTGCTCACATTGCCTGCAAGTTCGCTGAGCTTCAGGAGAAGATTGACCGCCGTACCGGTAAGGCTGTTGAGACGAACCCCAAGTTCATCAAGTCTGGTGACTCGGCCATTGTCAAGATGATTCCC----------------------------------------------------------------------------------------------------------------------------------------------------------------------------------------------------------------AGCGATCCCGAGTTCGTCGCAGCAGTTCGTTCACGCGATCCAAAAGTACGATTCAAACGCGTCTGGGCCGTCTGCAAGAAGAAGAAGCGGTGCGAGAACGAGGACACTCAGGAGAAAAAGAAAGACGAAGAGTTTGCACCCGGAGCCAAGGTGC---CAGCCGCAGGGGGCCATGGCGGCTGCGGCAACGTCCAGCCGGCTGTCAGGCAGGCTGCGCTGCAACTGAGGGCTACGTTCGAGGTCAGCGCGGAAGATGGAGTGAAGAAGAAGGAAATAGTCAACATCACCCCTGATATGGCCCACGGCATCCTCCGGCGCATTTCCGAACGGGATCTCGTCAACATGGGTCTCAACTCGGACTACGCTCGCCCTGAATGGATGATCATTACTGTTTTGCCTGTGCCACCGCCTCCCGTGCGTCCTAGTATCTCCATGGATGGCACCGGCACCGGCATGCGGAACGAAGATGATTTGACCTACAAGCTTGGCGATATAATTCGTGCCAATGGTAATGTCAAGCAGGCCATTCGTGAAGGCTCACCACAACACATAGCACGTGACTTTGAGGAGTTGCTGCAATATCATGTCGCCACCTA------------------------------------------------------------------------------------------------------------------------------------------------------------------------------------------------------------------------------------------------------------------------------------------------------------------------------------------------------------------------------------CGGCTGAGCCGCTAGTTGACTTCATGATCAATAGAGGCATGGAAGTCATCGAAGAGTACGAACCTCTGAGATACCCCCATGCAACAAGATTTTTGTGAACGGTGTCTGGGTCGGTGTGCATCAAGATCCGAAGCACCTCGTAAATCAGGTATTTGACACTCGTCGAAAGTCATATCTGCAATACGAGGTCTCTCTTGTGCGCGAGATTCGGGATCAGGAGTTCAAGATCTTTTCCGACGCTGGCCGAGTCATGCGACCGGTTTTCACCGTGGATG
BCC53605          CGGAGGGATCATTAGCGAGTAATAACTCCCAAACCCTATGCGAACCTACCATCGTTGCCTCGGCGA--------------------TAAAAGCCGCCGGGGAACCAACCT------CTAAAACACTATGAGC--AGCCAATTTAGTCAAAACTTTCAACAACGGATCTCTTGGCTCTGGCATCGATGAAGAACGCAGCGAAATGCGATACGTAATGTGAATTGCAGAATCCAGTGAACCATCGAATCTTTGAACGCACATTGCGCCCGGCAGCACTCTGCCGGGCATGCCTGTCCGAGCGTCATCTCAGCCCTCGAGCCCT-GGGCGCGGTGTTGGGGAGCGGCAGTGCCGGCCCTGAAATATAGTGGCGGCCCGCCTCGGCG-CCCTGCGCAGTA-AAGCTCGCAGCGGAACCTGGCGGGACACAGCCTTATAAGGTATT----TTAGTTGACCTCGGATCAGGTAG-------------------ATTTGAAATCTGGCTA--GGCCCGAATTGTAGTTTGCAGAGGACGCTCTGGGCGAGGCGCCTTCCGAGTTCCCTGGAACGGGACGCCATAGAGGGTGAGAGCCCCGTACGGTCGGACGCCA-ACCTATGTAGAGCTCCTTCGACGAGTCGAGTAGTTTGGGAATGCTGCTCAAAACGGGAGGTATATGTCTTCTAAAGCTAAATACCGGCCAGAGACCGATAGCGCACAAGTAGAGTGATCGAAAGATGAAAAGCACTTTGGAAAGAGGGTTAAAGAGTACGTGAAATTGTTGAAAGGGAAGCGCCCACGACCAGACTTGGGCCTGGCAGACCAACCGGCGTTCTCGCTGGGGCGCGCTGCCAGGCACAGGCCAGCATCAGCCTGGCGCGGGGGATAAAGGCGGCGGGAACGTGGCTCCCCTTGGAGTGTTATAGCCCACCGTGTAATGCCCTGGGCCAGGCTGAGGATCGCGCATTGCAAGGATGCTGGCGTAATGGTCGCGAGCGACCCGTCTTGAAACACGGACCAAGGAGTCGTCCTCGTATGCGAGTGTTGGGGTGGTAAACCCCCACGCGGAATGAAAGTGAACGTAGGTGAGAGCTT-GGCGCATCACCGACCGATCCTGATGTTCTCGGATGGATTTGAGTAAGAGCATACGGGGCCGGACCCGAAAGAAGGTGAACTATGCCTGTGTAGGGTGAAGCCAGAGGAAACTCTGGTGGAGGCTCGCAGCGGTTCTGACGTGCGAATCGATCGTCAAACATGGGCACTCATCATTGCCGCCGGTACTGGTGAGTTCGAGGCTGGTATCTCCAAGGATGGTCAGACCCGTGAGCACGCTCTTCTCGCCTACACCCTCGGTGTCAAGCAACTTATTGTTGCCATCAACAAGATGGACACCACCCAGTGGTCCGAGGCTCGTTTCCAGGAAATCATCAAGGAGACTTCCAACTTCATCAAGAAGGTCGGCTACAACCCCAAGACTGTCGCTTTCGTCCCCATCTCTGGCTTCAACGGCGACAACATGCTTGAGTCTTCCCCCAACTGCCCCTGGTACAAGGGCTGGGAGAAGGAGACCAAGGCTGGCAAGTCCACTGGTAAGACTCTTCTCGAGGCCATTGACTCCATCGAGGCCCCCAAGCGTCCTCTGGACAAGCCCCTCCGTCTTCCCCTTCAGGATGTCTACAAGATTGGTGGTATCGGAACGGTGCCCGTCGGTCGTGTCGAGACTGGTATCATCAAGCCCGGCATGGTCGTCACCTTTGCTCCCTCCAACGTCACCACTGAAGTCAAGTCTGTTGAGATGCACCACGAGCAGCTGCCCGAGGGTGTTCCCGGTGACAATGTCGGCTTCAACGTGAAGAACGTTTCCGTAAAGGAAATCCGTCGTGGTAACGTTGCTGGTGACTCCAAGAACGACCCCCCCATGGGTGCCGCTTCCTTCCAGGCTCAGGTCATTGTCATCAACCACCCTGGCCAGATTGGCAACGGTTACGCTCCCGTTCTTGACTGCCACACCGCCCACATTGCCTGCAAGTTCGCTGAGCTTCAGGAGAAGATTGACCGCCGTACTGGTAAGGCTGTCGAGTCCAACCCCAAGTTCATCAAGTCTGGTGACTCTGCCATTGTCAAGATGGTTCCTTCCAA-------------------------------------------------GTCAAAAAAGTTCTCGAAATAGTCTGCCACAACTGTAGCAAAGTCTTGGCTGATGAAGTTGGTCTT--T-TTCTCTCTTCATCACGCTGTCAGTT---TTCGAGCT--C-AGGTGCATGTTAACTA--------CTCA--GTCAAT---CTCAGAGCGATCCCGACTTTGTCGCAGCCCTGCGCACTCGCGATCCAAAAGTTCGTTTCAAGCGCGTTTGGACTGTCTGCAAGAAGAAGCGCAGATGTGAAAATGACGAGGGACAGGACAAAAACAAGGACGACGCCTTTGTTCCCGGTGTTAAGAACG---CCGTTTTCCAAGGCCATGGAGGATGTGGCAATGTGCAGCCACAAGTAAGACAGGCCGCTCTGCAACTCAAGGCTGCTTTCGAAGTCACGACGGAAGATGGCCCCAAGAGAAAGGAAACCATCAACATTACGGCTGAAATGGCTCACGGTATCCTTCGTCGCATCTCTGATCGCGACTTGCACAATATCGGTCTCAACTCGGACTATGCACGTCCAGAGTGGATGATTATTACTGTCTTACCCGTGCCCCCTCCTCCTGTGCGTCCTAGTATTTCCATGGATGGTACCGGTACCGGTATGAGAAACGAGGATGACTTGACCTACAAGCTCGGCGACATTATTCGTGCCAACGGCAACGTCAAGCAAGCTATTCGTGAAGGCTCCCCCCAGCACATTGCCCGCGACTTTGAGGAGTTGCTGCAATACCATGTTGCCACCTATATGG-------------------------------------------------------------------------------------------------------------------------------------------------------------------------------------------------------------------------------------------------------------------------------------------------------------------------------------------------------------------------------CTGCCGAACCACTCATTGACTTCATGATCAACAGAGGCATGGAAGTTATAGAAGAATATGAACCCCTACGATACCCCCATGCCACAAGATTTTTGTAAATGGTACCTGGGTCGGCGTGCACCAAGATCCCAAGCATCTTGTGAACCAAGTCTTCGACACTCGTCGCAAATCATATTTACAATACGAGGTTTCCCTTGTGCGAGAGATTCGCGACCAGGAATTCAAAATCTTCTCCGACGCTGGCAGAGTCATGCGACCTGTCTTCACTGTGGACG
BCC56802          CGGAGGGATCATTAGCGAGTTA-AACTCCCAAACCCTGTGCGAACCTACCATCGTTGCCTCGGC-----------------------CTTAATGGCCGGGGAACCAACCT------CTTTTACACTATGAGC--AGC-AAAAAAGTCAAAACTTTCAACAACGGATCTCTTGGCTCTGGCATCGATGAAGAACGCAGCGAAATGCGATACGTAATGTGAATTGCAGAATCCAGTGAACCATCGAATCTTTGAACGCACATTGCGCCCGGCAGCACTCTGCCGGGCATGCCTGTCCGAGCGTCATCTCAGCCCTCGAGCCCT-GGGCGCGGTGTTGGGGAGCGGCAGTGCCGGCCCTGAAATATAGTGGCGGCCCGCCTCGGCG-CCCTGCGCAGTA-AAGCTCGCAGCGGAACCTGGCGGGACAGCAGCCTATAGGCTCT-----TTAGTTGACCTCGGATCAGGTAGTGAAGCGGCAACAGCTCAAATTTGAAATCTGGCTA--GGCCCGAATTGTAGTTTGCAGAGGACGCTCTGGGCGAGGCGCCTTCCGAGTTCCCTGGAACGGGACGCCATAGAGGGTGAGAGCCCCGTACGGTTGGACGCCA-ACCTATGTAGAGCTCCTTCGACGAGTCGAGTAGTTTGGGAATGCTGCTCAAAACGGGAGGTATATGTCTTCTAAAGCTAAATACCGGCCAGAGACCGATAGCGCACAAGTAGAGTGATCGAAAGATGAAAAGCACTTTGGAAAGAGGGTTAAAGAGTACGTGAAATTGTTGAAAGGGAAGCGCCCACGACCAGACTTGGGCCTGGCAGACCAACCGGCGTTCTCGCTGGGGCGCGCTGCCAGGCACAGGCCAGCATCAGCCTGGCGCGGGGGATAAAGGCGGCGGGAACGTGGCTCCCCTTGGAGTGTTATAGCCCACCGTGTAATGCCCTGGGCCAGGCTGAGGATCGCGCATTGCAAGGATGCTGGCGTAATGGTCGCGAGCGACCCGTCTTGAAACACGGACCAAGGAGTCGTCCTCGTATGCGAGTGTTGGGGTGGTAAACCCCCACGCGGAATGAAAGTGAACGTAGGTGAGAGCTT-GGCGCATCACCGACCGATCCTGATGTTCTCGGATGGATTTGAGTAAGAGCATACGGGGCCGGACCCGAAAGAAGGTGAACTATGCCTGTGTAGGGTGAAGCCAGAGGAAACTCTGGTGGAGGCTCGCAGCGGTTCTGACGTGCGAATCGATCGTCAAACATGGGCACTCATCATTGCCGCCGGTACTGGTGAGTTCGAGGCTGGTATCTCCAAGGATGGTCAGACCCGTGAGCACGCTCTTCTCGCCTACACCCTCGGTGTCAAGCAACTTATTGTTGCCATCAACAAGATGGACACCACCCAGTGGTCCGAGGCTCGTTTCCAGGAAATCATCAAGGAGACTTCCAACTTCATCAAGAAGGTCGGCTACAACCCCAAGACTGTCGCTTTCGTCCCCATCTCTGGCTTCAACGGCGACAACATGCTTGAGCCTTCCCCCAACTGCCCCTGGTACAAGGGCTGGGAGAAGGAGACCAAGGCTGGCAAGTCCACTGGTAAGACTCTTCTCGAGGCCATTGACTCTATCGAGGCCCCCAAGCGTCCTCTGGACAAGCCCCTCCGTCTTCCCCTTCAGGATGTCTACAAGATTGGTGGTATCGGAACGGTGCCCGTCGGTCGTGTCGAGACTGGTATCATCAAGCCCGGCATGGTTGTCACCTTTGCTCCCTCCAACGTCACCACTGAAGTCAAGTCTGTTGAGATGCACCACGAGCAGCTGCCCGAGGGTGTTCCCGGTGACAATGTCGGCTTCAACGTGAAGAACGTTTCCGTCAAGGAAATCCGTCGTGGTAACGTTGCTGGTGACTCCAAGAACGACCCCCCCATGGGTGCCGCTTCCTTCCAGGCTCAGGTCATTGTCATCAACCACCCTGGCCAGATTGGCAACGGTTACGCTCCCGTTCTTGACTGCCACACCGCCCACATTGCCTGCAAGTTCGCCGAGCTTCAGGAGAAGATTGACCGCCGTACTGGTAAGGCTGTCGAGTCCAACCCCAAGTTCATCAAGTCTGGTGACTCTGCCATCGTCAAGATGGTTCCTTCCAA-----------------------------------------------AAGTCAAAAAAGTTCTCGAAATAGTCTGCCACAACTGTAGCAAAGTCTTGGCTGATGAAGTTGGTCTT--T-TCCTCTCTTCATCACGCTGTCAGTT---TTCGAGCT--C-AGGTGCATGCTAGCTAAC------CTCA--GTCAAT---TTCAGAGCGATCCCGACTTTGTCGCAGCCCTGCGCACTCGCGATCCAAAAGTTCGTTTCAAGCGCGTTTGGACTGTCTGCAAGAAGAAGCGCAGATGTGAAAATGACGAGGGACAGGACAAAAACAAGGACGACGCCTTTGTTCCCGGTGTTAAGAACG---CCGTTTTCCAAGGCCATGGAGGATGTGGCAATATGCAGCCACAAGTAAGACAGGCCGCTCTGCAACTCAAGGCTGCTTTCGAAGTCACGACGGAAGATGGCCCCAAGAGAAAGGAAACCATCAACATTACGGCTGAAATGGCTCACGGTATCCTTCGTCGCATCTCTGATCGCGACTTGCACAACATTGGCCTCAACTCGGACTATGCACGTCCAGAGTGGATGATTATCACCGTCTTACCCGTGCCCCCTCCTCCTGTGCGTCCTAGTATTTCCATGGATGGTACCGGTACCGGTATGAGAAACGAAGATGACTTGACCTACAAGCTCGGCGACATTATTCGTGCCAACGGCAACGTCAAGCAAGCTATTCGTGAAGGCTCCCCCCAGCACATTGCCCGCGACTTTGAGGAGTTGCTGCAATACCATGTTGCCACCTA------------------------------------------------------------------------------------------------------------------------------------------------------------------------------------------------------------------------------------------------------------------------------------------------------------------------------------------------------------------------------------CTGCCGAACCACTCATTGACTTCATGATCAACAGAGGCATGGAAGTTATAGAAGAATATGAACCCCTACGATACCCCCATGCCACAAGATTTTTGTAAATGGTACCTGGGTCGGCGTGCACCAAGATCCCAAGCATCTTGTGAACCAAGTCTTCGACACTCGTCGCAAATCATATTTACAATACGAGGTTTCCCTTGTGCGAGAGATTCGCGACCAGGAATTCAAAATCTTCTCCGACGCTGGCAGAGTCATGCGACCTGTCTTCACCGTGGACG
BCC57817          CGGAGGGATCATTACCGGGCCCCGACTCCCC-ACCCCATGCCAACCTACC-TTGTTGCCTCGGCGGA---CGATGGTTTCTTCCCC-GACGGCCGCCGTGGACC-AGACCCACG-------CCCGTCTGAGCCCGGCCAAGCGAGTCAAAACTTTCAGCAACGGATCTCTTGGCTCTGGCATCGATGAAGAACGCAGCGAAATGCGATACGTAATGCGAATTGCAGAATCCAGTGAGCCATCGAATCTTTGAACGCACATTGCGCCCGGCAGTACTCTGCCGGGCATGCCTGTTCGAGCGTCACT-CAGCCCTCGAGGCCC-GGGCGCGGCGTTGGGG-GCGGCAGTGCCAGCCCCGAAATGCAGCGGCGG-CCGCCGCGGCGCCTGTGCGCAGTAGCCCTACGCACC-GGGCCGGGCGG-ACGAAGCTGC--AAGCTCTGTG-CCACGTTGACCTCGGATCAGGCAGTGAAGCGGCAGCAGCTCAGATTTGAAATCTGGCCCCGGGCCCGAGTTGTAGTCTGCAGAGGATGCCCTGGGCGCGGCGCCTTCCGAGTTCCCTGGAACGGGACGCCACAGAGGGTGAGAGCCCCGTCCGGTCGGACGCCA-GCCCGTGTAGGGCTCCTTCGACGAGTCGAGTAGTTTGGGAATGCTGCTCAAAGTGGGAGGTATATGTCTTCTAAAGCTAAATACCGGCCAGAGACCGATAGCGCACAAGTAGAGTGATCGAAAGATGAAAAGCACTTTGGAAAGAGGGTTAAAGAGCACGTGAAATTGCTGAAAGGGAAGCGCCCGCGACCAGACTTGGGCCCGGCAGGTCACCCAGGCTCTCGGGCGGGGCACTCTGCCGGGCGCAGGCCAGCATCGGCTCGGCGCGGGGGACAAAGGCGGCGGGAACGTGGCTCCCC-GGGAGTGTTATAGCCCGCCGCGCCATGCCCCGTGCCGGGCCGAGGCACGCGCA-CGCAAGGATGCTGGCGTAATGGTCGCCGGCGACCCGTCTTGAAACACGGACCAAGGAGTCGTCCTCGTATGCGAGTGTTGGGGTGCCAAACCCCTACGCGCAGTGAAAGCGAACGCAGGTGAGAGCCGAGGCGCATCATCGACCGATCCTGATGTTCTCGGATGGATTTGAGTAGGAGCATACGGGGCCGGACCCGAAAGAAGGTGAACTATGCCTGTGTAGGGTGAAGCCAGAGGAAACTCTGGTGGAGGCTCGCAGCGGTTCTGACGTGCGAATCGATCGTCAAACATGGGCACTCATCATTGCCGCCGGTACTGGTGAGTTCGAGGCTGGTATCTCCAAGGATGGCCAGACTCGTGAGCACGCTCTTCTTGCCTACACTCTCGGTGTCAAGCAGCTCATTGTCGCCATCAACAAGATGGACACCACCCAGTGGTCCGAGAACCGTTTCCAGGAAATCATCAAGGAGACTTCCAACTTCATCAAGAAGGTCGGCTACAACCCCAAGACTGTTGCCTTCGTTCCCATCTCTGGTTTCAACGGCGACAACATGCTGGAGCCTTCCTCCAACTGCCCCTGGTACAAGGGCTGGGAGAAGGAGACCAAGGCTGGCAAGTCCACCGGTAAGACTCTTCTCGAGGCCATCGACTCCATCGAGCCCCCCAAGCGTCCCACCGACAAGCCTCTCCGTCTTCCCCTCCAGGATGTCTACAAGATTGGTGGTATCGGAACGGTGCCTGTTGGCCGTGTCGAGACTGGTATCATCAAGCCCGGCATGGTTGTCACCTTCGCTCCCTCCAACGTCACCACTGAAGTCAAGTCTGTCGAGATGCACCACGAGCAGCTGCCCGAGGGTGTTCCCGGTGACAACGTTGGCTTCAACGTGAAGAACGTCTCCGTCAAGGAAATCCGTCGTGGTAACGTTGCTGGTGACTCCAAGAACGACCCCCCCATGGGTGCCGCTTCCTTCCAGGCTCAGGTTATTGTCATCAACCACCCTGGCCAGATTGGTAACGGTTATGCCCCCGTTCTTGACTGCCACACCGCCCACATTGCCTGCAAGTTCGCCGAGCTCCAGGAGAAGATCGATCGCCGTACTGGTAAGGCTGTCGAGACCAACCCCAAGTTCATCAAGTCTGGTGACGCTGCCATCATTAAGATGATTCCCTCCAA----------------------------------------------AAAGTCAAAAAAGTTCTGGAGATTGTTTGCCACAACTGTAGTAAAGTGTTGGCCGATGAAGTTAGTATT--TTCTCTCTCTTCATGACGCT--TCTTT---CTCAACCT--T-G-GTGGATGCTAACA-----------------TGACTTGTTCAGTCCGATCCAGATTTTGTCGCAGCCCTGCGAACTCGCGATCCGAAAGTTCGTTTCAAGCGCGTCTGGGCAGTTTGCAAGAAGAAAAGAAAGTGCGAAAATGAGGATAGACAGGACAAGAACAACGACGAGGCCTTTGCTCCGGGCGTAAAGAATC---CCGTCGTCGAGGGTCACGGCGGATGTGGTAACATGCAGCCACTAGTCAGGCAAGCCGCTCTGCAACTCAAGGCCGCCTTTGAAGTTGTTCCGGAAGATGGGCCCAAGAGAAAAGAAACCATCAACATCACTGCTGAAATGGCTCACGGCATTCTTCGTCGCATTTCTGAGAGCGACTTGCATAACATTGGCCTCAACTCGGACTATGCACGTCCAGAGTGGATGATCGTTACCGTTTTACCCGTGCCCCCTCCTCCTGTGCGTCCCAGTATCTCTATGGATGGCACTGGCACCGGCATGAGAAACGAAGATGATTTGACCTACAAGCTGGGTGACATTATTCGTGCCAACGGCAACGTCAAGCAGGCCATTCGCGAAGGGTCACCGCAGCACATTGCGCGCGACTTTGAGG----------------------------------------------------------------------------------------------------------------------------------------------------------------------------------------------------------------------------------------------------------------------------------------------------------------------------------------------------------------------------------------------------------------???????????????????????????????????????????????????????????????????????????????????????????????????????????????????????????????????????????????????????????????????????????????????????????????????????????????????????????????????????????????????????????????????????????????????
BCC60929          ????????????????????????????????????????????????????????????????????????????????????????????????????????????????????????????????????????????????????????????????????????????????????????????????????????????????????????????????????????????????????????????????????????????????????????????????????????????????????????????????????????????????????????????????????????????????????????????????????????????????????????????????????????????????????????????????????????????????????------------------------------------------------------GCAGATTGTGCTTTTGGCAAGGCGCCTTCCGAGTTCCCTGGAACGGGACGCCACAGAGGGTGAGAGCCCCGTCTGGTCGGCCGCCGAGCCTCTGTAAAGCACCTTCGACGAGTCGAGTAGTTTGGGAATGCTGCTCAAAACGGGAGGTATATGTCTTCTAAAGCTAAATACCGGCCAGAGACCGATAGCGCACAAGTAGAGTGATCGAAAGATGAAAAGCACCTTGAAAAGGGGGTTAAACAGTACGTGAAATTGTTGAAAGGGAAGCGCTCGCGACCAGACTTGGGCCCGGCGGATCACCCAGCGTCCTCGCTGGGGCACTCCGCCCCGTCCAGGCCAGCATCGTTTCGC-CCGGGGGACAAAGGCGGCGGGAACGTGGCTCCCCCGGGAGTGTTATAGCCCGCCGCGCAATGCCCCGGGGCGGAACGAGGCCCGCGCATCGCAAGGATGCTGGCGTAATGGTCGCCAGCGACCCGTCTTGAAACACGGACCAAGGAGTCGTCTTCGTATGCGAGTGTTCGGGTGTCAAACCCCTACGCGTAATGAAAGTGAACGCGGGTGAGAGCTTCGGCGCATCATCGACCGATCCTGATGTTCTCGGATGGATTTGAGTAGGAGCATACGGGGCCGGACCCGAAAGAAGGTGAACTATGCCTGTGTAGGGTGAAGCCAGAGGAAACTCTGGTGGAGGCTCGCAGCGGTTCTGACGTGCAAATCGATCGTCA-------------------------------------------------------------------------------------------------------------------------------------------------------------------TACCAGGAAATCATCAAGGAAACCTCCAACTTCATCAAGAAAGTCGGCTACAACCCCAAGACCGTCGCTTTCGTCCCTATCTCTGGATTTAACGGTGACAACATGTTGGCCGCCTCCACCAACTGTCCCTGGTACAAGGGCTGGGAGAAGGAGACCAAGGCTGGCAAGTCCACTGGTAAGACTCTGCTCGAGGCCATCGACTCTATTGAGCCTCCCAAGCGTCCCACCGACAAGCCTCTCCGTCTTCCTCTCCAGGATGTGTACAAGATTGGTGGTATTGGAACTGTTCCTGTCGGCCGTATCGAGACTGGTGTCCTCAAGCCCGGTATGGTCGTCACCTTCGCTCCCTCCAACGTCACCACTGAAGTCAAGTCCGTCGAAATGCACCACGAGCAGCTCACTGAGGGCCAGCCTGGTGACAACGTCGGGTTCAACGTGAAGAACGTGTCCGTCAAGGATATCCGTCGTGGCAACGTTGCCGGTGACTCCAAGAACGACCCCCCCCAGGGTGCTGCTTCTTTCGACGCCCAGGTCATCGTTCTGAACCACCCTGGTCAAGTCGGCGCTGGTTATGCCCCTGTTCTTGACTGCCACACCGCTCACATCGCCTGCAAGTTCTCCGAGATCAAGGAGAAGATCGACCGACGTACAGGTAAGGCAGTCGAGGAGGCTCCTAAATTCATCAAGT------------------------------------------------------------------------------------------------------------------------------------------------------------------------------------------------------------------------------------------------AGTGATCCTGAGTTTGTCACCGCTATCCACACTCGAGACGCCAAGCTTCGCTTCAATCGCGTCTGGGCAGTCTGTAAAAAGAAGCGGAGATGTGAAAACGAAGATCGCACCGAGAAG---AATGATGAAGAATTCGCTCCTGGAATGAAGCCGG------TGGCTAGCAACCACGGCGGTTGCGGCAACGTGCAGCCACAGGTGCGGCAGGCTGCCCTTCTGCTCAAGGCAGCCTTTGATGTGGCGCCAGAGGACGGTCCTAAGCGACGGGAAAGTGTACCCATCACTCCCGAAATGGCTCACGGTATCTTGAGAAGAATCTCCGAGCAGGATCTGCGCCATATGGGTCTCAACTCCGACTACGCACGTCCCGAATGGATGATCATAACAGTCTTACCCGTCCCACCCCCACCCGTTCGTCCTAGTATTTCCATGGATGGTACCGGTACCGGCATGCGGAACGAAGACGATTTGACGTACAAGCTGGGCGACATCATTCGAGCCAACGGCAATGTGATGCAGGCCATCCGGGAAGGTTCGCCCCAGCACATCGCCAGAGACTTTGAGGAGCTGCTTCAGTACCACGTTGCGACATATATGG-------------------------------------------------------------------------------------------------------------------------------------------------------------------------------------------------------------------------------------------------------------------------------------------------------------------------------------------------------------------------------???????????????????????????????????????????????????????????????????????????????????????????????????????????????????????????????????????????????????????????????????????????????????????????????????????????????????????????????????????????????????????????????????????????????????
BCC60941          ????????????????????????????????????????????????????????????????????????????????????????????????????????????????????????????????????????????????????????????????????????????????????????????????????????????????????????????????????????????????????????????????????????????????????????????????????????????????????????????????????????????????????????????????????????????????????????????????????????????????????????????????????????????????????????????????????????????????????------------------------------------------------------GCAGATTGTGCTTTTGGCGAGGGGCCTTCCGAGTTCCCTGGAACGGGACGCCATAGAGGGTGAGAGCCCCGTCTGGTCGGCCGCCGAGCCTCTGTAAAGCACCTTCGACGAGTCGAGTAGTTTGGGAATGCTGCTCAAAATGGGAGGTATATGTCTTCTAAAGCTAAATACCGGCCAGAGACCGATAGCGCACAAGTAGAGTGATCGAAAGATGAAAAGCACCTTGAAAAGGGGGTTAAACAGTACGTGAAATTGTTGAAAGGGAAGCGCTCGCGACCAGACTTGGGCCCGGCGGATCACCCAGCGTTCTCGCTGGGGCACTCCGCCTCGTCCAGGCCAGCATCGGTTCGT-CCGGGGGACAAAGGCGGCGGGAACGTGGCTCCCCCGGGAGTGTTATAGCCCGCCGCGCAATGCCCTGGGGCGGACCGAGGTTCGCGCATCGCATGGATGCTGGCGTAATGGTCACCAGCGACCCGTCTTGAAACACGGACCAAGGAGTCGTCTTCGTATGCGAGTGTTCGGGTGTCAAACCCCTACGCGTAATGAAAGTGAACGCAGGTGAGAGCTTCGGCGCATCATCGACCGATCCTGATGTTCTCGGATGGATTTGAGTAGGAGCATACGGGGCCGGACCCGAAAGAAGGTGAACTATGCCTGTGTAGGGTGAAGCCAGAGGAAACTCTGGTGGAGGCTCGCAGCGGTTCTGACGTGCAAATCGATCGTCA-------------------------------------------------------------------------------------------------------------------------------------------------------------------TACCAGGAAATTATCAAGGAAACATCCAACTTCATCAAGAAAGTTGGCTACAACCCCAAGACTGTCGCTTTCGTCCCCATCTCTGGGTTCAACGGCGACAACATGCTGACTGCCTCCACCAACTGCCCTTGGTACAAGGGATGGGAGAAGGAGACCAAGGCTGGCAAGTCCACTGGTAAGACTCTGCTCGAGGCAATCGACTCCATTGAGCCTCCCAAGCGTCCCACCGACAAGCCTCTCCGTCTTCCCCTCCAGGATGTGTACAAGATTGGTGGTATTGGAACTGTTCCTGTCGGCCGTATCGAGACTGGTGTCCTCAAGCCCGGTATGGTCGTCACCTTCGCGCCTTCCAACGTTACCACTGAAGTCAAGTCCGTTGAAATGCACCACGAGCAGCTCACTGAGGGTCAGCCTGGTGACAACGTCGGATTCAACGTGAAGAACGTGTCCGTCAAGGATATCCGTCGTGGTAACGTTGCCGGTGACTCCAAGAACGACCCCCCTCAGGGTGCTGCTTCTTTCGATGCCCAGGTCATCGTTCTCAACCACCCTGGTCAAGTCGGCGCTGGTTATGCCCCTGTCCTTGATTGCCACACCGCTCACATCGCCTGCAAGTTCTCCGAGATCAAGGAGAAGATCGACCGACGTACTGGTAAGGCAGTTGAGGAGGCTCCCAAATTCATCAAGT------------------------------------------------------------------------------------------------------------------------------------------------------------------------------------------------------------------------------------------------AGTGATCCTGAGTTTGTCACCGCAATCCACACTCGAGACGCCAAGCTGCGCTTCAATCGCGTCTGGGCAGTCTGTAAAAAGAAGCGGAGATGTGAAAACGAAGATCGCACCGAGAAG---AATGACGACGACTTTGCGCCTGGAATGAAGCCAG------TAGCCAGCAACCACGGCGGTTGCGGCAACGTGCAGCCACAGGTGCGGCAGGCTGCCCTTGTGCTCAAGGCAGCCTTTGATGTTGTGTCAGAAGACGGTCCCAAGCGACGGGAAAGTGTGCCCATCACTCCCGAAATGGCTCACGGTATCTTGAGAAGAATCTCCGAGCAGGATCTGCGCTATATGGGTCTCAACTCCGACTACGCACGTCCTGAGTGGATGATCATCACAGTTTTGCCCGTTCCACCTCCACCCGTTCGTCCAAGCATTTCCATGGATGGTACCGGTACCGGCATGCGAAACGAAGACGATTTGACGTACAAGCTGGGCGACATCATTCGAGCCAATGGCAATGTAATGCAGGCTATCCGTGAAGGATCGCCCCAGCACATCGCCAGAGACTTTGAGGAGCTGCTCCAGTATCACGTCGCGACATATATGG-------------------------------------------------------------------------------------------------------------------------------------------------------------------------------------------------------------------------------------------------------------------------------------------------------------------------------------------------------------------------------???????????????????????????????????????????????????????????????????????????????????????????????????????????????????????????????????????????????????????????????????????????????????????????????????????????????????????????????????????????????????????????????????????????????????
BCC78420          CGGAGGGATCATTACCGAGTTTCAACTCCCTAACCCTACGTGGACCTACCCTCGTTGCTTCGGCGGATCGCCCCAG-A-CTGGACCG-GCGGCCGCCGGGGACCTAAACT-TTGTATGACGATCTTCTGAGCCGGGCCAAATGAATCAAAACTTTCAGCAACGGATCTCTTGGCTCTGGCATCGATGAAGAACGCAGCGAAACGCGATAAGTAATGTGAATTGCAGAATCCAGTGAATCATCGAATCTTTGAACGCACATTGCGCCCGCCAGCATTCTGGCGGGCATGCCTGTTCGAGCGTCATCTCAACCCTCGACCCCCTGGAGTCGGCGTTGGGGATCGGCAGCGCCGGCCCTGAAATGGAGTGGCGGCCCGCCGCGGCGCCTCTGCGCAGTAACA-CTCGCACCGGAACCCGACGCGGCCACGCCGTAAAACACCCATTCTAACGTTGACCTCGAATCAGGTAGTGAAGCGGCAACAGCTCAAATTTGAAATCTGGCCCTGGGTCCGAGTTGTAATTTGCAGAGGATGCTTTTGGCGAGGTGCCTTCCGAGTTCCCTGGAACGGGACGCCGCAGAGGGTGAGAGCCCCGTATGGTCGGACACCGAGCCTCTGTAAAGCTCCTTCGACGAGTCGAGTAGTTTGGGAATGCTGCTCAAAATGGGAGGTATATGTCTTCTAAAGCTAAATACCGGCCAGAGACCGATAGCGCACAAGTAGAGTGATCGAAAGATGAAAAGCACTTTGAAAAGAGGGTTAAAAAGTACGTGAAATTGCTGAAAGGGAAGCGCCTGTGACCAGACTTGGGCCCGGTGAATCATCCAGCGTTCTCGCTGGTGCACTTTGCCGGGCACAGGCCAGCATCAGTTTGGCGCGGGGGGGAAAGGCTCCGGGAATGTGGCTCCCTCGGGAGTGTTATAGCCCGCCGCGCAATACCCCGCGCCGGACTGAGGTACGCGCACTGCAAGGATGCTGGCGTAATGGTCATCAGCGACCCGTCTTGAAACACGGACCAAGGAGTCGTCTTCGTATGCGAGTGTTCGGGTGTCAAACCCCTACGCGGAATGAAAGTGAACGCAGGTGAGAGCTTCGGCGCATCACCGACCGATCCTGATGTTCTCGGATGGATTTGAGTAAGAGCATACGGGGCCGGACCCGAAAGAAGGTGAACTATGCCTGTATAGGGTGAAGCCAGAGGAAACTCTGGTGGAGGCTCGCAGCGGTTCTGACGTGCGAATCGATCGTCAAATATGGGCACTCATCATCGCCGCCGGTACTGGTGAGTTCGAGGCTGGTATCTCCAAGGATGGTCAGACCCGTGAGCACGCTCTGCTCGCCTTCACCCTCGGTGTCAAACAGCTCATTGTCGCCATCAACAAGATGGATACCACCAAGTGGTCCGAGGCCCGTTACCAGGAAATCATCAAGGAGACTTCCAGCTTCATCAAGAAGGTTGGCTACAACCCCAAGGCTGTCGCTTTCGTCCCCATCTCCGGTTTCAATGGCGACAACATGCTTGAGCCCTCCTCCAACTGCCCCTGGTACAAGGGTTGGGAGAAGGAGACCAAGGCTGGCAAGTCTACTGGCAAGACCCTCCTCGAAGCCATCGACGCCATTGAGCCTCCCAAGCGTCCTACCGACAAGCCTCTCCGTCTTCCCCTCCAGGATGTCTACAAGATCGGTGGTATCGGAACGGTGCCCGTCGGTCGTGTTGAGACTGGTATCATCAAGCCCGGCATGGTCGTCACCTTCGCTCCCGCCAACGTCACCACTGAAGTCAAGTCCGTCGAGATGCACCACGAGCAGCTTACTGAGGGTGTTCCCGGTGATAACGTCGGCTTCAACGTGAAGAACGTTTCCGTCAAGGAAATTCGTCGTGGTAACGTCGCCGGTGACTCCAAGAATGACCCTCCCAATGGCGCTGCTTCCTTCAACGCCCAGGTCATTGTCATCAACCACCCTGGCCAGATCGGTGCCGGCTACGCTCCCGTTCTTGACTGCCATACTGCCCACATTGCTTGCAAGTTCTCCGAGCTCCTCGAGAAGATCGACCGCCGTACCGGTAAGTCGGTTGAGAACAACCCCAAGTTCATCAAGTCTGGTGACTCTGCCATTGTCAAGATGGTTCCCTCCAA-----------------------------------------------------------------------------------------------------------------------------------------------------------------------------------------------------------AGCGATCCCGAATTCGTCACAGCTATTCATACTCGCGATCCGAAACTCCGATTTAAGCGCGTTTGGGCCGTATGCAAGAAGAAGCGCAAATGCGAGAATGAGGAGCGGCAAGACAAGAATAAAGACGAAGAGTTCGCTCCAGGTGTCAAGAACG---TCGTCCTCGAAGGACACGGCGGATGTGGCAATATGCAGCCGCAGGTGAGACAGGCCGCGCTGCAACTTAAAGCTGCCTTCGAGGTTACTTCTGAAGAGGGCCCCAAGAGGAAAGAGACGGTCAATATCAGCGCCGAGATGGCGCATGGTATCCTTCGCCGCATCTCAGAGCGCGATCTGCACAACATTGGTCTTAACTCAGACTATGCTCGTCCCGAGTGGATGATCATCACTGTCCTGCCTGTACCCCCTCCTCCCGTGCGTCCTAGCATTTCCATGGATGGTACTGGTACTGGCACGAGAAACGAGGATGATTTGACCTACAAGCTTGGCGACATTATCCGTGCCAACGGTAATGTCAAGCAGGCCATTCGCGAAGGATCACCACAACACATTGCGCGTGATTTTGAGGAGCTGCTG--------------------------------------------------------------------------------------------------------------------------------------------------------------------------------------------------------------------------------------------------------------------------------------------------------------------------------------------------------------------------------------------------------CAGCCGAGCCGCTCATTGACTTCATGATCAACAGGGGCATGGAGGTCATTGAGGAGTACGAACCGCTCAGATACCCACACGCTACAAGATTTTTGTCAACGGGACCTGGGTTGGAGTTCACCAGGACCCCAAGCACCTTGCTGACCAGGTATTCGACACCCGCCGCAAGTCCTACCTGCAGTATGAGGTGTCTCTTATCAGAGAAATCCGTGACCAGGAGTTCAAGATCTTCTCTGATGCTGGCCGAGTCATGCGGCCTGTTTTTACTGTGAACG
BCC80733          CGGAGGGATCATTACCGAGTTTCAACTCCC---CCCCGTGTGAACA--CCCCCGTTGCTTCGGCGGTGCGCTTCAGGCTTGGAGTT-GGCGGCCGCCGGAGAA--AAACCTTTGTT-----TTTTTCTGAGCCGGGCCAAATGAATCAAAACTTTCAACAACGGATCTCTTGGTTCTGGCATCGATGAAGAACGCAGCGAAATGCGATACGTAATGTGAATTGCAGAATTTAGTGAATCATCGAATCTTTGAACGCACATTGCGCCCGGCAGCACTCTGCCGGGCATGCCTGTTCGAGCGTCATTTCAACCTTCACGCTCT-GGGCGCGGCATTGGGGATCGACACAGTCGTCCCTGAAAATTATTTGCGG--CGTTGTGGCAACATTGTGTAGTAC-ACCTCACACTGAAACCCTGCGCG-----CCTATAAAA------TTTTTACGTTGACCTCGAATCAGGTAGTGAAGCGGCAACAGCTCAAATTTGAAATCTGGCCTCTGGTCCGAATTGTAATTTGCAGAGGATGCTTTTGGCGAAGCGCCTTCCGAGTTCCCTGGAACGGGACGCCATAGAGGGTGAGAGCCCCGTCTGGTCGGACGCTAAGCCTCTGTAAAGCTCCTTCGACGAGTCGAGTAGTTTGGGAATGCTGCTCAAAATGGGAGGTATATGTCTTCTAAAGCTAAATATTGGCCAGAGACCGATAGCGCACAAGTAGAGTGATCGAAAGATGAAAAGCACTTTGAAAAGAGGGTTAAATAGTACGTGAAATTGTTGAAAGGGAAGCGCCTATGACCAGACTTGGGCCCGGTGAATCATCCAGCGTTCTCGCTGGTGCACTTTGCCGGGCACAGGCCAGCATCAGTTGGGCGCGGGAGACAAAGGCACTGGGAACGTGGCTCCCCTGGGAGTGTTATAGCCCGGTGCGTAATGCCCTGCGCCGGACTGAGGTACGCGCATTGCAAGGATGCTGGCGTAATGGTCATCAGCGACCCGTCTTGAAACACGGACCAAGGAGTCGTCTTCGTATGCGAGTGTTTGGGTGTCAAACCCGTACGCGTAATGAAAGTGAACGCAGGTGAGAGCTTCGGCGCATCATCGACCGATCCTGATGTTCTCGGATGGATTTGAGTAAGAGCATACGGGGCCGGACCCGAAAGAAGGTGAACTATGCCTGTATAGGGTGAAGCCAGAGGAAACTCTGGTGGAGGCTCGCAGCGGTTCTGACGTGCGAATCGATCGTCAAATATGGGCACTCATCATCGCCGCCGGTACTGGTGAGTTCGAGGCTGGTATCTCCAAGGATGGTCAGACCCGTGAGCACGCTCTGCTTGCCTACACTCTCGGTGTAAAGCAGCTCATTGTTGCCATCAACAAGATGGACACTACAAAGTGGTCTGAGAACCGTTTCCAGGAAATCATCAAGGAGACTTCCAACTTCATCAAGAAGGTCGGCTACAATCCCAAGACTGTTGCCTTTGTCCCCATCTCCGGCTTCCACGGCGATAACATGCTTGCCGCGTCCACCAACTGTCCCTGGTACAAGGGTTGGGAGAAGGAGACCAAGGCTGGCAAGTCGACCGGCAAGACTCTTCTCGAGGCTATCGACTCCATCGAGCCCCCCAAGCGCCCCACCGACAAGCCTCTCCGCCTTCCCCTCCAGGACGTCTACAAGATCGGTGGTATTGGAACAGTGCCCGTCGGTCGTGTCGAGACGGGTATCATCAAGCCCGGCATGGTCGTCACCTTTGCTCCCTCCAACGTCACTACTGAAGTCAAGTCTGTGGAGATGCATCACGAGCAGCTGGCTGAGGGTGTTCCTGGTGACAACGTCGGCTTCAACGTGAAGAATGTTTCCGTCAAGGAAATCCGTCGTGGAAACGTCGCTGGTGACTCCAAGAACGACCCCCCTATGGGTGCCGCTTCCTTCCAGGCCCAGGTCATTGTCATCAACCACCCTGGCCAGATTGGTAACGGTTACGCTCCCGTTCTTGACTGCCACACTGCCCATATTGCCTGCAAGTTTGACACTCTCGAGGAGAAGATTGACCGCCGTACTGGTAAGGCTGTTGAGAGCAACCCCAAGTTCGTCAAGTCTGGTGACGCCGCTATTGTCAAGATGGTTCCCTCCAA-----------------------------------------------------------------------------------------------------------------------------------------------------------------------------------------------------------AGCGATCCTGAATTCGTCGCAGCTATTCGCACCCGTGATCCGAAAGTACGTTTTAAACGCGTATGGGTTGTCTGCAAAAAGAAACGCAAATGCGACAACGAGGAGAGACAGGACAAGAAGAAAGATGACGATTTTGCTCCCGATGTCAAGAACC---CCGTCATTGAGGGCCATGGTGGCTGTGGCAACATGCAGCCGCTGGTCCGGCAAGCCGCGCTGCAGCTTAAGGCCGCCTTCGAGACGACTTCAGAGGGTGGCGAGAAAAGGAAGGACGTCGTCAACATCTCGGCTGAAATGGCCCACGGTATCCTTCGCCGCATTTCCGAGCACGACATGCGCAACATAGGTCTCAACTCGGATTATGCTCGTCCCGAGTGGATGATTATTACCGTTTTACCCGTCCCGCCTCCTCCTGTGCGCCCAAGTATTTCTATGGATGGTACTGGTACTGGCATGAGGAACGAAGACGACCTGACGTACAAACTGGGCGACATAATTCGTGCCAACGGTAACGTCAAGCAGGCCATTCGCGAAGGTTCACCGCAGCACATTGCGCGCGATTTTGAAGAACTGCTG--------------------------------------------------------------------------------------------------------------------------------------------------------------------------------------------------------------------------------------------------------------------------------------------------------------------------------------------------------------------------------------------------------CCGCCGAGCCGCTCGTCGACTTCATGATAAATAGAGGTATGGAGGTTATCGAAGAGTACGAACCTCTTCGTTACCCCCATGCCACAAGATTTTCGTCAACGGAACCTGGGTTGGCATCCACCAGGATCCCAAGCATCTCGTGAGCCAAGTTTTCGACACTCGTCGCAAGTCGTACCTGCAATATGAAGTCTCCCTTGTTCGCGAAATCCGTGATCAAGAATTCAAGATTTTCTCCGATGCTGGCAGAATTATGCGACCCGTCTTCACTGTTGATG
BCC81472          CGGAGGGATCATTACCGAGTTTCAACTCCCAAACCCTATGTGAACCTACCTCTGTTGCTTCGGCGGATCGCCCCAG-A-CTGGACCAGGCGGCCGCCGGAGACCCAAACT-TTGTATTATCATCTTCTGAGCCGGGCCAAACA-ATCAAAACTTTCAACAACGGATCTCTTGGCTCTGGCATCGATGAAGAACGCAGCGAAATGCGATACGTAATGTGAATTGCAGAATCCAGTGAATCATCGAATCTTTGAACGCACATTGCGCCCGCCAGCATTCTGGCGGGCATGCCTGTTCGAGCGTCATTTCAACCCTCGACCCCTTGGAGTCGGCGTTGGGGACCGGCAGCGCCGGCCCTGAAATGGAGTGGCGGCCCGCCGCGGCGCCTCTGCGCAGTAATA-CTCGCACTGGAACCCGACGTGGCCACGCCGTAAAACACCCATTCTAACGTTGACCTCGAATCAGGTAGTGAAGCGGCAACAGCTCAAATTTGAAATCTGGCCCTGGGTCCGAGTTGTAATTTGTAGAGGATGCTTTTGGCGAGGTGCCTTCCGAGTTCCCTGGAACGGGACGCCATAGAGGGTGAGAGCCCCGTCTGGTCGGACACCGAGCCTCTGTAAAGCTCCTTCGACGAGTCGAGTAGTTTGGGAATGCTGCTCAAAATGGGAGGTATATGTCTTCTAAAGCTAAATATTGGCCAGAGACCGATAGCGCACAAGTAGAGTGATCGAAAGATGAAAAGCACTTTGAAAAGAGGGTTAAAAAGTACGTGAAATTGTTGAAAGGGAAGCGCCTATGACCAGACTTGCGCCCGGTGAATCATCCAGCGTTCTCGCTGGTGCACTTTGCCGGGCACAGGCCAGCATCAGTTTGGCACGGGGGAAAAAGGCTTTGGGAATGTGGCTCTCTAGGGAGTGTTATAGCCCGCTGCGTAATACCCTGCGCCGGACTGAGGTACGCGCATTGCAAGGATGCTGGCGTAATGGTCATCAGCGACCCGTCTTGAAACACGGACCAAGGAGTCGTCTTCGTATGCGAGTGTTCGGGTGTCAAACCCCTACGCGTAATGAAAGTGAACGTAGGTGAGAGCTTCGGCGCATCATCGACCGATCCTGATGTTCTCGGATGGATTTGAGTAAGAGCATACGGGGCCGGACCCGAAAGAAGGTGAACTATGCCTGTATAGGGTGAAGCCAGAGGAAACTCTGGTGGAGGCTCGCAGCGGTTCTGACGTGCGAATCGATCGTCAAATATGGGCACTCATTATCGCCGCCGGTACTGGTGAGTTCGAGGCTGGTATCTCCAAGGATGGCCAGACCCGTGAGCACGCTCTGCTCGCTTTCACCCTCGGTGTCAAGCAGCTCATTGTCGCCATTAACAAGATGGACACCACCAAGTGGTCCGAGGCCCGTTACCAGGAAATCATCAAGGAGACTTCCAGCTTCATCAAGAAGGTCGGCTACAACCCCAAGGCTGTTCCCTTCGTCCCCATCTCCGGCTTCAACGGCGACAACATGCTTGAGCCCTCCACCAACTGCCCCTGGTACAAGGGTTGGGAGAAGGAGACCAAGGCTGGCAAGGCTACTGGCAAGACCCTCCTCGAGGCCATCGACGCCATTGAGCCCCCCAAGCGTCCTACCGACAAGCCTCTCCGTCTTCCCCTTCAGGATGTCTACAAGATCGGTGGTATCGGAACGGTGCCCGTCGGTCGTGTTGAGACTGGTATCATCAAGCCTGGCATGGTCGTCACCTTCGCTCCCGCCAACGTCACCACTGAAGTCAAGTCCGTCGAGATGCACCACGAGCAGCTTGCCGAGGGTGTTCCCGGTGACAACGTCGGCTTCAACGTGAAGAACGTTTCCGTCAAGGAAATCCGTCGTGGTAACGTCGCTGGTGACTCCAAGAACGACCCCCCCAGCGGCGCTGCTTCCTTCAACTCCCAGGTCATTGTCATCAACCACCCTGGCCAGATCGGTGCCGGCTACGCTCCCGTTCTTGACTGCCACACTGCCCACATTGCTTGCAAGTTCGCCGAGCTCCTCGAGAAGATCGACCGCCGTACCGGTAAGTCGGTTGAGAACAACCCCAAGTTCATCAAGTCTGGTGACTCCGCCATTGTCAAGATGGTTCCCTCCAA-----------------------------------------------------------------------------------------------------------------------------------------------------------------------------------------------------------AGCGATCCCGAATTTGTCACAGCGATTCACACTCGCGATCCGAAACTACGATTCAAGCGCGTTTGGGCCGTATGCAAGAAGAAGCGCAAATGCGAGAATGAGGAGCGGCAAGACAAGAATAAAGACGAAGAGTTCGCTCCAGGTGTCAAGAGCG---TCGTCTTCGAAGGGCATGGCGGATGTGGCAATATGCAGCCGCAGGTGAGACAGGCCGCGCTGCAACTCAAGGCTGCTTTTGAGGTGACTTCGGAAGAGGGACCCAAGAGGAAAGAGACGGTCAATATCAGCGCCGAGATGGCGCATGGTATCCTTCGCCGCATCTCCGAGCGCGATCTGCACAACATTGGTCTCAACTCGGACTATGCTCGTCCGGAGTGGATGATCATCACTGTCCTACCTGTACCCCCCCCTCCCGTGCGTCCTAGTATTTCCATGGATGGTACTGGTACTGGCACGAGAAATGAGGATGATTTGACCTACAAGCTTGGGGACATTATCCGCGCCAACGGTAATGTCAAGCAGGCCATTCGCGAAGGCTCACCGCAACACATCGCGCGTGATTTTGAGGAGCTGCTG--------------------------------------------------------------------------------------------------------------------------------------------------------------------------------------------------------------------------------------------------------------------------------------------------------------------------------------------------------------------------------------------------------CAGCCGAGCCGCTCATTGACTTCATGATCAACAGGGGTATGGAGGTCATTGAGGAGTACGAACCACTCAGATACCCACACGCTACAAGATTTTTGTCAACGGGACCTGGGTTGGAGTTCACCAGGACCCCAAGCACCTTGCTGACCAGGTATTCGACACCCGCCGCAAGTCCTACCTGCAGTATGAGGTGTCTCTTATCAGAGAAATCCGTGACCAGGAGTTCAAGATCTTCTCTGATGCTGGCCGAGTCATGCGGCCTGTTTTTACTGTGAACG
BCC83025          ----------ATTACCGAGTTT-AACTCCCAAACCCAATGTGAACCTACCAACGTTGCTTCGGCGGATCGCCCCGGGCCCGGA-ATCGGTGGCCGCCGGAGACC-AAACA-CTGTCACAGCCTCTTCTGAGCCGGGCCAAATGAATCAAAACTTTCAACAACGGATCTCTTGGTTCTGGCATCGATGAAGAACGCAGCGAAATGCGATAAGTAATGTGAATTGCAGAATTCAGTGAATCATCGAATCTTTGAACGCACATTGCGCCCGCCAGCACTCTGGCGGGCATGCCTGTTCGAGCGTCATTTCAACCCTCGAGCCCTCGGGCCCGGCGTTGGGGATCGGCAGTGCCGGCCCTGAAATGGAGTGGCGGCCCGCCCTGGCGCCTCTGCGCAGTACAA-CTCGCACCGGGACGGGACGCGGCTTCGCCGTAAAAC----------------------------------------------------TTTGAAATCTGGCCCCGGGTCCGAGTTGTAATTTGTAGAGGATGCTTTTGGCGAGGCGCCTTCCGAGTTCCCTGGAACGGGACGCCACAGAGGGTGAGAGCCCCGTCTGGTCGGATGCCAAGCCTATGTAAAGCTCCTTCGACGAGTCGAGTAGTTTGGGAATGCTGCTCAAAATGGGAGGTATATGTCTTCTAAAGCTAAATACCGGCCAGAGACCGATAGCGCACAAGTAGAGTGATCGAAAGATGAAAAGCACTTTGAAAAGAGGGTTAAAAAGTACGTGAAATTGTTGAAAGGGAAGCGCCTATGACCAGACTTGGGCCCGGTGAATCATCCAGCGTTCTCGCTGGTGCACTTTGCCGGGCACAGGCCAGCATCAGTTTGGCGCGGGGGACAAAGGCTTCGGGAATGTGGCTCCCTCGGGAGTGTTATAGCCCGTTGCGTAATACCCTGCGCCGGACTGAGGTACGCGCATTGCAAGGATGCTGGCGTAATGGTCATCAGCGACCCGTCTTGAAACACGGACCAAGGAGTCGTCTTCGTATGCGAGTGTTCGGGTGTAAAACCCCTACGCGTAATGAAAGTGAACGCAGGTGAGAGCTTCGGCGCATCATCGACCGATCCTGATGTTCTCGGATGGATTTGAGTAAGAGCATACGGGGCCGGACCCGAAAGAAGGTGAACTATGCCTGTATAGGGTGAAGCCAGAGGAAACTCTGGTGGAGGCTCGCAGCGGTTCTGACGTGCGAATCGATCGTCAAATATGGGCACTTATCATCGCTGCCGGTACTGGTGAGTTCGAGGCTGGTATCTCCAAGGATGGCCAGACTCGTGAGCACGCTCTTCTCGCCTACACCCTCGGTGTCAAGCAGCTCATTGTTGCCATCAACAAGATGGACACCACTCAATGGTCTGAGGCCCGTTACCAGGAAATTATCAAGGAGACCTCCAACTTCATCAAGAAGGTCGGATACAACCCCAAGACTGTTGCCTTCGTTCCCATCTCCGGCTTCAATGGCGACAACATGCTTTCTGCCTCCACCAACTGCCCCTGGTACAAGGGTTGGGAGAAGGAGACCAAGGCTGGAAAGTCCACCGGTAAGACTCTCCTCGAGGCTATCGACTCCATCGAGCCCCCTAAGCGTCCTCTCGACAAGCCCCTCCGTCTTCCTCTCCAGGATGTCTACAAGATCGGTGGTATCGGAACGGTGCCCGTCGGTCGTGTTGAGACTGGTGTCATCAAGCCCGGCATGGTTGTCACCTTTGCTCCATCCAACGTCACCACTGAAGTCAAGTCCGTCGAGATGCACCACGAGCAGCTGCCTCAGGGTGTTCCCGGTGACAACGTCGGCTTCAACGTGAAGAACGTTTCCGTCAAGGAAATTCGTCGTGGTAACGTCGCTGGTGACTCCAAGAACGACCCTCCCATGGGTGCTGCTTCTTTCCAGGCCCAGGTCATCGTCATCAACCACCCTGGCCAGATTGGTAACGGCTATGCCCCCGTCCTCGACTGCCACACTGCCCACATTGCCTGCAAGTTCGCTGAGCTTCAGGAGAAGATTGACCGCCGTACCGGTAAGGCTGTCGAGTCTAACCCCAAGTTCATCAAGTCTGGTGACTCTGCCATCGTCAAGATGGAACCC----------------------------------------------------------------------------------------------------------------------------------------------------------------------------------------------------------------AGCGATCCCGAATTCGTCGCCGCACTTCGCTCACGCGATCCGAAGGTACGATTCAAGCGCGTTTGGGCCGTCTGCAAGAAGAAAAAGAGATGTGAAAATGAAGACACGCAGGAGAAGAAGAAAGACGAAGAGTTCGCTCCTGGGGCCAAGTTGC---CAGCTGCAGGAGGTCATGGCGGGTGTGGCAATGTTCAACCCACCGTAAGACAGGCGGCGCTCCAACTTAGGGCTACTTTCGAGGTCAGCGCGGAAGACGGGGTGAAGAAGAAAGAAGCCGTCAATATTACAGCTGAAATGGCTCACGGCATCCTGCGTCGCATAGGCGAGAAAGACCTCGTCGACATGGGCCTCAACTCCGACTACGCTCGTCCCGAATGGATGATCATAACTGTCCTGCCCGTGCCACCCCCACCTGTGCGTCCTAGTATTTCCATGGATGGCACTGGCACTGGCATGAGAAACGAGGACGACTTGACCTACAAGCTCGGCGACATCATTCGCGCCAACGGAAATGTCAAGCAGGCCATTCGTGAAGGCTCGCCGCAACATATCGCTCGTGACTTCGAAGAGTTGCTGCAATACCATGTCGCGACCTATATGG-------------------------------------------------------------------------------------------------------------------------------------------------------------------------------------------------------------------------------------------------------------------------------------------------------------------------------------------------------------------------------CTGCTGAACCGCTTGTTGACTTCATGATAAATAGAGGCATGGAGGTCATCGAAGAATACGAGCCCCTGAGATATCCGCATGCCACAAAGTCTTTGTCAATGGTACCTGGGTCGGAGTCCATCAAGACCCTAAGCATCTGGCCAGTCAAGTCTTCGAAACGCGACGCAAGTCATACTTGCAGTACGAAGTTTCTCTGGTTCGAGATATTCGTGACCAGGAATTCAAAGTTTTCTCTGATGCGGGCAGAGTCATGCGACCTGTCTTCACAGTAAACG
BCC83026          ----------ATTACCGAGTTTCAACTCCCAAACCCAATGTGAACATACCATCGTTGCCTCGGCGGATCGTCCCGGGCCCGGATCCCGGCGGCCGCCGAAGACCTAACCT-CTGTCACAGCCTCCTCTGAGCCGGGCCAAATGAATCAAAACTTTCAACAACGGATCTCTTGGTTCTGGCATCGATGAAGAACGCAGCGAAATGCGATAAGTAATGTGAATTGCAGAATTCAGTGAATCATCGAATCTTTGAACGCACATTGCGCCCGCCAGCACTCTGGCGGGCATGCCTGTTCGAGCGTCATTTCAACCCTCGAGCCCCCGGGCCCGGCGCTGGGGATCGGCAGCGCCGTCCCTGAAATAGAGTGGCGGCCCGCCGCGGCGCCCCTGCGCAGTACAA-CTCGCACCGGGACTGGGCGCGGCCACGCCGTGAAAC---------------------------------------------------------------------------------------------------------------------------------------------------------------------------------------------------------------------------------------------------------------------CAGAGACCGATAGCGCACAAGTAGAGTGATCGAAAGATGAAAAGCACTTTGAAAAGAGGGTTAAAAAGTACGTGAAATTGTTGAAAGGGAAGCGCCCATGACCAGACTTGGGCCCGGCGAATCACCCAGCGTTCTCGCTGGTGCACTTTGCCGGGCACAGGCCAGCATCGGTCTGCCGCGGGGGAGAAAGGCGGCGGGAACGTGGCTCCCTCGGGAGTGTTATAGCCCGCCGCGCAATGCCCTGGGGCGGACCGAGGTACGCGCTTCGCAAGGATGCTGGCGTAATGGTCATCAGCGACCCGTCTTGAAACACGGACCAAGGAGTCGTCTTCGTATGCGAGTGTTCGGGTGTCAAACCCCTACGCGTAATGAAAGTGAACGCAGGTGAGAGCTACGGCGCATCATCGACCGATCCTGATGTTCTCGGATGGATTTGAGTAAGAGCATACGGGGCCGGACCCGAAAGAAGGTGAACTATGCCTGTATAGGGTGAAGCCAGAGGAAACTCTGGTGGAGGCTCGCAGCGGTTCTGACGTGCGAATCGATCGTCAAATATGGGCACTCATCATTGCTGCCGGTACTGGTGAGTTCGAGGCTGGTATCTCCAAGGATGGCCAGACTCGTGAGCACGCTCTTCTCGCCTACACCCTCGGTGTCAAGCAGCTTATTGTTGCCATCAACAAGATGGACACCACCCAGTGGTCTGAGGCCCGTTACCAGGAAATCATCAAGGAGACTTCCAACTTCATCAAGAAGGTCGGCTACAATCCCAAGACCGTCGCCTTCGTTCCCATCTCCGGTTTCAACGGCGACAACATGCTTACTGCCTCCACCAACTGCCCCTGGTACAAGGGCTGGGAGAAGGAGACCAAGGCTGGCAAGTCCACCGGCAAGACCCTTCTTGAGGCCATCGACTCCATTGAGGCCCCCAAGCGTCCTGTCGACAAGCCCCTCCGTCTTCCCCTTCAGGATGTCTACAAGATTGGTGGTATCGGAACGGTGCCCGTCGGCCGTGTTGAAACTGGTGTCATCAAGCCCGGCATGGTCGTCACCTTTGCCCCCTCCAACGTCACTACTGAAGTCAAGTCCGTCGAGATGCACCACGAGCAGCTGCCCGAGGGTGTTCCCGGTGACAACGTCGGCTTCAACGTGAAGAACGTTTCCGTCAAGGAAATCCGTCGTGGTAACGTCGCCGGTGACTCCAAGCAGGACCCCCCTATGGGTGCTGCCTCTTTCCAGGCCCAGGTTATCGTTATCAACCACCCTGGCCAGATTGGCAACGGCTATGCCCCCGTTCTTGACTGCCACACTGCCCACATTGCCTGCAAGTTCGCTGAGCTCCAGGAGAAGATCGACCGCCGTACTGGTAAGGCTGTCGAGTCCAACCCCAAGTTCATCAAGTCTGGTGACTCTGCCATCGTCAAGATGGAGCCT----------------------------------------------------------------------------------------------------------------------------------------------------------------------------------------------------------------AGCGATCCCGAGTTCGTCGCAGCAGTTCGTTCACGCGATCCAAAAGTACGATTCAAACGCGTCTGGGCCGTCTGCAAGAAGAAGAAGCGGTGCGAGAACGAGGACACTCAGGAGAAAAAGAAAGACGAAGAGTTTGCACCCGGAGCCAAGGTGC---CAGCCGCAGGGGGCCATGGCGGCTGCGGCAACGTCCAGCCGGCTGTCAGGCAGGCTGCGCTGCAACTGAGGGCTACGTTCGAGGTCAGCGCGGAAGATGGAGTGAAGAAGAAGGAAATAGTCAACATCACCCCTGATATGGCCCACGGCATCCTCCGGCGCATTTCCGAACGGGATCTCGTCAACATGGGTCTCAACTCGGACTACGCTCGCCCTGAATGGATGATCATTACTGTTTTGCCTGTGCCACCGCCTCCCGTGCGTCCTAGTATCTCCATGGACGGCACCGGCACCGGCATGCGGAACGAAGATGATTTGACCTACAAGCTTGGCGATATAATTCGTGCCAATGGTAATGTCAAGCAGGCCATTCGTGAAGGCTCACCACAACACATAGCACGTGACTTTGAGGAGTTGCTGCAATATCATGTCGCCACCTATATG--------------------------------------------------------------------------------------------------------------------------------------------------------------------------------------------------------------------------------------------------------------------------------------------------------------------------------------------------------------------------------CCGCAGAGCCTCTCATCGATTTTATGATCAATAGAGGTATGGAAGTAATCGAGGAATATGAGCCTCTGAGGTATCCTCACGCTACAAAATCTTCGTCAACGGGACCTGGGTTGGTGTTCACCAAGACCCTAAGCATCTCGTCAACCAGGTCTTTGAGACTCGACGCAAATCTTACCTACAGTACGAGGTGTCACTCGTTAGGGACATACGTGATCAGGAATTCAAAGTTTTCTCGGATGCTGGCAGAGTCATGCGACCTGTCTTCACAGTAGACG
BCC85074          CGGAGGGATCATTACCGAGTTTCAACTCTCAACCCCC-TGTGAACA--ACCCAGTTGCTTCGGCGGGTTGCCCTGGA-------ACAGGTGCCCGCCGGGGAACCAAA-TTGCATCTT---TTTGTCTGAGTGGTA-CAAATGAATCAAAACTTTCAACAACGGATCTCTTGGTTCTGGCATCGATGAAGAACGCAGCGAAATGCGATACGTAATGCGAATTGCAGAATTCAGTGAGTCATCGAATCTTTGAACGCACATTGCGCCCGCCAGTATTCTGGCGGGCATGCCTGTTCGAGCGTCATTTCAACCCTCAAGCACCCGGGCTTGGTGTTGGGGGACGGC--CGCCGCCCCCGAAATGAATTGGCGGACCGCCGTGGCCCTCCTGCGTAGTAGCACCTCGCAA-CGGGCCCGGCGCTCCACTGCCGTAAAACGACCACTTTAGAGTTGACCTCGAATCAGGTAG-----------CAGCTCAAATTTGAAATCTGGCCCCGGGCCCGAGTTGTAATTTGCAGAGGATGCTTTTGGCGAGGTGCCTTCCGAGTTCCCTGGAACGGGACGCCATAGAGGGTGAGAGCCCCGTCTGGTTGGATGCCGAGCCTCTGTAAAGCTCCTTCGACGAGTCGAGTAGTTTGGGAATGCTGCTCTAAATGGGAGGTATATGTCTTCTAAAGCTAAATATTGGCCAGAGACCGATAGCGCACAAGTAGAGTGATCGAAAGATGAAAAGCACTTTGAAAAGAGGGTTAAAAAGTACGTGAAATTGTTGAAAGGGAAGCGCTCATGACCAGACTTGGGCCCGGTGAATCAACCAGCGTTCTCGCTGGTGCACTTTGCCGGGCTCAGGCCAGCATCAGTTTGCTCCGGGGGATAAAGGCTCTGGGAATGTGGCTCCTCCGGGAGTGTTATAGCCCACTGCGCAATACCCTGGGGCGGACTGAGGACCGCGCATCGCAAGGATGCTGGCGTAATGGTCATCAGCGACCCGTCTTGAAACACGGACCAAGGAGTCGTCTTCGTATGCGAGTGTTCGGGTGTCAAACCCCTACGCGTAATGAAAGTGAACGCAGGTGAGAGCTTCGGCGCATCATCGACCGATCCTGATGTTCTCGGATGGATTTGAGTAAGAGCATACGGGGCCGGACCCGAAAGAAGGTGAACTATGCCTGTATAGGGTGAAGCCAGAGGAAACTCTGGTGGAGGCTCGCAGCGGTTCTGACGTGCAAATCGATCGTCAAATATGGGCACTCATTATCGCTGCCGGTACTGGTGAGTTCGAGGCTGGTATCTCCAAGGATGGCCAGACCCGTGAGCACGCTCTGCTCGCCTACACCCTGGGTGTCAAGCAGCTCATCGTCGCCATCAACAAGATGGACACCACCAAGTGGTCTGAGGCCCGTTACCAGGAAATCATCAAGGAGACTTCCAACTTCATCAAGAAGGTCGGCTACAACCCCAAGACTGTTGCCTTCGTCCCCATCTCCGGATTCAACGGCGACAACATGCTGGCCCCCTCCACCAACTGCCCCTGGTACAAGGGCTGGGAGAAGGAGACCAAGGCTGGCAGGTCCACTGGCAAGACCCTTCTCGAGGCCATTGACTCCATCGACAAGCCCACTCGTCCCCTCGACAAGCCCCTCCGTCTTCCCCTCCAGGATGTCTACAAGATCGGTGGTATTGGAACTGTTCCCGTCGGCCGTATCGAGACTGGTGTCCTCAAACCCGGTATGGTCGTTACCTTCGCTCCTGCCAACATCACCACTGAAGTCAAGTCGGTTGAGATGCATCACGAGCAGCTTGCTGAGGGTCAGCCTGGTGACAACGTTGGTTTCAACGTGAAGAACGTTTCCGTCAAGGAAATCCGCCGTGGTAACGTTGCCGGTGACTCCAAGAACGACCCTCCCCAGAGTGCCGAATCTTTCGATGCCCAGGTCATCGTCCTCAACCACCCCGGTCAGGTCGGTGCTGGTTACGCCCCCGTCCTCGATTGCCACACTGCCCACATTGCCTGCAAGTTCTCTGAGATCAAGGAGAAGATTGACCGACGTACCGGTAAGGCTGTGGAGGCTGCCCCCAAGTTCATCAAGTCTGGTGACTCCGCCATCGTCAAGATGGTTCCCTCCAA-----------------------------------------------------------------------------------------------------------------------------------------------------------------------------------------------------------AGCGATCCCGAGTTTGTCACCGCAATTAGCACTCGAGATGCTAAACTTCGCTTCAACCGTGTTTGGGCAGTTTGCAAAAAGAAGCGGAGGTGTGAAAATGAAGATCGTAGTCAGAAG---AACGATGAGGAATTCGCGCCTGGGATGAAGCCAG------TCTTGAACAACCATGGAGGCTGTGGAAATGTACAACCACAGGTCCGACAAGCTGCTTTGCAACTCAAGGCTGCTTTCGACGTTGCGCAAGAGGACGGCCCCAAAAGACGAGAAACGGTGCCCATTACGCCAGAGATGGCTCACGGCATTTTGAGAAGAATCTCCGAAGAAGACTTGCGTCACATGGGTCTCAACTCAGATTACGCCCGCCCAGAGTGGATGATTCTCACTGTACTTCCTGTTCCTCCGCCTCCTGTTCGCCCTAGTATCTCCATGGACGGTACAAGTACTGGTATGCGGAATGAAGATGATTTGACCTACAAGCTTGGTGATATTATCCGTGCCAACGGCAATGTGAAGCAGGCCATCAGAGAA--------------------------------------------------------------------------------------------------------------------------------------------------------------------------------------------------------------------------------------------------------------------------------------------------------------------------------------------------------------------------------------------------------------------------------------------------CGTCTGAGCCATTGATTGAATTCATGATTAATCGTGGTATGGAAGTCGTGGAAGAGTATGAACCATTGAGATATCCTCATGCTACAAGATCTTTGTCAACGGTGTATGGGTTGGCATCCACCAAGACCCCAAGCACCTCGTCAGCCAAGTCTTGGACACTCGACGGAAGTCGTACTTGCAGTATGAAGTGTCCCTCGTCAGAGAAATCAGGGATCAAGAGTTCAAGATTTTCTCCGATGCCGGCCGAGTCATGAGACCCGTGTTCACAGTGGACG
BCC88430          CGGAGGGATCATTACCGAGTTTCAACTCCCCAACCCAATGTGAACCTACCC--GTTTCTTCGGCGTGCCGTCCCGGGCCCGGAACCAGGCGGCCGCCGAGGGCCTAAACACCTGTATTTTTGTCTCTTGAGCCGGGCCCAATGAATCAAAACTTTCAACAACGGATCTCTTGGTTCTGGCATCGATGAAGAACGCAGCGAAATGCGATACGTAATGTGAATTGCAGAATTCAGTGAATCATCGAATCTTTGAACGCACATTGCGCCCGCCAGCATTCTGGCGGGCATGCCTGTTCGAGCGTCATCACACCCCTCGGGCCCTCGGACCCGGTGTTGGGGAACGGCAGCGCCGTCCCTGAAATGAAGTGGCGGCCCGCCGCGGCGCCTCTGCGCAGTAGGA-CACGCACCGGAGCCCGACGCGGCCACGCCGTAAAACCCCCGCTCTAACGTTGACCTCGAATCAGGTAGTGAAGCGGCAACAGCTCAAATTTGAAATCTGGCCCCCGGCCCGAGTTGTAATTTGTAGAGGATGCTTTTGGCGCGGCGCCTTCCGAGTTCCCTGGAACGGGACGCCATAGAGGGTGAGAGCCCCGTCTGGTCGGACGCCTAGCCTCTGTAAAGCTCCTTCGACGAGTCGAGTAGTTTGGGAATGCTGCTCAAAATGGGAGGTATATGTCTTCTAAAGCTAAATATTGGCCAGAGACCGATAGCGCACAAGTAGAGTGATCGAAAGATGAAAAGCACTTTGAAAAGAGGGTTAAACAGTACGTGAAATTGTTGAAAGGGAAGCGCCTGTGACCAGACTTGGGCCCGGCGAATCAACCAGCGTTCTCGCTGGGGCACTTCGCCAGGCCCAGGCCAGCATCAGTTTGGCGCGGGGGAGAAAGGCTCTGGGAACGTGGCTCCCTCGGGAGTGTTATAGCCCACTGCGTAATGCCCTGCGCCGGACTGAGGTACGCGCTCCGCAAGGATGCTGGCGTAATGGTCATCAGCGACCCGTCTTGAAACACGGACCAAGGAGTCGTCTTCGTATGCGAGTGTTCGGGTGTCAAACCCCTACGCGGAATGAAAGTGAACGCAGGTGAGAGCTTCGGCGCATCATCGACCGATCCTGATGTTCTCGGATGGATTTGAGTAAGAGCATACGGGGCCGGACCCGAAAGAAGGTGAACTATGCCTGTATAGGGTGAAGCCAGAGGAAACTCTGGTGGAGGCTCGCAGCGGTTCTGACGTGCGAATCGATCGTCAAATATGGGCACTCATCATTGCTGCCGGTACTGGTGAGTTCGAGGCTGGTATCTCCAAGGATGGCCAGACCCGTGAGCACGCTCTCCTCGCCTACACCCTCGGTGTCAAGCAGCTCATTGTCGCCATCAACAAGATGGACACCACCCAGTGGTCCGAGGCCCGTTTCCAGGAAATCATCAAGGAGACTTCCAACTTCATCAAGAAGGTCGGCTACAACCCCAAGACCGTTGCCTTCGTCCCCATCTCTGGCTTCCACGGTGACAACATGCTTGAGGCCTCCAAGAACTGCCCCTGGTACAAGGGCTGGGAGAAGGAGACCAAGGCTGGCAAGTCCACCGGCAAGACCCTTCTCGAGGCCATTGACTCCATCGAGGCCCCCAAGCGTCCCCTCGACAAGCCCCTCCGTCTTCCCCTCCAGGATGTCTACAAGATTGGTGGTATCGGAACGGTGCCCGTCGGCCGTGTCGAGACTGGTGTCATCAAGCCCGGTATGGTCGTCACCTTCGCTCCCTCCAACGTTACCACTGAAGTCAAGTCCGTCGAGATGCACCACGAGCAGCTCACTGAGGGTGTTCCCGGTGACAACGTCGGCTTCAACGTGAAGAACGTTTCCGTCAAGGAAATCCGTCGTGGTAACGTCGCTGGTGACTCCAAGAACGACCCCCCCATGGGTGCCGCCTCTTTCCAGGCTCAGGTCATTGTCATCAACCACCCCGGTCAGATCGGTAACGGTTACGCCCCCGTTCTCGACTGCCACACTGCCCACATTGCCTGCAAGTTCGCCGAGCTCCAGGAGAAGATCGACCGCCGTACCGGCAAGTCTGTCGAGACTAACCCCAAGTTCATCAAGTCTGGTGACTCTGCCATCGTCAAGATGGTTCCCTCCAA-------------------------------------------AAGAAGGTGAAGAAGGTTTTGGAGATTGTCTGCCACAATTGCAGCAAAGTGTTGGCCGATGAAGTTGGTCTT--C-CCTTTTCTCCACGGAAC------CT----TGGAGCT--T-G-TTAGATGCTAACA-----------------TGAA-CTCTCAGAGTGATCCCGAATTCGTCACAGCTATCCACACTCGCGATCCCAAGGTCCGATTCAAGCGCGTCTGGGCCGTCTGCAAGAAGAAGCGCAAGTGTGAGAATGAGGATCGGCAAGATAAGAACAAGGATGAGGAGTTTGCCCCTGGTGTCAAGAGTG---TCGTTCTCGAAGGCCACGGCGGCTGCGGTAACATGCAGCCGCAAGTAAGACAGGCTGCGCTCCAACTCAAGGCTGCTTTCGAAGTCACCTCAGAAGAAGGACCGAAAAGGAAGGAAACCGTCAACATTACGGCTGAGATGGCACACGGTATTCTTCGTCGCATCTCCGAACGCGACCTGCGTAACATGGGTCTCAACTCGGACTACGCTCGCCCGGAATGGATGATTATTACTGTTCTGCCGGTTCCTCCTCCTCCTGTGCGCCCTAGTATTTCCATGGATGGTACTGGTACCGGTATGAGAAACGAAGATGACTTGACGTACAAACTCGGCGATATTATCCGTGCCAACGGCAACGTCAAGCAGGCAATCCGCGAGGGATCGCCGCAACACATTGCGCGTGATTTTGAGGAGCTGCTTCAGTACCACGTTGCCACCTATATGGACAAT--------------------------------------------------------------------------------------------------------------------------------------------------------------------------------------------------------------------------------------------------------------------------------------------------------------------------------------------------------------------------CCGCCGAGCCGCTCATTGACTTCATGATCAATAGAGGCATGGAAGTGATTGAGGAATATGAGCCTCTCAGATATCCCCACGCCACAAAATTTTCGTCAATGGAACATGGGTCGGTGTGCACCAGGATCCAAAGCATCTTGTCAACCAGGTTTTTGATACCCGCCGCAAGTCATACCTACAATACGAAGTTTCTCTCATTAGAGAGATTCGTGACCAGGAATTCAAGATCTTCTCCGACGCAGGCAGAGTAATGCGACCCGTCTTTACGGTGGACG
BCC89300          CGGAGGGATCATTACCGAGTTTCAACTC-CAAACCCC-TGTGAACA--TACCAGTTGCTTCGGCGGGTTGCCCTGGG-------ACAGGCGCCCGCCGGGG-ACCAAA-TTGAATTT----ACTGTCTGAGTGGTACCTAATGAATCAAAACTTTCAACAACGGATCTCTTGGTTCTGGCATCGATGAAGAACGCAGCGAAATGCGATACGTAATGCGAATTGCAGAATTCAGTGAGTCATCGAATCTTTGAACGCACATTGCGCCCGCCAGTATTCTGGCGGGCATGCCTGTTCGAGCGTCATTTCAACCCTCAAGCCCCGGGGCTTGGTGTTGGGGGACGGCGATGCCGCCCCTGAAATGAATTGGCGGACCGCCGTGGCCCTCCTGCGTAGTAGCACCTCGCAA-CGGGCCCGGCGCTCCACTGCCGTAAAACGACCACTTTAGAGTTGACCTCGAATCAGGTAGTGAAGCGGCAACAGCTCAAATTTGAAATCTGGCCCTGGGCCCGAGTTGTAATTTGCAGAGGATGCTTTTGGCGAGGCGACTTCCGAGTTCCCTGGAATGGGACGCCATAGAGGGTGAGAGCCCCGTCTGGTTGTACGCTGAGCCTCTGTAAAGCTCCTTCGACGAGTCGAGTAGTTTGGGAATGCTGCTCTAAATGGGAGGTATATGTCTTCTAAAGCTAAATATTGGCCAGAGACCGATAGCGCACAAGTAGAGTGATCGAAAGATGAAAAGCACTTTGAAAAGAGAGTTAAAAAGTACGTGAAATTGTTGAAAGGGAAGCGCCTGTGACCAGACTTGGGCCCGGTGAATCACCTAGCGTCTTCGCTGGGGCACTTTGCCGGGCTCAGGCCAGCATCAGTTTGCCCCGGGGGATAAAGGCTCTGGGAACGTGGCTCCTCCGGGAGTGTTATAGCCCACTGCGCAATACCCTGGGGCGGACTGAGGTTCGCGCATCGCAAGGATGCTGGCATAATGGTCACCAGCGACCCGTCTTGAAACACGGACCAAGGAGTCGTCTTCGTATGCGAGTGTTCGGGTGTTAAACCCCTACGCGGAATGAAAGTGAACGCAGGTGAGAGCTTCGGCGCATCATCGACCGATCCTGATGTTCTCGGATGGATTTGAGTAAGAGCATACGGGGCCGGACCCGAAAGAAGGTGAACTATGCCTGTATAGGGTGAAGCCAGAGGAAACTCTGGTGGAGGCTCGCAGCGGTTCTGACGTGCAAATCGATCGTCAAATATGGGCACTCATTATCGCTGCCGGTACTGGTGAGTTCGAGGCTGGTATCTCCAAGGATGGCCAGACCCGTGAGCACGCTCTGCTCGCCTACACCCTGGGTGTCAAGCAGCTTATTGTCGCCATCAACAAGATGGACACCACCAAGTGGTCCGAGGCTCGTTACCAGGAAATCATCAAGGAGACTTCCAACTTCATCAAGAAGGTCGGATACAACCCCAAGACTGTTTGCTTCGTCCCCATCTCCGGATTCAACGGCGACAACATGCTTACCGCCTCCACCAACTGCCCCTGGTACAAGGGCTGGGAGAAGGAGACCAAGGCCGGCAAGTCCACTGGCAAGACCCTTCTCGAGGCCATTGACGCCATTGAGCCCCCCAAGCGTCCCACCGACAAGCCCCTCCGTCTTCCCCTCCAGGATGTCTACAAGATTGGTGGTATTGGAACTGTTCCCGTCGGCCGTATCGAGACTGGTGTCCTCAAGCCCGGTATGGTCGTTACCTTCGCTCCTGCCAACGTCACCACTGAAGTCAAGTCTGTGGAGATGCACCACGAGCAGCTCACTGAGGGCCAGCCCGGTGACAACGTTGGTTTCAACGTGAAGAACGTTTCCGTCAAGGAAATCCGCCGTGGTAACGTTGCCGGTGACTCCAAGAACGACCCTCCCCTGGGTGCCGCTTCTTTCGATGCTCAAGTCATCGTCCTCAACCACCCCGGCCAGGTCGGTGCTGGTTACGCTCCCGTCCTTGATTGCCACACTGCCCACATTGCCTGCAAGTTCTCTGAGATCAAGGAGAAGATTGACCGACGTACCGGTAAGGCTGTCGAAGCTGCCCCCAAGTTCATCAAGTCTGGTGACTCCGCCATCGTCAAGATGGTTCCCTCCAA-----------------------------------------------------------------------------------------------------------------------------------------------------------------------------------------------------------AGCGATCCCGAGTTTGTCACTGCAATTAATACGCGAGATGCTAAACTTCGCTTCAACCGTGTTTGGGCGGTTTGCAAGAAGAAGCGGAGATGTGAAAACGAAGATCGTAACCAGAAG---GGCGAAGAGGAATTTACCCCTGGAACGAAGCCAG------TCCTGAACAACCACGGTGGATGTGGAAATGTGCAGCCGCAGGTACGACAAGCCGCTTTGCAACTCAAAGCTGCTTTCGATGTTGCGTCAGAGGATGGCCCCAAAAGGCGGGAAACGGTGCCAATTACGCCAGAGATGGCTCACGGTATTCTGAGAAGAATCTCCGAGGAAGATTTACGCCACATGGGTCTCAACTCTGATTACGCCCGCCCGGAGTGGATGATCCTCACTGTGCTTCCTGTTCCCCCGCCTCCTGTCCGTCCAAGTATCTCCATGGACGGCACCAGTACCGGCATGCGGAATGAAGACGATTTGACTTACAAGCTCGGTGATATTATCCGTGCCAACGGCAATGTGAAACAGGCTATCCGCGAA--------------------------------------------------------------------------------------------------------------------------------------------------------------------------------------------------------------------------------------------------------------------------------------------------------------------------------------------------------------------------------------------------------------------------------------------------???????????????????????????????????????????????????????????????????????????????????????????????????????????????????????????????????????????????????????????????????????????????????????????????????????????????????????????????????????????????????????????????????????????????????
BCC90308          CGGAGGGATCATTACCGAGTCTCAACTCCCAAACCCACTGTGAACATACCTTCGTTGCTTCGGCGGACCGCCCCGGGCCCGGATCCCGGCGGCCGCCGGAGACCCAACCT-TGTATCTGCACTTCTCTGAGCCGGGCCAAATGAATCAAAACTTTCAACAACGGATCTCTTGGTTCTGGCATCGATGAAGAACGCAGCGAAATGCGATAAGTAATGTGAATTGCAGAATTCAGTGAACCATCGAATCTTTGAACGCACATTGCGCCCGCCAGCACTCTGGCGGGCATGCCTGTTCGAGCGTCATTTCAACCCTCGAGCCCACGGGCCCGGCGTTGGGGATCGGCAGCGCCGGCCCCGAAATGGAGTGGCGGCCCGCCGCGGCGCCTCTGCGCAGTACAA-CTCGCACCGGGACTGGGCGCGGCCACGCCGTAAAACACCCCCACCAACGTTGACCTCGAATCA-------------------------TTTGAAATCTGGCCCCGGGTCCGAGTTGTAATTTGCAGAGGATGCTTTTGGCGCGGCGCCTTCCGAGTTCCCTGGAACGGGACGCCGAAGAGGGTGAGAGCCCCGTCTGGTCGGACGCCAAGCCTATGTAAAGCTCCTTCGACGAGTCGAGTAGTTTGGGAATGCTGCTCAAAATGGGAGGTATATGTCTTCTAAAGCTAAATATTGGCCAGAGACCGATAGCGCACAAGTAGAGTGATCGAAAGATGAAAAGCACTTTGAAAAGAGGGTTAAAAAGTACGTGAAATTGTTGAAAGGGAAGCGCCCATGACCAGACTTGGGCCCGGCGGATCACCCGGCGTTCTCGCCGGTGCACTCCGCCGGGCGCAGGCCAGCATCGGTTCGGCGCGGGGGACAAAGGCTCTGGGAATGTGGCTCCCCCGGGAGTGTTATAGCCCACTGCGCAATGCCCTGCGGCGGACCGAGGTACGCGCGTTGCAAGGATGCTGGCGTAATGGTCATCAGCGACCCGTCTTGAAACACGGACCAAGGAGTCGTCTTCGTATGCGAGTGTTCGGGTGCCAAACCCCTACGCGTAATGAAAGTGAACGCAGGTGAGAGCTTCGGCGCATCATCGACCGATCCTGATGTTCTCGGATGGATTTGAGTAGGAGCATACGGGGCCGGACCCGAAAGAAGGTGAACTATGCCTGTATAGGGTGAAGCCAGAGGAAACTCTGGTGGAGGCTCGCAGCGGTTCTGACGTGCGAATCGATCGTCAAATATGGGCACTCATCATTGCCGCCGGTACTGGTGAGTTCGAGGCTGGTATCTCCAAGGATGGCCAGACTCGCGAGCACGCTCTTCTCGCCTACACTCTCGGTGTCAAGCAGCTCATTGTTGCTATCAACAAGATGGACACCACCCAGTGGTCTGAGGCCCGTTACCAGGAAATCATCAAGGAGACTTCCAACTTCATCAAGAAGGTCGGCTACAACCCCAAGACTGTTGCCTTCGTTCCCATCTCGGGCTTCAACGGTGACAACATGCTTGCTGCCTCCTCCAACTGCCCCTGGTACAAGGGTTGGGAGAAGGAGACCAAGGCTGGCAAGTCTACCGGCAAGACCCTCCTCGAGGCCATCGACTCTATCGAGGCCCCCAAGCGTCCTGTCGACAAGCCCCTCCGTCTTCCCCTCCAGGATGTCTACAAGATCGGTGGTATCGGAACGGTGCCCGTCGGTCGTGTTGAGACTGGTGTCATCAAGCCCGGCATGGTTGTCACCTTCGCTCCTTCTAACGTCACCACTGAAGTCAAGTCTGTCGAGATGCACCACGAGCAGCTGCCCGAGGGTGTTCCCGGTGACAACGTCGGTTTCAACGTGAAGAACGTTTCCGTCAAGGAAATCCGTCGTGGTAACGTCGCTGGTGACTCCAAGAACGACCCTCCCATGGCTGCCGCCTCTTTCCAGGCCCAGGTCATTGTCATCAACCACCCTGGCCAGATCGGCAACGGCTATGCCCCCGTCCTCGATTGCCACACTGCCCACATCGCCTGCAAGTTCGCTGAGCTCCAGGAGAAGATCGATCGCCGTACCGGTAAGGCTGTCGAGTCCAACCCCAAGTTCATCAAGTCTGGTGACTCCGCTATCGTCAAGATGGAGCCT----------------------------------------------------------------------------------------------------------------------------------------------------------------------------------------------------------------AGCGATCCCGAGTTCGTCGCAGCAGTTCGTTCACGCGACCCCAAGGTACGGTTCAAGCGTGTCTGGGCCGTCTGCAAGAAGAAGAAGCGGTGCGAGAACGAGGATACTCAAGAGAAAAAGAAGGACGAAGAGTTTGCACCTGGAGCCAAGGTGC---CAGCCTCGGGAGGCCATGGCGGCTGTGGCAACGTTCAGCCGGCTGTTAGACAGGCTGCGCTGCAACTGAGAGCTACATTCGAGGTCAGCGCGGAAGACGGAGTGAAGAAGAAGGAAGCCATCAACATCACACCCGAAATGGCCCACGGCATTCTGCGTCGCATTTCCGAACGAGACCTCGTCGATATAGGCCTCAACTCCGACTACGCTCGTCCGGAATGGATGATCATCACTGTTCTACCCGTGCCACCACCTCCTGTGCGTCCTAGTATCTCCATGGATGGCACTGGCACAGGCATGAGGAACGAAGATGACTTGACTTACAAGCTTGGCGACATCATTCGTGCCAATGGCAACGTCAAGCAGGCCATCCGTGAAGGCTCACCACAACATATAGCGCGTGACTTCGAGGAATTGTTACAATATCATGTTGCCAC---------------------------------------------------------------------------------------------------------------------------------------------------------------------------------------------------------------------------------------------------------------------------------------------------------------------------------------------------------------------------------------CCGCCGAGCCACTTGTCGATTTTATGATCAATAGAGGAATGGAGGTCATCGAGGAATACGAGCCTCTCAGATATCCCCATGCTACAAAATTTTCGTCAACGGGACCTGGGTAGGTGTCCACCAAGACCCCAAACATCTCGTCAATCAGGTATTCGAGACTCGACGCAAATCTTATCTGCAGTATGAAGTGTCTCTCGTCAGAGACATACGCGATCAGGAGTTCAAAATATTTTCTGATGCTGGCAGAGTCATGCGACCTGTATTCACTGTAGACG
BCC95818          CGGAGGGATCATTACCGGACTTCG--TCCC---ACCCTTGTGAACATACCGTCGTTGCTTCGGCGCGCC-----------------TCCCGGCCGCCGGAGGCC-AAACC--TGAATGCCCGTCTTCTGAGCCGGGCCAAAT--ATCAAAACTTTCAACAACGGATCTCTTGGCTCTGGCATCGATGAAGAACGCAGCGAAATGCGATACGTAATGTGAATTGCAGAATTCAGTGAATCATCGAATCTTTGAACGCACATTGCGCCCGGCAGCATTCTGCCGGGCATGCCTGTTCGAGCGTCACCACGACCCTCGGGCCCTTGGGCCCGGCGTTGGGGGCCGGCAGTGCCGCCCCCGAAATCGAGTGGCGGCCCGCCGCGGCGACCCTGCGCAGTCA-ACCTCGCAGCGGGCCCGGGCGCGGCCACGCCGTAAAACACCCACCCTGACGTTGACCTCGGATCA-----??????????????????????????????????????????????????????????????????????????????????????????????????????????????????????????????????????????????????????????????????????????????????????????????????????????????????????????????????????????????????????????????????????????????????????????????????????????????????????????????????????????????????????????????????????????????????????????????????????????????????????????????????????????????????????????????????????????????????????????????????????????????????????????????????????????????????????????????????????????????????????????????????????????????????????????????????????????????????????????????????????????????????????????????????????????????????????????????????????????????????????????????????????????????????????????????????????????????????????CTCATCATTGCTGCCGGTACTGGTGAGTTCGAGGCTGGTATCTCCAAGGATGGCCAGACCCGTGAGCACGCTCTGCTCGCCTACACCCTCGGTGTCAAGCAGCTCATTGTTGCCATCAACAAGATGGACACCACCAAGTGGTCTGAGGCCCGTTTCCAGGAAATCATCAAGGAGACTTCCAACTTCATCAAGAAGGTCGGCTACAACCCCAAGACTGTTGCCTTTGTCCCCATCTCTGGTTTCAACGGCGACAACATGCTTGAGCCCTCCTCCAACTGCCCCTGGTACAAGGGTTGGGAGAAGGAGACCAAGGCTGGCAAGTCTACCGGCAAGACCCTTCTCGAGGCCATCGACTCCATCGAGCCCCCCAAGCGTCCTCTCGACAAGCCCCTCCGTCTCCCCCTCCAGGATGTCTACAAGATTGGCGGTATCGGAACGGTGCCCGTCGGTCGTGTCGAGACTGGTATCATCAAGCCCGGCATGGTCGTCACCTTTGCTCCCTCCAACGTCACCACTGAAGTCAAGTCGGTCGAGATGCACCACGAGCAGCTGCCCGAGGGTGTTCCTGGCGACAACGTTGGCTTCAACGTGAAGAACGTCTCCGTCAAGGAAATCCGTCGTGGTAACGTCGCTGGTGACTCCAAGAACGACCCTCCCATGGGCGCCGCTTCTTTCCAGGCCCAGGTCATTGTCATCAACCACCCTGGCCAGATTGGTGCCGGTTACGCCCCCGTTCTCGACTGCCACACTGCCCACATTGCCTGCAAGTTCGCTGAGCTTCAGGAGAAGATTGACCGCCGTACCGGTAAGGCTGTTGAGACTAACCCCAAGTTCATCAAGTCTGGTGACTCGGCCATTGTCAAGATGATTCCCTCCAA-----------------------------------------------------------------------------------------------------------------------------------------------------------------------------------------------------------AGCGATCCCGATTTTGCCGCAGCTATTCGGACCCGCGACCCGAAAGTCCGCTTCAAGCGCGTCTGGGCAGCCTGTTCGAAGAAGACCAAGTGTGAGAATGAGGCGCCAAAGGAGGAGAAAGACCAAGACGACCTCGGCTTTGGTGCCAAGAATG---TCGTCCTTGAGGGACACGGTGGTTGCGGCAATGCGATGCCAAAAGTGAGACAAGCTGCTCTGCAACTCAAGGCTACCTTTGATTTTGCTGGCGATGACGGTCCGAAGAGAAAGGAAACCGTCAACATCAGTGCGGAAATGGCCCATGGCATTCTTCGCCGCATATCCGAGCGTGACTTGCACAATATGGGCCTCAACGGAGACTATGCGCGCCCCGAGTGGATGATTGTCACCGTCTTGCCCGTGCCCCCGCCTCCCGTGCGTCCTAGTATTTCCATGGATGGTACCGGCACCGGCATGAGAAATGAAGACGACTTGACCTACAAATTGGGCGATATCATTCGTGCCAACGGAAACGTCAAGCAAGCCATCCGCGAAGGGTCGCCACAGCACATTGCGCGCGACTTTGAAGAGCTGCTACAGTACCATGTCGCTAC---------------------------------------------------------------------------------------------------------------------------------------------------------------------------------------------------------------------------------------------------------------------------------------------------------------------------------------------------------------------------------------CGGCTGAGCCGCTAGTTGACTTCATGATCAACAGAGGCATGGAAGTCATCGAAGAGTACGAACCTCTGAGATACCCCCATGCAACAAGATTTTTGTGAACGGTGTCTGGGTCGGTGTGCATCAAGATCCGAAGCACCTCGTAAATCAGGTATTTGACACTCGTCGAAAGTCATATCTGCAATACGAGGTCTCTCTTGTGCGCGAGATTCGGGATCAGGAGTTCAAGATATTTTCCGACGCTGGCCGAGTCATGCGACCGGTTTTCACCGTGGATG
BCC_16757         ----------ATTACCGAG---CACACTCCCAAACCCCTGTGAACCGACCTCCGTTGCCTCGGCGGGCCGCCCCGGGCCCG------GGCGCCCGCCGGAGGA-CAACCT-----------GTCTTC---GCCTAGTCAAACGAATCAAAACTTTCAACAACGGATCTCTTGGCTCTGGCATCGATGAAGAACGCAGCGAAATGCGATAAGTAATGCGAATTGCAGAACCCAGTGAATCATCGAATCTTTGAACGCACATTGCGCCCGCCAGCACTCTGGCGGGCATGCCTGTCCGAGCGTCGTTCCAACCCTCGTGCCCC-GGGCGCGGCGTTGGGGTACGGCCCGGCCGCCCCCGAAATGCAGTGGCGA--CGACGCCGCGCCCCTGCGCAGTAG-AGCTCGCACCGG----GGGCGCGCGTCCGCCGTGAAA---CGAC---GAAGTCGACCTCGGATCAGGTAG--------------------TTTGAAATCCGG-CCCGGGCCCGAGTTGTAATCTGCAGGGGATGCTTCTGGCGACGCGCCTTCCGAGTTCCCTGGAACGGGACGCCATAGAGGGTGAGAGCCCCGTCCGGTCGGACGCCAAGCCTCTGTGAAGCTCCTCCGACGAGTCGAGTAGTTTGGGAATGCTGCTCAAAGCGGGAGGTGTATGTCTTCTAAAGCTAAATACCGGCCAGAGACCGATAGCGCACAAGTAGAGTGATCGAAAGATGAAAAGCACTTTGGAAAGAGGGTTAAACAGTACGTGAAATTGTTGAAAGGGAAGCGCTCGTGACCAGACTCGGG--------------------------------------------------------------------------------------------------------------------------------------------------------------------------------------------------------------------------------------------------------------------------------------------------------------------------------------------------------------------------------------------------------------------------------------------------------------------------------GGTACTGGTGAGTTCGAGGCTGGTATCTCCAAGGATGGCCAGACTCGTGAGCACGCTCTGCTCGCCTACACCCTGGGTGTCAAGCAGCTCATTGTCGCCATCAACAAGATGGACACCACCAAGTGGTCCGAGGCTCGTTTCCAGGAAATCATCAAGGAGACTTCCAACTTCATCAAGAAGGTCGGCTACAACCCCAAGACCGTTGCCTTCGTTCCCATTTCTGGTTTCCACGGCGACAACATGCTCGCCCCCTCCGCCAACTGCCCCTGGTACAAGGGCTGGGAGAAGGAGACGAAGGGCGGCAAGTCCAGTGGCAAGACTCTTCTCGAGGCCATCGACTCCATCGAGCCTCCCAAGCGCCCTGTCGACAAGCCCCTCCGTCTTCCCCTTCAGGATGTGTACAAGATCGGCGGTATCGGCACAGTCCCTGTCGGCCGTATTGAGACTGGTATCCTGAAGCCCGGCATGGTCGTTACCTTCGCTCCCTCCAACGTCACCACTGAAGTCAAGTCTGTTGAGATGCACCACGAGCAGCTCACCGAGGGTGTTCCCGGCGACAACGTTGGTTTCAACGTCAAGAACGTCTCCGTCAAGGACATCCGTCGTGGCAACGTCGCTGGTGACTCCAAGAACGACCCCCCCATGGCCGCTGCCTCCTTCGACGCCCAGGTCATCGTCCTCAACCACCCTGGCCAGGTTGGTGCTGGCTACGCTCCCGTCCTGGACTGCCACACCGCCCACATTGCCTGCAAGTTCGCCGAGCTCAAGGAGAAGATTGACCGCCGTACCGGTAAGGCTACCGAAGCTTCTCCCAAGTTCATCAAGTCTGGTGACTCTGCCATCGTCAAGATGGTTCCCTCCAA-----------------------------------------------------------------------------------------------------------------------------------------------------------------------------------------------------------AGCGACCCCGAGTTCGTCACTGCCATCAACACCAGAGACCCAAAGCTGCGTTTCAATCGCGTCTGGGCCGTATGCAAGAAGAAGCGGAGGTGTGAGAACGAAAACCGCCAGAACAAAGAGA---ATGAAGAATTCGCGCCCGGGTTGAAAGCCAACGGCGGCGTTGACAACCACGGTGGGTGCGGCAATGTGCAGCCGGCTGTGCGGCAGGCTGCCCTGCAGCTCAAGGCTGCCTTCGAGGTCGCTCAAGAGGACGGCCCGAAGAGAAAAGAGAGCACGCCCATAACGCCAGAAACGGCTCACAGCATCTTGCGACGAATCTCCGAGGAAGACCTGCGCGACATGGGCCTCAACTCCGACTATGCTCGTCCCGAATGGATGATTCTCACGGTCCTGCCTGTTCCCCCACCACCCGTACGTCCCAGCATCTCCATGGACGGCACCGGGACCGGCATGCGAAACGAAGACGATTTGACCTACAAGCTCGGCGACATTATCCGAGCCAACGGCAACGTGAAGCAGGCCATTCGCGA---------------------------------------------------------------------------------------------------------------------------------------------------------------------------------------------------------------------------------------------------------------------------------------------------------------------------------------------------------------------------------------------------------------------------------------------------CCTCGGAGCCTTTGATCGAGTTCATGATCAATCGGGGCATGGAAGTGGTTGAAGAATACGAGCCTTTACGATATCCGCATGCGACAAGATCTTCGTCAACGGCACCTGGGTGGGGGTGCACCAGGACCCCAAGCATCTGGTCAGCCAGGTGCTCGACACGCGGCGAAAATCGTACCTTCAGTTTGAGGTGTCCCTCATCCGAGAAATCAGGGATCAGGAGTTCAAGATTTTCTCGGATGCCGGACGCGTCATGCGGCCCGTCTTCACCGTCGACG
BCC_16819         ????????????????????????????????????????????????????????????????????????????????????????????????????????????????????????????????????????????????????????????????????????????????????????????????????????????????????????????????????????????????????????????????????????????????????????????????????????????????????????????????????????????????????????????????????????????????????????????????????????????????????????????????????????????????????????????????????????????????????TGAAGCGGCAACAGCTCAAATTTGAAATCTGGCCCCGGGTCCGAGTTGTAATTTGTAGAGGATGCTCTTGGCGAGGTGCCTTCCGAGTTCCCTGGAACGGGACGCCACAGAGGGTGAGAGCCCCGTCTGGTCGGACACCGAGCCTCTGTAGAGCTCCTTCGACGAGTCGAGTAGTTTGGGAATGCTGCTCAAAATGGGAGGTATATGTCTTCTAAAGCTAAATACCGGCCAGAGACCGATAGCGCACAAGTAGAGTGATCGAAAGATGAAAAGCACTTTGAAAAGAGGGTTAAAAAGTACGTGAAATTGTTGAAAGGGAAGCGCCTATGACCAGACTTGGGCCCGGCGAATCACCCGGCGTTCTCGCCGGTGCACTTCACCGGGCCCAGGCCAGCATCGGTTTGGCGCGCGGGAGAAAGGCTCTGGGAATGTGGCTCCTCCGGGAGTGTTATAGCCCACCGCGCAATACCCCGCGCCGGACCGAGGTACGCGCA--GCAAGGATGCTGGCGTAATGGTCATCAGCGACCCGTCTTGAAACACGGACCAAGGAGTCGTCTTCGTATGCGAGTGTTCGGGTGTCAAACCCCTACGCGTAATGAAAGTGAACGCAGGTGAGAGCTTCGGCGCATCATCGACCGATCCAGACGTTCTCGGACGGATTTGAGTAAGAGCATACGGGGCCGGACCCGAAAGAAGGTGAACTATGCCTGTATAGGGTGAAGCCAGAGGAAACTCTGGTGGAGGCTCGCAGCGGTTCTGACGTGCGAATCGATCGTCAAATATGGGCACTCATCATTGCTGCCGGTACTGGTGAGTTCGAGGCTGGTATCTCCAAGGATGGCCAGACCCGTGAGCACGCTCTCCTCGCTTTCACCCTCGGTGTCAAGCAGCTCATTGTTGCCATCAACAAGATGGACACTGCTCAGTGGGCCGAAGCTCGTTACCAGGAAATTATCAAGGAGACCTCCAACTTCATCAAGAAGGTCGGCTACAACCCCAAGACTGTTGCCTTCGTTCCCATCTCCGGTTTCAACGGCGACAACATGCTCACTGCCTCTTCCAACTGCCCCTGGTACAAGGGCTGGGAGAAGGAGACCAAGGCCGGCAAGGCTACTGGCAAGACCCTCCTCGAGGCCATCGATGCCATCGAGCCCCCCAAGCGTCCCCTCGACAAGCCTCTCCGTCTTCCCCTTCAGGATGTATACAAGATCGGTGGTATCGGAACGGTGCCCGTCGGTCGTGTTGAGACTGGTGTCATCAAGCCCGGCATGGTCGTTACCTTCGCTCCCGCTGGTGTCACCACTGAAGTCAAGTCCGTCGAGATGCACCACGAGCAGCTGCCCGAGGGTGTCCCCGGTGACAACGTCGGCTTCAACGTGAAGAACGTTTCCGTCAAGGAAATTCGTCGTGGTAACGTTGCTGGTGACTCCAAGAACGACCCTCCCAAGGGCTCCGCTTCCTTCAACGCCCAGGTCATTGTCATCAACCACCCTGGTCAGATTGGTAACGGCTACGCCCCCGTTCTCGACTGCCACACTGCCCACATTGCTTGCAAGTTCTCCGAGCTCCTCGAGAAGATCGACCGCCGTACTGGTAAGTCGGTTGAGAACAACCCCAAGTTCATCAAGTCTGGTGATTCCGCCATCGTCAAGATGGTTCCCTCCAA--------------------------------------------AGAAGGTGAAAAAGGTTTTGGAAATTGTCTGCCACACTTGCAGTAAAGTGTTGGCCGATGAAGTTGGTCTT--A-CCTTCACTCCATGAAGC------T-----TTGAGCT--T-G-TTGGACGCTAACG-----------------TGAA-CTCTCAGAGCGATCCCGAGTTTGTCACAGCCGTCAACACCCGCGATCCGAAACTCCGATTCAAGCGCATTTGGACCGTGTGCAAGAAGAAGCGCAGGTGCGAGAATGAAGACAGGCAAGAGAAGAACAAGGATGAAGAGTTTGCTCCAGCTGCCAAGAATA---CTGCTTTCAAAGGACACGGTGGATGCGGCAACACGCAGCCGCAGGTAAGACAAGCCGCGCTGCAGCTCAAGGCCGGCTTCGAGGTTACTACGGAAGATGGCCCCAAGAGAAAGGAGACCATCAATATCAGCGCCGAAATGGCGCACGGTATTCTCCGCCGCATCTCTGAACGCGACCTTCACAACATTGGTCTCAACTCAGACTATGCCCGCCCTGAGTGGATGATTATCACTGTTCTGCCTGTTCCCCCGCCCCCTGTGCGCCCTAGTATCTCCATGGATGGTACCGGCACCGGCACGAGAAACGAAGACGATTTGACATACAAGCTTGGCGACATCATTCGTGCCAACGGAAATGTCAAGCAGGCCATTCGCGAAGGATCACCACA---------------------------------------------------------------------------------------------------------------------------------------------------------------------------------------------------------------------------------------------------------------------------------------------------------------------------------------------------------------------------------------------------------------------------------------CCGCCGAGCCGCTCATTGACTTCATGATAAACAGGGGTATGGAAGTTATCGAGGAGTACGAACCGCTTAGATATCCGCACGCCACAAGATCTTCGTCAATGGAACATGGGTTGGTGTTCACCAGGACCCCAAACACCTTGTGGAACAGGTACTTGAGACCCGTCGCAAGTCCTACTTGCAGTATGAGGTGTCTCTCATCAGAGAGATCCGTGATCAAGAGTTCAAGATCTTCTCTGACGCCGGCCGAGTCATGCGGCCTGTGTTCACAGTAGACG
BCC_18108         CGGAGGGATCATTACCGAGTTTC--CTCCCAAACCCCGTGTGAACCCTCCTTCGTTGCCTCGGCGGGTCGCCCCGG-CCGGATCCTAGGCGCCCGCCGCAGGACCAAACTC-TTTTCCCTCTTCTTCTGAGTGACGGAAAATGAATCAAAACTTTCAACAACGGATCTCTTGGCTCTGGCATCGATGAAGAACGCAGCGAAATGCGATAAGTAATGTGAATTGCAGAATTCAGTGAATCATCGAATCTTTGAACGCACATTGCGCCCGCCAGTATTCTGGCGGGCATGCCTGTCCGAGCGTCATTTCGACCCTCAGGCCC--GGA-CTGGTGTTGGGGGACGGCATCGCCGCCCCCGAAATACAGTGGCGGCCCGCCGCAGCGCCTCCGCGTAGTAGCACCTCGCGCCTGGGCTGGGCGCGCCACAGCCGTAAAA-CCCCTTTCGAAGAG------------------TGAAGCGGCAAGAGCTCAAATTTGAAATCTGGCCCTGGGTCCGAGTTGTAATTTGCAGAGGATGCTTCTGGCGCGGCGCCTTCCGAGTTCCCTGGAACGGGACGCCACAGAGGGTGAGAGCCCCGTCCGGTCGGACGCCTAGCCTGTGTGAAGCACCTTCGACGAGTCGGGTAGTTTGGGAATGCTGCCCTAAATGGGAGGTATATGTCTTCTAAAGCTAAATACCGGCCAGAGACCGATAGCGCACAAGTAGAGTGATCGAAAGATGAAAAGCACTTTGAAAAGAGGGTTAAACAGTACGTGAAATTGTTGAAAGGGAAGCGCTCATGACCAGACTTGGGCCCGGGGGATCACCCGGCGTTCTCGCCGGGGCACTTCGCCGGGCCCAGGCCAGCATCAGTTCGCGGCGGGGGACAAAGGCTTCGGGAACGTGGCTCCCTGGGGAGTGTTATAGCCCGCTGCGCAATGCCCTGCCGCGGACTGAGGTTCGCGC-TCGCAAGGATGCTGGCGTAATGGTCATCAGCGACCCGTCTTGAAACACGGACCAAGGAGTCGTCTTCGTATGCGAGTGTTCGGGTGTCAAACCCCTACGCGCAATGAAAGTGAACGCAGGTGAGAGCTTCGGCGCATCACCGACCGATCCTGATGTTCTCGGATGGATTTGAGTAAGAGCATACGGGGCCGGACCCGAAAGAAGGTGAACTATGCCTGTATAGGGTGAAGCCAGAGGAAACTCTGGTGGAGGCTCGCAGCGGTTCTGACGTGCAAATCGATCGTCA-----------------------------------------------------------------------------------------------------GTGTCAAGCAGCTCATTGTCGCCATCAACAAGATGGACACCGCCCACTGGTCCCAGGATCGTTTCCCGGAAATCGTCAAAGAAACCTCCACCTTCATCAAGAAGGTCGGTTACAACCCCAAGACTGTTCCCTTCGTCCCTATCTCTGGTTTCCACGGCGACAACATGTTGGAGCCCTCCAAGAACTGCCCTTGGTACAAGGGGTGGGAGAAGGAGACCAAGGAAGGCAAGGTCACTGGCGACACCCTTCTCAAGGCCATTGATTCCATCGAAACCCCCAAGCGACCTGTCGACAAGCCTCTCCGTCTTCCCCTCCAGGATGTGTACAAGATTGGCGGTATTGGAACAGTTCCCGTCGGCCGTATCGAGACTGGTGTCCTCAAGCCCGGTATGGTCGTCACCTTTGCTCCCGCCAATGTCACCACTGAAGTCAAGTCGGTCGAGATGCACCACGAGCAGCTTCAGGAAGGTCAGCCAGGTGACAACGTTGGTTTCAACGTGAAGAACGTCTCTGTCAAGGACATTCGCCGTGGCAACGTCGCTGGTGACTCCAAGAACGACCCTCCTCTGGGCTGTGCTTCCTTCGAGGCCCAGGTCATCGTCCTCAACCACCCTGGCCAGGTCGGCGCTGGCTATGCTCCTGTCCTGGATTGCCACACCGCTCACATTGCTTGCAAGTTCCAAGAGCTCCTGGAGAAGATTGATCGACGTACCGGCAAGGCTACTGAGACCAGCCCCAAGTTCATCAAGTCTGGTGACTCTGCCATCGTCAAGATGGTCCCCTCCAA---------------------------------------------------------------------------------------------------CGATAAAGTTGGTCTTACT-----TTCT-GGAGACTC-----TT----TTACGACTCA----CTTGATGCTAAC----------CTGAT------TGCTTTCAGAGCGACCCTGAGTTTCTCGCTGCTATTCGCACTCGAGATGCGAAGCTTCGCTTTAACCGGGTTTGGGCTGTTTGCAAGAAGAGGCGTAAGTGCGAGAATGAAGATCGCACAGAGAAG---AACGAGGAGGAGTTTAATCCAGGAACGAAGCCCG------TTGCGCATAATCACGGCGGCTGCGGCAACGTCCAACCTCAAGTTCGCCAAGCGGCTTTGCAGCTGAAGGCTGCCTTTGACGTGGTGCAGGAGGATGGCCCCAAGAGAAGAGACACGGTGCCTATCACGCCTGAGATGGCCCACGGCATTCTACGACGCATTTCGGAAGAAGACTTGGAGAATATGGGTCTCAACGCCGACTATGCACGCCCTGAGTGGATGATCATCACCGTCTTGCCAGTTCCTCCTCCGCCGGTTCGCCCTAGTATCTCGATGGACGGAACAGGTACTGGAATGCGTAACGAGGATGACTTGACATACAAGCTTGGCGATATCATCCGCGCCAATGGTAACGTGAAGCAAGCCATC--------------------------------------------------------------------------------------------------------------------------------------------------------------------------------------------------------------------------------------------------------------------------------------------------------------------------------------------------------------------------------------------------------------------------------------------------------CGTCTGAGCCCTTGATTGAGTTCATGATTAATCGGGGCATGGAAGTCGTCGAGGAATACGAACCATTAAGGTATCCGCATGCCACAAAATCTTCGTCAACGGAGTTTGGGTAGGTATACATCAAGACCCCAAACACTTGGTCAGTCAGGTGCTTGACACCCGGCGAAAATCATACTTGCAGTATGAGGTGTCACTGGTCAGAGATATCCGGGATCAAGAGTTCAAGATATTCTCTGATGCTGGGCGTGTCATGAGGCCAGTGTATACAGTTGATG
BCC_1842          ----------ATTACAGAG-TTCAACTCCCAAACCCACTGTGAACCTACAGTCGTTGCCTCGGC-GGCCGCCCCGCCCCGGGACCACGGCGCCCGCCGGAGGAC-AAA--CTTGTATTGC---GCTCTGAGTGA---CAAATGAATCAAAACTTTCAACAACGGATCTCTTGGTTCTGGCATCGATGAAGAACGCAGCGAAATGCGATAAGTAATGTGAATTGCAGAATTCAGTGAATCATCGAATCTTTGAACGCACATTGCGCCCGCCAGTACTCTGGCGGGCATGCCTGTCCGAGCGTCATTTCAACCCTCGCGCCGCCCGGCGCGGTGTTGGGGGACGGCCC-GCCGCCCCCGAAATGCAGTGGCGACCCGCCGCGGCCCTCCAGCGCAGTAAGCGCTCGCTACGGGACCCGGCGAGCGTCCGCCGTAAAACGC---CAACGAAGTTGACCTCGGATCAGGTAG--------------------TTTGAAATCTGGCCCCGGGCCCGAGTTGTAATTTGCAGAGGATGCTTTTGGCGCGGCGCCTTCCGAGTTCCCTGGAACGGGACGCCATAGAGGGTGAGAGCCCCGTCTGGTCGGACGCCTAGCCTCTGTAAAGCTCCTTCGACGAGTCGAGTAGTTTGGGAATGCTGCTCTAAATGGGAGGTATATGTCTTCTAAAGCTAAATACCGGCCAGAGACCGATAGCGCACAAGTAGAGTGATCGAAAGATGAAAAGCACTTTGAAAAGAGGGTTAAACAGTACGTGAAATTGTTGAAAGGGAAGCGCTTGTGACCAGACTCGGTCGCGGCGGATCATCCGGCGTTCTCGCCGGTGCACTCCGCCGCGCTCGGGCCAGCATCGGTTCGCGGCGGGGGATAAAGGCCTCGGGAACGTAGCTCCCTCGGGAGTGTTATAGCCCGTGGCGCAATACCCCGCGGCGGACCGAGGTTCGCGCTCCGCAAGGATGCTGGCGTAATGGTCACCAGCGACCCGTCTTGAAACACGGACCAAGGAGTCGTCTTCGTATGCGAGTGTTCGGGTGTCAAACCCCTACGCGTAATGAAAGTGAACGCAGGTGAGAGCTTCGGCGCATCATCGACCGATCCTGATGTTCTCGGATGGATTTGAGTAAGAGCATACGGGGCCGGACCCGAAAGAAGGTGAACTATGCCTGTATAGGGTGAAGCCAGAGGAAACTCTGGTGGAGGCTCGCAGCGGTTCTGACGTGCAAATCGATCGTCAAATATGGGCA------ATTGCCGCCGGTACTGGTGAGTTCGAGGCTGGTATCTCCAAGGATGGCCAGACTCGTGAGCACGCTCTACTCGCCTACACCCTGGGTGTCAAGCAGCTCATTGTTGCCATCAACAAGATGGACACCACCAAGTGGTCCCAGGCCCGTTACGAGGAAATCATCAAGGAGACTTCCAACTTCATCAAGAAGGTCGGCTACAACCCCAAGACCGTCGCCTTCGTCCCTATCTCTGGTTTCAACGGCGACAACATGCTGGAGTCCTCCCCCAACTGCCCCTGGTACAAGGGCTGGGAGAAGGAGACCAAGGCTGGCAAGTCCACTGGCAAGACCCTCCTCGAGGCCATTGACTCCATCGAGCCCCCCAAGCGTCCTACCGACAAGCCCCTTCGTCTTCCCCTTCAGGATGTGTACAAGATCGGCGGTATCGGCACAGTCCCTGTCGGCCGTATCGAGACTGGTATCCTGAAGCCCGGCATGGTCGTCACCTTCGCCCCCTCCAACGTCACCACTGAAGTCAAGTCCGTCGAGATGCACCACGAGCAGCTGGAGCAGGGTGTCCCCGGTGACAACGTTGGTTTCAACGTCAAGAACGTCTCCGTCAAGGACATTCGCCGTGGCAACGTCGCCGGTGACTCCAAGAACGACCCCCCCATGGGCGCTGCCTCCTTCGACGCCCAGGTCATTGTCCTCAACCACCCCGGTCAGGTCGGTGCCGGCTACGCCCCCGTCCTCGACTGCCACACTGCCCACATTGCCTGCAAGTTCGCCGAGATCAAGGAGAAGATCGACCGCCGTACCGGTAAGGCTGTCGAGTCTGCCCCCAAGTTCATCAAGTCTGGTGACTCTGCCATCGTCAAGATGGTTCCCTCCAA-----------------------------------------------------------------------------------------------------------------------------------------------------------------------------------------------------------------------------------------------------AAACTGCGCTTCAATCGCGTCTGGACCGTATGCAAGAAGAAGCGGAGATGTGAGAATGAAGATCGACAAAACAAGGACA---ACGATGAGTTTGGGCCCAGCCTGAAATCAAACGGCGGCGTCGACAACCATGGAGGATGCGGCAACGTGCAACCAGCTGTACGGCAGGCCGCGCTGCAGCTCAAGGCCGCGTTTGAAGTCGCCCAGGAAGACGGACCAAAGAGAAAAGAAAGCACGCCCATAACACCCGAGACGGCTCACAGCATCTTGCGGCGCATTTCTGAGGAGGACTTGCGCAACATGGGTCTCAATTCCGACTATGCTCGTCCCGAGTGGATGATCCTCACAGTTCTGCCAGTTCCCCCTCCACCGGTGCGACCCAGCATTTCCATGGACGGCACTGGAACTGGCATGCGAAACGAAGACGATTTGACCTACAAGCTTGGTGACATCATCCGGGCCAACGGCAACGTCAAACAGGCCATTCGCGA---------------------------------------------------------------------------------------------------------------------------------------------------------------------------------------------------------------------------------------------------------------------------------------------------------------------------------------------------------------------------------------------------------------------------------------------------CTTCCGAGCCTTTGATTGAGTTCATGATCAATCGAGGCATGGAAGTGGTCGAAGAATACGAGCCCCTGCGATACCCGCATGCCACAAGATTTTCGTCAACGGAACCTGGGTTGGTGTGCACCAAGATCCAAAGCACCTTGTCAGCCAGGTGCTCGACACGCGGCGAAAGTCGTATCTTCAGTTTGAGGTGTCCCTCATTCGAGAAATCCGGGATCAAGAGTTCAAGATTTTCTCGGACGCCGGACGCGTCATGCGGCCAGTCTTTACGGTCGACG
BCC_1920          ----------ATTATCGAGTTTGAACTCCCAAACCCAATGCGAACC-ACAGTCGTTGCCTCGGC-GGCCGCCCCGGGCCCGGACCAAGGCGCCCGCCGGAGGGACAAA--CTTGTATT-----GCTCTGAGTAA---AAAATGAATCAAAACTTTCAACAACGGATCTCTTGGTTCTGGCATCGATGAAGAACGCAGCGAAATGCGATAAGTAATGTGAATTGCAGAATTCAGTGAATCATCGAATCTTTGAACGCACATTGCGCCCGCCAGTATTCTGGCGGGCATGCCTGTTCGAGCGTCATTTCAACCCTCGGGCCCCCGGGCGCGGTGTTGGGGG-CGGCCC-GCCGCCCCCGAAATGCAGTGGCGACCCGCCGCGGCCCTCCTGCGCAGTAAGCGCTCGCAACGAGGCCCGGAGAGAGTCCGCCGTAAAACGC---CAC-GAAGTTGACCTCGGATCAGGTAG--------------------TTTGAAATCTGGCCCTGGGCCCGAGTTGTAATTTGCAGAGGATGCTTTTGGCGAGGCGCCTTCCGAGTTCCCTGGAACGGGACGCCATAGAGGGTGAGAGCCCCGTCTGGTCGGACGCCTAGCCTCTGTAAAGCTCCTTCGACGAGTCGAGTAGTTTGGGAATGCTGCTCAAAATGGGAGGTATATGTCTTCTAAAGCTAAATACCGGCCAGAGACCGATAGCGCACAAGTAGAGTGATCGAAAGATGAAAAGCACTTTGAAAAGAGGGTTAAACAGTACGTGAAATTGTTGAAAGGGAAGCGCTTGTGACCAGACTTGAGCGCGGCGGATCATCCGGCGTTCTCGCCGGTGCACTCCGCCGTGCCCAGGCCAGCATCGGTTCGCGGCGGGGGATAAAGGCGTCGGGAACGTGGCTCCCCTGGGAGTGTTATAGCCCGTCGCGCAATGCCCCGCTGCGGACCGAGGTACGCGCTCCGCAAGGATGCTGGCGTAATGGTCACCAGCGACCCGTCTTGAAACACGGACCAAGGAGTCGTCTTCGTATGCGAGTGTTCGGGTGTCAAACCCCTACGCGTAATGAAAGTGAACGCAGGTGAGAGCTTCGGCGCATCATCGACCGATCCTGATGTTCTCGGATGGATTTGAGTAAGAGCATACGGGGCCGGACCCGAAAGAAGGTGAACTATGCCTGTATAGGGTGAAGCCAGAGGAAACTCTGGTGGAGGCTCGCAGCGGTTCTGACGTGCAAATCGATCGTCAAATATGGGCA--------------------------------------------------------------------------------------------TGTCAAGCAGCTCATTGTTGCCATCAACAAGATGGACACCACCAAGTGGTCCGAGGCCCGTTACCAGGAAATCATCAAGGAGACTTCCAACTTCATCAAGAAGGTCGGCTACAACCCCAAGACCGTTGCCTTCGTCCCCATCTCCGGCTTCAACGGCGACAACATGCTGTCTGCCTCCACCAACTGCCCTTGGTACAAGGGCTGGGAGAAGGAGACCAAGGCCGGCAAGTCCACTGGCAAGACCCTCCTCGAGGCCATCGACTCCATCGAGCCCCCCAAGCGTCCTACCGACAAGCCCCTCCGTCTTCCCCTCCAGGATGTGTACAAGATTGGCGGTATCGGAACGGTCCCTGTCGGCCGTATCGAGACTGGTGTCCTGAAGCCCGGCATGGTCGTCACCTTCGCCCCCTCCAACGTCACCACTGAAGTCAAGTCCGTCGAGATGCACCACGAGCAGCTTACTGAGGGTGTCCCCGGTGACAACGTTGGTTTCAACGTCAAGAACGTCTCCGTCAAGGACATTCGCCGTGGCAACGTCGCCGGTGACTCCAAGAACGACCCCCCCATGGCCGCCGCCTCCTTCGACGCCCAGGTCATCGTCCTGAACCACCCTGGTCAGGTCGGTGCCGGTTACGCTCCCGTCCTGGACTGCCACACTGCCCACATTGCCTGCAAGTTCGCTGAGCTCAGGGAGAAGATCGATCGCCGTACTGGTAAGGCCGTCGAAGAGACCCCCAAGTTCATCAAGTCTGGTGACTCTGCCATCGTCAAGATGGTTCCCTCCAA-----------------------------------------------------------------------------------------------------------------------------------------------------------------------------------------------------------AGCGATCCTGAGTTCGTCACCGCCATCAACACCAGAGACCCGAAGCTACGCTTCAACCGCGTCTGGACCGTATGCAAGAAGAAGCGAAGGTGTGAAAACGAAGACCGTCAGAACAAGGACA---GCGAAGAGTTCGGACCTAGCTTGAAGACCAACGGCGGCGTTGATAACCATGGCGGATGTGGTAACGTGCAGCCCGCCGTACGGCAGGCTGCCTTGCAGCTCAAAGCAGCCTTTGAGGTCGCTCAAGAGGACGGTCCAAAGAGAAAGGAGAGCACGCCGATTACGCCAGAGACGGCACACAGCATCTTGCGACGCATTTCTGAGGAAGACCTACGCAACATGGGTCTTAATTCCGACTACGCCCGCCCCGAGTGGATGATTCTCACAGTCCTCCCCGTGCCTCCTCCACCCGTTCGACCCAGTATCTCTATGGACGGCACTGGCACCGGCATGCGAAACGAAGACGATTTGACGTACAAGCTTGGCGACATCATCCGTGCCAACGGCAACGTCAAGCAGGCCATTCGCGA---------------------------------------------------------------------------------------------------------------------------------------------------------------------------------------------------------------------------------------------------------------------------------------------------------------------------------------------------------------------------------------------------------------------------------------------------CTTCTGAGCCGCTGATTGAGTTCATGATCAACCGAGGTATGGAAGTGGTTGAAGAGTACGAGCCACTGCGATACCCCCACGCCACAAGATCTTTGTCAACGGAACCTGGGTCGGTGTGCACCAAGATCCCAAGCATCTGGTCAGCCAGGTTCTAGACACGCGGCGAAAGTCGTACCTTCAGTTTGAGGTGTCCCTCATCCGAGAAATCCGAGATCAAGAGTTCAAGATTTTCTCGGATGCCGGACGCGTCATGCGACCAGTCTTTACAGTCGATG
BCC_20635         CGGAGGGATCATTACCGAGTTTCAACTCCCAAACCCCCTGTGAACCTACCCACGTTGCCTCGGCGGGTC-------------------GCCCCCGCCGGAGGACCAAACCCCC--------TCCCTCTGAGTGTCGCAAAATGAATCAAAACTTTCAACAACGGATCTCTTGGCTCTGGCATCGATGAAGAACGCAGCGAAATGCGATAAGTAATGTGAATTGCAGAATTCAGTGAATCATCGAATCTTTGAACGCACATTGCGCCCGCCAGCACTCTGGCGGGCATGCCTGTTCGAGCGTCATTTCACCCCTCAGGC-C--GCGCCTGGAGTTGGGGACCGGC--CGCCGCCCCCGAAACGCATCGGCGGCCCGCCGCGCCCCCCTTGCGCAGTAGC-GCTCGCA-CCGGGCGCGGCGCGCCACTGCCGTGAAACGGTGG----AGAGTTGACCTCGAATCAGGTAG------------------------------------------------TAATTTGCAGAGGATGCTTCTGGCGAGGTGCCTTCCGAGTTCCCTGGAACGGGACGCCACAGAGGGTGAGAGCCCCGTCTGGTCGGACACCGAGCCTCTGTGAAGCCCCTTCGACGAGTCGAGTAGTTTGGGAATGCTGCTCTAAATGGGAGGTATATGTCTTCTAAAGCTAAATACCGGCCAGAGACCGATAGCGCACAAGTAGAGTGATCGAAAGATGAAAAGCACTTTGAAAAGAGGGTTAAACAGTACGTGAAATTGTTGAAAGGGAAGCGCTCATGACCAGACCTGGTCCCGGCGAATCACCCGGCGTTCTCGCCGGTGCACTTCGACGGGCCCAGGCCAGCATCAGTCCGCGCCGGGGGACAAAGGCGGCGGGAACGTGGCTCCC-CGGGAGTGTTATAGCCCGCCGCGCAATGCCCCGGGGCGGACTGAGGCCCGCGCGTCGCAAGGATGCTGGCGTAATGGTCATCAGCGACCCGTCTTGAAACACGGACCAAGGAGTCGTCCTCGTATGCGAGTGTTGGGGCGTCAAACCCCCGCGCGGAATGAAAGTGAACGCAGGTGAGAGCCCTGGCGCATCATCGACCGATCCTGATGTTCTCGGATGGATTTGAGTAGGAGCATACGGGGCCGGACCCGAAAGAAGGTGAACTATGCCTGTGTAGGGTGAAGCCAGAGGAAACTCTGGTGGAGGCTCGCAGCGGTTCTGACGTGCAAATCGATCGTCAAACATGGGCA????????????????????????????????????????????????????????????????????????????????????????????????????????????????????????????????????????????????????????????????????????????????????????????????????????????????????????????????????????????????????????????????????????????????????????????????????????????????????????????????????????????????????????????????????????????????????????????????????????????????????????????????????????????????????????????????????????????????????????????????????????????????????????????????????????????????????????????????????????????????????????????????????????????????????????????????????????????????????????????????????????????????????????????????????????????????????????????????????????????????????????????????????????????????????????????????????????????????????????????????????????????????????????????????????????????????????????????????????????????????????????????????????????????????????????????????????????????????????????????????????????????????????????????????????????????????????????????????????????????????????????????????????????????????????????????????????????????????????????????????????????????????????????????????????????????????????????????????????????????????????????????????????????????????????????????????????????????????????????????????????????????????????????????????????????????????????????????????????????????????????????????????????????????????????????????????????????????????????????????????????????????????????????????????????????????????????????????????????????????????????????????????????????????????????????????????????????????????????????????????????????????????????????????????????????????????????????????????????????????????????????????????????????????????????????????????????????????????????????????????????????????????????????????????????????????????????????????????????????????????????????????????????????????????????????????????????????????????????????????????????????????????????????????????????????????????????????????????????????????????????????????????????????????????????????????????????????????????????????????????????????????????????????????????????????????????????????????????????????????????????????????????????????????????????????????????????????????????????????????????????????????????????????????????????????????????????????????????????????????????????
BCC_28816         CGGAGGG-ACATTAACGAGTTTCAACTCCCAAACCTTATGTGAACATACCCTCGTTGCTTCGGCGGATCGCCCCGGGCCCGGATCCAGGCGGCCGCCGGAGACCAAAACC-CTGTCTGATCATCTTCTGAGCCTGGCCAAACGAATCAAAACTTTCAACAACGGATCTCTTGGTTCTGGCATCGATGAAGAACGCAGCGAAATGCGATAAGTAATGTGAATTGCAGAATTCAGTGAATCATCGAATCTTTGAACGCACATTGCGCCCGCCAGCATTCTGGCGGGCATGCCTGTTCGAGCGTCATTTCAACACTCGACCCCCCGGCGTCGGCGTTGGGGAACGGCAGCGCCGGCCCCGAAATCCAGTGGCGGCCCGCCGCGGCGCCCCTGCGCAGTAACG-CTCGCACCGGAACTCGACGCGGCCACGCCGTAAAACACCCG---------------------------TGAAGCGGCAACAGCTCAAATTTGAAATCTGGCCCCGGGCCCGAGTTGTAATTTGCAGAGGATGCTTTTGGCGAGGTGCCTTCCGAGTTCCCTGGAACGGGACGCCACAGAGGGTGAGAGCCCCGTCTGGTCGGACACCGAGCCTCTGTAAAGCTCCTTCGACGAGTCGAGTAGTTTGGGAATGCTGCTCAAAATGGGAGGTATATGTCTTCTAAAGCTAAATATTGGCCAGAGACCGATAGCGCACAAGTAGAGTGATCGAAAGATGAAAAGCACTTTGAAAAGAGGGTTAAAAAGTACGTGAAATTGTTGAAAGGGAAGCGCCCGTGACCAGACTTGGGCCCGGCGAATCACCCGGCGTTCTCGCCGGTGCACTTCGCCGGGCACAGGCCAGCATCAGTTTGGCGCGGGGGACAAAGGCCCTGGGAATGTGGCTCCTCCGGGAGTGTTATAGCCCACCGCGCAATACCCCGCGCCGGACTGAGGTACGCGCACTGCAAGGATGCTGGCGTAATGGTCATCAGCGACCCGTCTTGAAACACGGACCAAGGAGTCGTCTTCGTATGCGAGTGTTCGGGTGCCAAACCCCTACGCGTAATGAAAGTGAACGCAGGTGAGAGCTTCGGCGCATCATCGACCGATCCTGATGTTCTCGGATGGATTTGAGTAGGAGCATACGGGGCCGGACCCGAAAGAAGGTGAACTATGCCTGTATAGGGTGAAGCCAGAGGAAACTCTGGTGGAGGCTCGCAGCGGTTCTGACGTGCGAATCGATCGTCAAATATGGGCACTCATCATTGCTGCCGGTACTGGTGAGTTCGAGGCTGGTATCTCCAAGGATGGCCAGACTCGCGAGCACGCTCTCCTCGCTTTCACCCTCGGTGTCAAGCAGCTCATTGTTGCCATCAACAAGATGGACACTGCTCAGTGGGCCGAAGCTCGTTACCAGGAAATTATCAAGGAGACCTCCAACTTCATCAAGAAGGTCGGCTACAACCCCAAGACCGTTGCCTTCGTTCCCATCTCGGGCTTCAACGGCGACAACATGCTTACTGCCTCCTCCAACTGCCCCTGGTACAAGGGCTGGGAGAAGGAGACCAAGGCCGGCAAGTCTACTGGCAAGACCCTCCTTGAGGCCATCGACGCCATCGAGCCCCCCAAGCGTCCCCTCGACAAGCCTCTCCGTCTTCCCCTTCAGGATGTCTACAAGATCGGTGGTATCGGAACGGTGCCCGTCGGTCGTGTTGAGACTGGTATCATCAAGCCCGGCATGGTCGTCACCTTCGCCCCCGCTGGTGTCACCACTGAAGTCAAGTCCGTCGAGATGCACCACGAGCAGCTGCCCGAGGGTGTTCCCGGTGACAACGTCGGCTTCAACGTGAAGAACGTTTCCGTCAAGGAAATCCGTCGTGGTAACGTTGCTGGTGACTCCAAGAACGACCCCCCCAAGGCCTCCGCTTCCTTCAACGCCCAGGTCATTGTCATCAACCACCCTGGTCAGATTGGTAACGGTTACGCCCCCGTTCTCGACTGCCACACTGCCCACATTGCTTGCAAGTTCTCCGAGCTCCTCGAGAAGATCGACCGCCGTACTGGTAAGTCGGTTGAGAACAACCCCAAGTTCATCAAGTCTGGCGACTCCGCCATCGTCAAGATGGTTCCCTCCAA-------------------------------------------------GTGAAGAAAGTTTTGGAGATTGTCTGCCACAATTGCAGCAAAGTGTTGGCCGATGAAGTTGGTCTC--A-CCTTCACTCAATGATGC------TT----TTGAGTT--T-G-TTGGACGCTAACG-----------------TGAA-CTCTCAGAGTGATCCCGAGTTTGTCACAGCCGTCAACACCCGCGATCCGAAACTCCGATTCAAGCGCATGTGGGCCGTGTGCAAGAAGAAGCGCAAGTGTGAGAATGAGGACAGGCAAGATAAAAACCAGGATGAAGAGTTTGCCCCAGGTGCCAAGAGTG---TTGTACTCGAAGGACACGGTGGATGCGGCAACATGCAGCCGCAGGTAAGACAAGCCGCGCTGCAGCTCAAGGCCGCTTTCGAGGTTACCACGGAAGATGGCCCCAAGAGGAAGGAAACCGTCAACATTAGCGCCGAAATGGCGCATGGGATTCTCCGCCGCATCTCTGAACGCGACCTGCACAACATTGGCCTCAACTCGGACTATGCCCGCCCCGAGTGGATGATTGTCACTGTTCTTCCCGTTCCCCCGCCTCCCGTGCGCCCTAGTATTTCCATGGATGGTACCGGCACCGGCATGAGAAATGAAGATGATTTGACATACAAGCTCGGCGATATTATTCGTGCCAACGGAAATGTCAAGCAGGCCATTCGCGAAGGATCACCACAACACATTGCACGTGATTTCGAAGAGCTGTTGCAGTATCATGTTGCCACCTATATGGA------------------------------------------------------------------------------------------------------------------------------------------------------------------------------------------------------------------------------------------------------------------------------------------------------------------------------------------------------------------------------CCGCCGAGCCGCTCATTGACTTCATGATCAACAGGGGTATGGAGGTTATCGAAGAGTACGAACCACTCATATATCCGCACGCTACAAGATCTTCGTCAATGGAACATGGGTTGGAGTTCACCAGGACCCCAAACACCTTGTGGAACAGGTACTCGAGACCCGTCGCAAGTCCTACCTGCAGTATGAGGTGTCTCTCATCATAGAGATTCGTGATCAAGAATTCAAGATCTTCTCTGATGCCGGCCGAGTCATGCGGCCCGTTTTTACAGTGGATG
BCC_30516         ----------ATTACCGAGTTT-AACTCCCAAACCCCCTGCGAACCTACCAACGTTGCCTCGGCGGGCCGCCCCGGGCCCGGACCCAGGCGCCCGCCGGAGGGCCAAG--TCCAACTTCA---TCTCGGCGTAC---CAAATGAATCAAAACTTTCAACAACGGATCTCTTGGTTCTGGCATCGATGAAGAACGCAGCGAAATGCGATAAGTAATGTGAATTGCAGAATTCAGTGAATCATCGAATCTTTGAACGCACATTGCGCCCGCCAGCACTCTGGCGGGCATGCCTGTCCGAGCGTCATTTCAACCCTCGAGCAC---CGCTCGGCGTTGGGGGCGGCCCG-GCCGCCCCCGAAATGCAGTGGCGACCCGCCGCGTCCCCCCTGCGCAGTA--ACCTCGCATC-GGCCGCGGCGGGGTCACGCCGTGAAACGC---CCCCAGAGTTGACCTCGGATCAGGTAG--------------------TTTGAAATCTGGCCCCGGGCCCGAGTTGTAATTTGCAGAGGATGCTTTTGGCGCGGCGCCTTCCGAGTTCCCTGGAACGGGACGCCACAGAGGGTGAGAGCCCCGTCTGGTCGGACGCCTAGCCTGTGTAAAGCCCCTTCGACGAGTCGAGTAGTTTGGGAATGCTGCTCAAAATGGGAGGTATATGTCTTCTAAAGCTAAATACCGGCCAGAGACCGATAGCGCACAAGTAGAGTGATCGAAAGATGAAAAGCACTTTGAAAAGAGGGTTAAACAGTACGTGAAATTGTTGAAAGGGAAGCGCTTGTGACCAGACTTGGGCCCGGTGAATCATCCAGCGTTCTCGCTGGTGCACTTCGCCGGGCTCAGGCCAGCATCGGTTCGCGGCGGGGGACAAAGGCTTCGGGAACGTGGCTCCTCCGGGAGTGTTATAGCCCGTTGCGCAATACCCCGCGGCGGACCGAGGTTCGCGCTCCGCAAGGATGCTGGCGTAATGGTCACCAGCGACCCGTCTTGAAACACGGACCAAGGAGTCGTCTTCGTATGCGAGTGTTCGGGTGTGAAACCCCTACGCGTAATGAAAGTGAACGCAGGTGAGAGCTTCGGCGCATCATCGACCGATCCTGATGTTCTCGGATGGATTTGAGTAAGAGCATACGGGGCCGGACCCGAAAGAAGGTGAACTATGCCTGTGTAGGGTGAAGCCAGAGGAAACTCTGGTGGAGGCTCGCAGCGGTTCTGACGTGCAAATCGATCGTCAAACATGGGCA------ATCGCTGCCGGTACTGGTGAGTTCGAGGCTGGTATCTCCAAGGATGGCCAGACTCGTGAGCACGCCCTGCTCGCCTACACCCTGGGTGTCAAGCAGCTTATCGTGGCCATCAACAAGATGGACACCACCCAGTGGTCCGAGGCCCGTTACCAGGAAATCATCAAGGAGACTTCCAACTTCATCAAGAAGGTCGGCTACAACCCCAAGACCGTCGCCTTCGTCCCCATCTCCGGCTTCCACGGCGACAACATGCTTGCCCCCTCCACCAACTGCCCCTGGTACAAGGGCTGGGAGAAGGAGACCAAGGGTGGCAAGGCCAGTGGCAAGACCCTCCTCGAGGCCATTGACTCCATTGAGCCCCCCAAGCGTCCTACCGACAAGCCCCTCCGTCTGCCCCTTCAGGATGTGTACAAGATTGGCGGTATCGGAACAGTCCCTGTCGGCCGTATCGAGACCGGTATCATCAAGCCTGGCATGGTCGTCACCTTCGCTCCCTCCAACGTCACCACTGAAGTCAAGTCCGTGGAGATGCACCACGAGCAGCTTCCCCAGGGTGTTCCCGGTGACAACGTTGGTTTCAATGTAAAGAACGTCTCCGTCAAGGACATCCGCCGTGGCAACGTTTGCGGTGACTCCAAGAACGACCCCCCTATGGGCGCTGCCTCCTTCGACGCTCAGGTCATCGTTCTCAACCACCCCGGTCAGGTCGGTGCTGGTTACGCCCCCGTCCTTGACTGCCACACTGCCCACATTGCCTGCAAGTTCGCCGAGATCAAGGAGAAGATCGACCGCCGTACCGGCAAGTCTGTCGAGTCTGCCCCCAAGTTCATCAAGTCTGGCGACTCCGCCATCGTCAAGATGGTCCCCTCCAA-----------------------------------------------------------------------------------------------------------------------------------------------------------------------------------------------------------AGCGACCCCGAGTTTGTCGCTGCCATCAACACCAGAGATCCGAAGCTGCGCTTCAACAGAGTCTGGACAGTGTGCAAGAAGAAGCGGAGGTGTGAGAACGAGGATCGGCAAAACAAGGACAAGGATGAGGAGTTTGCACCCGGCCTGAAGGCGCCTCATGCGGTCGACAACCATGGAGGATGCGGTAATGTACAGCCCGCTGTGCGACAGGCTGCGCTGCAACTCAAGGCTGCGTACGAGGTGGCCCAGGAAGACGGCCCCAAGAGGAAGGAAACGAATCCCATCTCGCCCGAGACGGCACACAGCATCCTGCGGCGAATCTCCGAGGAAGACTTGCGCAACATGGGTCTCAACTCTGACTACGCTCGCCCCGAGTGGATGATCCTCACCGTTTTACCTGTGCCTCCCCCACCGGTTCGCCCTAGCATTTCCATGGATGGTACGGGAACTGGCATGCGGAACGAAGACGACTTGACATACAAGCTTGGTGATATCATTCGCGCCAACGGCAACGTGAAGCAGGCTATCCGCGA---------------------------------------------------------------------------------------------------------------------------------------------------------------------------------------------------------------------------------------------------------------------------------------------------------------------------------------------------------------------------------------------------------------------------------------------------CCTCGGAGCCTCTGATTGAGTTCATGATCAACCGAGGCATGGAGGTGGTTGAAGAATACGAGCCCCTGCGATACCCGCACGCTACAAGATCTTCGTCAACGGAGTCTGGGTCGGCATTCATCAGGATCCCAAGCACCTGGTCAGTCAAGTGCTCGACACCCGTCGAAAGTCTTACTTGCAGTTTGAGGTGTCCCTCATCAGAGAAATCAGGGATCAAGAGTTCAAGATCTTCTCTGATGCCGGACGAGTCATGCGACCGGTCTTCACGGTTGATG
BCC_30904         ----------ATTACCGAG-TTCAACTCCCAAACCCACTGTGAACCTACAC-CGTTGCCTCGGCGGACCGCCCCGGGCCCGGAGCCAGGCGCCCGCCGGAGGACCGAA--CCTGTATCCA---CCTCTGAGTGT---GAAATGAATCAAAACTTTCAACAACGGATCTCTTGGTTCTGGCATCGATGAAGAACGCAGCGAAATGCGATAAGTAATGTGAATTGCAGAATTCAGTGAATCATCGAATCTTTGAACGCACATTGCGCCCGCCAGCATTCTGGCGGGCATGCCTGTTCGAGCGTCATTTCAACCCTCGGGCCCCCGGGCGCGGCGTTGGGGGACGGCCC-GCCGCCCCCGAAAGGCACCGGCGA--CACCGCCGCCCTCCTGCGCAGTACAAGCTCGCAAC-GGGCGCGGAGGGGCTCTGCCGCTAAACAAC--CCAGGAAGTTGACCTCGGATCAGGTAG--------------------TTTGAAATCTGGCCCCGGGCCCGAGTTGTAATTTGCAGAGGATGCTTTTGGCGCGGCGCCTTCCGAGTTCCCTGGAACGGGACGCCATAGAGGGTGAGAGCCCCGTCTGGTCGGACGCCCAGCCTCTGTAAAGCTCCTTCGACGAGTCGAGTAGTTTGGGAATGCTGCTCAAAATGGGAGGTATATGTCTTCTAAAGCTAAATACCGGCCAGAGACCGATAGCGCACAAGTAGAGTGATCGAAAGATGAAAAGCACTTTGAAAAGAGGGTTAAACAGTACGTGAAATTGTTGAAAGGGAAGCGCTCGTGACCAGACTCGGGCGCGGCGGATCATCCAGCGTTCTCGCTGGTGCACTCCGCCGCGCCCGGGCCAGCATCGGTTCGCGGCGGGGGACAAAGGCGCCGGGAACGTGGCTCCTCCGGGAGTGTTATAGCCCGGCGCGCAATGCCCCGCGGCGGACCGAGGTTCGCGCTCCGCAAGGATGCTGGCGTAATGGTCACCAGCGACCCGTCTTGAAACACGGACCAAGGAGTCGTCTTCGTATGCGAGTGTTCGGGTGTCAAACCCCTACGCGTAATGAAAGTGAACGCAGGTGAGAGCTTCGGCGCATCATCGACCGATCCTGATGTTCTCGGATGGATTTGAGTAAGAGCATACGGGGCCGGACCCGAAAGAAGGTGAACTATGCCTGTATAGGGTGAAGCCAGAGGAAACTCTGGTGGAGGCTCGCAGCGGTTCTGACGTGCAAATCGATCGTCAAATATGGGCA------ATTGCCGCCGGTACTGGTGAGTTCGAGGCTGGTATCTCCAAGGATGGCCAGACTCGTGAGCACGCTCTGCTCGCCTACACCCTCGGTGTGAAGCAGCTCATTGTCGCCATCAACAAGATGGACACCACCCAGTGGTCCGAGGCTCGTTACCAGGAAATCATCAAGGAGACCTCCAACTTCATCAAGAAGGTCGGCTACAACCCCAAGACCGTTGCCTTCGTCCCCATCTCTGGTTTCAACGGCGACAACATGCTGGCCGCCTCCACCAACTGCCCCTGGTACAAGGGCTGGGAGAAGGAGACCAAGGCCGGCAAGTCCACTGGCAAGACCCTTCTCGAGGCCATTGACTCCATCGAGCCTCCCAAGCGTCCTACCGACAAGCCCCTCCGTCTTCCCCTTCAGGATGTGTACAAGATCGGCGGTATCGGCACAGTCCCTGTCGGCCGTATCGAGACTGGTGTCCTGAAGCCCGGCATGGTCGTCACCTTTGCTCCCTCCAACGTCACCACTGAAGTCAAGTCCGTTGAGATGCACCACGAGCAGCTCGTTGAGGGTGTCCCCGGTGACAACGTTGGTTTCAACGTCAAGAACGTCTCCGTCAAGGACATTCGCCGTGGCAACGTCGCCGGTGACTCCAAGAACGACCCCCCGTCGGGCGCTGCCTCTTTCGACGCCCAGGTCATCGTCCTGAACCACCCTGGCCAGGTCGGTGCCGGTTACGCTCCCGTCCTGGACTGCCACACTGCCCACATTGCCTGCAAGTTCTCTGAGATCAAGGAGAAGATCGACCGCCGTACCGGCAAGGCTGTTGAGGCTGCCCCTAAGTTCATCAAGTCCGGTGACTCTGCCATCGTCAAGATGGTTCCCTCCAA-----------------------------------------------------------------------------------------------------------------------------------------------------------------------------------------------------------------------TTCGTCACTGCCATCAACACCAGAGACCCTAAACTTCGTTTCAACCGCGTCTGGGCTGTTTGCAAGAAGAAAAGGAGGTGTGAGAACGAAGATCGCCAAAACAAAGATG---CCGAGGAGTTTGGGCCTGGACTGAAATCCAACGGAGGTGTCGACAATCACGGCGGCTGTGGCAATGTGCAGCCGGCAGTACGGCAGGCTGCCCTTCAGCTAAAGGCTGCCTTTGAGGTTGTCCAAGAGGACGGGCCCAAGAGAAAAGAGAGCACGCCTATTACGCCAGAGACCACCCACAGCATCCTGCGTCGCATTTCGGAGGAAGACTTGCGCAACATGGGCCTCAACTCCGACTATGCCCGTCCCGAGTGGATGATTCTCACGGTTCTACCGGTTCCCCCACCACCCGTGCGTCCCAGTATCTCCATGGACGGTACTGGAACTGGCATGCGGAATGAAGACGATTTGACCTACAAGCTTGGTGACATTATCCGAGCCAACGGCAACGTAAAGCAGGCCATCCGCGA---------------------------------------------------------------------------------------------------------------------------------------------------------------------------------------------------------------------------------------------------------------------------------------------------------------------------------------------------------------------------------------------------------------------------------------------------CGTCTGAGCCTCTGATTGAATTCATGATCAATCGAGGCATGGAAGTGGTTGAAGAGTACGAGCCTTTGCGATACCCGCATGCGACAAGATTTTCGTCAACGGAACCTGGGTCGGCGTGCATCAAGACCCCAAGCACCTGGTCAGCCAGGTGCTCGACACACGACGAAAGTCGTATCTTCAGTTTGAGGTGTCCCTCATCCGAGAAATCAGGGATCAAGAGTTCAAGATTTTCTCGGATGCCGGGCGCGTCATGCGGCCAGTGTTCACAGTAGATG
BCC_36261         CGGAGGGATCATTATCGAGTTTCAACTCCCAAACCCA-TGTGAACTTACC-CTGTTGCTTCGGCGGGGCCCCGGGAACCCGGAACCAAGGGCCCGCCGGTGGGAAGAA-TTGTA----TGT--CGTCTGAGTGGTAT-CAATGAATCAAAACTTTCAACAACGGATCTCTTGGTTCTGGCATCGATGAAGAACGCAGCGAAATGCGATAAGTAATGTGAATTGCAGAATNCAGTGAATCATCGAATCTTTGAACGCACATTGCGCCCGCCAGTATTCTGGCGGGCATGCCTGTTCGAGCGTCATTTCAACCCTCAAGCCCCACGGCTTGGTGTTGGGGGCCGGCAA-GCCGCCCCCGAAATGAATTGGCGGTCCGTCGCGGCCCCTCTGCGTAGTAGCACCTCGCAACG-GGCGCGGCGCGCCACTGCCGTCAAACGCC-ACTTTAGAGTTGACCTCGAATCAGGTAGTGAAGCGGCAACAGCTCAAATTTGAAATCTGGCCCTGGGCCCGAGTTGTAATTTGCAGAGGATGCTTTTGGCGAGGCGCCTTCCGAGTTCCCTGGAACGGGACGCCATAGAGGGTGAGAGCCCCGTCTGGTCGGACGCCGAGCCTCTGTAAAGCTCCTTCGACGAGTCGAGTAGTTTGGGAATGCTGCTCTAAATGGGAGGTATATGTCTTCTAAAGCTAAATACCGGCCAGAGACCGATAGCGCACAAGTAGAGTGATCGAAAGATGAAAAGCACTTTGAAAAGAGGGTTAAACAGTACGTGAAATTGTTGAAAGGGAAGCGCTCATGACCAGACTTGGACCCGGTGAATCATCCAGCGTTCTCGCTGGTGCACTTTGCCGGGCCCAGGCCAGCATCAGTTTGCCCCGGGGGATAAAGGCTTTGGGAATGTGGCTCCCTCGGGAGTGTTATAGCCCATTGCACAATACCCTGGGGCGGACTGAGGTTCGCGCATCGCAAGGATGCTGGCGTAATGGTCATCAGCGACCCGTCTTGAAACACGGACCAAGGAGTCGTCTTCGTATGCGAGTGTTCGGGTGTAAAACCCCTACGCGTAATGAAAGTGAACGCAGGTGAGAGCTTCGGCGCATCATCGACCGATCCTGATGTTCTCGGATGGATTTGAGTAAGAGCATACGGGGCCGGACCCGAAAGAAGGTGAACTATGCCTGTATAGGGTGAAGCCAGAGGAAACTCTGGTGGAGGCTCGCAGCGGTTCTGACGTGCAAATCGATCGTCAAATATGGGCACTCATTATCGCTGCCGGTACTGGTGAGTTCGAGGCTGGTATCTCCAAGGATGGCCAGACCCGTGAGCACGCTCTGCTCGCCTACACCCTGGGTGTCAAGCAGCTCATTGTTGCCATTAACAAGATGGACACCACCAAGTGGTCTGAGGCCCGTTACCAGGAAATCATCAAGGAGACCTCCAACTTCATCAAGAAGGTCGGCTACAACCCCAAGACCGTTGCCTTCGTTCCCATCTCTGGTTTCCACGGCGACAACATGCTTCAGGCCTCCAGCAACTGCCCCTGGTACAAGGGTTGGGAGAAGGAGACCAAGGCTGGCAAGTCCACCGGCAAGACCCTTCTCGAGGCCATTGATGCCATTGAGCCCCCCAAGCGTCCCACCGACAAGCCCCTCCGTCTTCCCCTTCAGGATGTGTACAAGATTGGCGGTATCGGAACTGTCCCCGTCGGCCGTATCGAGACTGGTATCCTCAAGCCCGGTATGGTCGTTACCTTCGCTCCCTCCAACGTCACCACTGAAGTCAAGTCCGTGGAGATGCACCACGAGCAGCTCTCCGAGGGTGTCCCCGGTGACAACGTTGGTTTCAACGTGAAGAACGTTTCCGTCAAGGAAATCCGCCGTGGCAACGTTGCCGGTGACTCCAAGAACGACCCCCCCTCCGGTGCCGCTTCTTTCGATGCCCAGGTCATTGTTCTCAACCACCCCGGTCAGGTCGGTGCTGGTTACGCCCCCGTCCTCGATTGCCACACCGCCCACATTGCCTGCAAGTTCTCTGAGATCAAGGAGAAGATTGACCGACGTACCGGTAAGGCTGTCGAGTCTGCCCCCAAGTTCATCAAGTCTGGTGACTCCGCCATTGTCAAGATGGTTCCCTCCAA-----------------------------------------------------------------------------------------------------------------------------------------------------------------------------------------------------------AGCGATCCCGAGTTTGTCACCGCAATCAACACGCGAGACGCCAAACTACGCTTTAATCGCGTTTGGACAGTCTGCAAGAAGAAGCGGCGATGTGAAAACGAAGATCGTAACGAGAAG---AACGACGATGAGTTTGCTCCTGGCATGAAGCCAG------CTGCCCACAACCATGGCGGTTGCGGAAACGTGCAGCCGCAGGTCCGCCAGGCTGCTTTGCAACTCAAGGCTGCGTTCGATGTCGCGCAAGAGGACGGCCCCAAGAGGCGAGAGACGGTGCCGATTACTCCAGAGATGGCCCACGGTATTCTGAGAAGAATCACTGAGGAAGATCTTCGGCACATGGGCCTCAATTCGGACTATGCTCGCCCAGAGTGGATGATTCTCACTGTGCTTCCTGTCCCGCCACCGCCTGTTCGTCCCAGTATTTCCATGGACGGTACTGGTACCGGCATGCGAAATGAAGACGATTTGACCTACAAGCTTGGTGATATTATCCGTGCCAACGGTAATGTGAAGCAGGCTATCCGCGAA--------------------------------------------------------------------------------------------------------------------------------------------------------------------------------------------------------------------------------------------------------------------------------------------------------------------------------------------------------------------------------------------------------------------------------------------------CGGCAGAGCCACTGATCGAATTCATGATCAACCGTGGTATGGAAGTGGTAGAAGAGTACGAGCCGCTGAGATATCCCCATGCCACAAGATCTTCGTCAATGGTGTTTGGGTTGGCGTACACCAAGATCCTAAGCACCTTGTCAGCCAAGTCTTGGATACTAGACGAAAATCGTATCTGCAGTACGAAGTATCTCTTGTCCGAGAAATCAGGGATCAAGAGTTCAAGATTTTCTCCGACGCTGGTCGAGTTATGAGACCAGTGTTTACTGTGGACG
BCC_36265         CGGGAGGGACATTACCGAGTTTCAACTCCCAAACCCTCTGTGAACATACCCTCGTTGCTTCGGCGGATCGCCCCGGGCCCGGACCCAGGCGGCCGCCGGAGACC-ACACC-CCCTTTTCCGATCTTCTGAGCCTGGCAAAACAAATCAAAACTTTCAACAACGGATCTCTTGGCTCTGGCATCGATGAAGAACGCAGCGAAATGCGATACGTAATGTGAATTGCAGAATCCAGTGAATCATCGAATCTTTGAACGCACATTGCGCCCGCCAGCATTCTGGCGGGCATGCCTGTCCGAGCGTCATATCAACACTCGACCCC--GGGGTCGGCGTTGGGGAACGGCAGCGCCGGCCCCGAAATGGAGTGGCGGCCCGCCGCGGCGCCTCTGCGCAGTAGAA-CTCGCACCGGAACCCGACGCGGCCACGCCGTAAAACACCCC-CCT-----------------------TGAAGCGGCAACAGCTCAAATTTGAAATCTGGCCCCGGGTCCGAGTTGTAATTTGTAGAGGATGCTCTTGGCGAGGTGCCTTCCGAGTTCCCTGGAACGGGACGCCACAGAGGGTGAGAGCCCCGTCTGGTCGGACACCGAGCCTCTGTAGAGCTCCTTCGACGAGTCGAGTAGTTTGGGAATGCTGCTCAAAATGGGAGGTATATGTCTTCTAAAGCTAAATACCGGCCAGAGACCGATAGCGCACAAGTAGAGTGATCGAAAGATGAAAAGCACTTTGAAAAGAGGGTTAAAAAGTACGTGAAATTGTTGAAAGGGAAGCGCCTATGACCAGACTTGGGCCCGGCGAATCACCCGGCGTTCTCGCCGGTGCACTTCACCGGGCCCAGGCCAGCATCGGTTTGGCGCGCGGGAGAAAGGCTCTGGGAATGTGGCTCCTCCGGGAGTGTTATAGCCCACCGCGCAATACCCCGCGCCGGACCGAGGTACGCGCA--GCAAGGATGCTGGCGTAATGGTCATCAGCGACCCGTCTTGAAACACGGACCAAGGAGTCGTCTTCGTATGCGAGTGTTCGGGTGTCAAACCCCTACGCGTAATGAAAGTGAACGCAGGTGAGAGCTTCGGCGCATCATCGACCGATCCAGACGTTCTCGGACGGATTTGAGTAAGAGCATACGGGGCCGGACCCGAAAGAAGGTGAACTATGCCTGTATAGGGTGAAGCCAGAGGAAACTCTGGTGGAGGCTCGCAGCGGTTCTGACGTGCGAATCGATCGTCAAATATGGGCACTCATCATTGCTGCCGGTACTGGTGAGTTCGAGGCTGGTATCTCCAAGGATGGCCAGACCCGTGAGCACGCTCTCCTCGCTTTCACCCTCGGTGTCAAGCAGCTCATTGTTGCCATCAACAAGATGGACACTGCTCAGTGGGCCGAAGCTCGTTACCAGGAAATTATCAAGGAGACCTCCAACTTCATCAAGAAGGTCGGCTACAACCCCAAGACTGTTGCCTTCGTTCCCATCTCCGGTTTCAACGGCGACAACATGCTCACTGCCTCTTCCAACTGCCCCTGGTACAAGGGCTGGGAGAAGGAGACCAAGGCCGGCAAGGCTACTGGCAAGACCCTCCTCGAGGCCATCGATGCCATCGAGCCCCCCAAGCGTCCCCTCGACAAGCCTCTCCGTCTTCCCCTTCAGGATGTATACAAGATCGGTGGTATCGGAACGGTGCCCGTCGGTCGTGTTGAGACTGGTGTCATCAAGCCCGGCATGGTCGTTACCTTCGCTCCCGCTGGTGTCACCACTGAAGTCAAGTCCGTCGAGATGCACCACGAGCAGCTGCCCGAGGGTGTCCCCGGTGACAACGTCGGCTTCAACGTGAAGAACGTTTCCGTCAAGGAAATTCGTCGTGGTAACGTTGCTGGTGACTCCAAGAACGACCCTCCCAAGGGCTCCGCTTCCTTCAACGCCCAGGTCATTGTCATCAACCACCCTGGTCAGATTGGTAACGGCTACGCCCCCGTTCTCGACTGCCACACTGCCCACATTGCTTGCAAGTTCTCCGAGCTCCTCGAGAAGATCGACCGCCGTACTGGTAAGTCGGTTGAGAACAACCCCAAGTTCATCAAGTCTGGTGATTCCGCCATCGTCAAGATGGTTCCCTCCAA-------------------------------------------------GTGAAAAAGGTTTTGGAAATTGTCTGCCACACTTGCAGTAAAGTGTTGGCCGATGAAGTTGGTCTT--A-CCTTCACTCCATGAAGC------T-----TTGAGCT--T-G-TTGGACGCTAACG-----------------TGAA-CTCTCAGAGCGATCCCGAGTTTGTCACAGCCGTCAACACCCGCGATCCGAAACTCCGATTCAAGCGCATTTGGACCGTGTGCAAGAAGAAGCGCAGGTGCGAGAATGAAGACAGGCAAGAGAAGAACAAGGATGAAGAGTTTGCTCCAGCTGCCAAGAATA---CTGCTTTCAAAGGACACGGTGGATGCGGCAACACGCAGCCGCAGGTAAGACAAGCCGCGCTGCAGCTCAAGGCCGGCTTCGAGGTTACTACGGAAGATGGCCCCAAGAGAAAGGAGACCATCAATATCAGCGCCGAAATGGCGCACGGTATTCTCCGCCGCATCTCTGAACGCGACCTTCACAACATTGGTCTCAACTCAGACTATGCCCGCCCTGAGTGGATGATTATCACTGTTCTGCCTGTTCCCCCGCCCCCTGTGCGCCCTAGTATCTCCATGGATGGTACCGGCACCGGCACGAGAAACGAAGACGATTTGACATACAAGCTTGGCGACATCATTCGTGCCAACGGAAATGTCAAGCAGGCCATTCGCGAAGGATCACCACAACACATTGCACGTGATTTCGAAGAGCTGCTGCAGTATCATGTTGCCACCTATATGGA------------------------------------------------------------------------------------------------------------------------------------------------------------------------------------------------------------------------------------------------------------------------------------------------------------------------------------------------------------------------------CCGCCGAGCCGCTCATTGACTTCATGATAAACAGGGGTATGGAAGTTATCGAGGAGTACGAACCGCTTAGATATCCGCACGCCACAAGATCTTCGTCAATGGAACATGGGTTGGTGTTCACCAGGACCCCAAACACCTTGTGGAACAGGTACTTGAGACCCGTCGCAAGTCCTACTTGCAGTATGAGGTGTCTCTCATCAGAGAGATCCGTGATCAAGAGTTCAAGATCTTCTCTGACGCCGGCCGAGTCATGCGGCCTGTGTTCACAGTAGACG
BCC_43741         CGGAGGGATCATTACCGGATTTCCAATCCCCAACCCAATGTGAACCTACCC--GTTGCTTCGGCGGATCGTCCCGGGCCCGGAACCAGGCGGCCGCCGGGGACCTTAACT--TGTATTCT-GTCTTCTGAGCCGGGCCAAATGAATCAAAACTTTCAACAACGGATCTCTTGGTTCTGGCATCGATGAAGAACGCAGCGAAATGCGATAAGTAATGTGAATTGCAGAATTCAGTGAATCATCGAATCTTTGAACGCACATTGCGCCCGCCAGCATTCTGGCGGGCATGCCTGTTCGAGCGTCATTTCAACCCTCGAGCCCTTGGACCCGGTGTTGGGGACCGGCACCGCCGGCCCCGAAATGTAGTGGCGGCCCGCCGCGGCGCCCTTGCGTAGTA-AACCCCGCACCGGAACCTCACGTGGCCACGCCGTAAAACACCCC-TCTAACGTTGACCTCGGATCAGGTAGTGAAGCGGCAACAGCTCAAATTTGAAATCTGGCCCCGGGCCCGAGTTGTAATTTGTAGAGGATGCTTTTGGCACGGCGCCTTCCGAGTTCCCTGGAACGGGACGCCATAGAGGGTGAGAGCCCCGTCTGGTCGGATGCCTAGCCTCTGTAAAGCTCCTTCGACGAGTCGAGTAGTTTGGGAATGCTGCTCAAAATGGGAGGTATATGTCTTCTAAAGCTAAATATTGGCCAGAGACCGATAGCGCACAAGTAGAGTGATCGAAAGATGAAAAGCACTTTGAAAAGAGGGTTAAACAGTACGTGAAATTGTTGAAAGGGAAGCGCCTATGACCAGACTTGGGCCCGGTGAATCATCCAGCGTTCTCGCTGGTGCACTTTGCCGGGCACAGGCCAGCATCAGTTTGGCGCGGGGGAGAAAGGCTTTGGGAATGTGGCTCCCTCGGGAGTGTTATAGCCCATTGTGCAATACCCTGCGCCGGACTGAGGTACGCGCTCCGCAAGGATGCTGGCGTAATGGTCATCAGCGACCCGTCTTGAAACACGGACCAAGGAGTCGTCTTCGTATGCGAGTGTTCGGGTGTCAAACCCCTACGCGGAATGAAAGTGAACGCAGGTGAGAGCTTCGGCGCATCATCGACCGATCCTGATGTTCTCGGATGGATTTGAGTAAGAGCATACGGGGCCGGACCCGAAAGAAGGTGAACTATGCCTGTATAGGGTGAAGCCAGAGGAAACTCTGGTGGAGGCTCGCAGCGGTTCTGACGTGCGAATCGATCGTCAAATATGGGCACTCATCATTGCTGCCGGTACTGGTGAGTTCGAGGCTGGTATCTCCAAGGATGGCCAGACTCGTGAGCACGCTCTTCTCGCCTACACCCTCGGTGTCAAGCAGCTCATCGTCGCTATCAACAAGATGGACACCACCCAGTGGTCCGAGGCCCGTTTCCAGGAAATCATCAAGGAGACTTCCAACTTCATCAAGAAGGTTGGCTACAACCCCAAGACCGTTGCCTTCGTGCCCATCTCTGGATTCCACGGCGACAACATGCTTGAGGCTTCCAAGAACTGCCCCTGGTACAAGGGTTGGGAGAAGGAGACCAAGGCTGGCAAGTCCACTGGCAAGACTCTTCTTGAGGCTATCGACTCCATTGAGGCCCCCAAGCGCCCCGTCGACAAGGCCCTCCGTCTTCCCCTCCAGGATGTCTACAAGATCGGTGGTATCGGAACGGTGCCCGTCGGTCGTGTCGAGACTGGTGTCATCAAGCCCGGTATGGTCGTCACTTTTGCTCCTGCCAACGTTACCACTGAAGTCAAGTCCGTCGAGATGCACCACGAGCAGCTTACTGAGGGTGTTCCCGGTGACAACGTTGGCTTCAACGTGAAGAACGTTTCCGTCAAGGAAATTCGTCGTGGTAACGTCGCTGGTGACACCAAGAACGACCCCCCCATGGGTGCCGCCTCTTTCCAGGCCCAGGTCATTGTCATCAACCACCCTGGCCAGATTGGTAACGGTTACGCTCCCGTTCTCGACTGCCACACTGCCCACATTGCCTGCAAGTTCGCTGAGCTCCAGGAGAAGATCGACCGCCGTACCGGTAAGGCTGTCGAGTCTAACCCCAAGTTCATCAAGTCTGGTGACTCCGCTATCGTCAAGATGATTCCCTCCAA???????????????????????????????????????????????????????????????????????????????????????????????????????????????????????????????????????????????????????????????????????????????????????????????????????????????????????????????????????????????????????????????????????????????????????????????????????????????????????????????????????????????????????????????????????????????????????????????????????????????????????????????????????????????????????????????????????????????????????????????????????????????????????????????????????????????????????????????????????????????????????????????????????????????????????????????????????????????????????????????????????????????????????????????????????????????????????????????????????????????????????????????????????????????????????????????????????????????????????????????????????????????????????????????????????????????????????????????????????????????????????????????????????????????????????????????????????????????????????????????????????????????????????????????????????????????????????????????????????????????????????????????????????????????????????????????????????????????????????????????????????????????????????????????????????????????????CCGCAGAGCCGCTCATTGACTTCATGATCAACAGAGGCATGGAAGTTATTGAGGAGTACGAGCCTCTCAGATACCCCCACGCCACAAAATTTTCGTCAATGGAACTTGGGTTGGTGTGCACCAGGATCCTAAGCACCTCGTTAACCAGGTTTTCGATACCCGCCGCAAATCATACCTGCAGTATGAGGTTTCTCTCATCAGAGAGATCCGCGACCAAGAATTCAAGATCTTCTCTGACGCGGGCAGAGTCATGAGACCTGTCTTTACTGTGGACG
BCC_44534         -----------------------TTCACTCCAACCCA-TGTG-ACTTACC-CTGTTGCTTCGGCGGGACGCCCCGGCGCCGGACCCAGGCGCCCGCCGGAGGACCAAA-TTCTGTATACAC--TGTCTGAGTGGTAT-CAATGAATCAAAACTTTCAACAACGGATCTCTTGGTTCTGGCATCGATGAAGAACGCAGCGAAATGCGATAAGTAATGTGAATTGCAGAATTCAGTGAATCATCGAATCTTTGAACGCACATTGCGCCCGCCAGTATTCTGGCGGGCATGCCTGTTCGAGCGTCATTTCAACCCTCAAGCCCT---GCTTGGTGTTGGGGACCGGC--AGCCGCCCCCGAAATGAATTGGCGGTCCGTCGCAGCCCCTCTGCGTAGTAACACCTCGCATCA-GGCGCGGCGCGCCACTGCCGTAAAACGCCAATTTTAGAGTTGACCTCGAATCAGGTAGTGAAGCGGCAACAGCTCAAATTTGAAATCTGGCCCTGGGCCCGAGTTGTAATTTGCAGAGGATGCTTTTGGCGAGGTGCCTTCCGAGTTCCCTGGAACGGGACGCCATAGAGGGTGAGAGCCCCGTCTGGTTGGATACCGAGCCTCTGTAAAGCTCCTTCGACGAGTCGAGTAGTTTGGGAATGCTGCTCTAAATGGGAGGTATATGTCTTCTAAAGCTAAATACCGGCCAGAGACCGATAGCGCACAAGTAGAGTGATCGAAAGATGAAAAGCACTTTGAAAAGAGGGTTAAATAGTACGTGAAATTGTTGAAAGGGAAGCGCTTATGACCAGACTTGGACCCGGTGAATCATCCAGCGTTCTCGCTGGTGCACTTTGCCGGGCTCAGGCCAGCATCAGTTTGTCTCGGGGGATAAAGGCTTAGGGAAGGTGGCTCCTCCGGGAGTGTTATAGCCCTTTGCACAATACCCTGGGGCGGACTGAGGTTCGCGCATCGCAAGGATGCTGGCGTAATGGTCATCAGCGACCCGTCTTGAAACACGGACCAAGGAGTCGTCTTCGTATGCGAGTGTTCGGGTGTAAAACCCCTACGCGTAATGAAAGTGAACGCAGGGAAGAGCTTCGGCGCATCATCGACCGATCCTGATGTTCTCGGATGGATTTGAGTAAGAGCATACGGGGCCGGACCCGAAAGAAGGTGAACTATGCCTGTATAGGGTGAAGCCAGAGGAAACTCTGGTGGAGGCTCGCAGCGGTTCTGACGTGCAAATCGATCGTCAAATATGGGCA--------------------------------------------------------------------------------------------------------------------------------------------------GGCTCGTTACCAGGAAATCATCAAGGAGACTTCCAACTTCATCAAGAAGGTCGGCTACAACCCCAAGACTGTTGCCTTCGTCCCCATCTCCGGTTTCAACGGTGACAACATGTTGGCCGCCTCCACCAACTGCCCTTGGTACAAGGGTTGGGAGAAGGAGACCAAGGCTGGCAAGTCCACTGGCAAGACTCTGCTTGAGGCTATTGACTCTATTGAGCCCCCCAAGCGTCCCACCGACAAGCCCCTCCGTCTTCCCCTTCAGGATGTGTACAAGATTGGTGGTATTGGAACAGTTCCTGTCGGCCGTATCGAGACTGGTGTCCTCAAGCCCGGTATGGTCGTTACCTTCGCTCCCGCCAACGTCACCACTGAAGTCAAGTCCGTTGAGATGCACCACGAGCAGCTCCAGGCTGGTCAGCCCGGTGACAACGTTGGATTCAACGTGAAGAACGTCTCCGTCAAGGATATCCGCCGTGGTAACGTTGCTGGTGACTCCAAGAACGACCCCCCTATGGGAGCCGCGTCTTTCGATGCCCAGGTCATCGTTCTCAACCACCCCGGTCAAGTCGGTGCTGGTTACGCTCCCGTCCTTGATTGCCACACCGCCCACATTGCTTGCAAGTTCGCCGAGATCAAGGAGAAGATTGACCGACGTACTGGTAAGGCTGTCGAAGACGCCCCCAAGTTCATCAAGTCTGGTGACTCTGCCATCGTCAAGATGGTTCCCTCCAA??????????????????????????????????????????????????????????????????????????????????????????????????????????????????????????????????????????????????????????????????????????????????????????????????????????????????????????????????????????????????????????????????????????????????????????????????????????????????????????????????????????????????????????????????????????????????????????????????????????????????????????????????????????????????????????????????????????????????????????????????????????????????????????????????????????????????????????????????????????????????????????????????????????????????????????????????????????????????????????????????????????????????????????????????????????????????????????????????????????????????????????????????????????????????????????????????????????????????????????????????????????????????????????????????????????????????????????????????????????????????????????????????????????????????????????????????????????????????????????????????????????????????????????????????????????????????????????????????????????????????????????????????????????????????????????????????????????????????????????????????????????????????????????????????????????????????????????????????????????????????????????????????????????????????????????????????????????????????????????????????????????????????????????????????????????????????????????????????????????????????????????????????????????????????????????????????????????????????????????????????????
BCC_47541         CGGAGGGATCATTACAGAGTTTCAACTCCCAACCCC-ATGTGAACGTACCCTCGTTGCTTCGGCGGACCGCCCCGGGCCCGGGCTCAGGCGGCCGCCGGAGGCC-ACACC-TGTTTCCATCATCTTCTGAGCCGGGC-AAATGAATCAAAACTTTCAACAACGGATCTCTTGGTTCTGGCATCGATGAAGAACGCAGCGAAATGCGATAAGTAATGTGAATTGCAGAATTCAGTGAACCATCGAATCTTTGAACGCACATTGCGCCCGCCAGCATTCTGGCGGGCATGCCTGTTCGAGCGTCATCTCAACCCTCGGGCCCT-GGGCCCGGCGTTGGGGATCGGCAGCGCCGGCCCCGAAATGGAGTGGCGGCCCGCCGCGGCGCCTCTGCGCAGTAACACCTCGCACCGGGACCCGACGCGGCCACGCCGTTAAACGACCCCGCTAACGTTGACCTCGGATCA-------------------------TTTGAAATCCGGCCCCCGGCCCGAGTTGTAATTTGCAGAGGACGCTTTGGGCGCGGCGCCTTCCGAGTTCCCTGGAACGGGACGCCATAGAGGGTGAGAGCCCCGTCTGGTCGGACGCCAAGCCCGTGTAAAGCTCCTTCGACGAGTCGAGTAGTTTGGGAATGCTGCTCAAAATGGGAGGTATATGTCTTCTAAAGCTAAATATTGGCCAGAGACCGATAGCGCACAAGTAGAGTGATCGAAAGATGAAAAGCACTTTGAAAAGAGGGTTAAAAAGTACGTGAAATTGTTGAAAGGGAAGCGCCCATGACCAGACTTGGGCCCGGTGAATCACCCAGCGTTCTCGCTGGTGCACTTCGCCGGGCACAGGCCAGCATCAGCTCGGCGCGGGGGACAAAGGCGGCGGGAACGTGGCTCCCCCGGGAGTGTTATAGCCCGCCGCGCAATGCCCTGCGCCGGACTGAGGTACGCGCA-CGCAAGGATGCTGGCGTAATGGTCATCAGCGACCCGTCTTGAAACACGGACCAAGGAGTCGTCTTCGTATGCGAGTGTTCGGGTGTCAAACCCCTACGCGTAATGAAAGTGAACGCAGGTGAGAGCTTCGGCGCATCATCGACCGATCCTGATGTTCTCGGATGGATTTGAGTAGGAGCATACGGGGCCGGACCCGAAAGAAGGTGAACTATGCCTGTATAGGGTGAAGCCAGAGGAAACTCTGGTGGAGGCTCGCAGCGGTTCTGACGTGCGAATCGATCGTCAAATATGGGCA---------------------GGTGAGTTCGAAGCTGGTATCTCCAAGGATGGCCAGACCCGTGAGCACGCTCTTCTCGCCTTCACCCTCGGCGTCAAGCAGCTCATCGTCGCCATCAATAAGATGGACACCACCAAGTGGTCTGAGGCTCGTTACCAGGAGATTATCAAGGAGACTTCCAACTTCATCAAGAAGGTCGGCTACAACCCCAAGGCTGTTCCCTTCGTCCCTATCTCCGGCTTCAACGGTGACAACATGCTGGCAGCTTCTACCAACTGCCCATGGTACAAGGGCTGGGAGAAGGAGACCAAGACCGGCAAGGCTACTGGCAAGACCCTTCTCGAGGCTATTGACGCCATCGAGCCTCCCAAGCGTCCCCTCGATAAGCCTCTCCGCCTTCCCCTCCAGGATGTCTACAAGATTGGTGGTATTGGAACGGTGCCCGTCGGTCGTGTCGAGACCGGCATTATCAAGCCCGGAATGGTCGTCACCTTTGCTCCCTCCAACGTTACCACTGAAGTCAAGTCGGTTGAGATGCACCACGAGCAGCTCCCCGAGGGTGTTCCTGGTGACAATGTTGGCTTCAACGTGAAGAACGTTTCCGTTAAGGAAATCCGTCGTGGCAACGTCGCTGGTGACTCCAAGAATGACCCCCCCATGGGCGCCGCCTCCTTCAATGCCCAGGTCATTGTCATCAACCACCCTGGTCAGATTGGCAACGGTTACGCCCCCGTTCTCGACTGCCACACTGCCCACATTGCTTGCAAGTTCTCTGAGCTTCTTGAGAAGATCGACCGCCGTACTGGTAAGTCGGTGGAGAACAACCCCAAGTTCATCAAGTCTGGTGACTCCGCCATTGTCAAGATGGTTCC---------------------------------------------------------------------------------------------------------------------------------CCCCC-------------------------------------------------------------------------AGAGCGATCCCGAATTCAGCGCAGCTATACGTACGCGGGATCCAAAAGCCCGATTTAAGCGCGTCTGGGCCGTTTGTAAGAAAAAAACCAAGTGTGAGAATGAGGACAGAAAAGACCCGAACAAGGAAGAGGAGTTTATACCCGGTGTCAAGAACA---ATGTCATGGAGGGCCATGGCGGCTGTGGCAACGTGCAGCCCCAAGTGAGACAAGCAGGCATGGCTTTGAAGGCCAACTTCAGCATCACAGGGGAAGACGGCGCCAAAGTTAAGAATCTTGTCCCCATAACTCCCGAAATGGCGCACGGCATTATGCGTCGCATCTCTGAGCGCGACCTACGCAACATGGGTCTCAACTCAGACTATGCTCGTCCCGAGTGGATGATCGTTACTGTCCTGCCTGTCCCTCCTCCTCCTGTGCGTCCTAGTATTTCCATGGATGGTACCGGTACCGGCATGAGAAACGAGGATGATTTGACGTATAAGCTTGGTGACATTATTCGCGCCAACGGCAACGTCAAGCAGGCTATCCGTGAAGGATCACCCCAGCATATTGCGCGTGATTTTGAGGAGCTGTTGCAGTACCATGTCGCTACCTACATGG-------------------------------------------------------------------------------------------------------------------------------------------------------------------------------------------------------------------------------------------------------------------------------------------------------------------------------------------------------------------------------CTGCAGAGCCGCTCATCGACTTCATGATCAACAGAGGCATGGAAGTCATTGAAGAGTATGAGTCCTTGAGGTATCCCCACGCAACAAGATTTTCGTCAATGGTACATGGGTTGGCGTGCATCAAGATCCCAAACACCTTGTCGCTCAGGTCTTTGACACGCGTCGCAAGTCGTATCTGCAGTATGAAGTATCTCTAATCCGCGAAATTCGTGATCAAGAGTTCAAAATATTCTCGGATGCCGGGAGAGTTATGCGACCAGTCTTTACTGTAGATG
BCC_48704         CGGAGGGATCATTACCGAGTTTCAACTCCCAAACCCAATGTGAACCTACCT--GTTGCTTCGGCGGCTCGCCCCAGGCCCGGATCCAGGCGACCGCCGGAGGCCTCAACT--TGTATTTCCGTCTTCTGAGCCGGGCCAAATGAATCAAAACTTTCAACAACGGATCTCTTGGTTCTGGCATCGATGAAGAACGCAGCGAAATGCGATAAGTAATGTGAATTGCAGAATTCAGTGAATCATCGAATCTTTGAACGCACATTGCGCCCGCCAGCATTCTGGCGGGCATGCCTGTTCGAGCGTCATTTCAACCCTCGAGCCCCTGGACCCGGCGTTGGGGACCGGCCGCGCCGTCCCTGAAATGGAGTGGCGGCCCGTGGCGGCGCCTCTGCGTAGTA-GACCCCGCACCGGAACCCCACGCGGCCCCGCCGTAAAACACCCCTTTTAACGTTGACCTCGGATCAGGTAGTGAAGCGGCAACAGCTCAAATTTGAAATCTGGCCCCGGGCCCGAGTTGTAATTTGTAGAGGATGCTTTTGGCGCGGCGCCTTCCGAGTTCCCTGGAACGGGACGCCATAGAGGGTGAGAGCCCCGTCTGGTCGGATGCCAAGCCTCTGTAAAGCTCCTTCGACGAGTCGAGTAGTTTGGGAATGCTGCTCAAAATGGGAGGTATATGTCTTCTAAAGCTAAATATTGGCCAGAGACCGATAGCGCACAAGTAGAGTGATCGAAAGATGAAAAGCACTTTGAAAAGAGGGTTAAACAGTACGTGAAATTGTTGAAAGGGAAGCGCCTATGACCAGACTTGGGCCCGGTGAATCATCCAGCGTTCTCGCTGGTGCACTTTGCCGGGCACAGGCCAGCATCAGTTTGGCGCGGGGGAGAAAGGCTTTGGGAACGTGGCTCCCCCGGGAGTGTTATAGCCCATTGCGCAATACCCTGCGCCGGACTGAGGTACGCGCATTGCAAGGATGCTGGCGTAATGGTCATCAGCGACCCGTCTTGAAACACGGACCAAGGAGTCGTCTTCGTATGCGAGTGTTCGGGTGTCAAACCCCTACGCGTAATGAAAGTGAACGCAGGTGAGAGCTTCGGCGCATCATCGACCGATCCTGATGTTCTCGGATGGATTTGAGTAAGAGCATACGGGGCCGGACCCGAAAGAAGGTGAACTATGCCTGTATAGGGTGAAGCCAGAGGAAACTCTGGTGGAGGCTCGCAGCGGTTCTGACGTGCGAATCGATCGTCAAATATGGGCACTCATTATCGCTGCCGGTACTGGTGAGTTCGAGGCTGGTATCTCCAAGGATGGCCAGACTCGTGAGCACGCTCTTCTCGCCTACACCCTGGGTGTCAAGCAGCTCATTGTTGCCATCAACAAGATGGACACCACCCAGTGGTCTGAGGCCCGTTTCCAGGAAATTATCAAGGAGACTTCCAACTTCATCAAGAAGGTCGGCTACAACCCCAAGACCGTTGCCTTCGTCCCCATCTCTGGTTTCCACGGCGACAACATGCTTGAGGCCTCCAAGAACGCCCCCTGGTACAAGGGCTGGGAGAAGGAGACCAAGGCTGGCAAGTCCACTGGCAAGACCCTTCTCGAGGCCATTGACTCCATTGAGGCCCCCAAGCGTCCCGTCGACAAGCCCCTCCGTCTTCCCCTCCAGGATGTCTACAAGATCGGTGGTATCGGAACGGTGCCTGTCGGTCGTGTCGAGACTGGTATCATCAAGCCCGGTATGGTCGTCACTTTCGCTCCCTCCAACGTCACCACTGAAGTCAAGTCCGTCGAGATGCACCACGAGCAGCTCCCTGAGGGTAACCCTGGTGACAACGTCGGCTTCAACGTGAAGAACGTTTCCGTCAAGGAAATCCGTCGTGGTAACGTTGCCGGTGACTCCAAGAACGACCCCCCTATGGGTGCCGCCTCTTTCCAGGCCCAGGTCATTGTCATCAACCACCCTGGCCAGATTGGTAACGGTTACGCCCCCGTTCTCGACTGCCACACTGCCCACATTGCCTGCAAGTTTGCTGAGCTCCAGGAGAAGATCGACCGCCGTACCGGTAAGGCTGTCGAGACCAACCCCAAGTTCATCAAGTCTGGTGACTCTGCCATCGTCAAGATGGTTCCCTCCAA-------------------------------------------------------AAGGTTTTGGAGATTGTCTGCCACAATTGCAGCAAAGTGTTGGCCGATGAAGTTGGTCTT--C-CCTTTTCTCCACGGAGC---CTTTT----TTAAGCT--T-A-CTGGATGCTAACA-----------------TGAC-CTCTCAGAGTGATCCCGAATTCGTCACAGCCATTCATACTCGCGACCCGAAAGTTCGATTCAAGCGTGTCTGGGCTGTCTGCAAAAAGAAGCGCAAGTGTGAGAATGAGGATCGGCAAGATAAGAATAAGGACGAAGAGTTTGCACCCGGTGCGAAGAGCG---TCGTTCTGGAAGGACATGGCGGATGCGGTAACATGCAGCCGCAGGTCAGGCAGGCCGCGCTTCAGCTCAAGGCTGCCTTCGAAGTCACTTCGGAAGACGGACCAAAAAGGAAAGAAACTGTCAACATCAGTGCTGAAATGGCACACGGCATCCTTCGTCGCATTTCTGAACGAGACTTGCGCAATATGGGTCTCAACTCGGACTACGCTCGTCCAGAGTGGATGATTATTACTGTTCTACCAGTCCCTCCTCCTCCTGTGCGTCCTAGTATTTCCATGGATGGTACCGGTACCGGTATGAGAAATGAAGATGACTTGACATATAAGCTGGGCGATATTATTCGCGCCAATGGCAACGTCAAGCAGGCCATCCGTGAAGGATCGCCGCAGCACATTGCGCGTGACTTT--------------------------------------------------------------------------------------------------------------------------------------------------------------------------------------------------------------------------------------------------------------------------------------------------------------------------------------------------------------------------------------------------------------------CCGCCGAGCCGCTCATTGACTTCATGATCAACAGAGGCATGGAAGTCATTGAGGAATATGAGCCTCTCAGATACCCCCACGCCACAAAATTTTTGTCAACGGAACCTGGGTTGGCGTGCACCAAGATCCTAAGCACCTTGTCAACCAGGTTTTCGATACCCGCCGCAAGTCATATCTACAATATGAGGTTTCTCTCATCAGAGAGATCCGTGACCAGGAATTCAAGATTTTCTCCGATGCGGGCAGAGTTATGCGGCCTGTCTTTACTGTGGACG
BCC_48879         ----------ATTACCGAGTTT-GACTCCCAAACCCACCGTGAACC-ACCGGCGTTGCCTCGGCGGG-ACCCCCGGGCCCGG--CGGGGCGCCCGCCGGAGGA-CACG--TCCGTATCCA---CCTCCGAGTGA---AGAATGAGTCAAAACTTTCAACAACGGATCTCTTGGTTCTGGCATCGATGAAGAACGCAGCGAAATGCGATAAGTAATGTGAATTGCAGAATTCAGTGAACCATCGAATCTTTGAACGCACATTGCGCCCGCCAGCACTCTGGCGGGCATGCCTGTCCGAGCGTCACGTCGACCCTCGAGCCC---GGCTCGGCGTTGGGGGGCGGCCC-GCCGCCCCCGAAATGCAGTGGCGACGCGCCGCAGCCCCCCCGCGCAGTAGACGCTCGCGAC-GGGCGCGGAGG--CCGCGCCTCGAAACCC-------CGAGTTGACCTCGGATCAGGTAG--------------------TTTGAAATCCGGCCCCGGGCCCGAGTTGTAATTTGCAGAGGACGCTCCCGGCGCGGCGCCTTCCGAGTTCCCTGGAACGGGACGCCACAGAGGGTGAGAGCCCCGTCCGGTCGGACGCCAAGCCTCCGTGGAGCTCCTTCGACGAGTCGAGTAGTTTGGGAATGCTGCTCAAAATGGGAGGTATATGTCTTCTAAAGCTAAATACCGGCCAGAGACCGATAGCGCACAAGTAGAGTGATCGAAAGATGAAAAGCACTTTGAAAAGAGGGTTAAACAGTACGTGAAATTGTTGAAAGGGAAGCGCTCGC-GCCAGACTCGGGCCCGGCGGATCATCCGGCGTTCTCGCCGGTGCGCTCCGCCGGGCCCGGGCCAGCATCGGTCCGCGGCGGGGGACAAAGGCTCCGGGAACGTGGCCCCCACGGGGGTGTTATAGCCCGCTGCGCAATGCCCCGCGGCGGACCGAGGTACGCGC-CCGCAAGGATGCTGGCGTAATGGCCTCCAGCGACCCGTCTTGAAACACGGACCAAGGAGTCGTCTTCGTATGCGAGTGTTCGGGTGTCAAACCCCTACGCGCAATGAAAGTGAACGCTGGTGAGAGCCTCGGCGCATCACCGACCGATCCTGATGTTCTCGGATGGATTTGAGTAAGAGCATACGGGGCCGGACCCGAAAGAAGGTGAACTATGCCTGTGTAGGGTGAAGCCAGAGGAAACTCTGGTGGAGGCTCGCAGCGGTTCTGACGTGCAAATCGATCGTCAAACATGGGCA------ATCGCCGCCGGCACTGGTGAGTTCGAGGCTGGCATCTCCAAGGATGGCCAGACTCGCGAGCACGCCCTGCTCGCCTACACCCTGGGTGTCAAGCAGCTCATCGTCGCCATCAACAAGATGGACACCACCAAGTGGTCCGAGGCTCGTTACCAGGAAATCATCAAGGAGACGTCCAACTTCATCAAGAAGGTCGGCTACAACCCCAAGACGGTCGCCTTCGTCCCCATCTCTGGTTTCAACGGCGACAACATGCTCTCCCCCTCCACCAACTGCCCCTGGTACAAGGGCTGGGAGAAGGAGACCAAGGCTGGCAAGGCCACTGGCAAGACACTCCTCGAGGCCATCGACTCCATTGAGTCCCCCAAGCGCCCCGTCGACAAGCCCCTCCGTCTTCCCCTCCAGGACGTGTACAAGATTGGCGGTATCGGCACAGTCCCCGTCGGCCGTATCGAGACTGGTGTCCTCAAGCCCGGCATGGTCGTCACCTTCGCCCCCTCCAACGTCACGACCGAAGTCAAGTCGGTCGAGATGCACCACGAGCAGCTCCAGGTGGGTCAACCCGGCGACAACGTTGGTTTCAACGTAAAGAACGTGTCCGTCAAGGACATTCGCCGTGGCAACGTTGCCGGTGACTCCAAGAACGACCCCCCCATGGCCGCCGCTTCCTTCCAGGCCCAGGTCATCGTCCTCAACCACCCTGGTCAGGTTGGCGCCGGCTATGCCCCCGTTCTCGACTGCCACACTGCCCACATTGCCTGCAAATTCGCCGAGATCGTTGAGAAGATCGACCGCCGTACCGGCAAGTCTGTCGAATCTGCCCCCAAGTTCATCAAGTCTGGTGACTCCGCCGTCGTCAAGATGGTTCCCTCCAA-----------------------------------------------------------------------------------------------------------------------------------------------------------------------------------------------------------AGTGACCCCGAGTTTGTCGCCGCCATCAACACCAGAGACCCCAAGCTTCGCTTCAACCGGGTCTGGACCGTGTGCAAGAAGAAGCGGAAGTGCGAGAACGAGGATCGCCAGAACAAGGACAAGGATGACGAGTTTGCGCCCGGGATGAAGCCGGCGCAAGGCGTCGACAATCATGGCGGATGCGGCAACGTACAGCCCGCCGTGCGGCAGGCCGCCCTGCAGCTCAAGGCCGCATACGAGGTTGCCCAGGAAGACGGCCCCAAGAGGAAGGAGACGACTCCCATCACGCCCGAGACGGCACACAACATCCTGCGGCGAATCTCCGAGGAGGACCTGCGCAACATGGGGCTCAACTCCGACTACGCTCGCCCGGAGTGGATGATCATCACCGTCTTGCCGGTGCCCCCGCCGCCCGTTCGCCCCAGCATCTCCATGGACGGCACCGGAACCGGCATGCGAAACGAAGACGACTTGACGTACAAGCTCGGCGACATCATCCGCGCCAACGGCAACGTCAAGCAGGCCATCCGCGA---------------------------------------------------------------------------------------------------------------------------------------------------------------------------------------------------------------------------------------------------------------------------------------------------------------------------------------------------------------------------------------------------------------------------------------------------CCTCGGAGCCTCTGATCGAGTTCATGATCAACCGGGGCATGGAGGTGGTGGAGGAGTATGAGCCCCTGCGATACCCGCACGCCACAAGATCTTCGTCAACGGAGTCTGGGTTGGCATACACCAGGACCCCAAGCATCTGGTCAGCCAGGTGCTCGACACCCGGCGAAAATCTTACCTGCAGTTTGAGGTGTCCCTCATCCGAGAAATCAGGGATCAAGAGTTTAAGATCTTCTCGGATGCGGGACGAGTCATGCGACCGGTCTTCACGGTGGACG
BCC_48975         CGGAGGGATCATTACCGAGTTTCAACTCCCAAACCCAATGTGAACATACCT--GTTGCTTCGGCGGATCGCCCCAGGCCTGGATCCAGGCGGCCGCCGGAGAACTAAACT--TGTTTTTCTGTCTTCTGAGCCGGGCCAAATGAATCAAAACTTTCAACAACGGATCTCTTGGTTCTGGCATCGATGAAGAACGCAGCGAAATGCGATAAGTAATGTGAATTGCAGAATTCAGTGAATCATCGAATCTTTGAACGCACATTGCGCCCGCCAGCATTCTGGCGGGCATGCCTGTTCGAGCGTCATTTCAACCCTCGAGCCCTTGGACCCGGCGTTGGGGGACGGCAGCGCCGCCCCCGAAATCGAGTGGCGGCCCGCCGCGGCGCCTCTGCGTAGTACTACACCGCACTGGAGCCCGACGTGGCCACGCCGTAAAACACACCTTCTAACGTTGACCTCGGATCAGGTAGTGAAGCGGCAACAGCTCAAATTTGAAATCTGGCCCTGGGCCCGAATTGTAATTTGTAGAGGATGCTTTTGGCACGGTGCCTTCCGAGTTCCCTGGAACGGGACGCCATAGAGGGTGAGAGCCCCGTCTGGTCGGATGCCTAGCCTCTGTAAAGCTCCTTCGACGAGTCGAGTAGTTTGGGAATGCTGCTCAAAATGGGAGGTATATGTCTTCTAAAGCTAAATATTGGCCAGAGACCGATAGCGCACAAGTAGAGTGATCGAAAGATGAAAAGCACTTTGAAAAGAGGGTTAAACAGTACGTGAAATTGTTGAAAGGGAAGCGCCTATGACCAGACTTGGGCCCGGTGAATCACCCAGCGTTCTCGCTGGTGCACTTTGCCGGGCACAGGCCAGCATCAGTTTGGCGCGGGGGATAAAGGCTTTGGGAATGTGGCTCCCTCGGGAGTGTTATAGCCCATTGTGTAATACCCTGCGCCGGACTGAGGTACGCGCATTGCAAGGATGCTGGCGTAATGGTCATCAGCGACCCGTCTTGAAACACGGACCAAGGAGTCGTCCTCGTATGCGAGTGTTCGGGTGTTAAACCCCTACGCGTAATGAAAGTGAACGCAGGTGAGAGCTTCGGCGCATCATCGACCGATCCTGATGTTCTCGGATGGATTTGAGTAAGAGCATACGGGGCCGGACCCGAAAGAAGGTGAACTATGCCTGTATAGGGTGAAGCCAGAGGAAACTCTGGTGGAGGCTCGCAGCGGTTCTGACGTGCGAATCGATCGTCAAATATGGGCA------------------------------------------------------------------------------------------------------------------------------------------------------------------------------------------------------------------------------------------------------------------------------------------------------------------------------------------------------------------------------------------------------CTCCGTCTTCCCCTCCAGGATGTCTACAAGATCGGTGGTATCGGAACGGTGCCCGTCGGTCGTGTCGAGACTGGTGTCATTAAGCCCGGTATGGTCGTCACTTTCGCTCCCTCCAACGTCACCACTGAAGTCAAGTCCGTTGAGATGCACCACGAGCAGCTTCCTGAGGGTGTTCCCGGTGACAACGTCGGCTTCAACGTGAAGAACGTTTCCGTCAAGGAAATCCGTCGTGGTAACGTCGCTGGTGACTCCAAGAACGACCCCCCCATGGGTGCCGCCTCTTTCCAGGCTCAGGTCATTGTCATCAACCACCCCGGCCAGATTGGTAACGGTTACGCCCCCGTTCTCGACTGCCACACTGCCCACATTGCCTGCAAGTTCGCTGAGCTCCAGGAGAAGATCGACCGCCGTACCGGTAAGGCTGTCGAGACCAACCCCAAGTTCATCAAGTCTGGTGACTCCGCCATCGTCAAGATGGTTCCCTCCAA----------------------------------------------AAGGTGAAAAAGGTTTTGGAGATTGTCTGCCATAATCGCAGCAAAGTGTTGGCCGATGAAGTTGGTCTT--C-CCTTTTCTCCACAGAGC------TT----TTGAGCT--TGA-CTGGATGCTAACG-----------------TGAC-TTCTCAGAGTGATCCCGAATTCGTCACAGCTATTCATACACGCGATCCGAAAGTCCGATTCAAACGCGTCTGGGCCGTCTGCAAGAAGAAGCGCAAGTGCGAGAACGAGGACAGGCAAGACAAGAACAAAGACGAGGAATTTGCACCTGGTGTCAAGAGTG---TCGTTCTGGAAGGACACGGCGGATGCGGTAACATGCAGCCGCAGGTGAGGCAGGCTGCGCTGCAGCTCAAGGCTGCCTTTGAAGTCACTTCGGAAGACGGCCCCAAGAGAAAGGAAACTGTCAACATTACAGCTGAAATGGCGCACGGCATCCTTCGTCGCATCTCTGAGCGCGACTTGCGCAACATGGGTCTCAACTCAGACTACGCTCGTCCAGAGTGGATGATCATCACTGTTCTGCCCGTTCCCCCTCCTCCCGTGCGCCCTAGTATTTCCATGGACGGTACCGGCACTGGCATGAGAAACGAAGATGACTTGACATATAAGCTAGGCGATATTATTCGCGCCAACGGCAACGTCAAGCAGGCCATACGTGAAGGGTCACCGCAGCACATTGCGCGTGAT-----------------------------------------------------------------------------------------------------------------------------------------------------------------------------------------------------------------------------------------------------------------------------------------------------------------------------------------------------------------------------------------------------------------------CTGCCGAACCCCTCGTTGACTTCATGATCAACAGAGGCATGGAAGTCATCGAAGAATACGAGCCTCTCAGATACCCTCACGCCACAAGATTTTCGTTAATGGAACCTGGGTCGGTGTGCACCAGGATCCCAAGCACCTCGTCAACCAGGTTTTTGACACTCGCCGCAAATCGTATCTGCAGTATGAGGTTTCTCTCATCAGAGAGATCCGTGATCAGGAATTCAAGATTTTCTCTGATGCGGGCAGAGTCATGCGACCTGTCTTTACTGTGGATG
BCC_56302         CGGAGGGATCATTAGCGAGTTTCAACTCCC-AACCCT-TGTGAACATACCTTTGTTGCTTCGGCGGATCGCCCA--------------GCGGCCGCCGGGGACCAACATC--TGCATTACC-TTTTCTGAGCCGGGCCAAAT-AATCAAAACTTTCAACAACGGATCTCTTGGCTCTGGCATCGATGAAGAACGCAGCGAAATGCGATAAGTAATGTGAATTGCAGAATTCAGTGAATCATCGAATCTTTGAACGCACATTGCGCCCGCCAGCATTCTGGCGGGCATGCCTGTTCGAGCGTCATTTCAACCCTCGACCCCCCGGAGTCGGCGTTGGGGACCGGCATCGCCGCCCCCGAAATGAAGTGGCGGCCCGCCGCGGCGCCTCTGCGCAGTACTA-CTCGCACCGGGACCGGGCGCGGCCACGCCGTAAAACACCCACTATAACGCTGACCTCGGATCAGGTAG--------------------TTTGAAATCTGGCCACGGGTCCGAGTTGTAATTTGCAGAGGATGCTTTTGGCGAGGTGCCTTCCGAGTTCCCTGGAACGGGACGCCATAGAGGGTGAGAGCCCCGTCTGGTCGGACACCGAGCCTCTGTAAAGCTCCTTCGACGAGTCGAGTAGTTTGGGAATGCTGCTCAAAATGGGAGGTATATGTCTTCTAAAGCTAAATATTGGCCAGAGACCGATAGCGCACAAGTAGAGTGATCGAAAGATGAAAAGCACTTTGAAAAGAGGGTTAAAAAGTACGTGAAATTGTTGAAAGGGAAGCGCCTATGACCAGACTTGGGCCCGGCGAATCACCCAGCGTTCTCGCTGGTGCACTTCGCCGGGCACAGGCCAGCATCAGTTTGGCGCGGGGGACAAAGGCTTCGGGAATGTGGCTCCCCCGGGAGTGTTATAGCCCGTCGCGCAATACCCTGCGCTGGACTGAGGTGCGCGCATTGCAAGGATGCTGGCGTAATGGTCATCAGCGACCCGTCTTGAAACACGGACCAAGGAGTCGTCTTCGTATGCGAGTGTTCGGGTGTCAAACCCCTACGCGTAATGAAAGTGAACGCAGGTGAGAGCTTCGGCGCATCATCGACCGATCCTGATGTTCTCGGATGGATTTGAGTAAGAGCATACGGGGCCGGACCCGAAAGAAGGTGAACTATGCCTGTATAGGGTGAAGCCAGAGGAAACTCTGGTGGAGGCTCGCAGCGGTTCTGACGTGCGAATCGATCGTCAAATATGGGCACTCATTATCGCTGCCGGTACTGGTGAGTTCGAGGCTGGTATCTCCAAGGATGGCCAGACTCGTGAGCACGCTCTGCTCGCCAACACCCTCGGTGTCAAGCAGCTCATTGTTGCCGTCAACAAGATGGACACCGCCAAGTGGTCTGAGACCCGTCTCCAGGAAATTGTTAAGGAGACCTCCAGCTTCATCAAGAAGGTCGGCTTCAACCCCGACACTGTCCCCTTTGTCCCCATCTCTGGTTTCCACGGCGACAACATGGTCCTGCCCACCGAGAACATGCCCTGGTACAGCGGCTGGACCAAGACGTCCAAGGCTGGCAAGACCACTGGCAAGACCCTCCTGCAGGCCATCGATGCCATCGAGCCCCCTGAGCGTCCCACCAGCAAGCCCCTCCGCCTGCCCCTCCAGGATGTCTACAAGATCGGTGGTATTGGAACTGTGCCTGTCGGCCGTGTCGAGACCGGTATCATCAAGCCCGGCATGGTCGTCACCTTTGCCCCCTCCATGGTCAGCACTGAAGTCAAGTCCGTCGAGATGCACCACGAGCAGCTCGCTCAGGGTGTTCCCGGTGACAACGTCGGCTTCAACGTGAAGAACGTTTCCGTCAAGGAAATCCGTCGCGGCAACGTTGCTGGTGACTCCAAGAACGACCCCCCCTCCGGCGCTGCTTCCTTCAACGCCCAGGTCATTGTCATCAACCACCCTGGCCAGATCTCCAACGGTTACGCTCCCGTTCTTGACTGCCACACTGCACACATTGCCTGCAAGTTCTCTGAGATCCTTGAGAAGATCGATCGCCGTACCAACAAGGTCACCGAGACCAGCCCCAAGTTCATCAAGTCTGGTGACTCTGCTCTCGTCAAGAT-----------------------------------------------------------------------------------------------------------------------------------------------------------------------------------------------------------------------AGCGACCCCGAATTTGTTGCAGCTGTTCGTACCCGCGATCCCAAAGTTCGATTCAAGCGCATCTGGGCCGTGTGCAAAAAGAAGCGCAAGTGCGAGAATGAGGAGAGGCAGGACAAGAACAAGGATGAAGACTTTGGTGCAGCCGTCAAAAACA---CTGTTATTGAAGGGCATGGTGGATGTGGGAACATGCAGCCGCTGGTGAGACAGGCCGCACTGCAACTTAAGGCTGCTTTTGAGGTGAACTCGGAAGAGGGCCCCAAGAGGAAGGAAACCGTTAACATCAGCGCTGAAATGGCGCATGGTATCCTTCGCCGTATCTCTGAGCGCGACCTGCACAATATGGGTCTCAACTCGGACTATGCCCGTCCTGAGTGGATGATCATTACGGTTCTGCCTGTTCCCCCTCCTCCTGTGCGTCCTAGTATTTCTATGGATGGAACTGGAACCGGCACGAGAAACGAAGATGACTTGACTTACAAGCTTGGCGACATCATTCGCGCCAACGGTAATGTCAAGCAGGCCATTCGGGAAGGATCGCCGCAACATATCGCGCGTGATTTCGAGGAATTGCTG--------------------------------------------------------------------------------------------------------------------------------------------------------------------------------------------------------------------------------------------------------------------------------------------------------------------------------------------------------------------------------------------------------CAGCAGAGCCGCTCATTGACTTCATGATCAACAGGGGTATGGAAGTAATCGAGGAGTATGAGCCACTCAGATACCCGCATGCTACAAGATTTTCGTCAATGGTACTTGGGTTGGAGTCCACCAAGATCCCAAGCACCTTGTCGATCAAGTATTTGACACTCGCCGCAAGTCCTACCTGCAGTATGAGGTGTCTCTCATCAGGGATATTCGTGACCAAGAGTTCAAGATCTTCTCTGATGCTGGTCGAGTCATGCGACCCGTTTTCACAGTGAATG
[truncated: 1,933,738 more chars]
